# Supplementary material for: Amphioxus functional genomics and the origins of vertebrate gene regulation
Source: Nature. 2018 Nov 21;564(7734):64–70. doi: 10.1038/s41586-018-0734-6 (PMC6292497; doi:10.1038/s41586-018-0734-6)
Supplement: Supplementary file 4 — This zipped file contains Supplementary Datasets 1-17 – see Supplementary Information document for a full Supplementary Dataset guide. [file 41586_2018_734_MOESM4_ESM.zip]

Archive with 18 entries (18 files):
- 2017-11-15409B-s4/Supplementary Dataset 1.xlsx
- 2017-11-15409B-s4/Supplementary Dataset 10.xlsx
- 2017-11-15409B-s4/Supplementary Dataset 11.xlsx
- 2017-11-15409B-s4/Supplementary Dataset 12.xlsx
- 2017-11-15409B-s4/Supplementary Dataset 13.xlsx
- 2017-11-15409B-s4/Supplementary Dataset 14.xlsx
- 2017-11-15409B-s4/Supplementary Dataset 15.xlsx
- 2017-11-15409B-s4/Supplementary Dataset 16.xlsx
- 2017-11-15409B-s4/Supplementary Dataset 17.xlsx
- 2017-11-15409B-s4/Supplementary Dataset 2.xlsx
- 2017-11-15409B-s4/Supplementary Dataset 3.xlsx
- 2017-11-15409B-s4/Supplementary Dataset 4.xlsx
- 2017-11-15409B-s4/Supplementary Dataset 5.xlsx
- 2017-11-15409B-s4/Supplementary Dataset 6.xlsx
- 2017-11-15409B-s4/Supplementary Dataset 7.xlsx
- 2017-11-15409B-s4/Supplementary Dataset 8.xlsx
- 2017-11-15409B-s4/Supplementary Dataset 9.xlsx
- 2017-11-15409B-s4/Thumbs.db
