# Supplementary material for: Amphioxus functional genomics and the origins of vertebrate gene regulation
Source: Nature. 2018 Nov 21;564(7734):64–70. doi: 10.1038/s41586-018-0734-6 (PMC6292497; doi:10.1038/s41586-018-0734-6)
Supplement: Supplementary file 4 — This zipped file contains Supplementary Datasets 1-17 – see Supplementary Information document for a full Supplementary Dataset guide. [file 41586_2018_734_MOESM4_ESM.zip › 2017-11-15409B-s4/Supplementary Dataset 1.xlsx]

## Sheet: Amphioxus
Sample ID	Stage/Organ	Read length	PE/SE	Read number	Base pairs	Origin	Accession	%gDNA_unique	%gDNA_multi
Embr_32cells	32 cells	50	SE	7780414	389020700	BL/RIKEN	This study	35.04	34.19
Embr_8h	8 hpf	50	SE	27837581	1391879050	BL/RIKEN	This study	33.56	30.76
Embr_15h	15 hpf	50	SE	20280947	1014047350	BL/RIKEN	This study	38.26	27.9
Fem_Gonads	Female Gonads	50	SE	24458864	1222943200	BL/RIKEN	This study	39.91	14.57
Hepatic	Hepatic diverticulum	50	SE	17684847	884242350	BL/RIKEN	This study	30.8	36.65
NeuralTube	Neural tube	50	SE	5087538	254376900	BL/RIKEN	This study	39.86	29.17
Muscle	Muscle	50	SE	1348544	67427200	BL/RIKEN	This study	20.65	56.43
