# Supplementary material for: Amphioxus functional genomics and the origins of vertebrate gene regulation
Source: Nature. 2018 Nov 21;564(7734):64–70. doi: 10.1038/s41586-018-0734-6 (PMC6292497; doi:10.1038/s41586-018-0734-6)
Supplement: Supplementary file 4 — This zipped file contains Supplementary Datasets 1-17 – see Supplementary Information document for a full Supplementary Dataset guide. [file 41586_2018_734_MOESM4_ESM.zip › 2017-11-15409B-s4/Supplementary Dataset 10.xlsx]

## Sheet: TFs with predicted motifs
PWMs_Mat	Gene_ID	Protein_ID	DBDs1	Species_mapped_from2	Gene_mapped_from3	Num_MMs4	DBD %ID5	Study6	Study_ID7	Source_Type8	IUPAC_fwd9	IUPAC_rev10	Author	Year	PMID	Motif_ID
AC149644.1:HLH.txt	AC149644.1	BL04145_evm0	HLH	Homo_sapiens	ENSG00000122691	3	0.942308	Zoo_01	pTH5033	PBM	NACATATGKN	NMCATATGTN	Weirauch	2014	25215497	M0177_1.02
AHR:HLH.txt	AHR	BL03702_evm0	HLH	Drosophila_melanogaster	FBgn0003513	11	0.78	FlyFactorSurvey	tgo_ss_SANGER_5_FBgn0003513	B1H	TGCGTGAC	GTCACGCA	Zhu	2011	21097781	M5236_1.02
ALX1:Homeobox.txt	ALX1	BL07414_evm0	Homeobox	Drosophila_melanogaster	FBgn0052532	5	0.912281	JASPAR	MA0179.1	B1H	YTAATTR	YAATTAR	Mathelier	2014	24194598	M1988_1.02
ALX4:Homeobox.txt	ALX4	BL00778_evm0	Homeobox	Homo_sapiens	ENSG00000052850	5	0.912281	Transfac	V$ALX4_01	Transfac	GATTATTCTCAGG	CCTGAGAATAATC	Matys	2006	16381825	M2923_1.02
	ALX4	BL03811_evm0	Homeobox	Homo_sapiens	ENSG00000052850	5	0.912281	Transfac	V$ALX4_01	Transfac	GATTATTCTCAGG	CCTGAGAATAATC	Matys	2006	16381825	M2923_1.02
	ALX4	BL06191_evm0	Homeobox	Homo_sapiens	ENSG00000052850	5	0.912281	Transfac	V$ALX4_01	Transfac	GATTATTCTCAGG	CCTGAGAATAATC	Matys	2006	16381825	M2923_1.02
ARID3B:ARID.txt	ARID3B	BL12737_evm0	ARID	Homo_sapiens	ENSG00000116017	14	0.846154	Zoo_01	pTH9214	PBM	NDATHAWDN	NHWTDATHN	Weirauch	2014	25215497	M0103_1.02
ARNT2:HLH.txt	ARNT2	BL12529_evm0	HLH	Homo_sapiens	ENSG00000143437	1	0.981481	Zoo_01	pTH5111	PBM	NNKCACGTGMNN	NNKCACGTGMNN	Weirauch	2014	25215497	M0179_1.02
ARNTL:HLH.txt	ARNTL	BL01005_evm0	HLH	Drosophila_melanogaster	FBgn0023094	11	0.796296	Zoo_01	pTH5064	PBM	NCACGTGAYN	NRTCACGTGN	Weirauch	2014	25215497	M0220_1.02
ARX:Homeobox.txt	ARX	BL04482_evm0	Homeobox	Homo_sapiens	ENSG00000004848	2	0.964912	Transfac	V$ARX_05	Transfac	TTAATCTGATTAW	WTAATCAGATTAA	Matys	2006	16381825	M2964_1.02
	ARX	BL10864_evm0	Homeobox	Homo_sapiens	ENSG00000004848	2	0.964912	Transfac	V$ARX_05	Transfac	TTAATCTGATTAW	WTAATCAGATTAA	Matys	2006	16381825	M2964_1.02
	ARX	BL22260_evm0	Homeobox	Homo_sapiens	ENSG00000004848	2	0.964912	Transfac	V$ARX_05	Transfac	TTAATCTGATTAW	WTAATCAGATTAA	Matys	2006	16381825	M2964_1.02
ASCL1:HLH.txt	ASCL1	BL09194_evm0	HLH	Homo_sapiens	ENSG00000139352	9	0.823529	Transfac	V$MASH1_Q6	Transfac	YMMCAHCTGCY	RGCAGDTGKKR	Matys	2006	16381825	M3537_1.02
	ASCL1	BL13732_evm0	HLH	Homo_sapiens	ENSG00000139352	9	0.823529	Transfac	V$MASH1_Q6	Transfac	YMMCAHCTGCY	RGCAGDTGKKR	Matys	2006	16381825	M3537_1.02
ATF2:bZIP_1.txt	ATF2	BL07245_evm0	bZIP_1	Mus_musculus	ENSMUSG00000052414	11	0.828125	Zoo_01	pTH5081	PBM	HKACGTMAYN	NRTKACGTMD	Weirauch	2014	25215497	M0309_1.02
ATF3:bZIP_1.txt	ATF3	BL05149_evm0	bZIP_1	Mus_musculus	ENSMUSG00000034271	26	0.587302	Badis09	Jundm2_0911	PBM	NNNHRTCAYN	NRTGAYDNNN	Badis	2009	19443739	M0302_1.02
ATF6:bZIP_1.txt	ATF6	BL05206_evm0	bZIP_1	Homo_sapiens	ENSG00000118217	26	0.587302	Transfac	V$ATF6_01	Transfac	TGACGTGG	CCACGTCA	Matys	2006	16381825	M2978_1.02
ATOH1:HLH.txt	ATOH1	BL10581_evm0	HLH	Drosophila_melanogaster	FBgn0003270	16	0.698113	FlyFactorSurvey	ato_da_SANGER_5_3_FBgn0010433	B1H	MCAYMTGNC	GNCAKRTGK	Zhu	2011	21097781	M4754_1.02
ATOH8:HLH.txt	ATOH8	BL15626_evm0	HLH	Drosophila_melanogaster	FBgn0002931	15	0.716981	FlyFactorSurvey	net_da_SANGER_10_FBgn0002931	B1H	VCAGRTGKB	VMCAYCTGB	Zhu	2011	21097781	M5116_1.02
BARHL1:Homeobox.txt	BARHL1	BL01814_evm0	Homeobox	Mus_musculus	ENSMUSG00000026805	1	0.982456	Jolma2013	Barhl1_3	SELEX	CRWTTANNRNCRWTTA	TAAWYGNYNNTAAWYG	Jolma	2013	23332764	M5992_1.02
	BARHL1	BL05807_evm0	Homeobox	Mus_musculus	ENSMUSG00000026805	1	0.982456	Jolma2013	Barhl1_3	SELEX	CRWTTANNRNCRWTTA	TAAWYGNYNNTAAWYG	Jolma	2013	23332764	M5992_1.02
BARHL2:Homeobox.txt	BARHL1	BL12992_evm0	Homeobox	Mus_musculus	ENSMUSG00000026805	1	0.982456	Jolma2013	Barhl1_3	SELEX	CRWTTANNRNCRWTTA	TAAWYGNYNNTAAWYG	Jolma	2013	23332764	M5992_1.02
	BARHL2	BL01266_evm0	Homeobox	Drosophila_melanogaster	FBgn0030408	14	0.754386	JASPAR	MA0171.1	B1H	TTAATDG	CHATTAA	Mathelier	2014	24194598	M1980_1.02
BARX1:Homeobox.txt	BARX1	BL18096_evm0	Homeobox	Homo_sapiens	ENSG00000131668	3	0.947368	Zoo_01	pTH6449	PBM	NNNNRTTAN	NTAAYNNNN	Weirauch	2014	25215497	M1079_1.02
BCL11A:zf-C2H2,zf-C2H2,zf-C2H2,zf-C2H2,zf-C2H2.txt	BCL11A	BL10411_evm0	zf-C2H2,zf-C2H2,zf-C2H2,zf-C2H2,zf-C2H2	Homo_sapiens	ENSG00000119866	14	0.881356	Transfac	V$BCL11A_02	Transfac	YTCWBTTYY	RRAAVWGAR	Matys	2006	16381825	M2987_1.02
BHLHA15:HLH.txt	BHLHA15	BL12588_evm0	HLH	Drosophila_melanogaster	FBgn0023091	9	0.830189	FlyFactorSurvey	dimm_da_SANGER_5_FBgn0023091	B1H	HCCATATGGYG	CRCCATATGGD	Zhu	2011	21097781	M4911_1.02
	BHLHA15	BL12869_evm0	HLH	Drosophila_melanogaster	FBgn0023091	9	0.830189	FlyFactorSurvey	dimm_da_SANGER_5_FBgn0023091	B1H	HCCATATGGYG	CRCCATATGGD	Zhu	2011	21097781	M4911_1.02
BHLHE23:HLH.txt	BHLHE23	BL04401_evm0	HLH	Drosophila_melanogaster	FBgn0032651	3	0.945455	Zoo_01	pTH5267	PBM	NVCATATGGN	NCCATATGBN	Weirauch	2014	25215497	M0194_1.02
BSX:Homeobox.txt	BSX	BL06267_evm0	Homeobox	Homo_sapiens	ENSG00000188909	8	0.859649	Jolma2013	BSX_1	SELEX	NYVATTAN	NTAATBRN	Jolma	2013	23332764	M5310_1.02
CDC5L:Myb_DNA-binding,Myb_DNA-binding.txt	CDC5L	BL07999_evm0	Myb_DNA-binding,Myb_DNA-binding	Homo_sapiens	ENSG00000096401	6	0.934783	Transfac	V$CDC5_01	Transfac	GWKTTAAYRTAD	HTAYRTTAAMWC	Matys	2006	16381825	M3018_1.02
CDX4:Homeobox,Homeobox,Homeobox,Homeobox,Homeobox.txt	CDX4	BL11561_evm0	Homeobox,Homeobox,Homeobox,Homeobox,Homeobox	Artemia_franciscana	Q70LF3_ARTSF	9	0.842105	Zoo_01	pTH5553	PBM	BTAATTAB	VTAATTAV	Weirauch	2014	25215497	M1176_1.02
CDX4:Homeobox.txt	CDX4	BL12756_evm0	Homeobox	Artemia_franciscana	Q70LF3_ARTSF	9	0.842105	Zoo_01	pTH5553	PBM	BTAATTAB	VTAATTAV	Weirauch	2014	25215497	M1176_1.02
CEBPE:bZIP_1.txt	CEBPE	BL12865_evm0	bZIP_1	Homo_sapiens	ENSG00000172216	24	0.625	Zoo_01	pTH5460	PBM	VTTRCRHMAB	VTKDYGYAAB	Weirauch	2014	25215497	M0315_1.02
CEBPG:bZIP_1.txt	CEBPG	BL22592_evm0	bZIP_1	Mus_musculus	ENSMUSG00000056216	13	0.793651	Zoo_01	pTH5257	PBM	NVTTDCNNNN	NNNNGHAABN	Weirauch	2014	25215497	M0313_1.02
CIC:HMG_box.txt	CIC	BL95957_evm0	HMG_box	Mus_musculus	ENSMUSG00000005442	1	0.985507	Badis09	Cic_3454	PBM	NVTCAGCANN	NNTGCTGABN	Badis	2009	19443739	M1581_1.02
CLOCK:HLH.txt	CLOCK	BL06277_evm0	HLH	Homo_sapiens	ENSG00000134852	17	0.666667	Zoo_01	pTH5056	PBM	NNCAYRTGNN	NNCAYRTGNN	Weirauch	2014	25215497	M0200_1.02
	CLOCK	BL15947_evm0	HLH	Homo_sapiens	ENSG00000134852	17	0.666667	Zoo_01	pTH5056	PBM	NNCAYRTGNN	NNCAYRTGNN	Weirauch	2014	25215497	M0200_1.02
CREB1:bZIP_1.txt	CREB1	BL18300_evm0	bZIP_1	Mus_musculus	ENSMUSG00000063889	7	0.885246	Zoo_01	pTH5002	PBM	NKACGTMAYN	NRTKACGTMN	Weirauch	2014	25215497	M0319_1.02
CREB3L1:bZIP_1.txt	CREB3L1	BL07898_evm0	bZIP_1	Homo_sapiens	ENSG00000157613	23	0.680556	Jolma2013	CREB3L1_6	SELEX	TGVTGACGTGGCAN	NTGCCACGTCABCA	Jolma	2013	23332764	M5330_1.02
CREB3L4:bZIP_1.txt	CREB3L4	BL18408_evm0	bZIP_1	Homo_sapiens	ENSG00000107175	26	0.633803	Jolma2013	CREB3_2	SELEX	NDRTGACGTGKMVN	NBKMCACGTCAYHN	Jolma	2013	23332764	M5324_1.02
DEAF1:SAND.txt	DEAF1	BL05518_evm0	SAND	Tetraodon_nigroviridis	Q4RVQ8_TETNG	12	0.844156	Zoo_01	pTH6271	PBM	NNYCGHNNNN	NNNNDCGRNN	Weirauch	2014	25215497	M1555_1.02
	DEAF1	BL30313_evm0	SAND	Tetraodon_nigroviridis	Q4RVQ8_TETNG	12	0.844156	Zoo_01	pTH6271	PBM	NNYCGHNNNN	NNNNDCGRNN	Weirauch	2014	25215497	M1555_1.02
DLX1:Homeobox.txt	DLX1	BL02953_evm0	Homeobox	Drosophila_melanogaster	FBgn0000157	3	0.947368	Zoo_01	pTH5506	PBM	NNTAATTABN	NVTAATTANN	Weirauch	2014	25215497	M1088_1.02
DMBX1:Homeobox.txt	DMBX1	BL21886_evm0	Homeobox	Homo_sapiens	ENSG00000197587	5	0.912281	Jolma2013	DMBX1_1	SELEX	NHTAATCCBN	NVGGATTADN	Jolma	2013	23332764	M5345_1.02
DMRT2:DM.txt	DMRT2	BL17605_evm0	DM	Homo_sapiens	ENSG00000173253	1	0.978723	Zoo_01	pTH9189	PBM	NAATKTATHN	NDATAMATTN	Weirauch	2014	25215497	M0633_1.02
	DMRT2	BL22328_evm0	DM	Homo_sapiens	ENSG00000173253	1	0.978723	Zoo_01	pTH9189	PBM	NAATKTATHN	NDATAMATTN	Weirauch	2014	25215497	M0633_1.02
DMRT3:DM.txt	DMRT3	BL08274_evm0	DM	Homo_sapiens	ENSG00000064218	2	0.957447	Zoo_01	pTH9188	PBM	NWTGTAWCMNN	NNKGWTACAWN	Weirauch	2014	25215497	M0629_1.02
	DMRT3	BL11118_evm0	DM	Homo_sapiens	ENSG00000064218	2	0.957447	Zoo_01	pTH9188	PBM	NWTGTAWCMNN	NNKGWTACAWN	Weirauch	2014	25215497	M0629_1.02
	DMRT3	BL11172_evm0	DM	Homo_sapiens	ENSG00000064218	2	0.957447	Zoo_01	pTH9188	PBM	NWTGTAWCMNN	NNKGWTACAWN	Weirauch	2014	25215497	M0629_1.02
DMRTA2:DM.txt	DMRTA2	BL07454_evm0	DM	Drosophila_melanogaster	FBgn0039683	1	0.978723	Zoo_01	pTH9300	PBM	NNWDWDDN	NHHWHWNN	Weirauch	2014	25215497	M0638_1.02
DRGX:Homeobox.txt	DRGX	BL02873_evm0	Homeobox	Homo_sapiens	ENSG00000165606	2	0.964912	Transfac	V$PRRXL1_01	Transfac	TTAATCTGATTAW	WTAATCAGATTAA	Matys	2006	16381825	M3797_1.02
	DRGX	BL03270_evm0	Homeobox	Homo_sapiens	ENSG00000165606	2	0.964912	Transfac	V$PRRXL1_01	Transfac	TTAATCTGATTAW	WTAATCAGATTAA	Matys	2006	16381825	M3797_1.02
	DRGX	BL06515_evm0	Homeobox	Homo_sapiens	ENSG00000165606	2	0.964912	Transfac	V$PRRXL1_01	Transfac	TTAATCTGATTAW	WTAATCAGATTAA	Matys	2006	16381825	M3797_1.02
EGR1:zf-C2H2,zf-C2H2,zf-C2H2.txt	EGR1	BL15791_evm0	zf-C2H2,zf-C2H2,zf-C2H2	Homo_sapiens	ENSG00000120738	4	0.943662	Zoo_01	pTH5337	PBM	CCCMCGYNN	NNRCGKGGG	Weirauch	2014	25215497	M0418_1.02
ELF2:Ets.txt	ELF2	BL08698_evm0	Ets	Homo_sapiens	ENSG00000109381	13	0.848837	Wei10	Elf2	PBM	NNVMGGAAVH	DBTTCCKBNN	Wei	2010	20517297	M0708_1.02
ELF3:Ets.txt	ELF3	BL06704_evm0	Ets	Homo_sapiens	ENSG00000135373	26	0.697674	Wei10	Ehf	PBM	DNVMGGAARY	RYTTCCKBNH	Wei	2010	20517297	M0697_1.02
ELK1:Ets.txt	ELK1	BL14819_evm0	Ets	Homo_sapiens	ENSG00000111145	14	0.833333	Wei10	Elk3	PBM	NNSCGGAAVY	RBTTCCGSNN	Wei	2010	20517297	M0692_1.02
EMX1:Homeobox.txt	EMX1	BL04895_evm0	Homeobox	Homo_sapiens	ENSG00000170370	5	0.912281	Jolma2013	EMX2_2	SELEX	YMATTAVYTAATKR	YMATTARBTAATKR	Jolma	2013	23332764	M5389_1.02
	EMX1	BL12193_evm0	Homeobox	Homo_sapiens	ENSG00000170370	5	0.912281	Jolma2013	EMX2_2	SELEX	YMATTAVYTAATKR	YMATTARBTAATKR	Jolma	2013	23332764	M5389_1.02
EMX2:Homeobox.txt	EMX2	BL03198_evm0	Homeobox	Homo_sapiens	ENSG00000170370	5	0.912281	Jolma2013	EMX2_2	SELEX	YMATTAVYTAATKR	YMATTARBTAATKR	Jolma	2013	23332764	M5389_1.02
	EMX2	BL04899_evm0	Homeobox	Homo_sapiens	ENSG00000170370	5	0.912281	Jolma2013	EMX2_2	SELEX	YMATTAVYTAATKR	YMATTARBTAATKR	Jolma	2013	23332764	M5389_1.02
EN2:Homeobox.txt	EN2	BL18701_evm0	Homeobox	Homo_sapiens	ENSG00000164778	6	0.894737	Jolma2013	EN2_2	SELEX	NNYAATTAVB	VBTAATTRNN	Jolma	2013	23332764	M5395_1.02
ENSG00000269748:HLH.txt	ENSG00000269748	BL95645_evm2	HLH	Homo_sapiens	ENSG00000187098	6	0.888889	Zoo_01	pTH5465	PBM	NCDCGTGAYN	NRTCACGHGN	Weirauch	2014	25215497	M0208_1.02
ERG:Ets.txt	ERG	BL05270_evm0	Ets	Homo_sapiens	ENSG00000151702	6	0.928571	Wei10	Fli1	PBM	NNVMGGAWRN	NYWTCCKBNN	Wei	2010	20517297	M0699_1.02
ESR2:zf-C4.txt	ESR2	BL17851_evm0	zf-C4	Homo_sapiens	ENSG00000140009	18	0.746479	Transfac	V$ERBETA_Q5	Transfac	YBRGGYCASYBWVRH	DYBWVRSTGRCCYVR	Matys	2006	16381825	M3204_1.02
ESRRG:zf-C4.txt	ESRRG	BL08547_evm0	zf-C4	Homo_sapiens	ENSG00000119715	3	0.957143	Transfac	V$ERR3_Q2	Transfac	CAAGGTCA	TGACCTTG	Matys	2006	16381825	M3213_1.02
ETS1:Ets.txt	ETS1	BL14693_evm0	Ets	Gallus_gallus	ETS1B_CHICK	10	0.880952	Wei10	Ets1	PBM	NNVMGGAWRH	DYWTCCKBNN	Wei	2010	20517297	M0707_1.02
ETV6:Ets.txt	ETV6	BL11461_evm0	Ets	Homo_sapiens	ENSG00000010030	42	0.511628	Wei10	Etv6	PBM	NNNVGGAARH	DYTTCCBNNN	Wei	2010	20517297	M0705_1.02
EVX1:Homeobox.txt	EVX1	BL16282_evm0	Homeobox	Drosophila_melanogaster	FBgn0003267	12	0.789474	JASPAR	MA0241.1	B1H	TAATTAR	YTAATTA	Mathelier	2014	24194598	M2049_1.02
EVX2:Homeobox.txt	EVX2	BL08778_evm0	Homeobox	Homo_sapiens	ENSG00000106038	2	0.964912	Transfac	V$EVX2_04	Transfac	AATTTAATTW	WAATTAAATT	Matys	2006	16381825	M3232_1.02
FERD3L:HLH.txt	FERD3L	BL14214_evm0	HLH	Drosophila_melanogaster	FBgn0037937	9	0.830189	FlyFactorSurvey	Fer3_da_SANGER_5_FBgn0037937	B1H	CABCTGTBMC	GKVACAGVTG	Zhu	2011	21097781	M4971_1.02
	FERD3L	BL17930_evm0	HLH	Drosophila_melanogaster	FBgn0037937	9	0.830189	FlyFactorSurvey	Fer3_da_SANGER_5_FBgn0037937	B1H	CABCTGTBMC	GKVACAGVTG	Zhu	2011	21097781	M4971_1.02
FEZF2:zf-C2H2,zf-C2H2,zf-C2H2,zf-C2H2,zf-C2H2,zf-C2H2.txt	FEZF2	BL22721_evm0	zf-C2H2,zf-C2H2,zf-C2H2,zf-C2H2,zf-C2H2,zf-C2H2	Drosophila_melanogaster	FBgn0031375	14	0.899281	FlyFactorSurvey	CG31670_SOLEXA_5_FBgn0031375	B1H	BBRTTGCTCWTTTBN	NVAAAWGAGCAAYVV	Zhu	2011	21097781	M4841_1.02
FLI1:Ets.txt	FLI1	BL14695_evm0	Ets	Homo_sapiens	ENSG00000151702	6	0.928571	Wei10	Fli1	PBM	NNVMGGAWRN	NYWTCCKBNN	Wei	2010	20517297	M0699_1.02
FOS:bZIP_1.txt	FOS	BL16375_evm0	bZIP_1	Homo_sapiens	ENSG00000125740	27	0.578125	HocoMoco	FOSB_f1	HocoMoco	NRTGAGTCAK	MTGACTCAYN	Kulakovskiy	2013	23175603	M6228_1.02
	FOS	BL27131_evm0	bZIP_1	Homo_sapiens	ENSG00000125740	27	0.578125	HocoMoco	FOSB_f1	HocoMoco	NRTGAGTCAK	MTGACTCAYN	Kulakovskiy	2013	23175603	M6228_1.02
FOSL1:bZIP_1.txt	FOSL1	BL07943_evm0	bZIP_1	Homo_sapiens	ENSG00000075426	20	0.68254	Zoo_01	pTH5108	PBM	GATGACKH	DMGTCATC	Weirauch	2014	25215497	M0301_1.02
FOXA1:Forkhead.txt	FOXA1	BL01658_evm0	Forkhead	Homo_sapiens	ENSG00000125798	20	0.791667	Transfac	V$XFD3_01	Transfac	WKWWTGTTKACWNW	WNWGTMAACAWWMW	Matys	2006	16381825	M4105_1.02
FOXA2:Forkhead.txt	FOXA2	BL10935_evm0	Forkhead	Xenopus_laevis	P33205	17	0.822917	Transfac	V$XFD1_01	Transfac	RYWWTRTTTAYWWR	YAWRTAAAYAWWRY	Matys	2006	16381825	M4103_1.02
FOXB1:Forkhead.txt	FOXB1	BL02175_evm0	Forkhead	Homo_sapiens	ENSG00000171956	11	0.885417	Zoo_01	pTH2808	PBM	TRTTKAYWYW	WRWRTMAAYA	Weirauch	2014	25215497	M0737_1.02
	FOXB1	BL06232_evm0	Forkhead	Homo_sapiens	ENSG00000171956	11	0.885417	Zoo_01	pTH2808	PBM	TRTTKAYWYW	WRWRTMAAYA	Weirauch	2014	25215497	M0737_1.02
	FOXB1	BL22763_evm0	Forkhead	Homo_sapiens	ENSG00000171956	11	0.885417	Zoo_01	pTH2808	PBM	TRTTKAYWYW	WRWRTMAAYA	Weirauch	2014	25215497	M0737_1.02
	FOXB1	BL29729_evm0	Forkhead	Homo_sapiens	ENSG00000171956	11	0.885417	Zoo_01	pTH2808	PBM	TRTTKAYWYW	WRWRTMAAYA	Weirauch	2014	25215497	M0737_1.02
FOXC2:Forkhead.txt	FOXC2	BL11745_evm0	Forkhead	Drosophila_melanogaster	FBgn0014143	14	0.854167	Zoo_01	pTH2673	PBM	TRTTKDYNND	HNNRHMAAYA	Weirauch	2014	25215497	M0734_1.02
FOXD3:Forkhead.txt	FOXD3	BL05120_cuf8	Forkhead	Homo_sapiens	ENSG00000187140	12	0.875	Transfac	V$FOXD3_01	Transfac	DWWTRTTTDHTY	RADHAAAYAWWH	Matys	2006	16381825	M3250_1.02
FOXE1:Forkhead.txt	FOXE1	BL16522_evm0	Forkhead	Homo_sapiens	ENSG00000187140	25	0.739583	Transfac	V$FOXD3_01	Transfac	DWWTRTTTDHTY	RADHAAAYAWWH	Matys	2006	16381825	M3250_1.02
	FOXE1	BL27651_evm0	Forkhead	Homo_sapiens	ENSG00000187140	25	0.739583	Transfac	V$FOXD3_01	Transfac	DWWTRTTTDHTY	RADHAAAYAWWH	Matys	2006	16381825	M3250_1.02
FOXF1:Forkhead.txt	FOXF1	BL02311_evm0	Forkhead	Homo_sapiens	ENSG00000103241	9	0.90625	Transfac	V$HFH8_01	Transfac	VNDTGTTTATDYR	YRHATAAACAHNB	Matys	2006	16381825	M3385_1.02
	FOXF1	BL21068_evm0	Forkhead	Homo_sapiens	ENSG00000103241	9	0.90625	Transfac	V$HFH8_01	Transfac	VNDTGTTTATDYR	YRHATAAACAHNB	Matys	2006	16381825	M3385_1.02
FOXG1:Forkhead.txt	FOXG1	BL11067_evm0	Forkhead	Homo_sapiens	ENSG00000176165	7	0.927083	Zoo_01	pTH5501	PBM	DTGTTTAY	RTAAACAH	Weirauch	2014	25215497	M0719_1.02
FOXI1:Forkhead.txt	FOXI1	BL05937_evm0	Forkhead	Homo_sapiens	ENSG00000168269	13	0.864583	Transfac	V$HFH3_01	Transfac	DBDTRTTTRTWTD	HAWAYAAAYAHVH	Matys	2006	16381825	M3383_1.02
	FOXI1	BL15774_evm0	Forkhead	Homo_sapiens	ENSG00000168269	13	0.864583	Transfac	V$HFH3_01	Transfac	DBDTRTTTRTWTD	HAWAYAAAYAHVH	Matys	2006	16381825	M3383_1.02
FOXJ3:Forkhead.txt	FOXJ3	BL19556_evm0	Forkhead	Strongylocentrotus_purpuratus	Q2V894_STRPU	14	0.851064	Zoo_01	pTH6497	PBM	NNHRTDDNN	NNHHAYDNN	Weirauch	2014	25215497	M0756_1.02
FOXK1:Forkhead.txt	FOXK1	BL12207_evm0	Forkhead	Mus_musculus	ENSMUSG00000056493	14	0.854167	Transfac	V$FOXK1_04	Transfac	NNNTGTTRTKRTDDN	NHHAYMAYAACANNN	Matys	2006	16381825	M3261_1.02
FOXL1:Forkhead.txt	FOXL1	BL20927_evm0	Forkhead	Homo_sapiens	ENSG00000176678	22	0.770833	Transfac	V$FREAC7_01	Transfac	NNNDTRTTTATDBNDH	DHNVHATAAAYAHNNN	Matys	2006	16381825	M3298_1.02
FOXL2:Forkhead.txt	FOXL2	BL07280_evm0	Forkhead	Homo_sapiens	ENSG00000183770	12	0.875	Transfac	V$FOXL2_Q2	Transfac	BHAKMCWWMTTT	AAAKWWGKMTDV	Matys	2006	16381825	M3262_1.02
FOXN4:Forkhead.txt	FOXN4	BL10613_evm0	Forkhead	Homo_sapiens	ENSG00000109101	25	0.744898	Transfac	V$WHN_B	Transfac	NNVGCGTSVBW	WVBSACGCBNN	Matys	2006	16381825	M4096_1.02
FOXP1:Forkhead.txt	FOXP1	BL02241_evm0	Forkhead	Homo_sapiens	ENSG00000114861	11	0.879121	Zoo_01	pTH5656	PBM	TTGTTTAY	RTAAACAA	Weirauch	2014	25215497	M0717_1.02
GABPA:Ets.txt	GABPA	BL11760_evm0	Ets	Homo_sapiens	ENSG00000154727	13	0.845238	Wei10	Gabpa	PBM	RSCGGAARY	RYTTCCGSY	Wei	2010	20517297	M0694_1.02
	GABPA	BL27994_evm0	Ets	Homo_sapiens	ENSG00000154727	13	0.845238	Wei10	Gabpa	PBM	RSCGGAARY	RYTTCCGSY	Wei	2010	20517297	M0694_1.02
GATA2:GATA,GATA.txt	GATA2	BL18478_evm0	GATA,GATA	Homo_sapiens	ENSG00000107485	4	0.942857	Transfac	V$GATA3_Q4	Transfac	AGATAD	HTATCT	Matys	2006	16381825	M3330_1.02
GATA4:GATA.txt	GATA4	BL08554_evm0	GATA	Drosophila_melanogaster	FBgn0038391	5	0.857143	FlyFactorSurvey	GATAe_SANGER_5_FBgn0038391	B1H	WGATAAG	CTTATCW	Zhu	2011	21097781	M4983_1.02
GBX1:Homeobox.txt	GBX1	BL21529_evm0	Homeobox	Homo_sapiens	ENSG00000164900	1	0.982456	Jolma2013	GBX2_3	SELEX	NNYAATTANN	NNTAATTRNN	Jolma	2013	23332764	M5483_1.02
GBX2:Homeobox.txt	GBX2	BL00186_cuf1	Homeobox	Drosophila_melanogaster	FBgn0034520	13	0.77193	JASPAR	MA0175.1	B1H	YTAATKR	YMATTAR	Mathelier	2014	24194598	M1984_1.02
	GBX2	BL05986_evm0	Homeobox	Drosophila_melanogaster	FBgn0034520	13	0.77193	JASPAR	MA0175.1	B1H	YTAATKR	YMATTAR	Mathelier	2014	24194598	M1984_1.02
GCM2:GCM.txt	GCM2	BL04395_evm0	GCM	Drosophila_melanogaster	FBgn0019809	47	0.673611	Zoo_01	pTH8361	PBM	ATGCGGGY	RCCCGCAT	Weirauch	2014	25215497	M0817_1.02
GFI1:zf-C2H2,zf-C2H2,zf-C2H2,zf-C2H2,zf-C2H2,zf-C2H2.txt	GFI1	BL19447_evm0	zf-C2H2,zf-C2H2,zf-C2H2,zf-C2H2,zf-C2H2,zf-C2H2	Homo_sapiens	ENSG00000162676	17	0.878571	Transfac	V$GFI1_Q6_01	Transfac	MHSDGATTWN	NWAATCHSDK	Matys	2006	16381825	M3344_1.02
GLI2:zf-C2H2,zf-C2H2,zf-C2H2,zf-C2H2,zf-C2H2.txt	GLI2	BL15145_evm0	zf-C2H2,zf-C2H2,zf-C2H2,zf-C2H2,zf-C2H2	Homo_sapiens	ENSG00000106571	8	0.938931	Transfac	V$GLI3_Q5_01	Transfac	VCCACCCAS	STGGGTGGB	Matys	2006	16381825	M3353_1.02
GLIS3:zf-C2H2,zf-C2H2,zf-C2H2,zf-C2H2,zf-C2H2.txt	GLIS3	BL20013_evm0	zf-C2H2,zf-C2H2,zf-C2H2,zf-C2H2,zf-C2H2	Homo_sapiens	ENSG00000107249	12	0.907692	Transfac	V$ZNF515_01	Transfac	KACCCCCCRS	SYGGGGGGTM	Matys	2006	16381825	M4165_1.02
GSC:Homeobox.txt	GSC	BL18678_evm0	Homeobox	Drosophila_melanogaster	FBgn0010323	7	0.877193	Zoo_01	pTH5511	PBM	NRGATTAN	NTAATCYN	Weirauch	2014	25215497	M1096_1.02
GSX1:Homeobox.txt	GSX1	BL15948_evm0	Homeobox	Homo_sapiens	ENSG00000169840	3	0.947368	Jolma2013	GSX1_1	SELEX	NNTAATKRNN	NNYMATTANN	Jolma	2013	23332764	M5502_1.02
HES1:HLH.txt	HES1	BL02292_evm0	HLH	Homo_sapiens	ENSG00000114315	2	0.965517	Zoo_01	pTH5059	PBM	NVCACGYKNN	NNMRCGTGBN	Weirauch	2014	25215497	M0191_1.02
	HES1	BL02294_evm1	HLH	Homo_sapiens	ENSG00000114315	2	0.965517	Zoo_01	pTH5059	PBM	NVCACGYKNN	NNMRCGTGBN	Weirauch	2014	25215497	M0191_1.02
	HES1	BL03213_evm0	HLH	Homo_sapiens	ENSG00000114315	2	0.965517	Zoo_01	pTH5059	PBM	NVCACGYKNN	NNMRCGTGBN	Weirauch	2014	25215497	M0191_1.02
	HES1	BL09719_evm0	HLH	Homo_sapiens	ENSG00000114315	2	0.965517	Zoo_01	pTH5059	PBM	NVCACGYKNN	NNMRCGTGBN	Weirauch	2014	25215497	M0191_1.02
	HES1	BL12433_cuf0	HLH	Homo_sapiens	ENSG00000114315	2	0.965517	Zoo_01	pTH5059	PBM	NVCACGYKNN	NNMRCGTGBN	Weirauch	2014	25215497	M0191_1.02
	HES1	BL19011_evm0	HLH	Homo_sapiens	ENSG00000114315	2	0.965517	Zoo_01	pTH5059	PBM	NVCACGYKNN	NNMRCGTGBN	Weirauch	2014	25215497	M0191_1.02
HEY2:HLH.txt	HEY2	BL00454_evm0	HLH	Homo_sapiens	ENSG00000135547	4	0.928571	Zoo_01	pTH5102	PBM	RCACGTGNN	NNCACGTGY	Weirauch	2014	25215497	M0183_1.02
	HEY2	BL12148_evm0	HLH	Homo_sapiens	ENSG00000135547	4	0.928571	Zoo_01	pTH5102	PBM	RCACGTGNN	NNCACGTGY	Weirauch	2014	25215497	M0183_1.02
	HEY2	BL16754_evm0	HLH	Homo_sapiens	ENSG00000135547	4	0.928571	Zoo_01	pTH5102	PBM	RCACGTGNN	NNCACGTGY	Weirauch	2014	25215497	M0183_1.02
HHEX:Homeobox.txt	HHEX	BL21396_evm0	Homeobox	Caenorhabditis_elegans	M6.3	12	0.789474	Zoo_01	pTH6423	PBM	NNNATNDNNN	NNNHNATNNN	Weirauch	2014	25215497	M1110_1.02
HIF1A:HLH.txt	HIF1A	BL00715_evm0	HLH	Homo_sapiens	ENSG00000116016	13	0.759259	Transfac	V$HIF2A_01	Transfac	VDACGTGHHN	NDDCACGTHB	Matys	2006	16381825	M3392_1.02
	HIF1A	BL10657_evm0	HLH	Homo_sapiens	ENSG00000116016	13	0.759259	Transfac	V$HIF2A_01	Transfac	VDACGTGHHN	NDDCACGTHB	Matys	2006	16381825	M3392_1.02
HLF:bZIP_1.txt	HLF	BL07260_evm0	bZIP_1	Homo_sapiens	ENSG00000108924	21	0.671875	Transfac	V$HLF_01	Transfac	ATKRYGTAAY	RTTACRYMAT	Matys	2006	16381825	M3393_1.02
	HLF	BL08578_evm0	bZIP_1	Homo_sapiens	ENSG00000108924	21	0.671875	Transfac	V$HLF_01	Transfac	ATKRYGTAAY	RTTACRYMAT	Matys	2006	16381825	M3393_1.02
	HLF	BL27162_evm0	bZIP_1	Homo_sapiens	ENSG00000108924	21	0.671875	Transfac	V$HLF_01	Transfac	ATKRYGTAAY	RTTACRYMAT	Matys	2006	16381825	M3393_1.02
HLX:Homeobox.txt	HLX	BL17526_evm0	Homeobox	Mus_musculus	ENSMUSG00000039377	19	0.736111	Berger08	Hlx1_2350	PBM	HNWTNNN	NNNAWND	Berger	2008	18585359	M1018_1.02
HMX3:Homeobox.txt	HMX3	BL00743_evm0	Homeobox	Homo_sapiens	ENSG00000188620	1	0.982456	Transfac	V$HMX1_01	Transfac	CACGCACTTG	CAAGTGCGTG	Matys	2006	16381825	M3401_1.02
HNF1B:Homeobox.txt	HNF1B	BL16767_evm0	Homeobox	Homo_sapiens	ENSG00000108753	6	0.921053	Transfac	V$LFA1_Q6	Transfac	YWGASCCC	GGGSTCWR	Matys	2006	16381825	M3509_1.02
HNF4G:zf-C4.txt	HNF4G	BL12447_evm0	zf-C4	Homo_sapiens	ENSG00000101076	7	0.9	Transfac	V$HNF4_Q6_04	Transfac	NNNNNNNGDBCAAAGKYCAN	NTGRMCTTTGVHCNNNNNNN	Matys	2006	16381825	M3426_1.02
HOXA1:Homeobox.txt	HOXA1	BL12289_evm0	Homeobox	Cupiennius_salei	O76842_CUPSA	5	0.912281	Zoo_01	pTH6251	PBM	TTAATTAB	VTAATTAA	Weirauch	2014	25215497	M1164_1.02
HOXA5:Homeobox.txt	HOXA5	BL11265_evm0	Homeobox	Drosophila_melanogaster	FBgn0003339	6	0.894737	Transfac	V$HOX13_01	Transfac	YSCHHHBHYCYYMATTABTVNDHVMVHYCN	NGRDBKBDHNBAVTAATKRRGRDVDDDGSR	Matys	2006	16381825	M3428_1.02
HOXA7:Homeobox.txt	HOXA7	BL01142_evm0	Homeobox	Drosophila_melanogaster	FBgn0260642	1	0.982456	Transfac	V$HOXA7_01	Transfac	MGATTGR	YCAATCK	Matys	2006	16381825	M3435_1.02
	HOXA7	BL02690_evm0	Homeobox	Drosophila_melanogaster	FBgn0260642	1	0.982456	Transfac	V$HOXA7_01	Transfac	MGATTGR	YCAATCK	Matys	2006	16381825	M3435_1.02
HOXB13:Homeobox.txt	HOXB13	BL06042_evm0	Homeobox	Homo_sapiens	ENSG00000123364	17	0.701754	Zoo_01	pTH5808	PBM	NTTWAYDDNN	NNHHRTWAAN	Weirauch	2014	25215497	M0897_1.02
HOXB2:Homeobox.txt	HOXB2	BL01409_evm0	Homeobox	Drosophila_melanogaster	FBgn0051481	12	0.789474	Zoo_01	pTH5887	PBM	NNNDHHNNN	NNNDDHNNN	Weirauch	2014	25215497	M0887_1.02
HOXB6:Homeobox.txt	HOXB6	BL01497_evm0	Homeobox	Drosophila_melanogaster	FBgn0260642	4	0.929825	Transfac	V$HOXA7_01	Transfac	MGATTGR	YCAATCK	Matys	2006	16381825	M3435_1.02
HOXB9:Homeobox.txt	HOXB9	BL02747_evm0	Homeobox	Homo_sapiens	ENSG00000128710	9	0.842105	Transfac	V$HOXD10_Q2	Transfac	HTWTTAYTYYW	WRKARTAAWAH	Matys	2006	16381825	M3437_1.02
HOXC10:Homeobox.txt	HOXC10	BL01764_evm0	Homeobox	Homo_sapiens	ENSG00000128710	12	0.789474	Transfac	V$HOXD10_Q2	Transfac	HTWTTAYTYYW	WRKARTAAWAH	Matys	2006	16381825	M3437_1.02
HOXC4:Homeobox.txt	HOXC4	BL14546_cuf5	Homeobox	Homo_sapiens	ENSG00000105997	2	0.964912	Transfac	V$HOXA3_01	Transfac	VMHHNWABS	SVTWNDDKB	Matys	2006	16381825	M3433_1.02
Hypp15254:AT_hook,AT_hook,AT_hook,AT_hook.txt	Hypp15254	BL12251_evm0	AT_hook,AT_hook,AT_hook,AT_hook	Arabidopsis_thaliana	AT1G14900-TAIR-G	26	0.5	Zoo_01	pTH7395	PBM	DWTWHNNNN	NNNNDWAWH	Weirauch	2014	25215497	M0118_1.02
Hypp15685:AT_hook,AT_hook.txt	Hypp15685	BL20378_evm0	AT_hook,AT_hook	Arabidopsis_thaliana	AT4G17950-TAIR-G	13	0.5	Zoo_01	pTH9369	PBM	NHHDYNNNN	NNNNRHDDN	Weirauch	2014	25215497	M0120_1.02
Hypp54:Homeobox.txt	Hypp54	BL02337_cuf2	Homeobox	Homo_sapiens	ENSG00000106038	6	0.894737	Transfac	V$EVX2_04	Transfac	AATTTAATTW	WAATTAAATT	Matys	2006	16381825	M3232_1.02
ID2:HLH.txt	ID2	BL18859_evm0	HLH	Homo_sapiens	ENSG00000172201	10	0.761905	Jolma2013	ID4_1	SELEX	NRCACCTGBN	NVCAGGTGYN	Jolma	2013	23332764	M5571_1.02
IRX6:Homeobox.txt	IRX6	BL07471_evm0	Homeobox	Drosophila_melanogaster	FBgn0014343	3	0.949153	JASPAR	MA0233.1	B1H	TGTWW	WWACA	Mathelier	2014	24194598	M2041_1.02
	IRX6	BL95663_evm1	Homeobox	Drosophila_melanogaster	FBgn0014343	3	0.949153	JASPAR	MA0233.1	B1H	TGTWW	WWACA	Mathelier	2014	24194598	M2041_1.02
	IRX6	BL95664_evm0	Homeobox	Drosophila_melanogaster	FBgn0014343	3	0.949153	JASPAR	MA0233.1	B1H	TGTWW	WWACA	Mathelier	2014	24194598	M2041_1.02
ISL1:Homeobox.txt	ISL1	BL14099_evm0	Homeobox	Homo_sapiens	ENSG00000016082	0	1	Transfac	V$ISL1_Q6	Transfac	HYATTANBH	DVNTAATRD	Matys	2006	16381825	M3485_1.02
JUN:bZIP_1.txt	JUN	BL17656_evm0	bZIP_1	Xenopus_tropicalis	ENSXETG00000006441	7	0.890625	Zoo_01	pTH8562	PBM	DTGHGTCAN	NTGACDCAH	Weirauch	2014	25215497	M0322_1.02
KLF11:zf-C2H2,zf-C2H2,zf-C2H2.txt	KLF11	BL22543_evm0	zf-C2H2,zf-C2H2,zf-C2H2	Homo_sapiens	ENSG00000172059	12	0.835616	Transfac	V$FKLF_Q5	Transfac	HKBCCVSCCV	BGGSBGGVMD	Matys	2006	16381825	M3236_1.02
KLF12:zf-C2H2,zf-C2H2,zf-C2H2.txt	KLF12	BL21347_evm0	zf-C2H2,zf-C2H2,zf-C2H2	Homo_sapiens	ENSG00000118922	10	0.863014	Transfac	V$AP2REP_01	Transfac	HMYACDG	CHGTRKD	Matys	2006	16381825	M2942_1.02
KLF15:zf-C2H2,zf-C2H2,zf-C2H2.txt	KLF15	BL13935_evm0	zf-C2H2,zf-C2H2,zf-C2H2	Homo_sapiens	ENSG00000163884	12	0.835616	Transfac	V$KLF15_Q2	Transfac	BHACDCCCCNVHYC	GRDBNGGGGHGTDV	Matys	2006	16381825	M3500_1.02
KLF2:zf-C2H2,zf-C2H2,zf-C2H2.txt	KLF2	BL10707_evm0	zf-C2H2,zf-C2H2,zf-C2H2	Homo_sapiens	ENSG00000127528	8	0.890411	Transfac	V$LKLF_Q3	Transfac	NSMCCASCCC	GGGSTGGKSN	Matys	2006	16381825	M3514_1.02
KLF5:zf-C2H2,zf-C2H2,zf-C2H2.txt	KLF5	BL18544_cuf15	zf-C2H2,zf-C2H2,zf-C2H2	Homo_sapiens	ENSG00000102554	8	0.890411	Transfac	V$BTEB2_Q3	Transfac	NVSSYCCVSCCYCTBV	BVAGRGGSBGGRSSBN	Matys	2006	16381825	M3012_1.02
LBX1:Homeobox.txt	LBX1	BL11564_evm0	Homeobox	Homo_sapiens	ENSG00000138136	1	0.982456	Zoo_01	pTH6404	PBM	NTAAYTRG	CYARTTAN	Weirauch	2014	25215497	M0894_1.02
	LBX1	BL25553_evm0	Homeobox	Homo_sapiens	ENSG00000138136	1	0.982456	Zoo_01	pTH6404	PBM	NTAAYTRG	CYARTTAN	Weirauch	2014	25215497	M0894_1.02
LHX1:Homeobox.txt	LHX1	BL00881_cuf1	Homeobox	Mus_musculus	ENSMUSG00000018698	0	1	Berger08	Lhx5_2279	PBM	TAATKRNNN	NNNYMATTA	Berger	2008	18585359	M0975_1.02
LHX2:Homeobox.txt	LHX2	BL09173_evm0	Homeobox	Homo_sapiens	ENSG00000106689	3	0.947368	Zoo_01	pTH5812	PBM	NHHDTTRNNN	NNNYAAHDDN	Weirauch	2014	25215497	M0889_1.02
	LHX2	BL18410_evm0	Homeobox	Homo_sapiens	ENSG00000106689	3	0.947368	Zoo_01	pTH5812	PBM	NHHDTTRNNN	NNNYAAHDDN	Weirauch	2014	25215497	M0889_1.02
	LHX2	BL19723_evm0	Homeobox	Homo_sapiens	ENSG00000106689	3	0.947368	Zoo_01	pTH5812	PBM	NHHDTTRNNN	NNNYAAHDDN	Weirauch	2014	25215497	M0889_1.02
LHX3:Homeobox.txt	LHX3	BL17252_evm0	Homeobox	Drosophila_melanogaster	FBgn0002023	3	0.947368	Zoo_01	pTH6478	PBM	NYVATNNNNN	NNNNNATBRN	Weirauch	2014	25215497	M1092_1.02
LHX8:Homeobox.txt	LHX8	BL14754_evm0	Homeobox	Drosophila_melanogaster	FBgn0013751	4	0.929825	Zoo_01	pTH5759	PBM	NNTAATTANN	NNTAATTANN	Weirauch	2014	25215497	M1097_1.02
LMX1B:Homeobox.txt	LMX1B	BL19671_evm0	Homeobox	Homo_sapiens	ENSG00000136944	3	0.947368	Jolma2013	LMX1B_2	SELEX	DTAATTRV	BYAATTAH	Jolma	2013	23332764	M5606_1.02
MAFG:bZIP_1.txt	MAFG	BL05720_evm0	bZIP_1	Homo_sapiens	ENSG00000198517	20	0.71831	Transfac	V$MAFK_Q3	Transfac	NHGCTGASTMA	TKASTCAGCDN	Matys	2006	16381825	M3535_1.02
MECOM:zf-C2H2,zf-C2H2,zf-C2H2,zf-C2H2,zf-C2H2,zf-C2H2,zf-C2H2,zf-C2H2,zf-C2H2,zf-C2H2.txt	MECOM	BL18025_evm0	zf-C2H2,zf-C2H2,zf-C2H2,zf-C2H2,zf-C2H2,zf-C2H2,zf-C2H2,zf-C2H2,zf-C2H2,zf-C2H2	Homo_sapiens	ENSG00000085276	44	0.811966	Transfac	V$EVI1_Q3	Transfac	GACAAGATA	TATCTTGTC	Matys	2006	16381825	M3231_1.02
MEF2A:SRF-TF.txt	MEF2A	BL18717_evm0	SRF-TF	Homo_sapiens	ENSG00000068305	5	0.901961	Transfac	V$RSRFC4_Q2	Transfac	ADKCTAWWAATAGMHHN	NDDKCTATTWWTAGMHT	Matys	2006	16381825	M3847_1.02
MEIS1:Homeobox.txt	MEIS1	BL03570_evm0	Homeobox	Homo_sapiens	ENSG00000105419	4	0.894737	Jolma2013	MEIS3_2	SELEX	TGACAGSTGTCA	TGACASCTGTCA	Jolma	2013	23332764	M5622_1.02
MEOX2:Homeobox.txt	MEOX2	BL03350_evm0	Homeobox	Homo_sapiens	ENSG00000106511	5	0.912281	Transfac	V$MEOX2_05	Transfac	WCCTTTTTTATTAAAW	WTTTAATAAAAAAGGW	Matys	2006	16381825	M3563_1.02
MESP1:HLH.txt	MESP1	BL14804_evm0	HLH	Drosophila_melanogaster	FBgn0037475	22	0.6	FlyFactorSurvey	Fer1_SANGER_5_FBgn0037475	B1H	WYRHCAGCTGACG	CGTCAGCTGDYRW	Zhu	2011	21097781	M4967_1.02
MITF:HLH.txt	MITF	BL25019_evm0	HLH	Homo_sapiens	ENSG00000068323	17	0.685185	Zoo_01	pTH5465	PBM	NCDCGTGAYN	NRTCACGHGN	Weirauch	2014	25215497	M0208_1.02
MLX:HLH.txt	MLX	BL02354_evm0	HLH	Homo_sapiens	ENSG00000108788	16	0.728814	Zoo_01	pTH5070	PBM	NCRCGTGNNN	NNNCACGYGN	Weirauch	2014	25215497	M0182_1.02
MLXIP:HLH.txt	MLXIP	BL06386_evm0	HLH	Homo_sapiens	ENSG00000009950	18	0.672727	Transfac	V$CHREBP_Q6	Transfac	CAYGTGMSHNMB	VKNDSKCACRTG	Matys	2006	16381825	M3058_1.02
MNT:HLH.txt	MNT	BL19792_evm0	HLH	Homo_sapiens	ENSG00000070444	8	0.846154	Zoo_01	pTH4588	PBM	NCACGTGNN	NNCACGTGN	Weirauch	2014	25215497	M0175_1.02
MNX1:Homeobox.txt	MNX1	BL01012_evm0	Homeobox	Homo_sapiens	ENSG00000130675	3	0.947368	Jolma2013	MNX1_1	SELEX	NHTAATTRNH	DNYAATTADN	Jolma	2013	23332764	M5635_1.02
	MNX1	BL05106_evm0	Homeobox	Homo_sapiens	ENSG00000130675	3	0.947368	Jolma2013	MNX1_1	SELEX	NHTAATTRNH	DNYAATTADN	Jolma	2013	23332764	M5635_1.02
	MNX1	BL24614_evm0	Homeobox	Homo_sapiens	ENSG00000130675	3	0.947368	Jolma2013	MNX1_1	SELEX	NHTAATTRNH	DNYAATTADN	Jolma	2013	23332764	M5635_1.02
MTF2:AT_hook,AT_hook.txt	MTF2	BL95702_evm0	AT_hook,AT_hook	Pisum_sativum	Q7DLU9_PEA	13	0.5	Transfac	P$HMGIY_01	Transfac	WWWTTT	AAAWWW	Matys	2006	16381825	M2777_1.02
MYC:HLH.txt	MYC	BL10926_evm0	HLH	Homo_sapiens	ENSG00000134323	18	0.660377	Transfac	V$NMYC_Q3	Transfac	SCRCGTGSSS	SSSCACGYGS	Matys	2006	16381825	M3644_1.02
MYF5:HLH.txt	MYF5	BL21563_evm0	HLH	Drosophila_melanogaster	FBgn0002922	14	0.730769	Transfac	V$MYOD_Q6	Transfac	NVCABCTGNY	RNCAGVTGBN	Matys	2006	16381825	M3591_1.02
MYF6:HLH.txt	MYF6	BL08615_evm0	HLH	Homo_sapiens	ENSG00000129152	19	0.634615	Transfac	V$MYOD_Q6	Transfac	NVCABCTGNY	RNCAGVTGBN	Matys	2006	16381825	M3591_1.02
MYOD1:HLH,HLH.txt	MYOD1	BL15168_evm0	HLH,HLH	Drosophila_melanogaster	FBgn0002922	4	0.923077	FlyFactorSurvey	nau_SANGER_5_FBgn0002922	B1H	RACASCTGACGC	GCGTCAGSTGTY	Zhu	2011	21097781	M5114_1.02
MYOD1:HLH.txt	MYOD1	BL24962_evm0	HLH	Drosophila_melanogaster	FBgn0002922	4	0.923077	FlyFactorSurvey	nau_SANGER_5_FBgn0002922	B1H	RACASCTGACGC	GCGTCAGSTGTY	Zhu	2011	21097781	M5114_1.02
NEUROD1:HLH.txt	NEUROD1	BL07636_evm0	HLH	Homo_sapiens	ENSG00000162992	10	0.811321	Transfac	V$NEUROD_02	Transfac	RVNCAGCWGSHV	BDSCWGCTGNBY	Matys	2006	16381825	M3606_1.02
NEUROG3:HLH.txt	NEUROD1	BL16631_evm0	HLH	Homo_sapiens	ENSG00000162992	10	0.811321	Transfac	V$NEUROD_02	Transfac	RVNCAGCWGSHV	BDSCWGCTGNBY	Matys	2006	16381825	M3606_1.02
	NEUROG3	BL06125_evm0	HLH	Homo_sapiens	ENSG00000178403	7	0.867925	Zoo_01	pTH5270	PBM	VMCATAYKBH	DVMRTATGKB	Weirauch	2014	25215497	M0217_1.02
NFE2L2:bZIP_1.txt	NFE2L2	BL11654_evm0	bZIP_1	Homo_sapiens	ENSG00000050344	28	0.555556	Transfac	V$NRF3_02	Transfac	TCCTTGSWAATA	TATTWSCAAGGA	Matys	2006	16381825	M3664_1.02
NFIA:MH1.txt	NFIA	BL07949_evm0	MH1	Homo_sapiens	ENSG00000162599	15	0.862385	Transfac	V$NF1A_Q6_01	Transfac	NGCCARD	HYTGGCN	Matys	2006	16381825	M3607_1.02
NFYA:CBFB_NFYA.txt	NFYA	BL02364_evm0	CBFB_NFYA	Homo_sapiens	ENSG00000001167	3	0.947368	Transfac	V$NFY_C	Transfac	NYTGATTGGYTAVH	DBTARCCAATCARN	Matys	2006	16381825	M3628_1.02
	NFYA	BL03795_evm0	CBFB_NFYA	Homo_sapiens	ENSG00000001167	3	0.947368	Transfac	V$NFY_C	Transfac	NYTGATTGGYTAVH	DBTARCCAATCARN	Matys	2006	16381825	M3628_1.02
NHLH1:HLH.txt	NHLH1	BL19770_evm0	HLH	Homo_sapiens	ENSG00000171786	1	0.981132	Transfac	V$HEN1_02	Transfac	NDRGGVMGCAGCTGMKNCCHHN	NDDGGNMKCAGCTGCKBCCYHN	Matys	2006	16381825	M3376_1.02
NKX1-1:Homeobox.txt	NKX1-1	BL08182_evm0	Homeobox	Mus_musculus	XP_001473685.1	1	0.982456	Berger08	Nkx1-1_3856	PBM	NNHNATTANN	NNTAATNDNN	Berger	2008	18585359	M1125_1.02
	NKX1-1	BL14817_evm0	Homeobox	Mus_musculus	XP_001473685.1	1	0.982456	Berger08	Nkx1-1_3856	PBM	NNHNATTANN	NNTAATNDNN	Berger	2008	18585359	M1125_1.02
NKX2-1:Homeobox.txt	NKX2-1	BL15126_evm0	Homeobox	Homo_sapiens	ENSG00000136352	4	0.929825	Transfac	V$TTF1_Q6	Transfac	NNYNCTTGDVNN	NNBHCAAGNRNN	Matys	2006	16381825	M4078_1.02
NKX2-2:Homeobox.txt	NKX2-2	BL19775_evm0	Homeobox	Homo_sapiens	ENSG00000125820	2	0.964912	Transfac	V$NKX2B_Q3	Transfac	CACTTNH	DNAAGTG	Matys	2006	16381825	M3636_1.02
NKX2-6:Homeobox.txt	NKX2-6	BL01674_evm0	Homeobox	Mus_musculus	ENSMUSG00000044220	3	0.947368	Berger08	Nkx2-3_3435	PBM	NNYHCTYNN	NNRAGDRNN	Berger	2008	18585359	M1030_1.02
	NKX2-6	BL06974_evm0	Homeobox	Mus_musculus	ENSMUSG00000044220	3	0.947368	Berger08	Nkx2-3_3435	PBM	NNYHCTYNN	NNRAGDRNN	Berger	2008	18585359	M1030_1.02
	NKX2-6	BL14812_evm0	Homeobox	Mus_musculus	ENSMUSG00000044220	3	0.947368	Berger08	Nkx2-3_3435	PBM	NNYHCTYNN	NNRAGDRNN	Berger	2008	18585359	M1030_1.02
NKX3-2:Homeobox.txt	NKX3-2	BL01669_evm0	Homeobox	Homo_sapiens	ENSG00000109705	2	0.964912	Transfac	V$NKX32_01	Transfac	YACTYV	BRAGTR	Matys	2006	16381825	M3637_1.02
NKX6-2:Homeobox.txt	NKX6-2	BL21899_evm0	Homeobox	Homo_sapiens	ENSG00000163623	11	0.807018	Transfac	V$NKX61_01	Transfac	HWTTTAATKGRWT	AWYCMATTAAAWD	Matys	2006	16381825	M3640_1.02
NPAS3:HLH.txt	NPAS3	BL11542_evm0	HLH	Drosophila_melanogaster	FBgn0004666	11	0.796296	FlyFactorSurvey	tgo_sim_SANGER_5_FBgn0004666	B1H	VWACGTGACY	RGTCACGTWB	Zhu	2011	21097781	M5234_1.02
NR1D2:zf-C4.txt	NR1D2	BL09785_evm0	zf-C4	Xenopus_laevis	AAM33367	16	0.771429	Transfac	V$FXRIR1_Q6	Transfac	RGGTYATTVACCY	RGGTBAATRACCY	Matys	2006	16381825	M3299_1.02
NR1H3:zf-C4.txt	NR1H3	BL08609_evm0	zf-C4	Homo_sapiens	ENSG00000012504	10	0.857143	Transfac	V$FXRRXR_Q5	Transfac	NRGGTCANNVNCCY	RGGNBNNTGACCYN	Matys	2006	16381825	M3303_1.02
	NR1H3	BL97043_cuf0	zf-C4	Homo_sapiens	ENSG00000012504	10	0.857143	Transfac	V$FXRRXR_Q5	Transfac	NRGGTCANNVNCCY	RGGNBNNTGACCYN	Matys	2006	16381825	M3303_1.02
	NR1H3	BL97044_cuf8	zf-C4	Homo_sapiens	ENSG00000012504	10	0.857143	Transfac	V$FXRRXR_Q5	Transfac	NRGGTCANNVNCCY	RGGNBNNTGACCYN	Matys	2006	16381825	M3303_1.02
NR2C2:zf-C4.txt	NR2C2	BL23000_evm0	zf-C4	Brugia_pahangi	O77476_BRUPA	10	0.857143	Zoo_01	pTH6019	PBM	NRGGTCAN	NTGACCYN	Weirauch	2014	25215497	M1491_1.02
	NR2C2	BL28394_evm0	zf-C4	Brugia_pahangi	O77476_BRUPA	10	0.857143	Zoo_01	pTH6019	PBM	NRGGTCAN	NTGACCYN	Weirauch	2014	25215497	M1491_1.02
NR2E1:zf-C4.txt	NR2E1	BL05890_evm0	zf-C4	Drosophila_melanogaster	FBgn0034012	9	0.873239	Zoo_01	pTH5877	PBM	RAGATCAM	KTGATCTY	Weirauch	2014	25215497	M1472_1.02
	NR2E1	BL11879_evm0	zf-C4	Drosophila_melanogaster	FBgn0034012	9	0.873239	Zoo_01	pTH5877	PBM	RAGATCAM	KTGATCTY	Weirauch	2014	25215497	M1472_1.02
	NR2E1	BL22964_evm0	zf-C4	Drosophila_melanogaster	FBgn0034012	9	0.873239	Zoo_01	pTH5877	PBM	RAGATCAM	KTGATCTY	Weirauch	2014	25215497	M1472_1.02
NR2F1:zf-C4.txt	NR2F1	BL07175_evm0	zf-C4	Drosophila_melanogaster	FBgn0003651	2	0.971429	FlyFactorSurvey	svp_SANGER_5_FBgn0003651	B1H	ARGGTCA	TGACCYK	Zhu	2011	21097781	M5221_1.02
NR4A2:zf-C4.txt	NR4A2	BL13378_cuf4	zf-C4	Homo_sapiens	ENSG00000119508	3	0.957143	Transfac	V$NURR1_Q3	Transfac	AAGGYYR	YRRCCTT	Matys	2006	16381825	M3672_1.02
	NR4A2	BL17902_evm0	zf-C4	Homo_sapiens	ENSG00000119508	3	0.957143	Transfac	V$NURR1_Q3	Transfac	AAGGYYR	YRRCCTT	Matys	2006	16381825	M3672_1.02
NR5A2:zf-C4.txt	NR5A2	BL14032_evm0	zf-C4	Homo_sapiens	ENSG00000116833	4	0.942857	Transfac	V$LRH1_Q5	Transfac	NTBCAAGGYYNN	NNRRCCTTGVAN	Matys	2006	16381825	M3521_1.02
NR6A1:zf-C4.txt	NR6A1	BL04905_evm0	zf-C4	Homo_sapiens	ENSG00000148200	3	0.957143	Transfac	V$GCNF_Q3	Transfac	NRAGGTCAAN	NWTGACCTYN	Matys	2006	16381825	M3340_1.02
OLIG3:HLH.txt	OLIG3	BL01014_evm0	HLH	Homo_sapiens	ENSG00000177468	6	0.890909	Zoo_01	pTH5164	PBM	NNNTATDDTWN	NWAHHATANNN	Weirauch	2014	25215497	M0213_1.02
	OLIG3	BL19561_evm0	HLH	Homo_sapiens	ENSG00000177468	6	0.890909	Zoo_01	pTH5164	PBM	NNNTATDDTWN	NWAHHATANNN	Weirauch	2014	25215497	M0213_1.02
	OLIG3	BL19565_evm0	HLH	Homo_sapiens	ENSG00000177468	6	0.890909	Zoo_01	pTH5164	PBM	NNNTATDDTWN	NWAHHATANNN	Weirauch	2014	25215497	M0213_1.02
ONECUT2:CUT,Homeobox.txt	ONECUT2	BL14590_evm0	CUT,Homeobox	Homo_sapiens	ENSG00000169856	26	0.818182	Transfac	V$HNF6_Q4	Transfac	TATTGAYT	ARTCAATA	Matys	2006	16381825	M3427_1.02
OSR2:zf-C2H2,zf-C2H2,zf-C2H2,zf-C2H2,zf-C2H2.txt	OSR2	BL95460_evm1	zf-C2H2,zf-C2H2,zf-C2H2,zf-C2H2,zf-C2H2	Drosophila_melanogaster	FBgn0004892	13	0.886957	FlyFactorSurvey	sob_SOLEXA_5_FBgn0004892	B1H	BDGCTACYGKDBNN	NNVHMCRGTAGCHV	Zhu	2011	21097781	M5204_1.02
	OSR2	BL95461_evm0	zf-C2H2,zf-C2H2,zf-C2H2,zf-C2H2,zf-C2H2	Drosophila_melanogaster	FBgn0004892	13	0.886957	FlyFactorSurvey	sob_SOLEXA_5_FBgn0004892	B1H	BDGCTACYGKDBNN	NNVHMCRGTAGCHV	Zhu	2011	21097781	M5204_1.02
OTP:Homeobox.txt	OTP	BL13404_evm0	Homeobox	Mus_musculus	ENSMUSG00000021685	2	0.964912	Berger08	Otp_3496	PBM	NNHAATND	HNATTDNN	Berger	2008	18585359	M0943_1.02
OTX2:Homeobox.txt	OTX2	BL18685_evm0	Homeobox	Homo_sapiens	ENSG00000165588	0	1	Transfac	V$OTX2_Q3	Transfac	DVDVSGATTARNN	NNYTAATCSBHBH	Matys	2006	16381825	M3694_1.02
OVOL1:zf-C2H2,zf-C2H2,zf-C2H2.txt	OVOL1	BL13786_evm0	zf-C2H2,zf-C2H2,zf-C2H2	Drosophila_melanogaster	FBgn0003028	19	0.728571	Transfac	I$OVO_Q6	Transfac	HWCHGTTA	TAACDGWD	Matys	2006	16381825	M2577_1.02
PAX2:PAX,Homeobox.txt	PAX2	BL04904_evm0	PAX,Homeobox	Homo_sapiens	ENSG00000075891	38	0.77907	Transfac	V$PAX2_Q2	Transfac	HCKSAGSSDTG	CAHSSCTSMGD	Matys	2006	16381825	M3712_1.02
PAX3:PAX.txt	PAX3	BL32034_evm0	PAX	Homo_sapiens	ENSG00000125813	29	0.768	Transfac	V$PAX1_B	Transfac	CCGTTCCGCTCTAGATAT	ATATCTAGAGCGGAACGG	Matys	2006	16381825	M3709_1.02
PAX5:PAX.txt	PAX5	BL19642_evm0	PAX	Homo_sapiens	ENSG00000196092	33	0.736	Transfac	V$PAX5_Q6	Transfac	NKSCNYCHBY	RVDGRNGSMN	Matys	2006	16381825	M3726_1.02
PAX6:Homeobox.txt	PAX6	BL05977_cuf7	Homeobox	Mus_musculus	ENSMUSG00000027168	0	1	Berger08	Pax6_3838	PBM	TTAATTVG	CBAATTAA	Berger	2008	18585359	M1223_1.02
PAX6:PAX,Homeobox.txt	PAX6	BL13922_evm0	PAX,Homeobox	Mus_musculus	ENSMUSG00000027168	0	1	Berger08	Pax6_3838	PBM	TTAATTVG	CBAATTAA	Berger	2008	18585359	M1223_1.02
PAX7:Homeobox.txt	PAX7	BL95936_evm0	Homeobox	Mus_musculus	ENSMUSG00000028736	2	0.964912	Berger08	Pax7_3783	PBM	NNVATTWN	NWAATBNN	Berger	2008	18585359	M0971_1.02
PAX7:PAX,Homeobox.txt	PAX7	BL95937_evm1	PAX,Homeobox	Mus_musculus	ENSMUSG00000028736	2	0.964912	Berger08	Pax7_3783	PBM	NNVATTWN	NWAATBNN	Berger	2008	18585359	M0971_1.02
PAX9:PAX.txt	PAX9	BL17436_evm0	PAX	Homo_sapiens	ENSG00000125813	8	0.936	Transfac	V$PAX1_B	Transfac	CCGTTCCGCTCTAGATAT	ATATCTAGAGCGGAACGG	Matys	2006	16381825	M3709_1.02
PBX3:Homeobox.txt	PBX3	BL15112_evm0	Homeobox	Homo_sapiens	ENSG00000204304	2	0.966667	HocoMoco	PBX2_f1	HocoMoco	KRVHKTGATTGAWKN	NMWTCAATCAMDBYM	Kulakovskiy	2013	23175603	M6413_1.02
PDX1:Homeobox.txt	PDX1	BL11413_evm0	Homeobox	Strongylocentrotus_purpuratus	NP_999815.2	0	1	Zoo_01	pTH6140	PBM	KTAATTRB	VYAATTAM	Weirauch	2014	25215497	M1219_1.02
PHOX2B:Homeobox.txt	PHOX2B	BL07358_evm0	Homeobox	Homo_sapiens	ENSG00000109132	0	1	Jolma2013	PHOX2B_2	SELEX	TAAYBYAATTA	TAATTRVRTTA	Jolma	2013	23332764	M5716_1.02
PITX2:Homeobox,Homeobox.txt	PITX2	BL12801_evm0	Homeobox	Homo_sapiens	ENSG00000107859	4	0.929825	Transfac	V$PITX3_Q3	Transfac	GATTANH	DNTAATC	Matys	2006	16381825	M3754_1.02
PITX2:Homeobox.txt	PITX2	BL19420_evm0	Homeobox,Homeobox	Homo_sapiens	ENSG00000107859	4	0.929825	Transfac	V$PITX3_Q3	Transfac	GATTANH	DNTAATC	Matys	2006	16381825	M3754_1.02
PKNOX2:Homeobox.txt	PKNOX2	BL03465_evm0	Homeobox	Homo_sapiens	ENSG00000160199	10	0.830508	Jolma2013	PKNOX1_1	SELEX	TGACASCTGTCA	TGACAGSTGTCA	Jolma	2013	23332764	M5721_1.02
PLAG1:zf-C2H2,zf-C2H2,zf-C2H2,zf-C2H2,zf-C2H2,zf-C2H2,zf-C2H2.txt	PLAG1	BL24139_evm0	zf-C2H2,zf-C2H2,zf-C2H2,zf-C2H2,zf-C2H2,zf-C2H2,zf-C2H2	Homo_sapiens	ENSG00000181690	37	0.77439	Transfac	V$PLAG1_08	Transfac	TGGGCWAGCCCC	GGGGCTWGCCCA	Matys	2006	16381825	M3757_1.02
POU1F1:Pou,Homeobox.txt	POU1F1	BL23543_evm0	Pou,Homeobox	Homo_sapiens	ENSG00000064835	29	0.780303	Transfac	V$POU1F1_Q6	Transfac	ATGHATAWWW	WWWTATDCAT	Matys	2006	16381825	M3766_1.02
POU2F3:Pou.txt	POU2F3	BL05378_evm0	Pou	Mus_musculus	ENSMUSG00000026565	5	0.930556	DREAM_contest	pTH4325	PBM	NNDNWWATDN	NHATWWNHNN	Weirauch	2013	23354101	M1237_1.02
POU3F3:Pou,Homeobox.txt	POU3F3	BL16866_evm0	Pou,Homeobox	Ailuropoda_melanoleuca	Ame_R001268	8	0.939394	Zoo_01	pTH9216	PBM	NNTAATNNN	NNNATTANN	Weirauch	2014	25215497	M1246_1.02
POU3F4:Pou,Homeobox.txt	POU3F4	BL05589_evm0	Pou,Homeobox	Bombyx_mori	SGF3_BOMMO	24	0.818182	Transfac	I$SGF3_Q6	Transfac	KTRTKCA	TGMAYAM	Matys	2006	16381825	M2580_1.02
POU4F1:Homeobox.txt	POU4F1	BL20738_evm0	Homeobox	Drosophila_melanogaster	FBgn0000028	1	0.982456	Zoo_01	pTH6053	PBM	VTMATTAA	TTAATKAB	Weirauch	2014	25215497	M1242_1.02
POU4F2:Pou,Homeobox.txt	POU4F2	BL20735_evm0	Pou,Homeobox	Homo_sapiens	ENSG00000152192	12	0.911111	Transfac	V$POU4F1_Q6	Transfac	DBMAYAAVTHA	THABTTRTKBH	Matys	2006	16381825	M3775_1.02
POU6F2:Pou,Homeobox.txt	POU6F2	BL02913_evm0	Pou,Homeobox	Homo_sapiens	ENSG00000184271	26	0.80303	Transfac	V$POU6F1_01	Transfac	GCATAAWTTAT	ATAAWTTATGC	Matys	2006	16381825	M3780_1.02
PRDM12:zf-C2H2,zf-C2H2,zf-C2H2.txt	PRDM12	BL10140_evm0	zf-C2H2,zf-C2H2,zf-C2H2	Homo_sapiens	ENSG00000130711	14	0.802817	Transfac	V$PRDM12_01	Transfac	GGTMANCTGTCN	NGACAGNTKACC	Matys	2006	16381825	M3791_1.02
PRDM1:zf-C2H2,zf-C2H2,zf-C2H2,zf-C2H2.txt	PRDM1	BL22569_evm0	zf-C2H2,zf-C2H2,zf-C2H2,zf-C2H2	Homo_sapiens	ENSG00000057657	7	0.923913	ENCODE	HeLa-S3_PRDM1_Stanford	ChIP-seq	NHACTTTCHCTTHYN	NRDAAGDGAAAGTDN	Gerstein	2012	22955619	M4545_1.02
PRRX1:Homeobox.txt	PRRX1	BL09897_evm0	Homeobox	Homo_sapiens	ENSG00000167157	4	0.929825	Transfac	V$S8_01	Transfac	WHNDNYYAATTADBND	HNVHTAATTRRNHNDW	Matys	2006	16381825	M3853_1.02
PTF1A:HLH.txt	PTF1A	BL04564_evm0	HLH	Homo_sapiens	ENSG00000168267	5	0.90566	HocoMoco	PTF1A_f1	HocoMoco	HDGGRAANHSHVCABVTGHSH	DSDCABVTGBDSDNTTYCCHD	Kulakovskiy	2013	23175603	M6441_1.02
	PTF1A	BL09547_evm0	HLH	Homo_sapiens	ENSG00000168267	5	0.90566	HocoMoco	PTF1A_f1	HocoMoco	HDGGRAANHSHVCABVTGHSH	DSDCABVTGBDSDNTTYCCHD	Kulakovskiy	2013	23175603	M6441_1.02
	PTF1A	BL18841_evm0	HLH	Homo_sapiens	ENSG00000168267	5	0.90566	HocoMoco	PTF1A_f1	HocoMoco	HDGGRAANHSHVCABVTGHSH	DSDCABVTGBDSDNTTYCCHD	Kulakovskiy	2013	23175603	M6441_1.02
RARB:zf-C4.txt	RARB	BL08608_evm0	zf-C4	Homo_sapiens	ENSG00000077092	8	0.885714	Zoo_01	pTH5430	PBM	VGGTCANN	NNTGACCB	Weirauch	2014	25215497	M1435_1.02
	RARB	BL10401_evm0	zf-C4	Homo_sapiens	ENSG00000077092	8	0.885714	Zoo_01	pTH5430	PBM	VGGTCANN	NNTGACCB	Weirauch	2014	25215497	M1435_1.02
RAX:Homeobox.txt	RAX	BL10535_evm0	Homeobox	Drosophila_melanogaster	FBgn0020617	2	0.964912	JASPAR	MA0202.1	B1H	YTAATTR	YAATTAR	Mathelier	2014	24194598	M2011_1.02
	RAX	BL19810_evm0	Homeobox	Drosophila_melanogaster	FBgn0020617	2	0.964912	JASPAR	MA0202.1	B1H	YTAATTR	YAATTAR	Mathelier	2014	24194598	M2011_1.02
RBPJ:LAG1-DNAbind.txt	RBPJ	BL03508_evm0	LAG1-DNAbind	Homo_sapiens	ENSG00000168214	21	0.840909	Transfac	V$RBPJK_Q4	Transfac	HRTGGGAA	TTCCCAYD	Matys	2006	16381825	M3811_1.02
	RBPJ	BL76464_cuf2	LAG1-DNAbind	Homo_sapiens	ENSG00000168214	21	0.840909	Transfac	V$RBPJK_Q4	Transfac	HRTGGGAA	TTCCCAYD	Matys	2006	16381825	M3811_1.02
RFX3:RFX_DNA_binding.txt	RFX3	BL16916_evm0	RFX_DNA_binding	Mus_musculus	ENSMUSG00000024206	21	0.7375	Jolma2013	Rfx2_2	SELEX	SGTTGCTARGCAACV	BGTTGCYTAGCAACS	Jolma	2013	23332764	M6076_1.02
RFX4:RFX_DNA_binding.txt	RFX4	BL16476_evm0	RFX_DNA_binding	Cavia_porcellus	ENSCPOG00000001750	19	0.77381	Zoo_01	pTH9249	PBM	NCNNRRHDAC	GTHDYYNNGN	Weirauch	2014	25215497	M1526_1.02
RFX6:RFX_DNA_binding.txt	RFX6	BL17162_evm0	RFX_DNA_binding	Cavia_porcellus	ENSCPOG00000001750	34	0.595238	Zoo_01	pTH9249	PBM	NCNNRRHDAC	GTHDYYNNGN	Weirauch	2014	25215497	M1526_1.02
	RFX6	BL20184_evm0	RFX_DNA_binding	Cavia_porcellus	ENSCPOG00000001750	34	0.595238	Zoo_01	pTH9249	PBM	NCNNRRHDAC	GTHDYYNNGN	Weirauch	2014	25215497	M1526_1.02
RFX7:RFX_DNA_binding.txt	RFX7	BL08460_evm0	RFX_DNA_binding	Mus_musculus	ENSMUSG00000037674	35	0.578313	DREAM_contest	pTH3516	PBM	GTYRCYRNSB	VSNYRGYRAC	Weirauch	2013	23354101	M1529_1.02
RP5-894H24.3:HLH.txt	RP5-894H24.3	BL31188_evm0	HLH	Mus_musculus	ENSMUSG00000009248	19	0.627451	Jolma2013	Ascl2_1	SELEX	RRCAGCTGYY	RRCAGCTGYY	Jolma	2013	23332764	M5987_1.02
RUNX1:Runt.txt	RUNX1	BL10266_evm0	Runt	Homo_sapiens	ENSG00000020633	19	0.859259	Transfac	V$AML2_Q3	Transfac	KGRTKHGG	CCDMAYCM	Matys	2006	16381825	M2932_1.02
RXRA:zf-C4.txt	RXRA	BL01271_evm0	zf-C4	Homo_sapiens	ENSG00000186350	5	0.928571	Transfac	V$RXRA_10	Transfac	AGADGGC	GCCHTCT	Matys	2006	16381825	M3852_1.02
SCRT1:zf-C2H2,zf-C2H2,zf-C2H2,zf-C2H2,zf-C2H2.txt	SCRT1	BL23264_evm0	zf-C2H2,zf-C2H2	Drosophila_melanogaster	FBgn0035144	21	0.817391	FlyFactorSurvey	CG17181_SOLEXA_5_FBgn0035144	B1H	NVCCACCTGYHVVNN	NNBBDRCAGGTGGBN	Zhu	2011	21097781	M4832_1.02
SCRT1:zf-C2H2,zf-C2H2.txt	SCRT1	BL24662_evm0	zf-C2H2,zf-C2H2,zf-C2H2,zf-C2H2,zf-C2H2	Drosophila_melanogaster	FBgn0035144	21	0.817391	FlyFactorSurvey	CG17181_SOLEXA_5_FBgn0035144	B1H	NVCCACCTGYHVVNN	NNBBDRCAGGTGGBN	Zhu	2011	21097781	M4832_1.02
SHOX:Homeobox.txt	SHOX	BL03518_evm0	Homeobox	Homo_sapiens	ENSG00000168779	1	0.982456	Zoo_01	pTH5805	PBM	NTAATTRN	NYAATTAN	Weirauch	2014	25215497	M0900_1.02
	SHOX	BL04730_evm0	Homeobox	Homo_sapiens	ENSG00000168779	1	0.982456	Zoo_01	pTH5805	PBM	NTAATTRN	NYAATTAN	Weirauch	2014	25215497	M0900_1.02
SIM1:HLH.txt	SIM1	BL04829_evm0	HLH	Drosophila_melanogaster	FBgn0004666	6	0.886792	FlyFactorSurvey	tgo_sim_SANGER_5_FBgn0004666	B1H	VWACGTGACY	RGTCACGTWB	Zhu	2011	21097781	M5234_1.02
SIX1:Homeobox.txt	SIX1	BL08389_evm0	Homeobox	Mus_musculus	ENSMUSG00000051367	0	1	Berger08	Six1_0935	PBM	NNDATMYNNN	NNNRKATHNN	Berger	2008	18585359	M1049_1.02
SIX3:Homeobox.txt	SIX3	BL08388_evm0	Homeobox	Mus_musculus	ENSMUSG00000038805	1	0.982456	Berger08	Six3_1732	PBM	NNNAYMN	NKRTNNN	Berger	2008	18585359	M1016_1.02
SIX4:Homeobox.txt	SIX4	BL13980_evm0	Homeobox	Drosophila_melanogaster	FBgn0027364	8	0.851852	JASPAR	MA0204.1	B1H	TGABAC	GTVTCA	Mathelier	2014	24194598	M2013_1.02
SMAD1:MH1.txt	SMAD1	BL03377_evm0	MH1	Drosophila_melanogaster	FBgn0011648	12	0.88785	Transfac	V$SMAD1_Q6	Transfac	NDBCTGMBN	NVKCAGVHN	Matys	2006	16381825	M3879_1.02
SMAD3:MH1.txt	SMAD3	BL21635_evm0	MH1	Homo_sapiens	ENSG00000166949	21	0.8	Transfac	V$SMAD3_Q6	Transfac	YGTCTGHCT	AGDCAGACR	Matys	2006	16381825	M3882_1.02
SMAD4:MH1.txt	SMAD4	BL11443_evm0	MH1	Homo_sapiens	ENSG00000141646	6	0.943396	Transfac	V$SMAD4_Q6	Transfac	RKNTGKCTSVMYSMS	SKSRKBSAGMCANMY	Matys	2006	16381825	M3884_1.02
SMARCC2:Myb_DNA-binding.txt	SMARCC2	BL13586_evm0	Myb_DNA-binding	Homo_sapiens	ENSG00000139613	5	0.891304	ENCODE	HeLa-S3_BAF170_Stanford	ChIP-seq	RRACTACAWBTCCCAKVAKGC	GCMTBMTGGGAVWTGTAGTYY	Gerstein	2012	22955619	M4527_1.02
SNAI2:zf-C2H2,zf-C2H2,zf-C2H2,zf-C2H2,zf-C2H2.txt	SNAI2	BL20923_evm0	zf-C2H2,zf-C2H2,zf-C2H2,zf-C2H2,zf-C2H2	Drosophila_melanogaster	FBgn0001981	20	0.82906	FlyFactorSurvey	esg_SANGER_2.5_FBgn0001981	B1H	CACCTGH	DCAGGTG	Zhu	2011	21097781	M4948_1.02
SOX14:HMG_box.txt	SOX14	BL18089_evm0	HMG_box	Homo_sapiens	ENSG00000181449	3	0.956522	Transfac	V$SOX2_Q6	Transfac	DDHNYYWTTGTNWTKN	NMAWNACAAWRRNDHH	Matys	2006	16381825	M3910_1.02
SOX1:HMG_box.txt	SOX1	BL43369_cuf0	HMG_box	Homo_sapiens	ENSG00000181449	2	0.971014	Transfac	V$SOX2_Q6	Transfac	DDHNYYWTTGTNWTKN	NMAWNACAAWRRNDHH	Matys	2006	16381825	M3910_1.02
SOX6:HMG_box.txt	SOX6	BL07985_evm0	HMG_box	Homo_sapiens	ENSG00000110693	3	0.956522	Transfac	V$SOX6_Q5	Transfac	NNRACAAARRV	BYYWTTGTYNN	Matys	2006	16381825	M3915_1.02
SOX9:HMG_box.txt	SOX9	BL14200_evm0	HMG_box	Homo_sapiens	ENSG00000125398	3	0.956522	Transfac	V$SOX9_Q5	Transfac	NKBNBCYTTTSTNNNBN	NVNNNASAAARGVNVMN	Matys	2006	16381825	M3918_1.02
SP4:zf-C2H2,zf-C2H2,zf-C2H2.txt	SP4	BL17328_evm0	zf-C2H2,zf-C2H2,zf-C2H2	Homo_sapiens	ENSG00000105866	7	0.90411	Transfac	V$SP4_Q5	Transfac	BCCCCKCCCMB	VKGGGMGGGGV	Matys	2006	16381825	M3935_1.02
SP5:zf-C2H2,zf-C2H2,zf-C2H2.txt	SP5	BL23760_evm0	zf-C2H2,zf-C2H2,zf-C2H2	Drosophila_melanogaster	FBgn0020378	4	0.945205	FlyFactorSurvey	Sp1_SOLEXA_2.5_FBgn0020378	B1H	NKHHMCGCCCMYNN	NNRKGGGCGKDDMN	Zhu	2011	21097781	M5210_1.02
SPDEF:Ets.txt	SPDEF	BL06087_evm0	Ets	Homo_sapiens	ENSG00000124664	18	0.793103	Jolma2013	SPDEF_6	SELEX	RCAGDAAGAMGTAWHM	KDWTACKTCTTHCTGY	Jolma	2013	23332764	M5862_1.02
	SPDEF	BL13073_evm0	Ets	Homo_sapiens	ENSG00000124664	18	0.793103	Jolma2013	SPDEF_6	SELEX	RCAGDAAGAMGTAWHM	KDWTACKTCTTHCTGY	Jolma	2013	23332764	M5862_1.02
	SPDEF	BL24752_evm0	Ets	Homo_sapiens	ENSG00000124664	18	0.793103	Jolma2013	SPDEF_6	SELEX	RCAGDAAGAMGTAWHM	KDWTACKTCTTHCTGY	Jolma	2013	23332764	M5862_1.02
SREBF1:HLH.txt	SREBF1	BL23364_evm0	HLH	Homo_sapiens	ENSG00000072310	14	0.730769	Transfac	V$SREBP1_Q6	Transfac	CACSCCA	TGGSGTG	Matys	2006	16381825	M3948_1.02
SRF:SRF-TF.txt	SRF	BL14917_evm0	SRF-TF	Homo_sapiens	ENSG00000112658	4	0.921569	Transfac	V$SRF_Q6	Transfac	BNCCAWATAWGGVN	NBCCWTATWTGGNV	Matys	2006	16381825	M3960_1.02
TAL1:HLH.txt	TAL1	BL20504_evm0	HLH	Homo_sapiens	ENSG00000162367	4	0.924528	Transfac	V$TAL1_Q6	Transfac	DCCABCTGNY	RNCAGVTGGH	Matys	2006	16381825	M4009_1.02
T:T-box.txt	T	BL23554_evm0	T-box	Homo_sapiens	ENSG00000164458	23	0.872222	Transfac	V$BRACH_01	Transfac	MKHBTSACACSTAGGTGTGAAATK	MATTTCACACCTASGTGTSAVDMK	Matys	2006	16381825	M3004_1.02
	T	BL23557_evm0	T-box	Homo_sapiens	ENSG00000164458	23	0.872222	Transfac	V$BRACH_01	Transfac	MKHBTSACACSTAGGTGTGAAATK	MATTTCACACCTASGTGTSAVDMK	Matys	2006	16381825	M3004_1.02
TBP:TBP,TBP.txt	TBP	BL23708_evm0	TBP,TBP	Homo_sapiens	ENSG00000112592	13	0.924419	Transfac	V$TBP_Q6	Transfac	VDATAAA	TTTATHB	Matys	2006	16381825	M4018_1.02
TBR1:T-box.txt	TBR1	BL08925_evm0	T-box	Homo_sapiens	ENSG00000136535	76	0.6	SebePedros2013	pTH2659	PBM	DRNKTGYBAH	DTVRCAMNYH	SebePedros	2013	24043797	M1633_1.02
TBX15:T-box.txt	TBX15	BL95766_evm0	T-box	Homo_sapiens	ENSG00000092607	43	0.776042	Transfac	V$TBX15_02	Transfac	AGGTGTKAAGGTGTGAAA	TTTCACACCTTMACACCT	Matys	2006	16381825	M4022_1.02
TBX1:T-box.txt	TBX1	BL01988_cuf3	T-box	Homo_sapiens	ENSG00000184058	29	0.845745	Transfac	V$TBX1_07	Transfac	AGGTGTKAAAG	CTTTMACACCT	Matys	2006	16381825	M4020_1.02
TBX20:T-box.txt	TBX20	BL16028_evm0	T-box	Homo_sapiens	ENSG00000164532	33	0.838235	Jolma2013	TBX20_5	SELEX	AGGTGTKANGKTGTSA	TSACAMCNTMACACCT	Jolma	2013	23332764	M5887_1.02
TBX2:T-box.txt	TBX2	BL04677_evm0	T-box	Branchiostoma_floridae	estExt_fgenesh2_pg.C_1570024	3	0.983607	SebePedros2013	pTH9244	PBM	NDNGTGHNDN	NHNDCACNHN	SebePedros	2013	24043797	M1639_1.02
	TBX2	BL14067_evm0	T-box	Branchiostoma_floridae	estExt_fgenesh2_pg.C_1570024	3	0.983607	SebePedros2013	pTH9244	PBM	NDNGTGHNDN	NHNDCACNHN	SebePedros	2013	24043797	M1639_1.02
TBX5:T-box.txt	TBX5	BL06379_evm0	T-box	Homo_sapiens	ENSG00000089225	50	0.734043	Transfac	V$TBX5_Q5	Transfac	MAGGTGTGAR	YTCACACCTK	Matys	2006	16381825	M4029_1.02
TCF12:HLH.txt	TCF12	BL18640_evm0	HLH	Homo_sapiens	ENSG00000071564	10	0.814815	Transfac	V$E47_02	Transfac	NNNHRCAGGTGYWMNN	NNKWRCACCTGYDNNN	Matys	2006	16381825	M3155_1.02
TCF21:HLH.txt	TCF21	BL08978_evm0	HLH	Mus_musculus	ENSMUSG00000045680	5	0.90566	Zoo_01	pTH5087	PBM	MCAKMTGKY	RMCAKMTGK	Weirauch	2014	25215497	M0214_1.02
	TCF21	BL20165_evm0	HLH	Mus_musculus	ENSMUSG00000045680	5	0.90566	Zoo_01	pTH5087	PBM	MCAKMTGKY	RMCAKMTGK	Weirauch	2014	25215497	M0214_1.02
	TCF21	BL24740_evm0	HLH	Mus_musculus	ENSMUSG00000045680	5	0.90566	Zoo_01	pTH5087	PBM	MCAKMTGKY	RMCAKMTGK	Weirauch	2014	25215497	M0214_1.02
TCF7L2:HMG_box.txt	TCF7L2	BL13538_evm0	HMG_box	Homo_sapiens	ENSG00000148737	1	0.985507	Transfac	V$TCF7L2_06	Transfac	BCTTTGAWS	SWTCAAAGV	Matys	2006	16381825	M4045_1.02
TFAP2D:TF_AP-2.txt	TFAP2D	BL23731_evm0	TF_AP-2	Mus_musculus	ENSMUSG00000021359	41	0.802885	Jolma2013	Tcfap2a_3	SELEX	HGCCCBVRGGGCW	WGCCCYBVGGGCD	Jolma	2013	23332764	M6102_1.02
TFAP4:HLH.txt	TFAP4	BL10426_evm0	HLH	Homo_sapiens	ENSG00000090447	2	0.961538	Zoo_01	pTH5067	PBM	VCRBVTGDB	VHCABVYGB	Weirauch	2014	25215497	M0176_1.02
TFDP2:E2F_TDP,DP.txt	TFDP2	BL13896_evm0	E2F_TDP,DP	Homo_sapiens	ENSG00000198176	47	0.796537	HocoMoco	TFDP1_f1	HocoMoco	RWWKRGCGSGARRH	DYYTCSCGCYMWWY	Kulakovskiy	2013	23175603	M6515_1.02
TGIF2:Homeobox.txt	TGIF2	BL15514_evm0	Homeobox	Drosophila_melanogaster	FBgn0033748	12	0.793103	JASPAR	MA0252.1	B1H	TGACAB	BTGTCA	Mathelier	2014	24194598	M2059_1.02
THRB:zf-C4.txt	THRB	BL95391_evm0	zf-C4	Homo_sapiens	ENSG00000151090	13	0.819444	Transfac	V$T3RBETA_Q6_01	Transfac	RVGNNHBNBVAGGWCAN	NTGWCCTBVNVDNNCBY	Matys	2006	16381825	M3998_1.02
TLX3:Homeobox.txt	TLX3	BL95610_evm1	Homeobox	Homo_sapiens	ENSG00000107807	4	0.929825	HocoMoco	TLX1_f2	HocoMoco	NMYNRKCHNVBTRHMRN	NYKDYAVBNDGMYNRKN	Kulakovskiy	2013	23175603	M6526_1.02
UNCX:Homeobox,Homeobox.txt	UNCX	BL07183_evm0	Homeobox,Homeobox	Danio_rerio	ENSDARG00000029117	7	0.877193	Zoo_01	pTH6636	PBM	DNWNWWNWNH	DNWNWWNWNH	Weirauch	2014	25215497	M0884_1.02
UNCX:Homeobox.txt	UNCX	BL09739_evm0	Homeobox	Danio_rerio	ENSDARG00000029117	7	0.877193	Zoo_01	pTH6636	PBM	DNWNWWNWNH	DNWNWWNWNH	Weirauch	2014	25215497	M0884_1.02
	UNCX	BL22975_evm0	Homeobox	Danio_rerio	ENSDARG00000029117	7	0.877193	Zoo_01	pTH6636	PBM	DNWNWWNWNH	DNWNWWNWNH	Weirauch	2014	25215497	M0884_1.02
USF2:HLH.txt	USF2	BL16121_evm0	HLH	Homo_sapiens	ENSG00000158773	15	0.741379	Zoo_01	pTH4376	PBM	NNCACGTGRYN	NRYCACGTGNN	Weirauch	2014	25215497	M0197_1.02
VAX1:Homeobox.txt	VAX1	BL03074_evm0	Homeobox	Homo_sapiens	ENSG00000116035	16	0.719298	Transfac	V$VAX1_04	Transfac	WWTTWAWTTA	TAAWTWAAWW	Matys	2006	16381825	M4087_1.02
	VAX1	BL50426_cuf0	Homeobox	Homo_sapiens	ENSG00000116035	16	0.719298	Transfac	V$VAX1_04	Transfac	WWTTWAWTTA	TAAWTWAAWW	Matys	2006	16381825	M4087_1.02
VSX2:Homeobox.txt	VSX2	BL02827_evm0	Homeobox	Homo_sapiens	ENSG00000119614	1	0.982456	Transfac	V$CHX10_01	Transfac	HNNGCTAATTANBN	NVNTAATTAGCNND	Matys	2006	16381825	M3059_1.02
WT1:zf-C2H2,zf-C2H2,zf-C2H2,zf-C2H2.txt	WT1	BL21200_evm0	zf-C2H2,zf-C2H2,zf-C2H2,zf-C2H2	Homo_sapiens	ENSG00000184937	20	0.795918	Transfac	V$WT1_Q6	Transfac	SVCHCCBVC	GBVGGDGBS	Matys	2006	16381825	M4100_1.02
YBX1:CSD.txt	YBX1	BL05385_evm0	CSD	Homo_sapiens	ENSG00000065978	5	0.929577	Transfac	V$YB1_Q4	Transfac	HNATTGGHNNN	NNNDCCAATND	Matys	2006	16381825	M4108_1.02
YY1:zf-C2H2,zf-C2H2,zf-C2H2,zf-C2H2.txt	YY1	BL20232_evm0	zf-C2H2,zf-C2H2,zf-C2H2,zf-C2H2	Homo_sapiens	ENSG00000100811	0	1	Transfac	V$YY1_Q6	Transfac	GCCATBTTB	VAAVATGGC	Matys	2006	16381825	M4116_1.02
ZIC1:zf-C2H2,zf-C2H2,zf-C2H2,zf-C2H2,zf-C2H2.txt	ZIC1	BL15923_evm0	zf-C2H2,zf-C2H2,zf-C2H2,zf-C2H2,zf-C2H2	Homo_sapiens	ENSG00000152977	16	0.870968	Transfac	V$ZIC1_01	Transfac	KRCNMMCYV	BRGKKNGTM	Matys	2006	16381825	M4147_1.02
ZNF143:zf-C2H2,zf-C2H2,zf-C2H2,zf-C2H2,zf-C2H2,zf-C2H2,zf-C2H2.txt	ZNF143	BL17938_evm0	zf-C2H2,zf-C2H2,zf-C2H2,zf-C2H2,zf-C2H2,zf-C2H2,zf-C2H2	Xenopus_laevis	Q91853	28	0.83908	JASPAR	MA0088.1	COMPILED	BMHBWYCCAKVVTKCMWHGM	KCDWKGMABBMTGGRWVDKV	Mathelier	2014	24194598	M1915_1.02
Predicted TFs, and their predicted DNA binding motifs
1 DNA binding domains contained within the TF (N to C terminus order). PFAM IDs are provided.
2 Species from which the DNA binding motif was mapped.
3 Gene from which the DNA binding motif was mapped.
4 Number of mismatches in the amino acid alignment between the two DBDs.
5 Percent identity between the two DBDs (i.e., the fraction of identical amino acids in the DBD alignment).
6 Study from which the DNA binding motif was obtained.
7 ID of the DNA binding motif from the indicated study.
8 Type of experiment used to derive the motif. B1H = Bacteria one-hypbrid; Compiled = compiled from various sources; PBM = protein binding microarray.
9 IUPAC sequence of the DNA binding motif (forward direction).
10 IUPAC sequence of the DNA binding motif (reverse direction).

## Sheet: TFs without predicted motifs
Gene_ID	Protein_ID	DBDs
AC024580.1	BL31689_evm0	FLYWCH
AC026271.6	BL20655_evm0	zf-C2H2,zf-C2H2,zf-C2H2,zf-C2H2,zf-C2H2,zf-C2H2,zf-C2H2,zf-C2H2
AC074212.3	BL10799_evm0	HLH,HMG_box
AL603926.3	BL03347_evm0	zf-C2H2,zf-C2H2,zf-C2H2,zf-C2H2,zf-C2H2,zf-C2H2,zf-C2H2,zf-C2H2,zf-C2H2,zf-C2H2,zf-C2H2,zf-C2H2,zf-C2H2,zf-C2H2,zf-C2H2
AL603926.3	BL06961_evm0	zf-C2H2,zf-C2H2
AL603926.3	BL16030_evm0	zf-C2H2,zf-C2H2,zf-C2H2,zf-C2H2,zf-C2H2,zf-C2H2
AL603926.3	BL19215_evm0	zf-C2H2,zf-C2H2
AL603926.3	BL20853_evm0	zf-C2H2,zf-C2H2,zf-C2H2,zf-C2H2,zf-C2H2,zf-C2H2,zf-C2H2,zf-C2H2
AL603926.3	BL33138_cuf0	zf-C2H2,zf-C2H2,zf-C2H2,zf-C2H2,zf-C2H2,zf-C2H2,zf-C2H2,zf-C2H2,zf-C2H2,zf-C2H2,zf-C2H2,zf-C2H2,zf-C2H2,zf-C2H2,zf-C2H2,zf-C2H2
AL603926.3	BL37222_cuf0	zf-C2H2,zf-C2H2,zf-C2H2,zf-C2H2,zf-C2H2,zf-C2H2,zf-C2H2,zf-C2H2,zf-C2H2,zf-C2H2,zf-C2H2,zf-C2H2,zf-C2H2
AL603926.3	BL38347_cuf0	zf-C2H2,zf-C2H2,zf-C2H2,zf-C2H2,zf-C2H2,zf-C2H2,zf-C2H2,zf-C2H2,zf-C2H2,zf-C2H2,zf-C2H2,zf-C2H2,zf-C2H2,zf-C2H2,zf-C2H2,zf-C2H2,zf-C2H2
AL603926.3	BL41371_cuf0	zf-C2H2,zf-C2H2,zf-C2H2,zf-C2H2,zf-C2H2,zf-C2H2
AL603926.3	BL43109_cuf0	zf-C2H2,zf-C2H2,zf-C2H2,zf-C2H2,zf-C2H2,zf-C2H2,zf-C2H2,zf-C2H2,zf-C2H2,zf-C2H2,zf-C2H2,zf-C2H2,zf-C2H2,zf-C2H2,zf-C2H2,zf-C2H2
AL603926.3	BL46744_cuf0	zf-C2H2,zf-C2H2,zf-C2H2,zf-C2H2,zf-C2H2,zf-C2H2,zf-C2H2,zf-C2H2,zf-C2H2,zf-C2H2,zf-C2H2,zf-C2H2,zf-C2H2
AL603926.3	BL49624_cuf0	zf-C2H2,zf-C2H2,zf-C2H2,zf-C2H2,zf-C2H2,zf-C2H2,zf-C2H2,zf-C2H2,zf-C2H2,zf-C2H2,zf-C2H2
AL603926.3	BL53750_cuf0	zf-C2H2,zf-C2H2,zf-C2H2,zf-C2H2,zf-C2H2,zf-C2H2,zf-C2H2,zf-C2H2,zf-C2H2,zf-C2H2,zf-C2H2,zf-C2H2
AL603926.3	BL56047_cuf0	zf-C2H2,zf-C2H2,zf-C2H2,zf-C2H2,zf-C2H2,zf-C2H2,zf-C2H2,zf-C2H2,zf-C2H2,zf-C2H2,zf-C2H2,zf-C2H2,zf-C2H2
AL603926.3	BL59624_cuf0	zf-C2H2,zf-C2H2,zf-C2H2,zf-C2H2,zf-C2H2,zf-C2H2,zf-C2H2,zf-C2H2,zf-C2H2,zf-C2H2
AL603926.3	BL63787_cuf0	zf-C2H2,zf-C2H2,zf-C2H2,zf-C2H2,zf-C2H2,zf-C2H2,zf-C2H2,zf-C2H2,zf-C2H2,zf-C2H2,zf-C2H2,zf-C2H2,zf-C2H2,zf-C2H2,zf-C2H2
AL603926.3	BL65837_cuf0	zf-C2H2,zf-C2H2,zf-C2H2,zf-C2H2,zf-C2H2,zf-C2H2,zf-C2H2,zf-C2H2,zf-C2H2
AL603926.3	BL67616_cuf1	zf-C2H2,zf-C2H2,zf-C2H2,zf-C2H2,zf-C2H2,zf-C2H2,zf-C2H2,zf-C2H2,zf-C2H2,zf-C2H2,zf-C2H2,zf-C2H2,zf-C2H2,zf-C2H2,zf-C2H2,zf-C2H2,zf-C2H2
AL603926.3	BL70999_cuf4	zf-C2H2,zf-C2H2,zf-C2H2,zf-C2H2,zf-C2H2,zf-C2H2,zf-C2H2,zf-C2H2,zf-C2H2,zf-C2H2,zf-C2H2,zf-C2H2,zf-C2H2,zf-C2H2,zf-C2H2,zf-C2H2,zf-C2H2
AL603926.3	BL71697_cuf0	zf-C2H2,zf-C2H2,zf-C2H2,zf-C2H2,zf-C2H2,zf-C2H2,zf-C2H2,zf-C2H2,zf-C2H2,zf-C2H2,zf-C2H2
AL603926.3	BL72064_cuf0	zf-C2H2,zf-C2H2,zf-C2H2
AL603926.3	BL73495_cuf0	zf-C2H2,zf-C2H2,zf-C2H2,zf-C2H2,zf-C2H2,zf-C2H2,zf-C2H2,zf-C2H2,zf-C2H2,zf-C2H2,zf-C2H2,zf-C2H2,zf-C2H2
AL603926.3	BL84466_cuf0	zf-C2H2,zf-C2H2,zf-C2H2,zf-C2H2,zf-C2H2,zf-C2H2,zf-C2H2,zf-C2H2,zf-C2H2,zf-C2H2,zf-C2H2,zf-C2H2,zf-C2H2,zf-C2H2,zf-C2H2,zf-C2H2
AL603926.3	BL84831_cuf0	zf-C2H2,zf-C2H2,zf-C2H2,zf-C2H2,zf-C2H2,zf-C2H2,zf-C2H2,zf-C2H2,zf-C2H2,zf-C2H2,zf-C2H2,zf-C2H2,zf-C2H2,zf-C2H2,zf-C2H2,zf-C2H2
AL603926.3	BL88118_cuf0	zf-C2H2,zf-C2H2,zf-C2H2,zf-C2H2,zf-C2H2,zf-C2H2,zf-C2H2
AL603926.3	BL90752_cuf2	zf-C2H2,zf-C2H2,zf-C2H2,zf-C2H2,zf-C2H2,zf-C2H2,zf-C2H2,zf-C2H2,zf-C2H2,zf-C2H2,zf-C2H2,zf-C2H2,zf-C2H2,zf-C2H2,zf-C2H2
AL603926.3	BL91128_cuf0	zf-C2H2,zf-C2H2,zf-C2H2,zf-C2H2,zf-C2H2,zf-C2H2,zf-C2H2,zf-C2H2
AL603926.3	BL91131_cuf0	zf-C2H2,zf-C2H2,zf-C2H2,zf-C2H2,zf-C2H2,zf-C2H2,zf-C2H2,zf-C2H2,zf-C2H2,zf-C2H2,zf-C2H2,zf-C2H2,zf-C2H2,zf-C2H2
ARID1B	BL18239_evm0	ARID
ARID2	BL11899_evm0	ARID,RFX_DNA_binding
ARID4B	BL72735_cuf0	ARID
ASCL4	BL09666_evm0	HLH
ATBF1	BL07014_evm0	zf-C2H2,zf-C2H2,zf-C2H2,zf-C2H2,zf-C2H2,zf-C2H2,zf-C2H2,zf-C2H2,zf-C2H2,zf-C2H2,Homeobox,Homeobox,zf-C2H2,zf-C2H2,Homeobox,zf-C2H2
ATBF1	BL25196_evm0	Homeobox,Homeobox
ATBF1	BL27820_evm0	zf-C2H2,zf-C2H2,zf-C2H2
ATF4	BL12507_evm0	bZIP_1
BATF3	BL05447_evm0	bZIP_1
BAZ2B	BL06897_evm0	MBD
BCAN	BL30059_evm0	bZIP_1
BHLHA9	BL07777_evm0	HLH
BHLHE40	BL24259_evm0	HLH
BNC2	BL27572_evm0	zf-C2H2,zf-C2H2
BNC2	BL29337_evm0	zf-C2H2,zf-C2H2
BNC2	BL96165_evm1	zf-C2H2,zf-C2H2
C11orf9	BL13074_evm0	NDT80_PhoG
C14orf106	BL19047_evm0	Myb_DNA-binding
C21orf2	BL01762_evm0	SART-1
C5orf41	BL02847_evm0	bZIP_1
CAMTA1	BL06602_evm0	CG-1
CARHSP1	BL20145_evm0	CSD
CCDC124	BL16460_evm0	HMG_box
CCDC17	BL12858_evm0	zf-C2H2
CNTLN	BL03574_evm0	bZIP_1,bZIP_1
COL6A3	BL22181_evm0	bZIP_1
COLEC11	BL07641_evm0	bZIP_1,bZIP_1
COLEC11	BL27225_evm0	bZIP_1
CREBL2	BL18317_evm0	bZIP_1,bZIP_1
CREBZF	BL02352_evm0	bZIP_1
CSDE1	BL01614_evm0	CSD,CSD,CSD,CSD,CSD,CSD,CSD
CTBP2	BL06000_evm0	THAP
CTCF	BL16561_evm0	zf-C2H2,zf-C2H2,zf-C2H2,zf-C2H2,zf-C2H2,zf-C2H2,zf-C2H2,zf-C2H2,zf-C2H2,zf-C2H2,zf-C2H2
CTCF	BL47052_cuf3	THAP,zf-C2H2,zf-C2H2,zf-C2H2,zf-C2H2,zf-C2H2
CTCF	BL62432_cuf0	zf-C2H2,zf-C2H2
CTCFL	BL13102_evm0	zf-C2H2,zf-C2H2,zf-C2H2,zf-C2H2
CXXC1	BL06114_evm0	zf-CXXC
DBF4B	BL73608_cuf1	RFX_DNA_binding
DBP	BL00630_evm0	bZIP_1,bZIP_1
DBP	BL13602_evm0	bZIP_1,bZIP_1
DBX1	BL04439_evm0	Homeobox
DMRTB1	BL28870_evm0	DM
DMTF1	BL10605_evm0	Myb_DNA-binding,Myb_DNA-binding,Myb_DNA-binding
DMTF1	BL15192_evm0	Myb_DNA-binding,Myb_DNA-binding
DNAJC1	BL09498_evm0	Myb_DNA-binding,Myb_DNA-binding
DNAJC2	BL13077_evm0	Myb_DNA-binding,Myb_DNA-binding
DNMT1	BL13061_evm0	zf-CXXC
E2F3	BL17831_evm0	E2F_TDP
E2F5	BL22102_evm0	E2F_TDP
E2F8	BL19711_evm0	E2F_TDP,E2F_TDP
E4F1	BL95365_evm0	zf-C2H2,zf-C2H2,zf-C2H2,zf-C2H2,zf-C2H2,zf-C2H2
EBF3	BL02659_evm0	COE1_DBD
EHMT1	BL16660_evm0	HMG_box
ELK3	BL31493_evm0	Ets
EME1	BL13574_evm0	THAP
EME1	BL15693_evm0	THAP
ENSG00000256771	BL34379_cuf0	zf-C2H2,zf-C2H2,zf-C2H2,zf-C2H2
ENSG00000257923	BL08066_evm0	CUT,CUT,CUT
ENSG00000258315	BL04979_evm0	Myb_DNA-binding
ENSG00000258873	BL96710_cuf1	Homeobox,Homeobox,Homeobox
ENSG00000260513	BL25669_evm0	zf-C2H2,zf-C2H2,zf-C2H2,zf-C2H2,zf-C2H2,zf-C2H2,zf-C2H2,zf-C2H2,zf-C2H2
ENSG00000260513	BL34665_cuf0	zf-C2H2,zf-C2H2,zf-C2H2,zf-C2H2,zf-C2H2,zf-C2H2,zf-C2H2
ENSG00000261132	BL95119_evm1	HSF_DNA-bind
ENSG00000261787	BL28204_evm0	HLH
ENSG00000261787	BL31678_evm0	HLH
ENSG00000261932	BL03442_evm0	Myb_DNA-binding
ENSG00000262562	BL72060_cuf0	zf-C2H2,zf-C2H2,zf-C2H2,zf-C2H2,zf-C2H2,zf-C2H2,zf-C2H2
ENSG00000262747	BL09436_cuf1	MADF_DNA_bdg
ENSG00000262918	BL03775_evm0	zf-C2H2,zf-C2H2,zf-C2H2,zf-C2H2,zf-C2H2,zf-C2H2,zf-C2H2,zf-C2H2,zf-C2H2,zf-C2H2,zf-C2H2,zf-C2H2,zf-C2H2,zf-C2H2,zf-C2H2,zf-C2H2,zf-C2H2,zf-C2H2,zf-C2H2,zf-C2H2,zf-C2H2,zf-C2H2,zf-C2H2,zf-C2H2,zf-C2H2,zf-C2H2,zf-C2H2,zf-C2H2,zf-C2H2,zf-C2H2
ENSG00000262918	BL06214_evm0	zf-C2H2,zf-C2H2,zf-C2H2,zf-C2H2,zf-C2H2,zf-C2H2,zf-C2H2
ENSG00000262918	BL08711_evm0	zf-C2H2,zf-C2H2,zf-C2H2,zf-C2H2,zf-C2H2,zf-C2H2,zf-C2H2,zf-C2H2,zf-C2H2,zf-C2H2,zf-C2H2,zf-C2H2,zf-C2H2,zf-C2H2,zf-C2H2,zf-C2H2,zf-C2H2,zf-C2H2,zf-C2H2,zf-C2H2
ENSG00000262918	BL09367_evm0	zf-C2H2,zf-C2H2,zf-C2H2,zf-C2H2,zf-C2H2,zf-C2H2,zf-C2H2,zf-C2H2,zf-C2H2,zf-C2H2,zf-C2H2,zf-C2H2,zf-C2H2,zf-C2H2,zf-C2H2,zf-C2H2,zf-C2H2,zf-C2H2,zf-C2H2,zf-C2H2
ENSG00000262918	BL13140_evm0	zf-C2H2,zf-C2H2,zf-C2H2,zf-C2H2,zf-C2H2,zf-C2H2,zf-C2H2,zf-C2H2,zf-C2H2,zf-C2H2,zf-C2H2,zf-C2H2,zf-C2H2,zf-C2H2,zf-C2H2,zf-C2H2,zf-C2H2,zf-C2H2,zf-C2H2
ENSG00000262918	BL21455_evm0	zf-C2H2,zf-C2H2,zf-C2H2,zf-C2H2,zf-C2H2,zf-C2H2,zf-C2H2,zf-C2H2,zf-C2H2,zf-C2H2,zf-C2H2,zf-C2H2,zf-C2H2,zf-C2H2,zf-C2H2,zf-C2H2,zf-C2H2
ENSG00000262918	BL28850_evm0	zf-C2H2,zf-C2H2,zf-C2H2,zf-C2H2,zf-C2H2,zf-C2H2,zf-C2H2,zf-C2H2,zf-C2H2,zf-C2H2,zf-C2H2
ENSG00000262918	BL40719_cuf0	zf-C2H2,zf-C2H2,zf-C2H2,zf-C2H2,zf-C2H2,zf-C2H2,zf-C2H2,zf-C2H2,zf-C2H2,zf-C2H2
ENSG00000262918	BL62767_cuf0	zf-C2H2,zf-C2H2,zf-C2H2,zf-C2H2,zf-C2H2,zf-C2H2,zf-C2H2,zf-C2H2,zf-C2H2,zf-C2H2,zf-C2H2,zf-C2H2,zf-C2H2,zf-C2H2,zf-C2H2,zf-C2H2,zf-C2H2,zf-C2H2
ENSG00000262918	BL78237_cuf4	zf-C2H2,zf-C2H2,zf-C2H2,zf-C2H2,zf-C2H2,zf-C2H2,zf-C2H2,zf-C2H2,zf-C2H2,zf-C2H2,zf-C2H2,zf-C2H2,zf-C2H2
ENSG00000262918	BL79504_cuf0	zf-C2H2,zf-C2H2,zf-C2H2,zf-C2H2,zf-C2H2,zf-C2H2,zf-C2H2,zf-C2H2,zf-C2H2,zf-C2H2,zf-C2H2,zf-C2H2,zf-C2H2,zf-C2H2,zf-C2H2
ENSG00000263002	BL15743_evm0	zf-C2H2,zf-C2H2,zf-C2H2
ENSG00000263002	BL78231_cuf0	zf-C2H2,zf-C2H2,zf-C2H2,zf-C2H2,zf-C2H2,zf-C2H2,zf-C2H2,zf-C2H2,zf-C2H2
ENSG00000263310	BL21067_evm0	zf-C2H2,zf-C2H2,zf-C2H2,zf-C2H2,zf-C2H2,zf-C2H2,zf-C2H2,zf-C2H2,zf-C2H2,zf-C2H2
ENSG00000264253	BL21874_evm0	Forkhead
ENSG00000267041	BL30967_evm0	zf-C2H2,zf-C2H2,zf-C2H2,zf-C2H2,zf-C2H2,zf-C2H2,zf-C2H2,zf-C2H2,zf-C2H2,zf-C2H2,zf-C2H2,zf-C2H2,zf-C2H2,zf-C2H2,zf-C2H2
ENSG00000267041	BL34492_cuf0	zf-C2H2,zf-C2H2,zf-C2H2,zf-C2H2,zf-C2H2,zf-C2H2,zf-C2H2,zf-C2H2,zf-C2H2,zf-C2H2,zf-C2H2,zf-C2H2,zf-C2H2,zf-C2H2,zf-C2H2,zf-C2H2,zf-C2H2,zf-C2H2,zf-C2H2,zf-C2H2,zf-C2H2
ENSG00000267041	BL43221_cuf0	zf-C2H2,zf-C2H2,zf-C2H2,zf-C2H2,zf-C2H2,zf-C2H2,zf-C2H2,zf-C2H2,zf-C2H2,zf-C2H2,zf-C2H2,zf-C2H2,zf-C2H2,zf-C2H2,zf-C2H2
ENSG00000267041	BL73799_cuf0	zf-C2H2,zf-C2H2,zf-C2H2,zf-C2H2,zf-C2H2,zf-C2H2,zf-C2H2,zf-C2H2
ENSG00000267041	BL83621_cuf3	zf-C2H2,zf-C2H2,zf-C2H2,zf-C2H2,zf-C2H2,zf-C2H2,zf-C2H2,zf-C2H2,zf-C2H2,zf-C2H2,zf-C2H2,zf-C2H2,zf-C2H2,zf-C2H2,zf-C2H2,zf-C2H2,zf-C2H2,zf-C2H2,zf-C2H2,zf-C2H2,zf-C2H2,zf-C2H2,zf-C2H2,zf-C2H2,zf-C2H2,zf-C2H2
ENSG00000268122	BL03127_evm0	HSF_DNA-bind
ENSG00000268171	BL07177_evm0	MADF_DNA_bdg
ENSG00000268875	BL00513_evm0	HMG_box
ENSG00000269334	BL57359_cuf1	zf-C2H2,zf-C2H2,zf-C2H2,zf-C2H2,zf-C2H2,zf-C2H2,zf-C2H2,zf-C2H2
ENSG00000269594	BL81848_cuf0	zf-C2H2,zf-C2H2,zf-C2H2,zf-C2H2,zf-C2H2,zf-C2H2
ERF	BL08094_evm0	HSF_DNA-bind
ESR1	BL05603_evm0	zf-C4
ESRRA	BL05739_evm0	zf-C4
ETV1	BL13949_evm0	HSF_DNA-bind
FEZF1	BL00217_evm0	zf-C2H2,zf-C2H2,zf-C2H2,zf-C2H2
FEZF1	BL13125_evm0	zf-C2H2,zf-C2H2,zf-C2H2,zf-C2H2
FEZF1	BL27631_evm0	zf-C2H2,zf-C2H2,zf-C2H2,zf-C2H2
FIGLA	BL23967_evm0	HLH
FLNC	BL01642_evm0	bZIP_1
FOXD4	BL10518_evm0	Forkhead
FOXD4	BL12299_evm0	Forkhead
FOXD4	BL13425_evm0	Forkhead
FOXH1	BL18773_evm0	Forkhead
FOXJ1	BL13340_evm0	Forkhead
FOXM1	BL11002_evm0	Forkhead
FOXN3	BL04372_evm0	Forkhead
FOXO3	BL30356_evm0	Forkhead
FOXO4	BL15802_evm0	Forkhead
FOXQ1	BL00713_evm0	Forkhead
GATAD1	BL05506_evm0	GATA
GATAD2A	BL22041_evm0	GATA
GFI1B	BL81818_cuf0	zf-C2H2
GLI4	BL73800_cuf0	zf-C2H2,zf-C2H2,zf-C2H2,zf-C2H2,zf-C2H2,zf-C2H2
GLIS2	BL10425_evm0	zf-C2H2,zf-C2H2,zf-C2H2,zf-C2H2
GMEB2	BL07871_evm0	SAND
GON4L	BL13408_evm0	Myb_DNA-binding
GOPC	BL01381_evm0	bZIP_1
GRHL1	BL19738_evm0	CP2
GRHL1	BL22412_evm0	CP2,CP2
GSTZ1	BL04084_evm0	MADF_DNA_bdg
GTF3A	BL21664_evm0	zf-C2H2,zf-C2H2,zf-C2H2
GTF3A	BL23649_evm0	zf-C2H2,zf-C2H2,zf-C2H2,zf-C2H2,zf-C2H2,zf-C2H2
GTF3A	BL84072_cuf0	zf-C2H2,zf-C2H2
GTF3C2	BL14727_evm0	zf-C2H2,zf-C2H2
GZF1	BL05386_evm0	zf-C2H2,zf-C2H2,zf-C2H2,zf-C2H2,zf-C2H2,zf-C2H2,zf-C2H2
GZF1	BL12390_evm0	zf-C2H2,zf-C2H2,zf-C2H2,zf-C2H2
HBP1	BL12534_evm0	MATalpha_HMGbox,HMG_box
HDX	BL00246_evm0	Homeobox,Homeobox
HELT	BL58218_cuf2	HLH
HINFP	BL95940_evm0	zf-C2H2,zf-C2H2,zf-C2H2,zf-C2H2,zf-C2H2,zf-C2H2,zf-C2H2,zf-C2H2
HIVEP1	BL29373_evm0	zf-C2H2,zf-C2H2
HIVEP2	BL19051_evm0	zf-C2H2,zf-C2H2,zf-C2H2,zf-C2H2,zf-C2H2,zf-C2H2,zf-C2H2,zf-C2H2,zf-C2H2
HKR1	BL28526_evm0	zf-C2H2,zf-C2H2,zf-C2H2,zf-C2H2,zf-C2H2,zf-C2H2,zf-C2H2
HMBOX1	BL01804_evm0	Homeobox
HMBOX1	BL08673_evm0	Homeobox
HMBOX1	BL11896_evm0	Homeobox
HMBOX1	BL12473_evm0	Homeobox
HMBOX1	BL13813_evm0	Homeobox
HMG20A	BL07000_evm0	HMG_box
HMG20A	BL22325_evm0	HMG_box
HMGB1	BL11411_evm0	HMG_box,HMG_box
HMGXB4	BL05040_evm0	HMG_box
HNF1A	BL28317_evm0	Homeobox
HOPX	BL41687_cuf4	Homeobox
HOXA10	BL11259_evm0	Homeobox
HOXA10	BL22794_evm0	Homeobox
HOXA11	BL11262_evm0	Homeobox
HSD17B6	BL03865_evm0	zf-C2H2
HSF5	BL02843_evm0	HSF_DNA-bind
HSF5	BL08439_evm0	HSF_DNA-bind
HSF5	BL23223_evm0	HSF_DNA-bind
HSFY2	BL09042_evm0	HSF_DNA-bind
Hypp1015	BL45780_cuf1	THAP
Hypp10433	BL29114_evm0	bZIP_1
Hypp10494	BL86030_cuf1	THAP
Hypp11022	BL07830_evm0	zf-C2H2
Hypp11056	BL86541_cuf3	THAP
Hypp11284	BL32260_evm0	GTF2I
Hypp11386	BL13657_evm0	zf-C2H2
Hypp11532	BL13919_evm0	bZIP_1
Hypp1158	BL15598_evm0	THAP
Hypp11691	BL36847_cuf0	RFX_DNA_binding
Hypp1186	BL05276_evm0	zf-C2H2
Hypp11891	BL25847_evm0	SRF-TF
Hypp11900	BL28407_evm0	zf-C2H2
Hypp12009	BL46956_cuf0	zf-C2H2
Hypp12256	BL17659_evm0	HLH
Hypp1227	BL30608_evm0	bZIP_1
Hypp12285	BL95338_evm3	THAP
Hypp12449	BL67882_cuf0	FAR1
Hypp12470	BL19973_evm0	MADF_DNA_bdg
Hypp12645	BL07872_evm0	bZIP_1
Hypp12663	BL06141_cuf1	zf-C2H2,zf-C2H2,zf-C2H2,zf-C2H2,zf-C2H2,zf-C2H2,zf-C2H2,zf-C2H2,zf-C2H2,zf-C2H2,zf-C2H2,zf-C2H2,zf-C2H2,zf-C2H2,zf-C2H2,zf-C2H2,zf-C2H2,zf-C2H2,zf-C2H2,zf-C2H2,zf-C2H2,zf-C2H2
Hypp12830	BL29930_evm0	zf-C2H2
Hypp12886	BL32066_evm0	GCM,GCM,GCM,GCM,GCM,GCM,GCM,GCM,GCM,GCM,GCM,GCM,GCM,GCM,GCM,GCM,GCM,GCM,GCM
Hypp12925	BL27533_evm0	bZIP_1
Hypp13354	BL30845_evm0	MADF_DNA_bdg
Hypp13481	BL95435_evm0	CSD
Hypp13482	BL95434_evm1	CSD
Hypp13483	BL95432_evm3	CSD
Hypp13484	BL95433_evm2	CSD
Hypp13485	BL95431_evm4	CSD
Hypp13512	BL74364_cuf0	bZIP_1
Hypp13513	BL32110_evm0	bZIP_1
Hypp13560	BL15812_evm0	MADF_DNA_bdg
Hypp13855	BL16951_evm1	bZIP_1
Hypp13927	BL27268_evm0	FLYWCH
Hypp1393	BL16049_evm0	FLYWCH
Hypp13975	BL52889_cuf0	GTF2I
Hypp14136	BL25504_evm0	zf-C2H2
Hypp14574	BL21638_evm0	GTF2I
Hypp14770	BL32051_evm0	HLH,HLH
Hypp14863	BL17554_evm0	zf-C2H2
Hypp14905	BL30955_evm0	zf-C2H2
Hypp14924	BL31225_evm0	zf-C2H2
Hypp15237	BL28218_evm0	Homeobox
Hypp15288	BL49034_cuf0	THAP
Hypp15382	BL83408_cuf0	WRKY,WRKY
Hypp1540	BL31404_evm0	zf-C2H2
Hypp15418	BL16539_evm0	zf-C2H2
Hypp15494	BL22560_evm0	MADF_DNA_bdg
Hypp15723	BL70475_cuf0	zf-C2H2
Hypp15874	BL31258_evm0	T-box
Hypp1736	BL40742_cuf0	zf-C2H2
Hypp2048	BL06406_cuf1	HMG_box
Hypp21	BL00768_cuf6	zf-C2H2,zf-C2H2,zf-C2H2,zf-C2H2,zf-C2H2,zf-C2H2,zf-C2H2,zf-C2H2,zf-C2H2,zf-C2H2,zf-C2H2,zf-C2H2,zf-C2H2,zf-C2H2,zf-C2H2,zf-C2H2,zf-C2H2,zf-C2H2,zf-C2H2,zf-C2H2,zf-C2H2
Hypp223	BL31389_evm0	MADF_DNA_bdg
Hypp2286	BL29461_evm0	FLYWCH
Hypp2451	BL05711_evm0	zf-C2H2
Hypp2656	BL07162_evm3	zf-C2H2,zf-C2H2
Hypp2707	BL04316_evm0	zf-C2H2
Hypp2819	BL25334_evm0	MADF_DNA_bdg
Hypp2822	BL03473_evm0	HLH
Hypp28	BL00556_cuf2	zf-C2H2,zf-C2H2,zf-C2H2,zf-C2H2,zf-C2H2,zf-C2H2,zf-C2H2,zf-C2H2,zf-C2H2,zf-C2H2,zf-C2H2,zf-C2H2,zf-C2H2,zf-C2H2,zf-C2H2
Hypp3113	BL18199_evm0	zf-C2H2
Hypp316	BL30083_evm0	zf-C2H2
Hypp3174	BL90907_cuf1	THAP
Hypp317	BL29908_evm0	zf-C2H2
Hypp3190	BL47068_cuf0	zf-C2H2
Hypp3201	BL30040_evm0	MADF_DNA_bdg
Hypp3286	BL27942_evm0	zf-C2H2
Hypp3496	BL22247_evm0	THAP
Hypp3549	BL18016_evm0	T-box
Hypp3650	BL31612_evm0	zf-C2H2
Hypp3686	BL24334_evm0	zf-C2H2
Hypp3743	BL27033_evm0	bZIP_1,bZIP_1
Hypp3749	BL26916_evm0	PAX
Hypp377	BL08518_evm0	bZIP_1
Hypp3795	BL03926_evm0	zf-C2H2
Hypp3975	BL70867_cuf0	zf-C2H2
Hypp400	BL29692_evm0	Homeobox
Hypp4047	BL27927_evm0	zf-C2H2
Hypp4241	BL03693_evm0	FLYWCH
Hypp4244	BL29163_evm0	FLYWCH
Hypp4404	BL27476_evm0	zf-C2H2,zf-C2H2
Hypp4421	BL25082_evm0	FLO_LFY
Hypp4456	BL31338_evm0	HLH
Hypp4507	BL30809_evm0	GTF2I
Hypp4628	BL07726_evm0	bZIP_1,bZIP_1
Hypp4655	BL44248_cuf0	PAX
Hypp4726	BL17837_evm0	FLYWCH
Hypp4742	BL31318_evm0	PAX
Hypp4748	BL02199_evm0	CENP-B_N
Hypp4749	BL31243_evm0	CENP-B_N
Hypp4806	BL37869_cuf0	zf-C2H2,zf-C2H2,zf-C2H2
Hypp4953	BL06786_evm0	zf-C2H2
Hypp4954	BL27221_evm0	zf-C2H2
Hypp4967	BL15735_evm0	FLYWCH
Hypp5022	BL15037_evm0	GTF2I
Hypp5038	BL23737_evm0	MADF_DNA_bdg
Hypp5055	BL02720_evm0	zf-C2H2,zf-C2H2
Hypp5089	BL26799_evm0	MADF_DNA_bdg
Hypp5108	BL05060_evm0	DM
Hypp5416	BL24634_evm0	bZIP_1
Hypp5484	BL23075_evm0	MADF_DNA_bdg
Hypp5576	BL26624_evm0	zf-C2H2
Hypp5577	BL30377_evm0	zf-C2H2
Hypp5602	BL25633_evm0	MADF_DNA_bdg
Hypp565	BL30881_evm0	CENP-B_N
Hypp5774	BL31150_evm0	bZIP_1,bZIP_1
Hypp5786	BL02653_evm0	HLH
Hypp5851	BL08031_cuf0	zf-C2H2,zf-C2H2,zf-C2H2,zf-C2H2,zf-C2H2,zf-C2H2,zf-C2H2,zf-C2H2,zf-C2H2,zf-C2H2,zf-C2H2,zf-C2H2,zf-C2H2,zf-C2H2,zf-C2H2,zf-C2H2,zf-C2H2,zf-C2H2
Hypp5859	BL95090_evm1	zf-C2H2
Hypp5860	BL95091_evm2	zf-C2H2
Hypp5862	BL02463_cuf7	zf-C2H2,zf-C2H2,zf-C2H2,zf-C2H2,zf-C2H2,zf-C2H2,zf-C2H2,zf-C2H2,zf-C2H2,zf-C2H2,zf-C2H2,zf-C2H2,zf-C2H2,zf-C2H2,zf-C2H2,zf-C2H2,zf-C2H2,zf-C2H2,zf-C2H2,zf-C2H2,zf-C2H2,zf-C2H2,zf-C2H2,zf-C2H2,zf-C2H2,zf-C2H2,zf-C2H2,zf-C2H2,zf-C2H2,zf-C2H2,zf-C2H2,zf-C2H2,zf-C2H2,zf-C2H2
Hypp5898	BL83483_cuf2	bZIP_1
Hypp5943	BL89548_cuf0	THAP
Hypp5974	BL70824_cuf0	THAP
Hypp6003	BL06805_evm0	zf-C2H2
Hypp6013	BL24678_evm0	zf-C2H2
Hypp6102	BL07653_evm0	bZIP_1
Hypp6204	BL01453_evm0	GTF2I
Hypp6269	BL52409_cuf0	bZIP_1
Hypp6286	BL27621_evm0	HMG_box
Hypp6379	BL29236_evm0	GTF2I
Hypp6402	BL28656_evm0	FLYWCH
Hypp6421	BL22501_evm0	MADF_DNA_bdg
Hypp6448	BL64778_cuf3	HTH_psq,HTH_psq
Hypp6489	BL18881_evm0	FLYWCH
Hypp6526	BL16967_evm0	Homeobox
Hypp6566	BL10292_evm0	bZIP_1
Hypp6593	BL29274_evm0	zf-C2H2
Hypp6649	BL23433_evm0	zf-C2H2
Hypp6680	BL10479_evm0	MADF_DNA_bdg
Hypp6693	BL27427_evm0	DM
Hypp6812	BL28740_evm0	zf-C2H2
Hypp6971	BL06397_evm0	zf-C2H2
Hypp6982	BL10571_evm0	zf-C2H2
Hypp7013	BL25985_evm0	zf-C2H2
Hypp7141	BL29856_evm0	PAX
Hypp7239	BL19435_evm0	FLYWCH
Hypp7340	BL01626_evm0	bZIP_1
Hypp7449	BL63367_cuf1	THAP
Hypp7485	BL13967_evm0	GTF2I
Hypp7510	BL59323_cuf8	THAP
Hypp7513	BL17843_evm0	GTF2I
Hypp7614	BL26266_evm0	GTF2I
Hypp7671	BL04125_evm0	Homeobox,Homeobox
Hypp7747	BL05186_evm0	zf-C2H2
Hypp7859	BL08007_evm0	zf-C2H2
Hypp8019	BL29300_evm0	zf-C2H2
Hypp8037	BL20717_evm0	THAP
Hypp8045	BL10018_evm0	bZIP_1
Hypp8058	BL45743_cuf0	THAP
Hypp8222	BL21484_evm0	MADF_DNA_bdg
Hypp8267	BL27286_evm0	zf-C2H2
Hypp8285	BL44844_cuf1	THAP
Hypp8334	BL06263_evm0	MADF_DNA_bdg
Hypp8397	BL14863_evm0	WRKY
Hypp845	BL28422_evm0	zf-C2H2
Hypp8477	BL17271_evm0	zf-C2H2,zf-C2H2
Hypp8638	BL24527_evm0	bZIP_1,bZIP_1
Hypp8671	BL31550_evm0	bZIP_1
Hypp8705	BL22634_evm0	bZIP_1
Hypp8715	BL68730_cuf0	HTH_psq
Hypp8989	BL91339_cuf0	THAP
Hypp934	BL30838_evm0	zf-C2H2
Hypp9419	BL26378_evm0	FLYWCH
Hypp9448	BL78280_cuf0	bZIP_1
Hypp9450	BL34068_cuf0	bZIP_1
Hypp9457	BL43325_cuf0	bZIP_1
Hypp9459	BL22180_evm0	bZIP_1
Hypp9595	BL20441_cuf2	zf-C2H2,zf-C2H2,zf-C2H2,zf-C2H2,zf-C2H2,zf-C2H2,zf-C2H2,zf-C2H2,zf-C2H2,zf-C2H2,zf-C2H2,zf-C2H2,zf-C2H2,zf-C2H2
Hypp9596	BL20448_evm0	zf-C2H2
Hypp9598	BL04651_cuf0	zf-C2H2,zf-C2H2,zf-C2H2,zf-C2H2,zf-C2H2,zf-C2H2,zf-C2H2
Hypp9697	BL19472_evm0	bZIP_1
Hypp9791	BL17698_evm0	zf-C2H2
Hypp9803	BL10846_evm0	bZIP_1
Hypp9829	BL17055_evm0	THAP
Hypp9943	BL12319_evm0	zf-C2H2
IKZF2	BL18479_evm0	zf-C2H2,zf-C2H2,zf-C2H2,zf-C2H2
INSM1	BL07935_evm0	zf-C2H2,zf-C2H2,zf-C2H2,zf-C2H2,zf-C2H2,zf-C2H2
IRF1	BL11328_evm0	IRF
IRF2	BL08793_evm0	IRF
IRF2	BL24666_evm0	IRF
IRF4	BL06838_evm0	IRF
IRF4	BL20183_evm0	IRF
IRF8	BL02671_evm0	IRF
IRF8	BL04315_evm0	IRF,zf-C2H2
IRF8	BL20926_evm0	IRF
IRF8	BL97477_cuf0	IRF
JARID2	BL24297_evm0	ARID
JAZF1	BL01919_evm0	zf-C2H2,zf-C2H2
JRKL	BL89138_cuf0	HTH_psq
KDM2B	BL16159_evm0	zf-CXXC
KDM5C	BL41389_cuf9	ARID
KIAA2018	BL23247_evm0	HLH
KLF13	BL26454_evm0	zf-C2H2
KLF7	BL23483_evm0	zf-C2H2,zf-C2H2
L3MBTL	BL09568_evm0	zf-C2HC,zf-C2HC
LAMA2	BL20963_evm0	bZIP_1,bZIP_1,bZIP_1,bZIP_1
LASS6	BL11720_evm0	Homeobox
LCORL	BL20882_evm0	HTH_psq,HTH_psq
LIX1L	BL17928_evm0	TF_AP-2
MAEL	BL03176_evm0	HMG_box
MAP1A	BL30830_evm0	bZIP_1,bZIP_1,bZIP_1
MAX	BL12831_evm0	HLH,bZIP_1
MBD2	BL21647_evm0	MBD,MBD
MBD4	BL19662_evm0	MBD
MGA	BL08376_evm0	HLH
MIXL1	BL24724_evm0	Homeobox
MKX	BL13385_evm0	Homeobox
MLL3	BL24573_evm0	HMG_box
MLL	BL24905_evm0	zf-CXXC
MSX1	BL17549_evm0	Homeobox
MTA1	BL23039_evm0	Myb_DNA-binding,GATA,zf-C2H2,zf-C2H2
MTERFD1	BL05770_evm0	mTERF
MTERFD2	BL06713_evm0	mTERF
MTF1	BL01945_evm0	zf-C2H2
MTF1	BL27483_evm0	zf-C2H2,zf-C2H2,zf-C2H2
MXD1	BL23346_evm0	HLH
MYBL1	BL05021_evm0	Myb_DNA-binding,Myb_DNA-binding,Myb_DNA-binding
MYNN	BL01148_evm0	zf-C2H2,zf-C2H2,zf-C2H2,zf-C2H2,zf-C2H2,zf-C2H2,zf-C2H2,zf-C2H2,zf-C2H2
MYNN	BL04335_evm0	zf-C2H2,zf-C2H2
MYNN	BL30166_evm0	zf-C2H2,zf-C2H2,zf-C2H2,zf-C2H2,zf-C2H2,zf-C2H2
MYNN	BL67927_cuf0	zf-C2H2,zf-C2H2,zf-C2H2,zf-C2H2
MYNN	BL96179_cuf0	zf-C2H2,zf-C2H2,zf-C2H2,zf-C2H2,zf-C2H2,zf-C2H2,zf-C2H2
MYSM1	BL00632_evm0	Myb_DNA-binding
MYST2	BL02234_evm0	zf-C2HC
MYST3	BL07517_evm0	Forkhead
MYT1	BL22542_evm0	zf-C2HC,zf-C2HC,zf-C2HC,zf-C2HC,zf-C2HC,zf-C2HC,zf-C2HC
NACC1	BL24389_evm0	zf-C2H2,zf-C2H2,zf-C2H2,zf-C2H2
NCOA2	BL24290_evm0	HLH
NCOR1	BL11922_evm0	Myb_DNA-binding,Myb_DNA-binding
NEUROG2	BL17845_evm0	HLH
NFX1	BL17863_evm0	zf-NF-X1,zf-NF-X1,zf-NF-X1,zf-NF-X1,zf-NF-X1,zf-NF-X1
NFX1	BL31343_evm0	zf-NF-X1,zf-NF-X1
NFXL1	BL10450_evm0	zf-NF-X1,zf-NF-X1,zf-NF-X1,zf-NF-X1,zf-NF-X1,zf-NF-X1,zf-NF-X1,zf-NF-X1,zf-NF-X1,zf-NF-X1
NPHP3	BL11016_evm0	HMG_box
NPHP3	BL20633_evm0	bZIP_1
NPHP3	BL38440_cuf0	HMG_box,HMG_box
NPHP3	BL38441_cuf0	HMG_box
NPHP3	BL49638_cuf0	HMG_box
NR1D1	BL15669_evm0	zf-C4
NR1D1	BL15670_evm0	zf-C4
NR1H4	BL05413_evm0	zf-C4
NR1H4	BL16685_evm0	zf-C4
NR1H4	BL20884_evm0	zf-C4
NR1H4	BL23676_evm0	zf-C4
NRL	BL05196_evm0	bZIP_1
OAS1	BL13588_evm0	zf-C2H2
PBRM1	BL17014_evm0	HMG_box
PER1	BL13206_evm0	HLH
PGBD4	BL04262_evm0	zf-C2H2,zf-C2H2
PMS1	BL00951_evm0	HMG_box
POLR1A	BL11235_evm0	HMG_box
POMGNT1	BL07722_evm0	bZIP_1
PPARG	BL01590_evm0	zf-C4
PRDM10	BL24793_evm0	zf-C2H2,zf-C2H2,zf-C2H2,zf-C2H2,zf-C2H2,zf-C2H2,zf-C2H2,zf-C2H2,zf-C2H2,zf-C2H2,zf-C2H2
PRDM13	BL04459_evm0	zf-C2H2,zf-C2H2,zf-C2H2
PRDM14	BL16603_evm0	zf-C2H2,zf-C2H2,zf-C2H2,zf-C2H2,zf-C2H2,zf-C2H2,zf-C2H2
PRDM15	BL56966_cuf0	zf-C2H2,zf-C2H2,zf-C2H2
PRDM2	BL09704_evm0	zf-C2H2,zf-C2H2,zf-C2H2,zf-C2H2,zf-C2H2,zf-C2H2,zf-C2H2,zf-C2H2,zf-C2H2
PRDM4	BL24367_evm0	zf-C2H2,zf-C2H2,zf-C2H2,zf-C2H2
PRDM6	BL08977_evm0	zf-C2H2,zf-C2H2,zf-C2H2,zf-C2H2
PRDM8	BL26750_evm0	zf-C2H2,zf-C2H2
PRDM9	BL00641_evm0	zf-C2H2,zf-C2H2,zf-C2H2,zf-C2H2,zf-C2H2,zf-C2H2,zf-C2H2,zf-C2H2
PRDM9	BL01400_evm0	zf-C2H2,zf-C2H2,zf-C2H2,zf-C2H2,zf-C2H2,zf-C2H2,zf-C2H2,zf-C2H2,zf-C2H2,zf-C2H2
PRDM9	BL06189_evm0	zf-C2H2
PRDM9	BL07029_evm0	zf-C2H2,zf-C2H2,zf-C2H2,zf-C2H2,zf-C2H2,zf-C2H2,zf-C2H2,zf-C2H2,zf-C2H2
PRDM9	BL07073_evm0	zf-C2H2,zf-C2H2,zf-C2H2,zf-C2H2,zf-C2H2,zf-C2H2,zf-C2H2,zf-C2H2,zf-C2H2,zf-C2H2,zf-C2H2
PRDM9	BL11170_evm0	zf-C2H2,zf-C2H2,zf-C2H2,zf-C2H2,zf-C2H2,zf-C2H2,zf-C2H2,zf-C2H2
PRDM9	BL12304_evm0	zf-C2H2,zf-C2H2,zf-C2H2,zf-C2H2
PRDM9	BL12626_evm0	zf-C2H2,zf-C2H2,zf-C2H2
PRDM9	BL19211_evm0	zf-C2H2,zf-C2H2,zf-C2H2,zf-C2H2,zf-C2H2,zf-C2H2,zf-C2H2,zf-C2H2,zf-C2H2,zf-C2H2
PRDM9	BL38379_cuf0	zf-C2H2,zf-C2H2,zf-C2H2,zf-C2H2,zf-C2H2,zf-C2H2,zf-C2H2,zf-C2H2,zf-C2H2,zf-C2H2,zf-C2H2
PRDM9	BL83452_cuf0	zf-C2H2,zf-C2H2,zf-C2H2,zf-C2H2,zf-C2H2,zf-C2H2,zf-C2H2,zf-C2H2
PRDM9	BL86384_cuf0	zf-C2H2,zf-C2H2,zf-C2H2,zf-C2H2,zf-C2H2,zf-C2H2,zf-C2H2
PRDM9	BL86391_cuf0	zf-C2H2,zf-C2H2,zf-C2H2,zf-C2H2,zf-C2H2,zf-C2H2,zf-C2H2
PTK7	BL24475_evm0	CENP-B_N
RCOR3	BL03854_evm0	Myb_DNA-binding,GATA,Myb_DNA-binding
RERE	BL15540_evm0	Myb_DNA-binding,GATA
REST	BL00532_evm0	zf-C2H2,zf-C2H2,zf-C2H2,zf-C2H2,zf-C2H2
REST	BL03085_evm0	zf-C2H2,zf-C2H2,zf-C2H2,zf-C2H2
REST	BL06551_evm0	zf-C2H2
REST	BL08819_evm0	zf-C2H2,zf-C2H2,zf-C2H2,zf-C2H2
REST	BL12000_evm0	zf-C2H2
REST	BL15482_evm0	zf-C2H2,zf-C2H2
REST	BL20422_evm0	zf-C2H2
REST	BL23762_evm0	zf-C2H2
REST	BL30755_evm0	zf-C2H2,zf-C2H2,zf-C2H2,zf-C2H2,zf-C2H2
REST	BL44999_cuf0	zf-C2H2,zf-C2H2,zf-C2H2
REST	BL47097_cuf0	zf-C2H2,zf-C2H2
REST	BL96038_evm0	zf-C2H2,zf-C2H2,zf-C2H2,zf-C2H2,zf-C2H2,zf-C2H2,zf-C2H2,zf-C2H2,zf-C2H2,zf-C2H2
RNF219	BL20731_evm0	bZIP_1,bZIP_1,bZIP_1
RPGRIP1L	BL16811_evm0	RWP-RK,RWP-RK
RREB1	BL23138_evm0	zf-C2H2,zf-C2H2,zf-C2H2,zf-C2H2,zf-C2H2,zf-C2H2,zf-C2H2,zf-C2H2,zf-C2H2,zf-C2H2,zf-C2H2,zf-C2H2,zf-C2H2,zf-C2H2,zf-C2H2,zf-C2H2,zf-C2H2
RXRG	BL01871_evm0	zf-C4
SART1	BL11580_evm0	SART-1
SATB1	BL18389_evm0	Homeobox,Homeobox
SCOC	BL02085_evm0	bZIP_1
SCXA	BL00324_evm0	HLH,HLH
SENP8	BL09090_evm0	zf-C2H2
SETDB1	BL03317_evm0	MBD
SMAD6	BL20907_evm0	MH1
SMARCE1	BL11264_evm0	HMG_box
SNAPC4	BL16394_evm0	Myb_DNA-binding,Myb_DNA-binding,Myb_DNA-binding,Myb_DNA-binding
SOX21	BL18120_evm0	HLH,HMG_box
SOX2	BL16399_evm0	HMG_box
SOX2	BL16400_evm0	HMG_box
SOX30	BL03637_evm0	HMG_box
SOX4	BL06291_evm0	HMG_box
SOX4	BL17951_evm0	HMG_box
SOX7	BL16091_evm0	HMG_box
SP9	BL04266_evm0	zf-C2H2,zf-C2H2
SPI1	BL17068_evm0	Ets
SSRP1	BL11428_evm0	HMG_box
ST6GAL1	BL20932_evm0	zf-Dof
ST8SIA4	BL01396_evm0	Ets
STAT5A	BL02775_evm0	STAT_bind,STAT_bind
STAT5B	BL11563_evm0	STAT_bind
STAT5B	BL14250_evm0	STAT_bind
TBPL1	BL12661_evm0	TBP,TBP
TBX3	BL02331_evm0	T-box
TBX3	BL12502_evm0	T-box
TBX3	BL81275_cuf0	T-box
TCF15	BL21142_evm0	HLH
TCF15	BL23648_evm0	HLH
TEAD1	BL24276_evm0	TEA
TERF2	BL00260_evm0	Myb_DNA-binding
TFAM	BL07341_evm0	HMG_box,HMG_box
THAP4	BL45033_cuf1	THAP
THAP4	BL51907_cuf0	THAP
THAP4	BL53075_cuf0	THAP
THAP4	BL69286_cuf0	THAP
THAP4	BL84325_cuf0	THAP
THAP7	BL11348_evm0	THAP
THAP7	BL50407_cuf1	THAP
THAP7	BL66092_cuf1	THAP
TIGD2	BL06967_evm0	BrkDBD,HTH_psq,BrkDBD,HTH_psq,BrkDBD,HTH_psq
TIGD3	BL11595_evm0	CENP-B_N
TIGD3	BL17356_evm0	CENP-B_N
TIGD3	BL29811_evm0	CENP-B_N
TIGD4	BL01677_evm0	CENP-B_N
TIGD4	BL22150_evm0	CENP-B_N
TIGD4	BL26298_evm0	CENP-B_N
TIGD4	BL43892_cuf1	CENP-B_N
TIGD4	BL76354_cuf1	CENP-B_N
TIGD6	BL13483_evm0	CENP-B_N
TIGD7	BL10901_evm0	CENP-B_N
TOX3	BL06330_evm0	HMG_box
TP63	BL04328_evm0	P53
TP63	BL19570_evm0	P53
TRERF1	BL13889_cuf0	zf-C2H2,Myb_DNA-binding,zf-C2H2,zf-C2H2
TRIM2	BL14481_evm0	LAG1-DNAbind
TSHZ3	BL22095_evm0	zf-C2H2,zf-C2H2,zf-C2H2,zf-C2H2
TTC28	BL14324_evm0	HMG_box
TTC28	BL27709_evm0	HMG_box
TYR	BL14648_evm0	Copper-fist
UBP1	BL19118_evm0	CP2
UBTF	BL23656_evm0	HMG_box,HMG_box,HMG_box,HMG_box,HMG_box,HMG_box
WDR65	BL16347_evm0	bZIP_1
WHSC1	BL17376_evm0	HMG_box
XBP1	BL24731_evm0	bZIP_1,bZIP_1
ZBTB11	BL00398_evm0	zf-C2H2,zf-C2H2,zf-C2H2,zf-C2H2
ZBTB17	BL19976_evm0	zf-C2H2,zf-C2H2,zf-C2H2,zf-C2H2,zf-C2H2,zf-C2H2,zf-C2H2
ZBTB24	BL07538_evm0	zf-C2H2,zf-C2H2,zf-C2H2,zf-C2H2,zf-C2H2,zf-C2H2
ZBTB37	BL20595_evm0	zf-C2H2,zf-C2H2,zf-C2H2
ZBTB37	BL23817_evm0	zf-C2H2,zf-C2H2,zf-C2H2
ZBTB46	BL01451_evm0	zf-C2H2,zf-C2H2
ZBTB46	BL12627_evm0	zf-C2H2,zf-C2H2,zf-C2H2,zf-C2H2
ZBTB48	BL03269_evm0	zf-C2H2,zf-C2H2,zf-C2H2,zf-C2H2,zf-C2H2,zf-C2H2
ZBTB49	BL22413_evm0	zf-C2H2,zf-C2H2,zf-C2H2
ZBTB8A	BL18150_evm0	zf-C2H2,zf-C2H2,zf-C2H2,zf-C2H2
ZCWPW2	BL05426_evm0	ARID
ZEB1	BL78557_cuf0	zf-C2H2,zf-C2H2,zf-C2H2,zf-C2H2
ZEB2	BL16274_evm0	zf-C2H2,zf-C2H2,zf-C2H2,zf-C2H2,zf-C2H2,zf-C2H2,Homeobox,zf-C2H2,zf-C2H2,zf-C2H2
ZFAT	BL19957_evm0	zf-C2H2,zf-C2H2,zf-C2H2,zf-C2H2,zf-C2H2,zf-C2H2,zf-C2H2,zf-C2H2,zf-C2H2,zf-C2H2,zf-C2H2,zf-C2H2,zf-C2H2,zf-C2H2
ZFP112	BL01036_evm0	zf-C2H2,zf-C2H2,zf-C2H2
ZFP112	BL02734_evm0	zf-C2H2,zf-C2H2,zf-C2H2,zf-C2H2,zf-C2H2
ZFP112	BL06124_evm0	zf-C2H2,zf-C2H2,zf-C2H2,zf-C2H2,zf-C2H2,zf-C2H2,zf-C2H2,zf-C2H2
ZFP112	BL10288_evm0	zf-C2H2,zf-C2H2,zf-C2H2,zf-C2H2,zf-C2H2,zf-C2H2
ZFP112	BL17201_evm0	zf-C2H2,zf-C2H2,zf-C2H2,zf-C2H2,zf-C2H2,zf-C2H2
ZFP112	BL18738_evm0	zf-C2H2,zf-C2H2,zf-C2H2,zf-C2H2,zf-C2H2,zf-C2H2,zf-C2H2,zf-C2H2,zf-C2H2,zf-C2H2
ZFP112	BL19516_evm0	zf-C2H2,zf-C2H2,zf-C2H2,zf-C2H2,zf-C2H2
ZFP112	BL22161_evm0	zf-C2H2,zf-C2H2
ZFP112	BL25198_evm0	zf-C2H2,zf-C2H2,zf-C2H2
ZFP112	BL39692_cuf0	zf-C2H2,zf-C2H2,zf-C2H2,zf-C2H2,zf-C2H2
ZFP112	BL62763_cuf0	zf-C2H2,zf-C2H2,zf-C2H2,zf-C2H2
ZFP161	BL06370_evm0	zf-C2H2,zf-C2H2,zf-C2H2,zf-C2H2
ZFP161	BL12997_evm0	zf-C2H2,zf-C2H2,zf-C2H2,zf-C2H2,zf-C2H2
ZFP161	BL14935_evm0	zf-C2H2,zf-C2H2,zf-C2H2,zf-C2H2
ZFP161	BL16478_evm0	zf-C2H2,zf-C2H2,zf-C2H2,zf-C2H2
ZFP2	BL61036_cuf0	zf-C2H2,zf-C2H2,zf-C2H2,zf-C2H2,zf-C2H2,zf-C2H2,zf-C2H2,zf-C2H2,zf-C2H2,zf-C2H2,zf-C2H2,zf-C2H2,zf-C2H2
ZFP37	BL03345_evm0	zf-C2H2,zf-C2H2,zf-C2H2,zf-C2H2,zf-C2H2,zf-C2H2,zf-C2H2,zf-C2H2,zf-C2H2,zf-C2H2,zf-C2H2,zf-C2H2
ZFP62	BL03066_evm0	zf-C2H2,zf-C2H2,zf-C2H2,zf-C2H2,zf-C2H2,zf-C2H2,zf-C2H2,zf-C2H2,zf-C2H2,zf-C2H2,zf-C2H2,zf-C2H2,zf-C2H2,zf-C2H2,zf-C2H2,zf-C2H2
ZFP64	BL07271_evm0	zf-C2H2,zf-C2H2,zf-C2H2,zf-C2H2,zf-C2H2,zf-C2H2,zf-C2H2,zf-C2H2,zf-C2H2
ZFP64	BL40068_cuf0	zf-C2H2,zf-C2H2,zf-C2H2
ZFPM2	BL07921_evm0	zf-C2H2,zf-C2H2,zf-C2H2,zf-C2H2
ZFX	BL02703_evm0	zf-C2H2,zf-C2H2,zf-C2H2,zf-C2H2,zf-C2H2,zf-C2H2,zf-C2H2,zf-C2H2,zf-C2H2,zf-C2H2,zf-C2H2
ZFX	BL07518_evm0	zf-C2H2,zf-C2H2,zf-C2H2,zf-C2H2
ZGLP1	BL18827_evm0	GATA
ZHX2	BL01541_evm0	zf-C2H2,Homeobox,Homeobox,Homeobox,Homeobox,Homeobox,Homeobox,zf-C2H2
ZKSCAN3	BL06674_evm0	zf-C2H2,zf-C2H2,zf-C2H2
ZKSCAN5	BL78942_cuf2	zf-C2H2,zf-C2H2,zf-C2H2
ZMAT3	BL00221_evm0	zf-C2H2,zf-C2H2
ZMYM3	BL21504_evm0	HMG_box
ZNF107	BL09032_evm0	zf-C2H2,zf-C2H2,zf-C2H2,zf-C2H2,zf-C2H2,zf-C2H2,zf-C2H2,zf-C2H2,zf-C2H2
ZNF133	BL00540_evm0	zf-C2H2,zf-C2H2,zf-C2H2,zf-C2H2,zf-C2H2,zf-C2H2,zf-C2H2,zf-C2H2,zf-C2H2,zf-C2H2,zf-C2H2,zf-C2H2
ZNF133	BL08353_evm0	zf-C2H2,zf-C2H2
ZNF133	BL19374_evm0	zf-C2H2,zf-C2H2,zf-C2H2,zf-C2H2,zf-C2H2,zf-C2H2,zf-C2H2,zf-C2H2,zf-C2H2
ZNF133	BL72858_cuf5	zf-C2H2,zf-C2H2,zf-C2H2,zf-C2H2,zf-C2H2,zf-C2H2,zf-C2H2,zf-C2H2,zf-C2H2,zf-C2H2,zf-C2H2,zf-C2H2,zf-C2H2,zf-C2H2
ZNF134	BL00048_evm0	zf-C2H2,zf-C2H2,zf-C2H2
ZNF142	BL18851_evm0	zf-C2H2,zf-C2H2,zf-C2H2,zf-C2H2,zf-C2H2,zf-C2H2,zf-C2H2,zf-C2H2,zf-C2H2,zf-C2H2,zf-C2H2,zf-C2H2,zf-C2H2,zf-C2H2,zf-C2H2,zf-C2H2,zf-C2H2,zf-C2H2,zf-C2H2,zf-C2H2,zf-C2H2,zf-C2H2,zf-C2H2,zf-C2H2,zf-C2H2,zf-C2H2
ZNF157	BL84074_cuf0	zf-C2H2
ZNF160	BL02417_evm0	zf-C2H2,zf-C2H2,zf-C2H2,zf-C2H2,zf-C2H2,zf-C2H2,zf-C2H2,zf-C2H2,zf-C2H2,zf-C2H2,zf-C2H2,zf-C2H2,zf-C2H2,zf-C2H2
ZNF160	BL10745_evm0	zf-C2H2,zf-C2H2,zf-C2H2,zf-C2H2,zf-C2H2,zf-C2H2,zf-C2H2,zf-C2H2,zf-C2H2,zf-C2H2,zf-C2H2,zf-C2H2,zf-C2H2,zf-C2H2,zf-C2H2,zf-C2H2
ZNF160	BL12364_evm0	zf-C2H2,zf-C2H2,zf-C2H2,zf-C2H2,zf-C2H2,zf-C2H2,zf-C2H2,zf-C2H2,zf-C2H2,zf-C2H2,zf-C2H2,zf-C2H2,zf-C2H2,zf-C2H2,zf-C2H2,zf-C2H2,zf-C2H2,zf-C2H2,zf-C2H2
ZNF160	BL13589_evm0	zf-C2H2,zf-C2H2,zf-C2H2,zf-C2H2,zf-C2H2,zf-C2H2,zf-C2H2
ZNF160	BL13671_evm0	zf-C2H2,zf-C2H2,zf-C2H2,zf-C2H2,zf-C2H2,zf-C2H2,zf-C2H2,zf-C2H2,zf-C2H2,zf-C2H2
ZNF160	BL13696_evm0	zf-C2H2,zf-C2H2,zf-C2H2,zf-C2H2,zf-C2H2,zf-C2H2,zf-C2H2,zf-C2H2,zf-C2H2,zf-C2H2,zf-C2H2,zf-C2H2,zf-C2H2,zf-C2H2,zf-C2H2,zf-C2H2,zf-C2H2,zf-C2H2,zf-C2H2,zf-C2H2
ZNF160	BL15741_evm0	zf-C2H2,zf-C2H2,zf-C2H2,zf-C2H2,zf-C2H2,zf-C2H2,zf-C2H2,zf-C2H2,zf-C2H2,zf-C2H2,zf-C2H2,zf-C2H2,zf-C2H2,zf-C2H2,zf-C2H2,zf-C2H2,zf-C2H2,zf-C2H2
ZNF160	BL20126_evm0	zf-C2H2,zf-C2H2,zf-C2H2,zf-C2H2,zf-C2H2,zf-C2H2,zf-C2H2,zf-C2H2,zf-C2H2,zf-C2H2,zf-C2H2,zf-C2H2,zf-C2H2,zf-C2H2,zf-C2H2,zf-C2H2,zf-C2H2,zf-C2H2
ZNF160	BL23123_evm0	zf-C2H2,zf-C2H2,zf-C2H2,zf-C2H2,zf-C2H2,zf-C2H2,zf-C2H2,zf-C2H2,zf-C2H2
ZNF160	BL33088_cuf0	zf-C2H2,zf-C2H2,zf-C2H2,zf-C2H2,zf-C2H2,zf-C2H2,zf-C2H2,zf-C2H2,zf-C2H2,zf-C2H2,zf-C2H2,zf-C2H2,zf-C2H2,zf-C2H2
ZNF160	BL33806_cuf3	zf-C2H2,zf-C2H2,zf-C2H2,zf-C2H2,zf-C2H2,zf-C2H2,zf-C2H2,zf-C2H2,zf-C2H2,zf-C2H2,zf-C2H2,zf-C2H2,zf-C2H2,zf-C2H2,zf-C2H2
ZNF160	BL35363_cuf0	zf-C2H2,zf-C2H2,zf-C2H2,zf-C2H2,zf-C2H2,zf-C2H2,zf-C2H2,zf-C2H2
ZNF160	BL38111_cuf0	zf-C2H2,zf-C2H2,zf-C2H2,zf-C2H2,zf-C2H2,zf-C2H2,zf-C2H2,zf-C2H2
ZNF160	BL38750_cuf0	zf-C2H2,zf-C2H2,zf-C2H2,zf-C2H2,zf-C2H2,zf-C2H2,zf-C2H2,zf-C2H2,zf-C2H2,zf-C2H2,zf-C2H2,zf-C2H2
ZNF160	BL50495_cuf0	zf-C2H2,zf-C2H2,zf-C2H2,zf-C2H2,zf-C2H2,zf-C2H2,zf-C2H2,zf-C2H2,zf-C2H2,zf-C2H2
ZNF160	BL50791_cuf0	zf-C2H2,zf-C2H2,zf-C2H2,zf-C2H2,zf-C2H2,zf-C2H2,zf-C2H2,zf-C2H2,zf-C2H2,zf-C2H2,zf-C2H2,zf-C2H2,zf-C2H2
ZNF160	BL52790_cuf0	zf-C2H2,zf-C2H2,zf-C2H2,zf-C2H2,zf-C2H2,zf-C2H2,zf-C2H2,zf-C2H2,zf-C2H2,zf-C2H2,zf-C2H2,zf-C2H2,zf-C2H2,zf-C2H2,zf-C2H2,zf-C2H2,zf-C2H2
ZNF160	BL53076_cuf3	zf-C2H2,zf-C2H2,zf-C2H2,zf-C2H2,zf-C2H2,zf-C2H2,zf-C2H2,zf-C2H2,zf-C2H2,zf-C2H2,zf-C2H2,zf-C2H2,zf-C2H2,zf-C2H2,zf-C2H2,zf-C2H2,zf-C2H2,zf-C2H2,zf-C2H2,zf-C2H2,zf-C2H2
ZNF160	BL53801_cuf0	zf-C2H2,zf-C2H2,zf-C2H2,zf-C2H2,zf-C2H2,zf-C2H2,zf-C2H2,zf-C2H2,zf-C2H2,zf-C2H2
ZNF160	BL55227_cuf0	zf-C2H2,zf-C2H2,zf-C2H2,zf-C2H2,zf-C2H2,zf-C2H2,zf-C2H2,zf-C2H2,zf-C2H2,zf-C2H2,zf-C2H2,zf-C2H2,zf-C2H2,zf-C2H2,zf-C2H2
ZNF160	BL57358_cuf0	zf-C2H2,zf-C2H2,zf-C2H2,zf-C2H2,zf-C2H2,zf-C2H2,zf-C2H2,zf-C2H2,zf-C2H2,zf-C2H2,zf-C2H2,zf-C2H2,zf-C2H2,zf-C2H2,zf-C2H2,zf-C2H2,zf-C2H2
ZNF160	BL62451_cuf0	zf-C2H2,zf-C2H2,zf-C2H2,zf-C2H2,zf-C2H2,zf-C2H2,zf-C2H2,zf-C2H2,zf-C2H2,zf-C2H2,zf-C2H2,zf-C2H2,zf-C2H2
ZNF160	BL70792_cuf0	zf-C2H2,zf-C2H2,zf-C2H2,zf-C2H2,zf-C2H2,zf-C2H2,zf-C2H2,zf-C2H2,zf-C2H2,zf-C2H2,zf-C2H2,zf-C2H2,zf-C2H2,zf-C2H2,zf-C2H2,zf-C2H2,zf-C2H2,zf-C2H2,zf-C2H2
ZNF160	BL71083_cuf0	zf-C2H2,zf-C2H2,zf-C2H2,zf-C2H2,zf-C2H2,zf-C2H2,zf-C2H2,zf-C2H2,zf-C2H2,zf-C2H2,zf-C2H2,zf-C2H2,zf-C2H2,zf-C2H2
ZNF160	BL76152_cuf0	zf-C2H2,zf-C2H2,zf-C2H2,zf-C2H2,zf-C2H2,zf-C2H2,zf-C2H2,zf-C2H2,zf-C2H2,zf-C2H2,zf-C2H2,zf-C2H2,zf-C2H2,zf-C2H2,zf-C2H2,zf-C2H2,zf-C2H2,zf-C2H2,zf-C2H2
ZNF160	BL77564_cuf0	zf-C2H2,zf-C2H2,zf-C2H2,zf-C2H2,zf-C2H2,zf-C2H2,zf-C2H2,zf-C2H2,zf-C2H2,zf-C2H2,zf-C2H2,zf-C2H2,zf-C2H2,zf-C2H2,zf-C2H2,zf-C2H2,zf-C2H2,zf-C2H2,zf-C2H2,zf-C2H2
ZNF160	BL83852_cuf2	zf-C2H2,zf-C2H2,zf-C2H2,zf-C2H2,zf-C2H2,zf-C2H2,zf-C2H2,zf-C2H2,zf-C2H2,zf-C2H2,zf-C2H2,zf-C2H2,zf-C2H2,zf-C2H2,zf-C2H2,zf-C2H2,zf-C2H2,zf-C2H2,zf-C2H2,zf-C2H2,zf-C2H2,zf-C2H2,zf-C2H2,zf-C2H2,zf-C2H2,zf-C2H2,zf-C2H2,zf-C2H2,zf-C2H2,zf-C2H2,zf-C2H2,zf-C2H2
ZNF160	BL84033_cuf1	zf-C2H2,zf-C2H2,zf-C2H2,zf-C2H2,zf-C2H2,zf-C2H2,zf-C2H2,zf-C2H2,zf-C2H2,zf-C2H2,zf-C2H2,zf-C2H2
ZNF160	BL84383_cuf2	zf-C2H2,zf-C2H2,zf-C2H2,zf-C2H2,zf-C2H2,zf-C2H2,zf-C2H2,zf-C2H2,zf-C2H2,zf-C2H2,zf-C2H2,zf-C2H2
ZNF160	BL85773_cuf0	zf-C2H2,zf-C2H2,zf-C2H2,zf-C2H2,zf-C2H2,zf-C2H2,zf-C2H2,zf-C2H2,zf-C2H2,zf-C2H2,zf-C2H2,zf-C2H2
ZNF160	BL88110_cuf1	zf-C2H2,zf-C2H2,zf-C2H2,zf-C2H2,zf-C2H2,zf-C2H2
ZNF160	BL89541_cuf0	zf-C2H2,zf-C2H2,zf-C2H2,zf-C2H2,zf-C2H2,zf-C2H2,zf-C2H2,zf-C2H2,zf-C2H2,zf-C2H2,zf-C2H2,zf-C2H2,zf-C2H2,zf-C2H2
ZNF16	BL01612_evm0	zf-C2H2,zf-C2H2,zf-C2H2,zf-C2H2,zf-C2H2,zf-C2H2,zf-C2H2
ZNF177	BL14350_evm0	zf-C2H2,zf-C2H2,zf-C2H2,zf-C2H2
ZNF180	BL01261_evm0	zf-C2H2,zf-C2H2,zf-C2H2,zf-C2H2,zf-C2H2,zf-C2H2
ZNF180	BL06872_evm0	zf-C2H2,zf-C2H2,zf-C2H2,zf-C2H2,zf-C2H2,zf-C2H2,zf-C2H2,zf-C2H2,zf-C2H2,zf-C2H2
ZNF180	BL33230_cuf1	zf-C2H2,zf-C2H2,zf-C2H2,zf-C2H2,zf-C2H2
ZNF184	BL02520_evm0	zf-C2H2,zf-C2H2,zf-C2H2,zf-C2H2,zf-C2H2,zf-C2H2,zf-C2H2,zf-C2H2,zf-C2H2,zf-C2H2,zf-C2H2,zf-C2H2,zf-C2H2,zf-C2H2,zf-C2H2
ZNF184	BL02784_evm0	zf-C2H2,zf-C2H2,zf-C2H2,zf-C2H2,zf-C2H2,zf-C2H2
ZNF184	BL37663_cuf0	zf-C2H2,zf-C2H2,zf-C2H2,zf-C2H2
ZNF184	BL46515_cuf0	zf-C2H2,zf-C2H2,zf-C2H2,zf-C2H2
ZNF189	BL10676_evm0	zf-C2H2,zf-C2H2,zf-C2H2,zf-C2H2,zf-C2H2,zf-C2H2,zf-C2H2,zf-C2H2,zf-C2H2,zf-C2H2,zf-C2H2
ZNF195	BL33087_cuf0	zf-C2H2,zf-C2H2,zf-C2H2
ZNF208	BL03110_evm0	zf-C2H2,zf-C2H2,zf-C2H2,zf-C2H2,zf-C2H2,zf-C2H2,zf-C2H2,zf-C2H2,zf-C2H2,zf-C2H2,zf-C2H2,zf-C2H2,zf-C2H2,zf-C2H2,zf-C2H2,zf-C2H2,zf-C2H2,zf-C2H2,zf-C2H2,zf-C2H2
ZNF208	BL03746_evm0	zf-C2H2,zf-C2H2,zf-C2H2,zf-C2H2,zf-C2H2,zf-C2H2,zf-C2H2,zf-C2H2,zf-C2H2,zf-C2H2,zf-C2H2,zf-C2H2,zf-C2H2,zf-C2H2,zf-C2H2,zf-C2H2,zf-C2H2,zf-C2H2,zf-C2H2
ZNF208	BL05051_evm0	zf-C2H2,zf-C2H2,zf-C2H2,zf-C2H2,zf-C2H2,zf-C2H2,zf-C2H2,zf-C2H2,zf-C2H2,zf-C2H2,zf-C2H2,zf-C2H2,zf-C2H2,zf-C2H2,zf-C2H2,zf-C2H2,zf-C2H2,zf-C2H2,zf-C2H2,zf-C2H2,zf-C2H2,zf-C2H2,zf-C2H2
ZNF208	BL06416_evm0	zf-C2H2,zf-C2H2,zf-C2H2,zf-C2H2,zf-C2H2,zf-C2H2,zf-C2H2,zf-C2H2,zf-C2H2,zf-C2H2,zf-C2H2,zf-C2H2,zf-C2H2,zf-C2H2,zf-C2H2,zf-C2H2,zf-C2H2,zf-C2H2,zf-C2H2,zf-C2H2,zf-C2H2,zf-C2H2,zf-C2H2
ZNF208	BL06931_evm0	zf-C2H2,zf-C2H2,zf-C2H2,zf-C2H2,zf-C2H2,zf-C2H2,zf-C2H2,zf-C2H2,zf-C2H2,zf-C2H2,zf-C2H2,zf-C2H2,zf-C2H2,zf-C2H2,zf-C2H2,zf-C2H2,zf-C2H2,zf-C2H2,zf-C2H2,zf-C2H2,zf-C2H2,zf-C2H2,zf-C2H2,zf-C2H2,zf-C2H2,zf-C2H2,zf-C2H2,zf-C2H2,zf-C2H2
ZNF208	BL07620_evm0	zf-C2H2,zf-C2H2,zf-C2H2,zf-C2H2,zf-C2H2,zf-C2H2,zf-C2H2,zf-C2H2,zf-C2H2,zf-C2H2,zf-C2H2,zf-C2H2,zf-C2H2,zf-C2H2,zf-C2H2,zf-C2H2
ZNF208	BL13148_evm0	zf-C2H2,zf-C2H2,zf-C2H2,zf-C2H2,zf-C2H2,zf-C2H2,zf-C2H2,zf-C2H2,zf-C2H2,zf-C2H2,zf-C2H2,zf-C2H2,zf-C2H2,zf-C2H2,zf-C2H2,zf-C2H2,zf-C2H2
ZNF208	BL15102_evm0	zf-C2H2,zf-C2H2,zf-C2H2,zf-C2H2,zf-C2H2,zf-C2H2,zf-C2H2,zf-C2H2,zf-C2H2,zf-C2H2,zf-C2H2,zf-C2H2,zf-C2H2,zf-C2H2,zf-C2H2,zf-C2H2,zf-C2H2,zf-C2H2,zf-C2H2,zf-C2H2,zf-C2H2,zf-C2H2,zf-C2H2,zf-C2H2
ZNF208	BL16540_evm0	zf-C2H2,zf-C2H2,zf-C2H2,zf-C2H2,zf-C2H2,zf-C2H2,zf-C2H2,zf-C2H2,zf-C2H2,zf-C2H2,zf-C2H2,zf-C2H2,zf-C2H2,zf-C2H2,zf-C2H2,zf-C2H2,zf-C2H2,zf-C2H2,zf-C2H2
ZNF208	BL18495_evm0	zf-C2H2,zf-C2H2,zf-C2H2,zf-C2H2,zf-C2H2,zf-C2H2,zf-C2H2,zf-C2H2,zf-C2H2,zf-C2H2,zf-C2H2,zf-C2H2,zf-C2H2,zf-C2H2,zf-C2H2,zf-C2H2,zf-C2H2,zf-C2H2,zf-C2H2
ZNF208	BL18817_evm0	zf-C2H2,zf-C2H2,zf-C2H2,zf-C2H2,zf-C2H2,zf-C2H2,zf-C2H2,zf-C2H2,zf-C2H2,zf-C2H2,zf-C2H2,zf-C2H2,zf-C2H2,zf-C2H2,zf-C2H2,zf-C2H2,zf-C2H2,zf-C2H2,zf-C2H2,zf-C2H2,zf-C2H2,zf-C2H2,zf-C2H2,zf-C2H2,zf-C2H2,zf-C2H2,zf-C2H2,zf-C2H2,zf-C2H2
ZNF208	BL22556_evm0	zf-C2H2,zf-C2H2,zf-C2H2,zf-C2H2,zf-C2H2,zf-C2H2,zf-C2H2,zf-C2H2,zf-C2H2,zf-C2H2,zf-C2H2,zf-C2H2,zf-C2H2,zf-C2H2,zf-C2H2,zf-C2H2,zf-C2H2,zf-C2H2,zf-C2H2
ZNF208	BL22893_evm0	zf-C2H2,zf-C2H2,zf-C2H2,zf-C2H2,zf-C2H2,zf-C2H2,zf-C2H2,zf-C2H2,zf-C2H2,zf-C2H2,zf-C2H2,zf-C2H2,zf-C2H2,zf-C2H2,zf-C2H2,zf-C2H2,zf-C2H2,zf-C2H2,zf-C2H2,zf-C2H2,zf-C2H2,zf-C2H2,zf-C2H2,zf-C2H2,zf-C2H2,zf-C2H2,zf-C2H2
ZNF208	BL24022_evm0	zf-C2H2,zf-C2H2,zf-C2H2,zf-C2H2,zf-C2H2,zf-C2H2,zf-C2H2,zf-C2H2,zf-C2H2,zf-C2H2,zf-C2H2,zf-C2H2,zf-C2H2,zf-C2H2,zf-C2H2,zf-C2H2,zf-C2H2,zf-C2H2,zf-C2H2,zf-C2H2,zf-C2H2,zf-C2H2,zf-C2H2,zf-C2H2,zf-C2H2,zf-C2H2,zf-C2H2,zf-C2H2,zf-C2H2,zf-C2H2,zf-C2H2,zf-C2H2,zf-C2H2,zf-C2H2,zf-C2H2,zf-C2H2
ZNF208	BL24875_evm0	zf-C2H2,zf-C2H2,zf-C2H2,zf-C2H2,zf-C2H2,zf-C2H2,zf-C2H2,zf-C2H2,zf-C2H2,zf-C2H2,zf-C2H2,zf-C2H2,zf-C2H2,zf-C2H2,zf-C2H2,zf-C2H2,zf-C2H2,zf-C2H2,zf-C2H2,zf-C2H2,zf-C2H2,zf-C2H2,zf-C2H2,zf-C2H2,zf-C2H2,zf-C2H2,zf-C2H2,zf-C2H2
ZNF208	BL25639_evm0	zf-C2H2,zf-C2H2,zf-C2H2,zf-C2H2,zf-C2H2
ZNF208	BL32275_evm0	zf-C2H2,zf-C2H2,zf-C2H2,zf-C2H2,zf-C2H2,zf-C2H2,zf-C2H2,zf-C2H2,zf-C2H2,zf-C2H2,zf-C2H2,zf-C2H2,zf-C2H2,zf-C2H2,zf-C2H2,zf-C2H2,zf-C2H2,zf-C2H2,zf-C2H2,zf-C2H2,zf-C2H2,zf-C2H2,zf-C2H2,zf-C2H2,zf-C2H2,zf-C2H2,zf-C2H2,zf-C2H2,zf-C2H2,zf-C2H2,zf-C2H2,zf-C2H2,zf-C2H2,zf-C2H2
ZNF208	BL60280_cuf0	zf-C2H2,zf-C2H2,zf-C2H2,zf-C2H2
ZNF208	BL72061_cuf0	zf-C2H2,zf-C2H2,zf-C2H2,zf-C2H2,zf-C2H2,zf-C2H2,zf-C2H2,zf-C2H2,zf-C2H2,zf-C2H2,zf-C2H2,zf-C2H2,zf-C2H2,zf-C2H2,zf-C2H2,zf-C2H2,zf-C2H2,zf-C2H2,zf-C2H2,zf-C2H2,zf-C2H2,zf-C2H2
ZNF208	BL77502_cuf0	zf-C2H2,zf-C2H2,zf-C2H2,zf-C2H2,zf-C2H2,zf-C2H2,zf-C2H2,zf-C2H2,zf-C2H2,zf-C2H2,zf-C2H2,zf-C2H2,zf-C2H2,zf-C2H2,zf-C2H2,zf-C2H2,zf-C2H2,zf-C2H2,zf-C2H2
ZNF208	BL78614_cuf0	zf-C2H2,zf-C2H2,zf-C2H2,zf-C2H2,zf-C2H2,zf-C2H2,zf-C2H2,zf-C2H2,zf-C2H2,zf-C2H2,zf-C2H2,zf-C2H2,zf-C2H2,zf-C2H2,zf-C2H2,zf-C2H2,zf-C2H2,zf-C2H2
ZNF214	BL00923_evm0	zf-C2H2,zf-C2H2,zf-C2H2,zf-C2H2,zf-C2H2,zf-C2H2,zf-C2H2
ZNF214	BL21642_evm0	zf-C2H2,zf-C2H2,zf-C2H2,zf-C2H2
ZNF226	BL05570_evm0	zf-C2H2,zf-C2H2,zf-C2H2,zf-C2H2,zf-C2H2,zf-C2H2,zf-C2H2,zf-C2H2,zf-C2H2
ZNF226	BL06516_evm0	zf-C2H2,zf-C2H2,zf-C2H2,zf-C2H2,zf-C2H2,zf-C2H2,zf-C2H2,zf-C2H2,zf-C2H2
ZNF226	BL09370_evm0	zf-C2H2,zf-C2H2,zf-C2H2,zf-C2H2,zf-C2H2,zf-C2H2,zf-C2H2,zf-C2H2,zf-C2H2
ZNF226	BL12241_evm0	zf-C2H2,zf-C2H2,zf-C2H2,zf-C2H2,zf-C2H2,zf-C2H2,zf-C2H2,zf-C2H2,zf-C2H2,zf-C2H2
ZNF226	BL20648_evm0	zf-C2H2,zf-C2H2,zf-C2H2,zf-C2H2,zf-C2H2,zf-C2H2,zf-C2H2,zf-C2H2,zf-C2H2,zf-C2H2,zf-C2H2,zf-C2H2,zf-C2H2
ZNF226	BL25197_evm0	zf-C2H2,zf-C2H2,zf-C2H2,zf-C2H2,zf-C2H2,zf-C2H2,zf-C2H2,zf-C2H2,zf-C2H2,zf-C2H2,zf-C2H2,zf-C2H2,zf-C2H2,zf-C2H2,zf-C2H2
ZNF226	BL54964_cuf0	zf-C2H2,zf-C2H2,zf-C2H2,zf-C2H2,zf-C2H2,zf-C2H2,zf-C2H2,zf-C2H2,zf-C2H2,zf-C2H2
ZNF226	BL62769_cuf0	zf-C2H2,zf-C2H2,zf-C2H2,zf-C2H2,zf-C2H2
ZNF226	BL84984_cuf0	zf-C2H2,zf-C2H2,zf-C2H2,zf-C2H2,zf-C2H2,zf-C2H2,zf-C2H2,zf-C2H2,zf-C2H2,zf-C2H2,zf-C2H2,zf-C2H2,zf-C2H2,zf-C2H2
ZNF226	BL95364_evm1	zf-C2H2,zf-C2H2,zf-C2H2,zf-C2H2,zf-C2H2,zf-C2H2,zf-C2H2
ZNF227	BL04517_evm0	zf-C2H2,zf-C2H2
ZNF227	BL59177_cuf0	zf-C2H2,zf-C2H2
ZNF227	BL59571_cuf0	zf-C2H2,zf-C2H2,zf-C2H2,zf-C2H2,zf-C2H2
ZNF227	BL66882_cuf1	zf-C2H2,zf-C2H2,zf-C2H2,zf-C2H2,zf-C2H2,zf-C2H2,zf-C2H2,zf-C2H2
ZNF235	BL03265_evm0	zf-C2H2,zf-C2H2,zf-C2H2,zf-C2H2,zf-C2H2,zf-C2H2,zf-C2H2,zf-C2H2,zf-C2H2,zf-C2H2
ZNF235	BL03280_evm0	zf-C2H2,zf-C2H2,zf-C2H2,zf-C2H2,zf-C2H2,zf-C2H2
ZNF235	BL11545_evm0	zf-C2H2,zf-C2H2,zf-C2H2,zf-C2H2,zf-C2H2,zf-C2H2,zf-C2H2,zf-C2H2,zf-C2H2
ZNF235	BL15713_evm0	zf-C2H2,zf-C2H2,zf-C2H2,zf-C2H2,zf-C2H2,zf-C2H2
ZNF235	BL16687_evm0	zf-C2H2,zf-C2H2,zf-C2H2,zf-C2H2,zf-C2H2,zf-C2H2
ZNF235	BL22837_evm0	zf-C2H2,zf-C2H2,zf-C2H2,zf-C2H2,zf-C2H2,zf-C2H2,zf-C2H2,zf-C2H2,zf-C2H2,zf-C2H2,zf-C2H2,zf-C2H2,zf-C2H2,zf-C2H2
ZNF235	BL39549_cuf0	zf-C2H2,zf-C2H2,zf-C2H2,zf-C2H2,zf-C2H2,zf-C2H2,zf-C2H2,zf-C2H2,zf-C2H2,zf-C2H2,zf-C2H2,zf-C2H2,zf-C2H2
ZNF236	BL10717_evm0	zf-C2H2,zf-C2H2,zf-C2H2,zf-C2H2,zf-C2H2,zf-C2H2,zf-C2H2,zf-C2H2,zf-C2H2,zf-C2H2,zf-C2H2,zf-C2H2,zf-C2H2,zf-C2H2,zf-C2H2,zf-C2H2,zf-C2H2,zf-C2H2,zf-C2H2,zf-C2H2,zf-C2H2
ZNF236	BL96969_cuf1	zf-C2H2,zf-C2H2,zf-C2H2
ZNF23	BL11682_evm0	zf-C2H2,zf-C2H2,zf-C2H2,zf-C2H2,zf-C2H2,zf-C2H2,zf-C2H2,zf-C2H2,zf-C2H2
ZNF248	BL04683_evm0	zf-C2H2,zf-C2H2,zf-C2H2
ZNF248	BL61034_cuf0	zf-C2H2,zf-C2H2,zf-C2H2,zf-C2H2
ZNF248	BL75933_cuf2	zf-C2H2,zf-C2H2,zf-C2H2,zf-C2H2,zf-C2H2
ZNF250	BL61584_cuf1	zf-C2H2,zf-C2H2,zf-C2H2,zf-C2H2,zf-C2H2,zf-C2H2,zf-C2H2,zf-C2H2,zf-C2H2,zf-C2H2,zf-C2H2,zf-C2H2
ZNF260	BL34166_cuf0	zf-C2H2,zf-C2H2,zf-C2H2,zf-C2H2,zf-C2H2,zf-C2H2,zf-C2H2,zf-C2H2
ZNF266	BL19161_evm0	zf-C2H2,zf-C2H2,zf-C2H2,zf-C2H2,zf-C2H2,zf-C2H2
ZNF267	BL07886_evm0	zf-C2H2,zf-C2H2,zf-C2H2,zf-C2H2,zf-C2H2,zf-C2H2,zf-C2H2,zf-C2H2,zf-C2H2,zf-C2H2
ZNF267	BL83316_cuf0	zf-C2H2,zf-C2H2,zf-C2H2,zf-C2H2
ZNF273	BL61540_cuf1	zf-C2H2,zf-C2H2,zf-C2H2,zf-C2H2,zf-C2H2,zf-C2H2,zf-C2H2
ZNF28	BL18124_evm0	zf-C2H2,zf-C2H2,zf-C2H2,zf-C2H2,zf-C2H2,zf-C2H2,zf-C2H2,zf-C2H2,zf-C2H2,zf-C2H2,zf-C2H2,zf-C2H2,zf-C2H2,zf-C2H2
ZNF2	BL24461_evm0	zf-C2H2,zf-C2H2,zf-C2H2,zf-C2H2
ZNF300	BL31654_evm0	zf-C2H2,zf-C2H2,zf-C2H2,zf-C2H2,zf-C2H2,zf-C2H2,zf-C2H2,zf-C2H2,zf-C2H2
ZNF300	BL34611_cuf0	zf-C2H2,zf-C2H2,zf-C2H2,zf-C2H2,zf-C2H2,zf-C2H2,zf-C2H2,zf-C2H2,zf-C2H2,zf-C2H2
ZNF300	BL35365_cuf0	zf-C2H2,zf-C2H2,zf-C2H2,zf-C2H2,zf-C2H2,zf-C2H2,zf-C2H2,zf-C2H2
ZNF300	BL38741_cuf0	zf-C2H2,zf-C2H2,zf-C2H2,zf-C2H2,zf-C2H2,zf-C2H2,zf-C2H2,zf-C2H2,zf-C2H2,zf-C2H2
ZNF300	BL65022_cuf1	zf-C2H2,zf-C2H2,zf-C2H2,zf-C2H2,zf-C2H2,zf-C2H2,zf-C2H2,zf-C2H2,zf-C2H2,zf-C2H2,zf-C2H2,zf-C2H2,zf-C2H2,zf-C2H2,zf-C2H2,zf-C2H2
ZNF300	BL76009_cuf1	zf-C2H2,zf-C2H2,zf-C2H2,zf-C2H2,zf-C2H2
ZNF300	BL78582_cuf7	zf-C2H2,zf-C2H2,zf-C2H2,zf-C2H2,zf-C2H2
ZNF300	BL83456_cuf0	zf-C2H2,zf-C2H2,zf-C2H2,zf-C2H2,zf-C2H2,zf-C2H2,zf-C2H2
ZNF300	BL88106_cuf0	zf-C2H2,zf-C2H2,zf-C2H2,zf-C2H2,zf-C2H2,zf-C2H2,zf-C2H2
ZNF335	BL15817_evm0	zf-C2H2,zf-C2H2,zf-C2H2
ZNF335	BL17358_evm0	zf-C2H2,zf-C2H2,zf-C2H2,zf-C2H2,zf-C2H2,zf-C2H2,zf-C2H2,zf-C2H2,zf-C2H2,zf-C2H2,zf-C2H2,zf-C2H2,zf-C2H2
ZNF337	BL07362_evm0	zf-C2H2,zf-C2H2,zf-C2H2,zf-C2H2,zf-C2H2,zf-C2H2,zf-C2H2,zf-C2H2
ZNF337	BL10152_evm0	zf-C2H2,zf-C2H2,zf-C2H2,zf-C2H2,zf-C2H2,zf-C2H2,zf-C2H2,zf-C2H2,zf-C2H2,zf-C2H2,zf-C2H2,zf-C2H2,zf-C2H2
ZNF337	BL10325_evm0	zf-C2H2,zf-C2H2,zf-C2H2,zf-C2H2,zf-C2H2,zf-C2H2,zf-C2H2,zf-C2H2,zf-C2H2,zf-C2H2,zf-C2H2,zf-C2H2,zf-C2H2,zf-C2H2,zf-C2H2,zf-C2H2,zf-C2H2
ZNF337	BL20721_evm0	zf-C2H2,zf-C2H2,zf-C2H2,zf-C2H2,zf-C2H2,zf-C2H2,zf-C2H2,zf-C2H2,zf-C2H2,zf-C2H2
ZNF337	BL74292_cuf0	zf-C2H2,zf-C2H2,zf-C2H2,zf-C2H2,zf-C2H2,zf-C2H2,zf-C2H2,zf-C2H2,zf-C2H2,zf-C2H2,zf-C2H2
ZNF337	BL95270_evm0	zf-C2H2,zf-C2H2,zf-C2H2,zf-C2H2,zf-C2H2,zf-C2H2,zf-C2H2
ZNF337	BL95360_evm0	zf-C2H2,zf-C2H2,zf-C2H2,zf-C2H2,zf-C2H2,zf-C2H2,zf-C2H2,zf-C2H2,zf-C2H2,zf-C2H2
ZNF33B	BL81545_cuf0	zf-C2H2,zf-C2H2,zf-C2H2,zf-C2H2,zf-C2H2
ZNF33B	BL86392_cuf0	zf-C2H2,zf-C2H2,zf-C2H2,zf-C2H2,zf-C2H2,zf-C2H2,zf-C2H2,zf-C2H2,zf-C2H2,zf-C2H2,zf-C2H2,zf-C2H2,zf-C2H2
ZNF341	BL00649_evm0	zf-C2H2,zf-C2H2,zf-C2H2,zf-C2H2,zf-C2H2,zf-C2H2,zf-C2H2,zf-C2H2,zf-C2H2,zf-C2H2
ZNF341	BL26317_evm0	zf-C2H2,zf-C2H2,zf-C2H2,zf-C2H2,zf-C2H2,zf-C2H2
ZNF347	BL23756_evm0	zf-C2H2,zf-C2H2,zf-C2H2,zf-C2H2,zf-C2H2,zf-C2H2,zf-C2H2,zf-C2H2,zf-C2H2,zf-C2H2
ZNF347	BL38378_cuf0	zf-C2H2,zf-C2H2,zf-C2H2,zf-C2H2,zf-C2H2,zf-C2H2,zf-C2H2,zf-C2H2,zf-C2H2,zf-C2H2,zf-C2H2,zf-C2H2,zf-C2H2,zf-C2H2,zf-C2H2,zf-C2H2
ZNF347	BL47582_cuf1	zf-C2H2,zf-C2H2,zf-C2H2,zf-C2H2,zf-C2H2,zf-C2H2,zf-C2H2,zf-C2H2,zf-C2H2,zf-C2H2,zf-C2H2,zf-C2H2,zf-C2H2,zf-C2H2
ZNF347	BL95165_evm1	zf-C2H2,zf-C2H2,zf-C2H2,zf-C2H2,zf-C2H2,zf-C2H2,zf-C2H2,zf-C2H2,zf-C2H2,zf-C2H2
ZNF34	BL24827_evm0	zf-C2H2,zf-C2H2
ZNF362	BL20622_evm0	zf-C2H2,zf-C2H2,zf-C2H2,zf-C2H2,zf-C2H2,zf-C2H2
ZNF366	BL08327_evm0	zf-C2H2,zf-C2H2,zf-C2H2,zf-C2H2,zf-C2H2,zf-C2H2,zf-C2H2,zf-C2H2,zf-C2H2,zf-C2H2,zf-C2H2
ZNF367	BL04361_evm0	zf-C2H2,zf-C2H2
ZNF395	BL14014_cuf1	zf-C2H2
ZNF397	BL67238_cuf0	zf-C2H2,zf-C2H2,zf-C2H2,zf-C2H2,zf-C2H2,zf-C2H2
ZNF407	BL13713_evm0	zf-C2H2,zf-C2H2,zf-C2H2,zf-C2H2,zf-C2H2
ZNF407	BL33270_cuf0	zf-C2H2
ZNF410	BL01106_evm0	zf-C2H2,zf-C2H2,zf-C2H2,zf-C2H2,zf-C2H2,zf-C2H2
ZNF418	BL82014_cuf0	zf-C2H2,zf-C2H2,zf-C2H2,zf-C2H2,zf-C2H2,zf-C2H2
ZNF41	BL03584_evm1	zf-C2H2,zf-C2H2,zf-C2H2,zf-C2H2,zf-C2H2,zf-C2H2,zf-C2H2,zf-C2H2
ZNF423	BL08505_evm0	zf-C2H2,zf-C2H2,zf-C2H2,zf-C2H2,zf-C2H2,zf-C2H2,zf-C2H2,zf-C2H2,zf-C2H2,zf-C2H2,zf-C2H2,zf-C2H2,zf-C2H2,zf-C2H2,zf-C2H2,zf-C2H2,zf-C2H2,zf-C2H2,zf-C2H2,zf-C2H2,zf-C2H2,zf-C2H2,zf-C2H2,zf-C2H2,zf-C2H2,zf-C2H2,zf-C2H2,zf-C2H2
ZNF425	BL01134_evm0	zf-C2H2,zf-C2H2,zf-C2H2,zf-C2H2,zf-C2H2,zf-C2H2,zf-C2H2,zf-C2H2
ZNF425	BL13921_evm0	zf-C2H2,zf-C2H2,zf-C2H2,zf-C2H2,zf-C2H2,zf-C2H2,zf-C2H2,zf-C2H2,zf-C2H2,zf-C2H2
ZNF430	BL53759_cuf0	zf-C2H2,zf-C2H2,zf-C2H2,zf-C2H2,zf-C2H2,zf-C2H2,zf-C2H2
ZNF432	BL04306_evm0	zf-C2H2,zf-C2H2,zf-C2H2,zf-C2H2,zf-C2H2,zf-C2H2,zf-C2H2,zf-C2H2,zf-C2H2,zf-C2H2,zf-C2H2,zf-C2H2
ZNF432	BL54586_cuf0	zf-C2H2,zf-C2H2,zf-C2H2,zf-C2H2,zf-C2H2,zf-C2H2,zf-C2H2,zf-C2H2,zf-C2H2,zf-C2H2
ZNF434	BL08072_evm0	zf-C2H2,zf-C2H2,zf-C2H2
ZNF436	BL00785_evm0	zf-C2H2,zf-C2H2,zf-C2H2
ZNF436	BL09546_evm0	zf-C2H2,zf-C2H2,zf-C2H2,zf-C2H2,zf-C2H2,zf-C2H2,zf-C2H2,zf-C2H2
ZNF436	BL16077_evm0	zf-C2H2,zf-C2H2,zf-C2H2,zf-C2H2,zf-C2H2,zf-C2H2
ZNF436	BL27475_evm0	zf-C2H2,zf-C2H2,zf-C2H2,zf-C2H2,zf-C2H2,zf-C2H2,zf-C2H2
ZNF436	BL30393_evm0	zf-C2H2,zf-C2H2,zf-C2H2,zf-C2H2,zf-C2H2,zf-C2H2,zf-C2H2
ZNF436	BL31536_evm0	zf-C2H2,zf-C2H2,zf-C2H2
ZNF436	BL36043_cuf0	zf-C2H2,zf-C2H2,zf-C2H2,zf-C2H2,zf-C2H2,zf-C2H2,zf-C2H2,zf-C2H2,zf-C2H2
ZNF436	BL37188_cuf0	zf-C2H2,zf-C2H2,zf-C2H2,zf-C2H2,zf-C2H2
ZNF436	BL55837_cuf0	zf-C2H2,zf-C2H2,zf-C2H2,zf-C2H2,zf-C2H2,zf-C2H2
ZNF436	BL62219_cuf0	zf-C2H2,zf-C2H2,zf-C2H2,zf-C2H2,zf-C2H2,zf-C2H2,zf-C2H2,zf-C2H2,zf-C2H2,zf-C2H2
ZNF436	BL80634_cuf1	zf-C2H2,zf-C2H2,zf-C2H2,zf-C2H2,zf-C2H2,zf-C2H2,zf-C2H2,zf-C2H2,zf-C2H2,zf-C2H2
ZNF443	BL52556_cuf0	zf-C2H2
ZNF451	BL00686_evm0	zf-C2H2,zf-C2H2,zf-C2H2
ZNF454	BL38482_cuf0	zf-C2H2,zf-C2H2,zf-C2H2,zf-C2H2,zf-C2H2
ZNF45	BL01042_evm0	zf-C2H2,zf-C2H2,zf-C2H2,zf-C2H2,zf-C2H2,zf-C2H2,zf-C2H2
ZNF45	BL07469_cuf3	zf-C2H2,zf-C2H2,zf-C2H2,zf-C2H2,zf-C2H2,zf-C2H2,zf-C2H2,zf-C2H2,zf-C2H2,zf-C2H2,zf-C2H2,zf-C2H2,zf-C2H2,zf-C2H2
ZNF45	BL10636_evm0	zf-C2H2,zf-C2H2,zf-C2H2,zf-C2H2,zf-C2H2,zf-C2H2,zf-C2H2,zf-C2H2,zf-C2H2,zf-C2H2,zf-C2H2,zf-C2H2
ZNF45	BL14128_evm0	zf-C2H2,zf-C2H2,zf-C2H2,zf-C2H2,zf-C2H2,zf-C2H2,zf-C2H2,zf-C2H2,zf-C2H2,zf-C2H2,zf-C2H2,zf-C2H2,zf-C2H2,zf-C2H2
ZNF45	BL15997_evm0	zf-C2H2,zf-C2H2,zf-C2H2,zf-C2H2,zf-C2H2,zf-C2H2,zf-C2H2,zf-C2H2
ZNF45	BL21344_evm0	zf-C2H2,zf-C2H2,zf-C2H2,zf-C2H2,zf-C2H2,zf-C2H2,zf-C2H2,zf-C2H2,zf-C2H2,zf-C2H2,zf-C2H2
ZNF45	BL23282_evm0	zf-C2H2,zf-C2H2,zf-C2H2,zf-C2H2,zf-C2H2,zf-C2H2,zf-C2H2,zf-C2H2,zf-C2H2,zf-C2H2,zf-C2H2,zf-C2H2,zf-C2H2,zf-C2H2
ZNF45	BL23343_evm0	zf-C2H2,zf-C2H2,zf-C2H2,zf-C2H2,zf-C2H2,zf-C2H2,zf-C2H2,zf-C2H2,zf-C2H2,zf-C2H2
ZNF45	BL24650_evm0	zf-C2H2,zf-C2H2,zf-C2H2,zf-C2H2,zf-C2H2,zf-C2H2,zf-C2H2,zf-C2H2,zf-C2H2,zf-C2H2,zf-C2H2,zf-C2H2
ZNF45	BL29398_evm0	zf-C2H2,zf-C2H2,zf-C2H2,zf-C2H2,zf-C2H2,zf-C2H2,zf-C2H2,zf-C2H2
ZNF45	BL55018_cuf0	zf-C2H2,zf-C2H2,zf-C2H2,zf-C2H2,zf-C2H2,zf-C2H2,zf-C2H2,zf-C2H2,zf-C2H2,zf-C2H2,zf-C2H2,zf-C2H2,zf-C2H2,zf-C2H2
ZNF45	BL74137_cuf0	zf-C2H2,zf-C2H2,zf-C2H2
ZNF45	BL78229_cuf0	zf-C2H2,zf-C2H2,zf-C2H2
ZNF45	BL88744_cuf1	zf-C2H2,zf-C2H2,zf-C2H2,zf-C2H2,zf-C2H2,zf-C2H2,zf-C2H2,zf-C2H2
ZNF45	BL90954_cuf0	zf-C2H2,zf-C2H2,zf-C2H2,zf-C2H2
ZNF467	BL00411_evm0	zf-C2H2,zf-C2H2,zf-C2H2
ZNF480	BL29750_evm0	zf-C2H2,zf-C2H2,zf-C2H2
ZNF480	BL33038_cuf0	zf-C2H2,zf-C2H2,zf-C2H2,zf-C2H2,zf-C2H2,zf-C2H2
ZNF480	BL47583_cuf2	zf-C2H2,zf-C2H2,zf-C2H2,zf-C2H2,zf-C2H2,zf-C2H2,zf-C2H2,zf-C2H2
ZNF480	BL52274_cuf0	zf-C2H2,zf-C2H2,zf-C2H2,zf-C2H2,zf-C2H2
ZNF484	BL07292_evm0	zf-C2H2,zf-C2H2,zf-C2H2,zf-C2H2,zf-C2H2,zf-C2H2,zf-C2H2,zf-C2H2,zf-C2H2
ZNF484	BL57361_cuf0	zf-C2H2,zf-C2H2,zf-C2H2,zf-C2H2,zf-C2H2,zf-C2H2,zf-C2H2
ZNF484	BL75856_cuf1	zf-C2H2,zf-C2H2,zf-C2H2,zf-C2H2,zf-C2H2,zf-C2H2
ZNF492	BL06755_evm0	zf-C2H2,zf-C2H2,zf-C2H2,zf-C2H2
ZNF492	BL13891_evm0	zf-C2H2,zf-C2H2,zf-C2H2,zf-C2H2,zf-C2H2,zf-C2H2,zf-C2H2,zf-C2H2
ZNF492	BL16853_evm0	zf-C2H2,zf-C2H2,zf-C2H2,zf-C2H2,zf-C2H2,zf-C2H2
ZNF492	BL77501_cuf0	zf-C2H2,zf-C2H2,zf-C2H2,zf-C2H2,zf-C2H2,zf-C2H2,zf-C2H2,zf-C2H2
ZNF502	BL53799_cuf0	zf-C2H2,zf-C2H2,zf-C2H2,zf-C2H2,zf-C2H2,zf-C2H2,zf-C2H2,zf-C2H2
ZNF503	BL08896_evm0	zf-C2H2
ZNF510	BL19375_evm0	zf-C2H2,zf-C2H2,zf-C2H2
ZNF510	BL87789_cuf0	zf-C2H2,zf-C2H2,zf-C2H2,zf-C2H2,zf-C2H2,zf-C2H2,zf-C2H2
ZNF510	BL89952_cuf0	zf-C2H2,zf-C2H2,zf-C2H2,zf-C2H2,zf-C2H2,zf-C2H2
ZNF511	BL95854_evm0	zf-C2H2,zf-C2H2,zf-C2H2
ZNF513	BL01103_evm0	zf-C2H2,zf-C2H2,zf-C2H2
ZNF513	BL41267_cuf0	zf-C2H2,zf-C2H2,zf-C2H2,zf-C2H2
ZNF513	BL67285_cuf0	zf-C2H2,zf-C2H2,zf-C2H2
ZNF532	BL08127_evm0	zf-C2H2,zf-C2H2,zf-C2H2,zf-C2H2,zf-C2H2,zf-C2H2,zf-C2H2,zf-C2H2,zf-C2H2,zf-C2H2,zf-C2H2,zf-C2H2,zf-C2H2
ZNF536	BL23133_evm0	zf-C2H2,zf-C2H2,zf-C2H2,zf-C2H2
ZNF544	BL09655_evm0	zf-C2H2,zf-C2H2,zf-C2H2,zf-C2H2,zf-C2H2,zf-C2H2,zf-C2H2,zf-C2H2,zf-C2H2
ZNF544	BL21194_evm0	zf-C2H2,zf-C2H2,zf-C2H2,zf-C2H2,zf-C2H2,zf-C2H2,zf-C2H2,zf-C2H2,zf-C2H2,zf-C2H2
ZNF548	BL30208_evm0	zf-C2H2,zf-C2H2,zf-C2H2
ZNF549	BL12374_evm0	zf-C2H2,zf-C2H2,zf-C2H2
ZNF551	BL82523_cuf0	zf-C2H2,zf-C2H2,zf-C2H2,zf-C2H2,zf-C2H2,zf-C2H2,zf-C2H2,zf-C2H2
ZNF554	BL15062_evm0	zf-C2H2,zf-C2H2,zf-C2H2,zf-C2H2
ZNF554	BL16196_evm0	zf-C2H2,zf-C2H2
ZNF554	BL23596_evm0	zf-C2H2,zf-C2H2,zf-C2H2,zf-C2H2,zf-C2H2
ZNF554	BL31467_evm0	zf-C2H2,zf-C2H2,zf-C2H2,zf-C2H2,zf-C2H2
ZNF554	BL53273_cuf0	zf-C2H2,zf-C2H2,zf-C2H2,zf-C2H2,zf-C2H2,zf-C2H2
ZNF554	BL54121_cuf0	zf-C2H2,zf-C2H2,zf-C2H2,zf-C2H2,zf-C2H2,zf-C2H2,zf-C2H2
ZNF555	BL20179_evm0	zf-C2H2,zf-C2H2,zf-C2H2,zf-C2H2
ZNF568	BL00999_evm0	zf-C2H2,zf-C2H2
ZNF568	BL11526_evm0	zf-C2H2,zf-C2H2,zf-C2H2,zf-C2H2,zf-C2H2,zf-C2H2,zf-C2H2,zf-C2H2,zf-C2H2,zf-C2H2,zf-C2H2,zf-C2H2
ZNF568	BL17725_evm0	zf-C2H2,zf-C2H2,zf-C2H2,zf-C2H2,zf-C2H2,zf-C2H2,zf-C2H2,zf-C2H2,zf-C2H2,zf-C2H2,zf-C2H2
ZNF568	BL33231_cuf0	zf-C2H2,zf-C2H2,zf-C2H2,zf-C2H2,zf-C2H2
ZNF568	BL35367_cuf0	zf-C2H2,zf-C2H2,zf-C2H2,zf-C2H2,zf-C2H2,zf-C2H2,zf-C2H2,zf-C2H2
ZNF568	BL47179_cuf1	zf-C2H2,zf-C2H2,zf-C2H2,zf-C2H2,zf-C2H2,zf-C2H2,zf-C2H2,zf-C2H2,zf-C2H2,zf-C2H2,zf-C2H2
ZNF568	BL52657_cuf1	zf-C2H2,zf-C2H2,zf-C2H2,zf-C2H2,zf-C2H2,zf-C2H2,zf-C2H2,zf-C2H2,zf-C2H2,zf-C2H2,zf-C2H2,zf-C2H2,zf-C2H2,zf-C2H2
ZNF568	BL55703_cuf0	zf-C2H2,zf-C2H2,zf-C2H2,zf-C2H2,zf-C2H2,zf-C2H2,zf-C2H2,zf-C2H2,zf-C2H2,zf-C2H2,zf-C2H2,zf-C2H2,zf-C2H2
ZNF568	BL71004_cuf1	zf-C2H2,zf-C2H2,zf-C2H2,zf-C2H2,zf-C2H2,zf-C2H2,zf-C2H2,zf-C2H2,zf-C2H2,zf-C2H2,zf-C2H2
ZNF568	BL72063_cuf0	zf-C2H2,zf-C2H2,zf-C2H2,zf-C2H2,zf-C2H2,zf-C2H2,zf-C2H2,zf-C2H2,zf-C2H2,zf-C2H2,zf-C2H2,zf-C2H2
ZNF568	BL72067_cuf0	zf-C2H2,zf-C2H2,zf-C2H2,zf-C2H2,zf-C2H2,zf-C2H2,zf-C2H2
ZNF568	BL73355_cuf0	zf-C2H2,zf-C2H2,zf-C2H2,zf-C2H2,zf-C2H2,zf-C2H2,zf-C2H2,zf-C2H2,zf-C2H2,zf-C2H2,zf-C2H2,zf-C2H2
ZNF568	BL75145_cuf2	zf-C2H2,zf-C2H2,zf-C2H2,zf-C2H2,zf-C2H2,zf-C2H2,zf-C2H2,zf-C2H2,zf-C2H2,zf-C2H2,zf-C2H2,zf-C2H2,zf-C2H2,zf-C2H2,zf-C2H2
ZNF568	BL75857_cuf2	zf-C2H2,zf-C2H2,zf-C2H2,zf-C2H2,zf-C2H2,zf-C2H2,zf-C2H2,zf-C2H2,zf-C2H2,zf-C2H2,zf-C2H2,zf-C2H2
ZNF568	BL77255_cuf1	zf-C2H2,zf-C2H2,zf-C2H2,zf-C2H2,zf-C2H2,zf-C2H2,zf-C2H2,zf-C2H2,zf-C2H2,zf-C2H2
ZNF568	BL86140_cuf0	zf-C2H2,zf-C2H2,zf-C2H2,zf-C2H2,zf-C2H2,zf-C2H2,zf-C2H2,zf-C2H2,zf-C2H2,zf-C2H2,zf-C2H2
ZNF568	BL90748_cuf0	zf-C2H2,zf-C2H2,zf-C2H2,zf-C2H2,zf-C2H2,zf-C2H2,zf-C2H2,zf-C2H2,zf-C2H2
ZNF569	BL00129_evm0	zf-C2H2,zf-C2H2,zf-C2H2,zf-C2H2,zf-C2H2,zf-C2H2,zf-C2H2,zf-C2H2,zf-C2H2,zf-C2H2,zf-C2H2,zf-C2H2
ZNF569	BL00949_evm0	zf-C2H2,zf-C2H2,zf-C2H2,zf-C2H2,zf-C2H2,zf-C2H2,zf-C2H2,zf-C2H2,zf-C2H2,zf-C2H2,zf-C2H2
ZNF569	BL05009_evm1	zf-C2H2,zf-C2H2,zf-C2H2,zf-C2H2,zf-C2H2,zf-C2H2,zf-C2H2,zf-C2H2,zf-C2H2,zf-C2H2,zf-C2H2,zf-C2H2,zf-C2H2,zf-C2H2,zf-C2H2,zf-C2H2,zf-C2H2,zf-C2H2,zf-C2H2,zf-C2H2,zf-C2H2
ZNF569	BL05034_evm0	zf-C2H2,zf-C2H2,zf-C2H2,zf-C2H2,zf-C2H2,zf-C2H2,zf-C2H2,zf-C2H2,zf-C2H2,zf-C2H2
ZNF569	BL05519_evm0	zf-C2H2,zf-C2H2,zf-C2H2,zf-C2H2,zf-C2H2,zf-C2H2,zf-C2H2,zf-C2H2,zf-C2H2,zf-C2H2,zf-C2H2,zf-C2H2
ZNF569	BL05704_evm0	zf-C2H2,zf-C2H2,zf-C2H2,zf-C2H2,zf-C2H2,zf-C2H2,zf-C2H2,zf-C2H2,zf-C2H2,zf-C2H2,zf-C2H2,zf-C2H2,zf-C2H2,zf-C2H2
ZNF569	BL06106_evm0	zf-C2H2,zf-C2H2,zf-C2H2,zf-C2H2,zf-C2H2,zf-C2H2,zf-C2H2,zf-C2H2,zf-C2H2,zf-C2H2,zf-C2H2
ZNF569	BL07757_evm0	zf-C2H2,zf-C2H2,zf-C2H2,zf-C2H2,zf-C2H2,zf-C2H2,zf-C2H2,zf-C2H2,zf-C2H2,zf-C2H2,zf-C2H2
ZNF569	BL07804_evm0	zf-C2H2,zf-C2H2,zf-C2H2,zf-C2H2,zf-C2H2,zf-C2H2,zf-C2H2,zf-C2H2,zf-C2H2,zf-C2H2,zf-C2H2,zf-C2H2,zf-C2H2,zf-C2H2
ZNF569	BL09172_evm0	zf-C2H2,zf-C2H2,zf-C2H2
ZNF569	BL09270_evm0	zf-C2H2,zf-C2H2,zf-C2H2,zf-C2H2,zf-C2H2,zf-C2H2
ZNF569	BL09807_evm0	zf-C2H2,zf-C2H2,zf-C2H2,zf-C2H2,zf-C2H2,zf-C2H2,zf-C2H2,zf-C2H2,zf-C2H2,zf-C2H2,zf-C2H2,zf-C2H2,zf-C2H2,zf-C2H2,zf-C2H2,zf-C2H2
ZNF569	BL10978_evm0	zf-C2H2,zf-C2H2,zf-C2H2,zf-C2H2,zf-C2H2,zf-C2H2,zf-C2H2,zf-C2H2,zf-C2H2,zf-C2H2,zf-C2H2,zf-C2H2
ZNF569	BL11495_evm0	zf-C2H2,zf-C2H2,zf-C2H2,zf-C2H2,zf-C2H2,zf-C2H2,zf-C2H2
ZNF569	BL12768_evm0	zf-C2H2,zf-C2H2,zf-C2H2,zf-C2H2,zf-C2H2,zf-C2H2,zf-C2H2,zf-C2H2,zf-C2H2,zf-C2H2,zf-C2H2,zf-C2H2,zf-C2H2,zf-C2H2,zf-C2H2,zf-C2H2
ZNF569	BL17292_evm0	zf-C2H2,zf-C2H2,zf-C2H2,zf-C2H2,zf-C2H2,zf-C2H2,zf-C2H2,zf-C2H2,zf-C2H2,zf-C2H2,zf-C2H2,zf-C2H2,zf-C2H2,zf-C2H2
ZNF569	BL17873_evm0	zf-C2H2,zf-C2H2,zf-C2H2,zf-C2H2,zf-C2H2,zf-C2H2,zf-C2H2,zf-C2H2,zf-C2H2,zf-C2H2,zf-C2H2,zf-C2H2,zf-C2H2,zf-C2H2,zf-C2H2
ZNF569	BL18013_evm0	zf-C2H2,zf-C2H2,zf-C2H2,zf-C2H2,zf-C2H2,zf-C2H2,zf-C2H2,zf-C2H2,zf-C2H2
ZNF569	BL18520_evm0	zf-C2H2,zf-C2H2,zf-C2H2,zf-C2H2,zf-C2H2,zf-C2H2,zf-C2H2,zf-C2H2,zf-C2H2,zf-C2H2,zf-C2H2
ZNF569	BL18629_evm0	zf-C2H2,zf-C2H2,zf-Dof,zf-C2H2,zf-C2H2,zf-C2H2,zf-C2H2,zf-C2H2,zf-C2H2,zf-C2H2,zf-C2H2,zf-Dof,zf-C2H2
ZNF569	BL20546_evm0	zf-C2H2,zf-C2H2,zf-C2H2,zf-C2H2,zf-C2H2,zf-C2H2,zf-C2H2,zf-C2H2,zf-C2H2,zf-C2H2,zf-C2H2,zf-C2H2
ZNF569	BL21299_evm0	zf-C2H2,zf-C2H2,zf-C2H2,zf-C2H2,zf-C2H2,zf-C2H2,zf-C2H2,zf-C2H2
ZNF569	BL21443_evm0	zf-C2H2,zf-C2H2,zf-C2H2,zf-C2H2,zf-C2H2,zf-C2H2,zf-C2H2,zf-C2H2,zf-C2H2
ZNF569	BL24202_evm0	zf-C2H2,zf-C2H2,zf-C2H2,zf-C2H2,zf-C2H2,zf-C2H2,zf-C2H2,zf-C2H2,zf-C2H2,zf-C2H2
ZNF569	BL24865_evm0	zf-C2H2,zf-C2H2,zf-C2H2,zf-C2H2,zf-C2H2,zf-C2H2,zf-C2H2,zf-C2H2,zf-C2H2,zf-C2H2,zf-C2H2,zf-C2H2,zf-C2H2
ZNF569	BL26003_evm0	zf-C2H2,zf-C2H2,zf-C2H2,zf-C2H2,zf-C2H2,zf-C2H2,zf-C2H2,zf-C2H2,zf-C2H2,zf-C2H2,zf-C2H2
ZNF569	BL34614_cuf0	zf-C2H2,zf-C2H2,zf-C2H2,zf-C2H2,zf-C2H2
ZNF569	BL37012_cuf0	zf-C2H2,zf-C2H2,zf-C2H2,zf-C2H2,zf-C2H2
ZNF569	BL46275_cuf0	zf-C2H2,zf-C2H2,zf-C2H2,zf-C2H2,zf-C2H2,zf-C2H2,zf-C2H2,zf-C2H2
ZNF569	BL49715_cuf4	zf-C2H2,zf-C2H2,zf-C2H2,zf-C2H2,zf-C2H2,zf-C2H2,zf-C2H2,zf-C2H2,zf-C2H2,zf-C2H2,zf-C2H2
ZNF569	BL53793_cuf3	zf-C2H2,zf-C2H2,zf-C2H2,zf-C2H2,zf-C2H2,zf-C2H2,zf-C2H2,zf-C2H2,zf-C2H2,zf-C2H2
ZNF569	BL55020_cuf0	zf-C2H2,zf-C2H2,zf-C2H2,zf-C2H2,zf-C2H2,zf-C2H2,zf-C2H2,zf-C2H2,zf-C2H2,zf-C2H2,zf-C2H2,zf-C2H2,zf-C2H2,zf-C2H2
ZNF569	BL57363_cuf0	zf-C2H2,zf-C2H2,zf-C2H2,zf-C2H2,zf-C2H2,zf-C2H2,zf-C2H2,zf-C2H2,zf-C2H2,zf-C2H2,zf-C2H2,zf-C2H2,zf-C2H2,zf-C2H2
ZNF569	BL62940_cuf0	zf-C2H2,zf-C2H2,zf-C2H2,zf-C2H2,zf-C2H2,zf-C2H2,zf-C2H2,zf-C2H2,zf-C2H2,zf-C2H2,zf-C2H2,zf-C2H2,zf-C2H2,zf-C2H2
ZNF569	BL70791_cuf0	zf-C2H2,zf-C2H2,zf-C2H2,zf-C2H2,zf-C2H2,zf-C2H2,zf-C2H2,zf-C2H2,zf-C2H2,zf-C2H2,zf-C2H2,zf-C2H2,zf-C2H2,zf-C2H2,zf-C2H2
ZNF569	BL71337_cuf0	zf-C2H2,zf-C2H2,zf-C2H2,zf-C2H2,zf-C2H2,zf-C2H2,zf-C2H2,zf-C2H2,zf-C2H2,zf-C2H2,zf-C2H2,zf-C2H2,zf-C2H2,zf-C2H2,zf-C2H2,zf-C2H2
ZNF569	BL75855_cuf4	zf-C2H2,zf-C2H2,zf-C2H2,zf-C2H2,zf-C2H2,zf-C2H2,zf-C2H2,zf-C2H2,zf-C2H2,zf-C2H2,zf-C2H2,zf-C2H2,zf-C2H2,zf-C2H2,zf-C2H2,zf-C2H2,zf-C2H2,zf-C2H2,zf-C2H2,zf-C2H2,zf-C2H2,zf-C2H2
ZNF569	BL75882_cuf0	zf-C2H2,zf-C2H2,zf-C2H2,zf-C2H2,zf-C2H2
ZNF569	BL78955_cuf0	zf-C2H2,zf-C2H2,zf-C2H2,zf-C2H2,zf-C2H2,zf-C2H2,zf-C2H2,zf-C2H2,zf-C2H2,zf-C2H2,zf-C2H2,zf-C2H2
ZNF569	BL83871_cuf2	zf-C2H2,zf-C2H2,zf-C2H2,zf-C2H2,zf-C2H2,zf-C2H2,zf-C2H2,zf-C2H2,zf-C2H2,zf-C2H2,zf-C2H2,zf-C2H2
ZNF569	BL86379_cuf1	zf-C2H2,zf-C2H2,zf-C2H2,zf-C2H2,zf-C2H2,zf-C2H2,zf-C2H2,zf-C2H2,zf-C2H2,zf-C2H2,zf-C2H2,zf-C2H2
ZNF569	BL91133_cuf0	zf-C2H2,zf-C2H2,zf-C2H2,zf-C2H2,zf-C2H2,zf-C2H2,zf-C2H2
ZNF569	BL95271_evm2	zf-C2H2,zf-C2H2,zf-C2H2,zf-C2H2,zf-C2H2,zf-C2H2,zf-C2H2,zf-C2H2,zf-C2H2,zf-C2H2,zf-C2H2,zf-C2H2,zf-C2H2,zf-C2H2
ZNF583	BL19620_evm0	zf-C2H2,zf-C2H2,zf-C2H2,zf-C2H2,zf-C2H2,zf-C2H2,zf-C2H2,zf-C2H2,zf-C2H2,zf-C2H2
ZNF585A	BL23084_evm0	zf-C2H2,zf-C2H2,zf-C2H2,zf-C2H2,zf-C2H2,zf-C2H2,zf-C2H2,zf-C2H2
ZNF585A	BL52275_cuf0	zf-C2H2,zf-C2H2,zf-C2H2,zf-C2H2
ZNF585A	BL88116_cuf0	zf-C2H2,zf-C2H2,zf-C2H2
ZNF585B	BL40429_cuf0	zf-C2H2,zf-C2H2,zf-C2H2,zf-C2H2,zf-C2H2,zf-C2H2,zf-C2H2,zf-C2H2
ZNF585B	BL71689_cuf0	zf-C2H2,zf-C2H2,zf-C2H2,zf-C2H2,zf-C2H2,zf-C2H2,zf-C2H2,zf-C2H2,zf-C2H2,zf-C2H2
ZNF596	BL26629_evm0	zf-C2H2,zf-C2H2,zf-C2H2,zf-C2H2
ZNF599	BL45139_cuf0	zf-C2H2,zf-C2H2,zf-C2H2,zf-C2H2
ZNF605	BL75344_cuf0	zf-C2H2,zf-C2H2
ZNF606	BL12372_evm0	zf-C2H2,zf-C2H2,zf-C2H2
ZNF622	BL24705_evm0	zf-C2H2
ZNF624	BL02460_evm0	zf-C2H2,zf-C2H2,zf-C2H2,zf-C2H2,zf-C2H2,zf-C2H2,zf-C2H2,zf-C2H2,zf-C2H2,zf-C2H2,zf-C2H2,zf-C2H2,zf-C2H2,zf-C2H2,zf-C2H2,zf-C2H2,zf-C2H2,zf-C2H2,zf-C2H2
ZNF624	BL35369_cuf6	zf-C2H2,zf-C2H2,zf-C2H2,zf-C2H2,zf-C2H2,zf-C2H2,zf-C2H2,zf-C2H2,zf-C2H2,zf-C2H2,zf-C2H2,zf-C2H2,zf-C2H2,zf-C2H2
ZNF629	BL88292_cuf1	zf-C2H2,zf-C2H2,zf-C2H2,zf-C2H2
ZNF630	BL63517_cuf0	zf-C2H2,zf-C2H2,zf-C2H2,zf-C2H2,zf-C2H2,zf-C2H2
ZNF643	BL74963_cuf0	zf-C2H2,zf-C2H2,zf-C2H2,zf-C2H2,zf-C2H2,zf-C2H2
ZNF646	BL25785_evm0	zf-C2H2,zf-C2H2
ZNF653	BL20630_evm0	zf-C2H2,zf-C2H2,zf-C2H2,zf-C2H2,zf-C2H2
ZNF658	BL66040_cuf0	zf-C2H2,zf-C2H2,zf-C2H2,zf-C2H2,zf-C2H2,zf-C2H2,zf-C2H2,zf-C2H2,zf-C2H2,zf-C2H2,zf-C2H2,zf-C2H2,zf-C2H2,zf-C2H2
ZNF665	BL03133_evm0	zf-C2H2,zf-C2H2,zf-C2H2,zf-C2H2,zf-C2H2,zf-C2H2,zf-C2H2,zf-C2H2,zf-C2H2,zf-C2H2,zf-C2H2,zf-C2H2
ZNF665	BL23334_evm0	zf-C2H2,zf-C2H2,zf-C2H2,zf-C2H2,zf-C2H2,zf-C2H2,zf-C2H2,zf-C2H2,zf-C2H2,zf-C2H2,zf-C2H2,zf-C2H2,zf-C2H2,zf-C2H2,zf-C2H2
ZNF665	BL24469_evm0	zf-C2H2,zf-C2H2,zf-C2H2,zf-C2H2,zf-C2H2,zf-C2H2,zf-C2H2,zf-C2H2,zf-C2H2,zf-C2H2,zf-C2H2,zf-C2H2,zf-C2H2,zf-C2H2,zf-C2H2,zf-C2H2,zf-C2H2
ZNF665	BL38483_cuf2	zf-C2H2,zf-C2H2,zf-C2H2,zf-C2H2,zf-C2H2,zf-C2H2,zf-C2H2,zf-C2H2,zf-C2H2,zf-C2H2
ZNF665	BL49436_cuf0	zf-C2H2,zf-C2H2,zf-C2H2,zf-C2H2,zf-C2H2
ZNF665	BL59641_cuf0	zf-C2H2,zf-C2H2,zf-C2H2,zf-C2H2,zf-C2H2,zf-C2H2
ZNF665	BL63389_cuf0	zf-C2H2,zf-C2H2,zf-C2H2,zf-C2H2,zf-C2H2,zf-C2H2,zf-C2H2,zf-C2H2,zf-C2H2,zf-C2H2
ZNF665	BL71001_cuf0	zf-C2H2,zf-C2H2,zf-C2H2,zf-C2H2,zf-C2H2,zf-C2H2,zf-C2H2
ZNF665	BL77307_cuf1	zf-C2H2,zf-C2H2,zf-C2H2,zf-C2H2,zf-C2H2,zf-C2H2,zf-C2H2,zf-C2H2,zf-C2H2,zf-C2H2,zf-C2H2
ZNF665	BL86571_cuf0	zf-C2H2,zf-C2H2,zf-C2H2,zf-C2H2,zf-C2H2,zf-C2H2,zf-C2H2,zf-C2H2,zf-C2H2,zf-C2H2,zf-C2H2,zf-C2H2,zf-C2H2,zf-C2H2,zf-C2H2
ZNF665	BL89175_cuf0	zf-C2H2,zf-C2H2,zf-C2H2,zf-C2H2,zf-C2H2,zf-C2H2,zf-C2H2
ZNF667	BL02239_evm0	zf-C2H2,zf-C2H2,zf-C2H2,zf-C2H2,zf-C2H2,zf-C2H2,zf-C2H2,zf-C2H2,zf-C2H2
ZNF677	BL10596_evm0	zf-C2H2,zf-C2H2,zf-C2H2,zf-C2H2,zf-C2H2,zf-C2H2
ZNF678	BL00860_evm0	zf-C2H2,zf-C2H2,zf-C2H2,zf-C2H2,zf-C2H2,zf-C2H2,zf-C2H2,zf-C2H2,zf-C2H2
ZNF678	BL01704_evm0	zf-C2H2,zf-C2H2,zf-C2H2,zf-C2H2,zf-C2H2,zf-C2H2,zf-C2H2,zf-C2H2
ZNF678	BL01821_evm0	zf-C2H2,zf-C2H2,zf-C2H2,zf-C2H2,zf-C2H2,zf-C2H2
ZNF678	BL01841_evm0	zf-C2H2,zf-C2H2,zf-C2H2,zf-C2H2,zf-C2H2,zf-C2H2,zf-C2H2,zf-C2H2,zf-C2H2,zf-C2H2
ZNF678	BL03300_evm0	zf-C2H2,zf-C2H2,zf-C2H2,zf-C2H2,zf-C2H2,zf-C2H2,zf-C2H2,zf-C2H2,zf-C2H2,zf-C2H2
ZNF678	BL03749_evm0	zf-C2H2,zf-C2H2,zf-C2H2,zf-C2H2,zf-C2H2,zf-C2H2,zf-C2H2,zf-C2H2,zf-C2H2,zf-C2H2,zf-C2H2
ZNF678	BL04020_evm0	zf-C2H2,zf-C2H2,zf-C2H2,zf-C2H2,zf-C2H2,zf-C2H2,zf-C2H2,zf-C2H2,zf-C2H2,zf-C2H2,zf-C2H2,zf-C2H2,zf-C2H2
ZNF678	BL04512_evm0	zf-C2H2,zf-C2H2,zf-C2H2,zf-C2H2,zf-C2H2,zf-C2H2,zf-C2H2,zf-C2H2,zf-C2H2,zf-C2H2,zf-C2H2,zf-C2H2
ZNF678	BL05939_evm0	zf-C2H2,zf-C2H2,zf-C2H2,zf-C2H2,zf-C2H2,zf-C2H2
ZNF678	BL05999_evm0	zf-C2H2,zf-C2H2,zf-C2H2,zf-C2H2,zf-C2H2,zf-C2H2,zf-C2H2,zf-C2H2,zf-C2H2,zf-C2H2
ZNF678	BL06299_evm0	zf-C2H2,zf-C2H2,zf-C2H2,zf-C2H2,zf-C2H2,zf-C2H2
ZNF678	BL08647_evm0	zf-C2H2,zf-C2H2,zf-C2H2,zf-C2H2,zf-C2H2,zf-C2H2,zf-C2H2,zf-C2H2,zf-C2H2,zf-C2H2,zf-C2H2,zf-C2H2,zf-C2H2
ZNF678	BL09229_evm0	zf-C2H2,zf-C2H2,zf-C2H2,zf-C2H2,zf-C2H2,zf-C2H2,zf-C2H2,zf-C2H2,zf-C2H2,zf-C2H2,zf-C2H2,zf-C2H2,zf-C2H2
ZNF678	BL09750_evm0	zf-C2H2,zf-C2H2,zf-C2H2,zf-C2H2,zf-C2H2,zf-C2H2,zf-C2H2,zf-C2H2,zf-C2H2
ZNF678	BL10218_evm0	zf-C2H2,zf-C2H2,zf-C2H2,zf-C2H2,zf-C2H2,zf-C2H2,zf-C2H2,zf-C2H2
ZNF678	BL12034_evm0	zf-C2H2,zf-C2H2,zf-C2H2,zf-C2H2,zf-C2H2,zf-C2H2,zf-C2H2,zf-C2H2
ZNF678	BL13269_evm0	zf-C2H2,zf-C2H2,zf-C2H2,zf-C2H2,zf-C2H2,zf-C2H2,zf-C2H2,zf-C2H2,zf-C2H2,zf-C2H2,zf-C2H2,zf-C2H2
ZNF678	BL14612_evm0	zf-C2H2,zf-C2H2,zf-C2H2,zf-C2H2,zf-C2H2,zf-C2H2,zf-C2H2,zf-C2H2,zf-C2H2
ZNF678	BL15570_evm0	zf-C2H2,zf-C2H2,zf-C2H2,zf-C2H2,zf-C2H2,zf-C2H2,zf-C2H2,zf-C2H2,zf-C2H2
ZNF678	BL15625_evm0	zf-C2H2,zf-C2H2,zf-C2H2,zf-Dof,zf-C2H2,zf-C2H2,zf-C2H2,zf-C2H2,zf-C2H2,zf-C2H2,zf-C2H2
ZNF678	BL15993_evm0	zf-C2H2,zf-C2H2,zf-C2H2,zf-C2H2,zf-C2H2,zf-C2H2
ZNF678	BL16541_evm0	zf-C2H2,zf-C2H2,zf-C2H2,zf-C2H2,zf-C2H2,zf-C2H2,zf-C2H2,zf-C2H2,zf-C2H2,zf-C2H2,zf-C2H2,zf-C2H2,zf-C2H2,zf-C2H2
ZNF678	BL18747_evm0	zf-C2H2,zf-C2H2,zf-C2H2,zf-C2H2,zf-C2H2,zf-C2H2,zf-C2H2,zf-C2H2,zf-C2H2,zf-C2H2,zf-C2H2,zf-C2H2,zf-C2H2,zf-C2H2
ZNF678	BL19381_evm0	zf-C2H2,zf-C2H2,zf-C2H2,zf-C2H2,zf-C2H2,zf-C2H2,zf-C2H2,zf-C2H2,zf-C2H2,zf-C2H2,zf-C2H2,zf-C2H2,zf-C2H2
ZNF678	BL19697_evm0	zf-C2H2,zf-C2H2,zf-C2H2,zf-C2H2,zf-C2H2,zf-C2H2,zf-C2H2,zf-C2H2,zf-C2H2,zf-C2H2,zf-C2H2,zf-C2H2,zf-C2H2
ZNF678	BL23492_evm0	zf-C2H2,zf-C2H2,zf-C2H2,zf-C2H2,zf-C2H2,zf-C2H2,zf-C2H2,zf-C2H2,zf-C2H2,zf-C2H2,zf-C2H2,zf-C2H2,zf-C2H2,zf-C2H2
ZNF678	BL23912_evm0	zf-C2H2,zf-C2H2,zf-C2H2,zf-C2H2,zf-C2H2,zf-C2H2,zf-C2H2,zf-C2H2,zf-C2H2,zf-C2H2
ZNF678	BL24012_evm0	zf-C2H2,zf-C2H2,zf-C2H2,zf-C2H2,zf-C2H2,zf-C2H2,zf-C2H2,zf-C2H2,zf-C2H2,zf-C2H2,zf-C2H2,zf-C2H2,zf-C2H2,zf-C2H2,zf-C2H2
ZNF678	BL24630_evm0	zf-C2H2,zf-C2H2,zf-C2H2,zf-C2H2,zf-C2H2,zf-C2H2,zf-C2H2,zf-C2H2
ZNF678	BL25298_evm0	zf-C2H2,zf-C2H2,zf-C2H2,zf-C2H2,zf-C2H2,zf-C2H2,zf-C2H2,zf-C2H2,zf-C2H2,zf-C2H2
ZNF678	BL25498_evm0	zf-C2H2,zf-C2H2,zf-C2H2,zf-C2H2
ZNF678	BL25651_evm0	zf-C2H2,zf-C2H2,zf-C2H2,zf-C2H2,zf-C2H2,zf-C2H2,zf-C2H2,zf-C2H2
ZNF678	BL27405_evm0	zf-C2H2,zf-C2H2,zf-C2H2,zf-C2H2,zf-C2H2,zf-C2H2
ZNF678	BL28463_evm0	zf-C2H2,zf-C2H2,zf-C2H2,zf-C2H2,zf-C2H2,zf-C2H2,zf-C2H2,zf-C2H2,zf-C2H2
ZNF678	BL29039_evm0	zf-C2H2,zf-C2H2,zf-C2H2,zf-C2H2,zf-C2H2
ZNF678	BL29843_evm0	zf-C2H2,zf-C2H2,zf-C2H2,zf-C2H2,zf-C2H2,zf-C2H2,zf-C2H2
ZNF678	BL29935_evm0	zf-C2H2,zf-C2H2,zf-C2H2,zf-C2H2,zf-C2H2,zf-C2H2,zf-C2H2,zf-C2H2
ZNF678	BL33081_cuf0	zf-C2H2,zf-C2H2,zf-C2H2,zf-C2H2,zf-C2H2,zf-C2H2,zf-C2H2
ZNF678	BL34833_cuf5	zf-C2H2,zf-C2H2,zf-C2H2,zf-C2H2,zf-C2H2,zf-C2H2,zf-C2H2,zf-C2H2,zf-C2H2,zf-C2H2,zf-C2H2,zf-C2H2,zf-C2H2,zf-C2H2,zf-C2H2,zf-C2H2,zf-C2H2,zf-C2H2,zf-C2H2,zf-C2H2,zf-C2H2,zf-C2H2,zf-C2H2
ZNF678	BL48490_cuf0	zf-C2H2,zf-C2H2,zf-C2H2,zf-C2H2,zf-C2H2,zf-C2H2,zf-C2H2
ZNF678	BL55019_cuf0	zf-C2H2,zf-C2H2,zf-C2H2,zf-C2H2,zf-C2H2,zf-C2H2
ZNF680	BL07495_evm0	zf-C2H2,zf-C2H2,zf-C2H2,zf-C2H2,zf-C2H2,zf-C2H2,zf-C2H2
ZNF680	BL15728_evm0	zf-C2H2,zf-C2H2,zf-C2H2,zf-C2H2,zf-C2H2,zf-C2H2
ZNF680	BL75271_cuf0	zf-C2H2,zf-C2H2,zf-C2H2,zf-C2H2
ZNF697	BL90747_cuf0	zf-C2H2,zf-C2H2,zf-C2H2
ZNF699	BL40726_cuf0	zf-C2H2
ZNF70	BL07820_evm0	zf-C2H2,zf-C2H2,zf-C2H2,zf-C2H2,zf-C2H2,zf-C2H2,zf-C2H2,zf-C2H2
ZNF724P	BL75928_cuf0	zf-C2H2,zf-C2H2,zf-C2H2,zf-C2H2,zf-C2H2
ZNF76	BL07009_evm0	zf-C2H2,zf-C2H2,zf-C2H2,zf-C2H2,zf-C2H2
ZNF771	BL30302_evm0	zf-C2H2,zf-C2H2,zf-C2H2,zf-C2H2,zf-C2H2
ZNF778	BL89852_cuf1	zf-C2H2,zf-C2H2,zf-C2H2,zf-C2H2,zf-C2H2,zf-C2H2,zf-C2H2,zf-C2H2
ZNF77	BL00378_evm0	zf-C2H2,zf-C2H2,zf-C2H2
ZNF77	BL03108_evm0	zf-C2H2,zf-C2H2,zf-C2H2
ZNF782	BL00208_evm0	zf-C2H2,zf-C2H2,zf-C2H2,zf-C2H2,zf-C2H2
ZNF782	BL00369_evm0	zf-C2H2,zf-C2H2,zf-C2H2,zf-C2H2,zf-C2H2,zf-C2H2,zf-C2H2,zf-C2H2,zf-C2H2
ZNF782	BL01370_evm0	zf-C2H2,zf-C2H2,zf-C2H2,zf-C2H2,zf-C2H2,zf-C2H2,zf-C2H2,zf-C2H2
ZNF782	BL02540_evm0	zf-C2H2,zf-C2H2,zf-C2H2,zf-C2H2,zf-C2H2,zf-C2H2,zf-C2H2,zf-C2H2,zf-C2H2,zf-C2H2,zf-C2H2
ZNF782	BL02711_evm0	zf-C2H2,zf-C2H2,zf-C2H2,zf-C2H2,zf-C2H2,zf-C2H2,zf-C2H2
ZNF782	BL02794_evm0	zf-C2H2,zf-C2H2,zf-C2H2,zf-C2H2,zf-C2H2
ZNF782	BL03449_evm0	zf-C2H2,zf-C2H2,zf-C2H2,zf-C2H2,zf-C2H2,zf-C2H2,zf-C2H2,zf-C2H2,zf-C2H2,zf-C2H2,zf-C2H2
ZNF782	BL05859_evm0	zf-Dof,zf-C2H2,zf-C2H2,zf-C2H2,zf-C2H2,zf-C2H2,zf-C2H2,zf-C2H2
ZNF782	BL07638_evm0	zf-C2H2,zf-C2H2,zf-C2H2,zf-C2H2
ZNF782	BL09086_evm0	zf-C2H2,zf-C2H2,zf-C2H2,zf-C2H2,zf-C2H2,zf-C2H2,zf-C2H2
ZNF782	BL09212_evm0	zf-C2H2,zf-C2H2,zf-C2H2,zf-C2H2,zf-C2H2,zf-C2H2,zf-C2H2
ZNF782	BL09515_evm0	zf-C2H2,zf-C2H2,zf-C2H2
ZNF782	BL11178_evm0	zf-C2H2,zf-C2H2,zf-C2H2,zf-C2H2,zf-C2H2,zf-C2H2,zf-C2H2
ZNF782	BL11708_evm0	zf-C2H2,zf-C2H2,zf-C2H2,zf-C2H2,zf-C2H2,zf-C2H2,zf-C2H2,zf-C2H2,zf-C2H2,zf-C2H2
ZNF782	BL12017_evm0	zf-C2H2,zf-C2H2,zf-C2H2,zf-C2H2
ZNF782	BL14742_evm0	zf-C2H2,zf-C2H2,zf-C2H2,zf-C2H2,zf-C2H2,zf-C2H2,zf-C2H2,zf-C2H2
ZNF782	BL15092_evm0	zf-C2H2,zf-C2H2,zf-C2H2,zf-C2H2,zf-C2H2,zf-C2H2,zf-C2H2,zf-C2H2,zf-C2H2
ZNF782	BL15169_evm0	zf-C2H2,zf-C2H2,zf-C2H2,zf-C2H2,zf-C2H2,zf-C2H2,zf-C2H2,zf-C2H2,zf-C2H2
ZNF782	BL15787_evm0	zf-C2H2,zf-C2H2
ZNF782	BL15913_evm0	zf-C2H2,zf-C2H2,zf-C2H2,zf-C2H2,zf-C2H2,zf-C2H2,zf-C2H2,zf-C2H2,zf-C2H2,zf-C2H2
ZNF782	BL16377_evm0	zf-C2H2,zf-C2H2,zf-C2H2
ZNF782	BL18639_evm0	zf-C2H2,zf-C2H2,zf-C2H2,zf-C2H2,zf-C2H2,zf-C2H2,zf-C2H2,zf-C2H2,zf-C2H2,zf-C2H2
ZNF782	BL20394_evm0	zf-C2H2,zf-C2H2,zf-C2H2,zf-C2H2,zf-C2H2,zf-C2H2,zf-C2H2,zf-C2H2,zf-C2H2
ZNF782	BL22890_evm0	zf-C2H2,zf-C2H2,zf-C2H2,zf-C2H2,zf-C2H2,zf-C2H2,zf-C2H2,zf-C2H2,zf-C2H2,zf-C2H2
ZNF782	BL24116_evm0	zf-C2H2,zf-C2H2,zf-C2H2,zf-C2H2,zf-C2H2,zf-C2H2,zf-C2H2,zf-C2H2
ZNF782	BL26467_evm0	zf-C2H2,zf-C2H2,zf-C2H2,zf-C2H2,zf-C2H2
ZNF782	BL27154_evm0	zf-C2H2,zf-C2H2,zf-C2H2,zf-C2H2,zf-C2H2,zf-C2H2,zf-C2H2,zf-C2H2,zf-C2H2,zf-C2H2
ZNF782	BL31552_evm0	zf-C2H2,zf-C2H2,zf-C2H2,zf-C2H2,zf-C2H2,zf-C2H2,zf-C2H2,zf-C2H2,zf-C2H2
ZNF782	BL31748_evm0	zf-C2H2,zf-C2H2,zf-C2H2,zf-C2H2,zf-C2H2
ZNF782	BL33141_cuf0	zf-C2H2,zf-C2H2,zf-C2H2,zf-C2H2
ZNF782	BL34616_cuf0	zf-C2H2,zf-C2H2,zf-C2H2,zf-C2H2,zf-C2H2,zf-C2H2,zf-C2H2,zf-C2H2
ZNF782	BL34977_cuf0	zf-C2H2,zf-C2H2,zf-C2H2
ZNF782	BL35883_cuf0	zf-C2H2,zf-C2H2,zf-C2H2,zf-C2H2,zf-C2H2,zf-C2H2,zf-C2H2,zf-C2H2
ZNF782	BL39006_cuf0	zf-C2H2,zf-C2H2,zf-C2H2
ZNF782	BL41455_cuf10	zf-C2H2,zf-C2H2,zf-C2H2,zf-C2H2,zf-C2H2,zf-C2H2,zf-C2H2,zf-C2H2,zf-C2H2,zf-C2H2,zf-C2H2,zf-C2H2
ZNF782	BL42170_cuf0	zf-C2H2,zf-C2H2,zf-C2H2,zf-C2H2,zf-C2H2,zf-C2H2,zf-C2H2,zf-C2H2,zf-C2H2,zf-C2H2
ZNF782	BL43896_cuf0	zf-C2H2,zf-C2H2,zf-C2H2,zf-C2H2,zf-C2H2,zf-C2H2,zf-C2H2,zf-C2H2
ZNF782	BL50497_cuf0	zf-C2H2,zf-C2H2,zf-C2H2,zf-C2H2,zf-C2H2,zf-C2H2,zf-C2H2,zf-C2H2,zf-C2H2,zf-C2H2
ZNF782	BL50790_cuf0	zf-C2H2,zf-C2H2,zf-C2H2,zf-C2H2,zf-C2H2,zf-C2H2,zf-C2H2,zf-C2H2,zf-C2H2
ZNF782	BL52778_cuf0	zf-C2H2,zf-C2H2,zf-C2H2,zf-C2H2,zf-C2H2,zf-C2H2,zf-C2H2,zf-C2H2,zf-C2H2
ZNF782	BL52780_cuf0	zf-C2H2,zf-C2H2,zf-C2H2,zf-C2H2
ZNF782	BL52783_cuf0	zf-C2H2,zf-C2H2,zf-C2H2,zf-C2H2,zf-C2H2,zf-C2H2
ZNF782	BL53930_cuf0	zf-C2H2,zf-C2H2,zf-C2H2,zf-C2H2
ZNF782	BL60464_cuf1	zf-C2H2,zf-C2H2,zf-C2H2,zf-C2H2,zf-C2H2,zf-C2H2,zf-C2H2,zf-C2H2,zf-C2H2,zf-C2H2,zf-C2H2
ZNF782	BL61984_cuf0	zf-C2H2,zf-C2H2,zf-C2H2,zf-C2H2,zf-C2H2,zf-C2H2,zf-C2H2,zf-C2H2,zf-C2H2,zf-C2H2
ZNF782	BL62537_cuf0	zf-C2H2,zf-C2H2,zf-C2H2,zf-C2H2,zf-C2H2,zf-C2H2,zf-C2H2,zf-C2H2
ZNF782	BL63437_cuf0	zf-C2H2,zf-C2H2,zf-C2H2,zf-C2H2,zf-C2H2,zf-C2H2,zf-C2H2
ZNF782	BL63753_cuf0	zf-C2H2,zf-C2H2,zf-C2H2,zf-C2H2,zf-C2H2,zf-C2H2,zf-C2H2,zf-C2H2
ZNF782	BL67018_cuf0	zf-C2H2,zf-C2H2,zf-C2H2,zf-C2H2,zf-C2H2,zf-C2H2,zf-C2H2,zf-C2H2,zf-C2H2
ZNF782	BL71610_cuf6	zf-C2H2,zf-C2H2,zf-C2H2,zf-C2H2,zf-C2H2,zf-C2H2,zf-C2H2,zf-C2H2,zf-C2H2,zf-C2H2,zf-C2H2,zf-C2H2
ZNF782	BL73492_cuf0	zf-C2H2,zf-C2H2,zf-C2H2,zf-C2H2,zf-C2H2,zf-C2H2
ZNF782	BL75853_cuf2	zf-C2H2,zf-C2H2,zf-C2H2,zf-C2H2,zf-C2H2,zf-C2H2,zf-C2H2,zf-C2H2,zf-C2H2
ZNF782	BL77329_cuf0	zf-C2H2,zf-C2H2,zf-C2H2,zf-C2H2
ZNF782	BL77567_cuf0	zf-C2H2,zf-C2H2,zf-C2H2,zf-C2H2,zf-C2H2,zf-C2H2,zf-C2H2,zf-C2H2,zf-C2H2
ZNF782	BL78166_cuf0	zf-C2H2,zf-C2H2,zf-C2H2,zf-C2H2,zf-C2H2,zf-C2H2,zf-C2H2,zf-C2H2,zf-C2H2,zf-C2H2
ZNF782	BL78891_cuf0	zf-C2H2,zf-C2H2,zf-C2H2,zf-C2H2,zf-C2H2,zf-C2H2,zf-C2H2,zf-C2H2,zf-C2H2
ZNF782	BL81557_cuf0	zf-C2H2,zf-C2H2,zf-C2H2,zf-C2H2,zf-C2H2,zf-C2H2,zf-C2H2,zf-C2H2,zf-C2H2
ZNF782	BL82477_cuf0	zf-C2H2,zf-C2H2,zf-C2H2,zf-C2H2,zf-C2H2
ZNF782	BL88105_cuf0	zf-C2H2,zf-C2H2,zf-C2H2,zf-C2H2,zf-C2H2,zf-C2H2,zf-C2H2,zf-C2H2
ZNF782	BL90262_cuf0	zf-C2H2,zf-C2H2,zf-C2H2,zf-C2H2,zf-C2H2,zf-C2H2,zf-C2H2,zf-C2H2,zf-C2H2
ZNF782	BL91135_cuf0	zf-C2H2,zf-C2H2,zf-C2H2,zf-C2H2,zf-C2H2,zf-C2H2,zf-C2H2
ZNF782	BL95166_evm2	zf-C2H2,zf-C2H2,zf-C2H2,zf-C2H2,zf-C2H2,zf-C2H2,zf-C2H2,zf-C2H2,zf-C2H2
ZNF782	BL96035_evm1	zf-C2H2,zf-C2H2,zf-C2H2,zf-C2H2,zf-C2H2,zf-C2H2,zf-C2H2,zf-C2H2,zf-C2H2
ZNF79	BL00739_evm0	zf-C2H2,zf-C2H2,zf-C2H2,zf-C2H2,zf-C2H2
ZNF79	BL06726_evm0	zf-C2H2,zf-C2H2,zf-C2H2,zf-C2H2,zf-C2H2
ZNF79	BL12050_evm0	zf-C2H2,zf-C2H2,zf-C2H2,zf-C2H2,zf-C2H2,zf-C2H2,zf-C2H2,zf-C2H2,zf-C2H2
ZNF79	BL53266_cuf1	zf-C2H2,zf-C2H2,zf-C2H2,zf-C2H2,zf-C2H2,zf-C2H2,zf-C2H2,zf-C2H2,zf-C2H2
ZNF79	BL77568_cuf0	zf-C2H2,zf-C2H2,zf-C2H2,zf-C2H2,zf-C2H2,zf-C2H2,zf-C2H2
ZNF79	BL87125_cuf0	zf-C2H2,zf-C2H2,zf-C2H2
ZNF800	BL20246_evm0	zf-C2H2,zf-C2H2,zf-C2H2,zf-C2H2
ZNF808	BL11906_evm0	zf-C2H2,zf-C2H2,zf-C2H2,zf-C2H2,zf-C2H2,zf-C2H2,zf-C2H2,zf-C2H2,zf-C2H2,zf-C2H2,zf-C2H2,zf-C2H2,zf-C2H2,zf-C2H2,zf-C2H2,zf-C2H2,zf-C2H2,zf-C2H2,zf-C2H2,zf-C2H2,zf-C2H2,zf-C2H2
ZNF813	BL31497_evm0	zf-C2H2,zf-C2H2,zf-C2H2,zf-C2H2,zf-C2H2,zf-C2H2,zf-C2H2
ZNF816	BL96970_cuf3	zf-C2H2,zf-C2H2,zf-C2H2,zf-C2H2,zf-C2H2,zf-C2H2,zf-C2H2,zf-C2H2,zf-C2H2,zf-C2H2,zf-C2H2,zf-C2H2,zf-C2H2
ZNF827	BL10820_evm0	zf-C2H2,zf-C2H2,zf-C2H2,zf-C2H2,zf-C2H2,zf-C2H2,zf-C2H2
ZNF836	BL03038_evm0	zf-C2H2,zf-C2H2,zf-C2H2,zf-C2H2,zf-C2H2,zf-C2H2,zf-C2H2,zf-C2H2,zf-C2H2,zf-C2H2,zf-C2H2,zf-C2H2,zf-C2H2,zf-C2H2
ZNF836	BL49698_cuf0	zf-C2H2,zf-C2H2,zf-C2H2,zf-C2H2,zf-C2H2,zf-C2H2,zf-C2H2,zf-C2H2,zf-C2H2
ZNF836	BL61252_cuf1	zf-C2H2,zf-C2H2,zf-C2H2,zf-C2H2,zf-C2H2,zf-C2H2,zf-C2H2,zf-C2H2,zf-C2H2,zf-C2H2,zf-C2H2,zf-C2H2,zf-C2H2,zf-C2H2,zf-C2H2,zf-C2H2,zf-C2H2,zf-C2H2,zf-C2H2
ZNF836	BL85831_cuf0	zf-C2H2,zf-C2H2,zf-C2H2,zf-C2H2,zf-C2H2,zf-C2H2,zf-C2H2,zf-C2H2,zf-C2H2,zf-C2H2,zf-C2H2,zf-C2H2,zf-C2H2
ZNF83	BL37473_cuf0	zf-C2H2,zf-C2H2,zf-C2H2,zf-C2H2,zf-C2H2,zf-C2H2,zf-C2H2,zf-C2H2,zf-C2H2
ZNF83	BL58738_cuf0	zf-C2H2,zf-C2H2,zf-C2H2,zf-C2H2
ZNF845	BL00293_evm0	zf-C2H2,zf-C2H2,zf-C2H2,zf-C2H2,zf-C2H2,zf-C2H2,zf-C2H2,zf-C2H2,zf-C2H2,zf-C2H2,zf-C2H2,zf-C2H2
ZNF845	BL01559_evm0	zf-C2H2
ZNF845	BL06960_evm0	zf-C2H2,zf-C2H2,zf-C2H2,zf-C2H2,zf-C2H2
ZNF845	BL07682_evm0	zf-C2H2,zf-C2H2,zf-C2H2,zf-C2H2,zf-C2H2,zf-C2H2,zf-C2H2,zf-C2H2,zf-C2H2,zf-C2H2,zf-C2H2,zf-C2H2,zf-C2H2,zf-C2H2,zf-C2H2,zf-C2H2,zf-C2H2,zf-C2H2,zf-C2H2,zf-C2H2,zf-C2H2
ZNF845	BL13343_evm0	zf-C2H2,zf-C2H2,zf-C2H2,zf-C2H2,zf-C2H2,zf-C2H2,zf-C2H2,zf-C2H2,zf-C2H2,zf-C2H2,zf-C2H2,zf-C2H2,zf-C2H2
ZNF845	BL23945_evm0	zf-C2H2,zf-C2H2,zf-C2H2,zf-C2H2,zf-C2H2,zf-C2H2,zf-C2H2,zf-C2H2
ZNF845	BL28577_evm0	zf-C2H2,zf-C2H2,zf-C2H2,zf-C2H2
ZNF845	BL35361_cuf0	zf-C2H2,zf-C2H2,zf-C2H2,zf-C2H2,zf-C2H2
ZNF845	BL36981_cuf0	zf-C2H2,zf-C2H2,zf-C2H2,zf-C2H2,zf-C2H2,zf-C2H2
ZNF845	BL37468_cuf0	zf-C2H2,zf-C2H2,zf-C2H2,zf-C2H2,zf-C2H2,zf-C2H2,zf-C2H2,zf-C2H2
ZNF845	BL37830_cuf0	zf-C2H2,zf-C2H2,zf-C2H2,zf-C2H2,zf-C2H2,zf-C2H2,zf-C2H2,zf-C2H2
ZNF845	BL40690_cuf0	zf-C2H2,zf-C2H2,zf-C2H2,zf-C2H2,zf-C2H2,zf-C2H2,zf-C2H2,zf-C2H2,zf-C2H2,zf-C2H2,zf-C2H2,zf-C2H2,zf-C2H2,zf-C2H2,zf-C2H2,zf-C2H2,zf-C2H2,zf-C2H2,zf-C2H2
ZNF845	BL40715_cuf0	zf-C2H2,zf-C2H2,zf-C2H2,zf-C2H2,zf-C2H2,zf-C2H2
ZNF845	BL44106_cuf0	zf-C2H2,zf-C2H2,zf-C2H2,zf-C2H2,zf-C2H2,zf-C2H2,zf-C2H2,zf-C2H2,zf-C2H2,zf-C2H2,zf-C2H2,zf-C2H2,zf-C2H2,zf-C2H2,zf-C2H2,zf-C2H2,zf-C2H2,zf-C2H2,zf-C2H2,zf-C2H2,zf-C2H2,zf-C2H2,zf-C2H2
ZNF845	BL44174_cuf0	zf-C2H2,zf-C2H2,zf-C2H2,zf-C2H2,zf-C2H2
ZNF845	BL46253_cuf2	zf-C2H2,zf-C2H2,zf-C2H2,zf-C2H2,zf-C2H2,zf-C2H2,zf-C2H2,zf-C2H2
ZNF845	BL49154_cuf1	zf-C2H2,zf-C2H2,zf-C2H2,zf-C2H2,zf-C2H2,zf-C2H2,zf-C2H2,zf-C2H2,zf-C2H2,zf-C2H2,zf-C2H2,zf-C2H2,zf-C2H2,zf-C2H2,zf-C2H2,zf-C2H2,zf-C2H2,zf-C2H2,zf-C2H2,zf-C2H2
ZNF845	BL49718_cuf0	zf-C2H2,zf-C2H2,zf-C2H2,zf-C2H2,zf-C2H2,zf-C2H2,zf-C2H2,zf-C2H2,zf-C2H2,zf-C2H2,zf-C2H2,zf-C2H2,zf-C2H2,zf-C2H2,zf-C2H2,zf-C2H2,zf-C2H2
ZNF845	BL50445_cuf0	zf-C2H2,zf-C2H2,zf-C2H2,zf-C2H2,zf-C2H2,zf-C2H2
ZNF845	BL52276_cuf1	zf-C2H2,zf-C2H2,zf-C2H2,zf-C2H2,zf-C2H2,zf-C2H2,zf-C2H2,zf-C2H2,zf-C2H2,zf-C2H2,zf-C2H2,zf-C2H2,zf-C2H2,zf-C2H2
ZNF845	BL52791_cuf0	zf-C2H2,zf-C2H2,zf-C2H2
ZNF845	BL60751_cuf0	zf-C2H2,zf-C2H2,zf-C2H2,zf-C2H2,zf-C2H2,zf-C2H2,zf-C2H2,zf-C2H2,zf-C2H2,zf-C2H2,zf-C2H2,zf-C2H2,zf-C2H2,zf-C2H2,zf-C2H2,zf-C2H2
ZNF845	BL62452_cuf0	zf-C2H2,zf-C2H2,zf-C2H2,zf-C2H2,zf-C2H2,zf-C2H2
ZNF845	BL62458_cuf0	zf-C2H2,zf-C2H2,zf-C2H2,zf-C2H2,zf-C2H2,zf-C2H2,zf-C2H2,zf-C2H2,zf-C2H2,zf-C2H2,zf-C2H2,zf-C2H2,zf-C2H2,zf-C2H2,zf-C2H2,zf-C2H2,zf-C2H2,zf-C2H2,zf-C2H2,zf-C2H2,zf-C2H2
ZNF845	BL65021_cuf0	zf-C2H2,zf-C2H2,zf-C2H2,zf-C2H2,zf-C2H2,zf-C2H2,zf-C2H2,zf-C2H2,zf-C2H2,zf-C2H2,zf-C2H2,zf-C2H2,zf-C2H2,zf-C2H2,zf-C2H2,zf-C2H2,zf-C2H2,zf-C2H2,zf-C2H2,zf-C2H2
ZNF845	BL65024_cuf0	zf-C2H2,zf-C2H2,zf-C2H2,zf-C2H2,zf-C2H2,zf-C2H2,zf-C2H2,zf-C2H2,zf-C2H2,zf-C2H2,zf-C2H2,zf-C2H2,zf-C2H2,zf-C2H2,zf-C2H2,zf-C2H2,zf-C2H2,zf-C2H2,zf-C2H2,zf-C2H2
ZNF845	BL67615_cuf2	zf-C2H2,zf-C2H2,zf-C2H2,zf-C2H2,zf-C2H2,zf-C2H2
ZNF845	BL71000_cuf1	zf-C2H2,zf-C2H2,zf-C2H2,zf-C2H2,zf-C2H2,zf-C2H2,zf-C2H2,zf-C2H2,zf-C2H2,zf-C2H2,zf-C2H2,zf-C2H2,zf-C2H2,zf-C2H2,zf-C2H2,zf-C2H2,zf-C2H2,zf-C2H2,zf-C2H2,zf-C2H2
ZNF845	BL71084_cuf1	zf-C2H2,zf-C2H2,zf-C2H2,zf-C2H2,zf-C2H2,zf-C2H2
ZNF845	BL72057_cuf0	zf-C2H2,zf-C2H2,zf-C2H2,zf-C2H2,zf-C2H2,zf-C2H2,zf-C2H2,zf-C2H2
ZNF845	BL72066_cuf0	zf-C2H2,zf-C2H2,zf-C2H2,zf-C2H2,zf-C2H2,zf-C2H2,zf-C2H2,zf-C2H2,zf-C2H2,zf-C2H2,zf-C2H2,zf-C2H2,zf-C2H2,zf-C2H2,zf-C2H2,zf-C2H2,zf-C2H2,zf-C2H2,zf-C2H2
ZNF845	BL72446_cuf0	zf-C2H2,zf-C2H2,zf-C2H2,zf-C2H2,zf-C2H2,zf-C2H2,zf-C2H2,zf-C2H2,zf-C2H2,zf-C2H2,zf-C2H2,zf-C2H2,zf-C2H2,zf-C2H2,zf-C2H2,zf-C2H2,zf-C2H2,zf-C2H2
ZNF845	BL73714_cuf1	zf-C2H2,zf-C2H2,zf-C2H2,zf-C2H2,zf-C2H2,zf-C2H2,zf-C2H2,zf-C2H2,zf-C2H2,zf-C2H2,zf-C2H2,zf-C2H2
ZNF845	BL76151_cuf0	zf-C2H2,zf-C2H2,zf-C2H2,zf-C2H2,zf-C2H2,zf-C2H2,zf-C2H2,zf-C2H2
ZNF845	BL77539_cuf0	zf-C2H2,zf-C2H2,zf-C2H2,zf-C2H2,zf-C2H2,zf-C2H2,zf-C2H2
ZNF845	BL78906_cuf0	zf-C2H2,zf-C2H2,zf-C2H2,zf-C2H2,zf-C2H2,zf-C2H2,zf-C2H2,zf-C2H2,zf-C2H2
ZNF845	BL81556_cuf0	zf-C2H2,zf-C2H2,zf-C2H2,zf-C2H2
ZNF845	BL82699_cuf0	zf-C2H2,zf-C2H2,zf-C2H2,zf-C2H2,zf-C2H2,zf-C2H2,zf-C2H2,zf-C2H2,zf-C2H2,zf-C2H2,zf-C2H2,zf-C2H2,zf-C2H2,zf-C2H2
ZNF845	BL83315_cuf0	zf-C2H2,zf-C2H2,zf-C2H2,zf-C2H2,zf-C2H2,zf-C2H2,zf-C2H2
ZNF845	BL83820_cuf0	zf-C2H2,zf-C2H2,zf-C2H2,zf-C2H2,zf-C2H2,zf-C2H2,zf-C2H2,zf-C2H2,zf-C2H2,zf-C2H2,zf-C2H2,zf-C2H2,zf-C2H2,zf-C2H2,zf-C2H2,zf-C2H2
ZNF845	BL83862_cuf0	zf-C2H2,zf-C2H2,zf-C2H2,zf-C2H2,zf-C2H2,zf-C2H2,zf-C2H2,zf-C2H2
ZNF845	BL83876_cuf1	zf-C2H2,zf-C2H2,zf-C2H2,zf-C2H2,zf-C2H2,zf-C2H2,zf-C2H2,zf-C2H2,zf-C2H2,zf-C2H2
ZNF845	BL90050_cuf3	zf-C2H2,zf-C2H2,zf-C2H2,zf-C2H2
ZNF845	BL90959_cuf0	zf-C2H2,zf-C2H2,zf-C2H2,zf-C2H2,zf-C2H2,zf-C2H2
ZNF846	BL40725_cuf0	zf-C2H2,zf-C2H2,zf-C2H2,zf-C2H2,zf-C2H2,zf-C2H2
ZNF891	BL31274_evm0	zf-C2H2,zf-C2H2,zf-C2H2,zf-C2H2,zf-C2H2,zf-C2H2,zf-C2H2
ZNF91	BL00643_evm0	zf-C2H2,zf-C2H2,zf-C2H2,zf-C2H2,zf-C2H2,zf-C2H2,zf-C2H2,zf-C2H2,zf-C2H2,zf-C2H2,zf-C2H2,zf-C2H2
ZNF91	BL03277_evm0	zf-C2H2,zf-C2H2,zf-C2H2,zf-C2H2,zf-C2H2,zf-C2H2,zf-C2H2,zf-C2H2,zf-C2H2,zf-C2H2,zf-C2H2,zf-C2H2,zf-C2H2,zf-C2H2,zf-C2H2,zf-C2H2,zf-C2H2,zf-C2H2,zf-C2H2,zf-C2H2,zf-C2H2,zf-C2H2,zf-C2H2,zf-C2H2,zf-C2H2,zf-C2H2
ZNF91	BL05858_evm0	zf-C2H2,zf-C2H2,zf-C2H2,zf-C2H2,zf-C2H2,zf-C2H2,zf-C2H2,zf-C2H2,zf-C2H2,zf-C2H2,zf-C2H2,zf-C2H2,zf-C2H2,zf-C2H2,zf-C2H2,zf-C2H2,zf-C2H2,zf-C2H2,zf-C2H2,zf-C2H2
ZNF91	BL06326_evm0	zf-C2H2,zf-C2H2,zf-C2H2,zf-C2H2
ZNF91	BL07028_evm0	zf-C2H2,zf-C2H2,zf-C2H2,zf-C2H2,zf-C2H2,zf-C2H2,zf-C2H2,zf-C2H2,zf-C2H2,zf-C2H2,zf-C2H2,zf-C2H2,zf-C2H2,zf-C2H2,zf-C2H2,zf-C2H2,zf-C2H2,zf-C2H2,zf-C2H2,zf-C2H2,zf-C2H2,zf-C2H2,zf-C2H2,zf-C2H2,zf-C2H2,zf-C2H2,zf-C2H2,zf-C2H2,zf-C2H2,zf-C2H2,zf-C2H2,zf-C2H2,zf-C2H2,zf-C2H2,zf-C2H2,zf-C2H2,zf-C2H2
ZNF91	BL07378_evm0	zf-C2H2,zf-C2H2,zf-C2H2,zf-C2H2,zf-C2H2,zf-C2H2,zf-C2H2,zf-C2H2,zf-C2H2,zf-C2H2,zf-C2H2,zf-C2H2,zf-C2H2,zf-C2H2,zf-C2H2,zf-C2H2
ZNF91	BL07513_evm0	zf-C2H2,zf-C2H2,zf-C2H2,zf-C2H2,zf-C2H2,zf-C2H2,zf-C2H2,zf-C2H2,zf-C2H2,zf-C2H2,zf-C2H2,zf-C2H2,zf-C2H2,zf-C2H2,zf-C2H2
ZNF91	BL12715_evm0	zf-C2H2,zf-C2H2,zf-C2H2,zf-C2H2,zf-C2H2,zf-C2H2,zf-C2H2,zf-C2H2
ZNF91	BL15056_evm0	zf-C2H2,zf-C2H2,zf-C2H2,zf-C2H2,zf-C2H2,zf-C2H2,zf-C2H2,zf-C2H2,zf-C2H2,zf-C2H2,zf-C2H2,zf-C2H2,zf-C2H2,zf-C2H2,zf-C2H2,zf-C2H2,zf-C2H2,zf-C2H2,zf-C2H2,zf-C2H2,zf-C2H2,zf-C2H2
ZNF91	BL24651_evm0	zf-C2H2,zf-C2H2,zf-C2H2,zf-C2H2,zf-C2H2,zf-C2H2,zf-C2H2,zf-C2H2
ZNF91	BL51450_cuf0	zf-C2H2,zf-C2H2,zf-C2H2,zf-C2H2,zf-C2H2,zf-C2H2,zf-C2H2,zf-C2H2,zf-C2H2,zf-C2H2,zf-C2H2,zf-C2H2,zf-C2H2,zf-C2H2,zf-C2H2,zf-C2H2,zf-C2H2,zf-C2H2,zf-C2H2,zf-C2H2,zf-C2H2,zf-C2H2,zf-C2H2,zf-C2H2,zf-C2H2,zf-C2H2,zf-C2H2,zf-C2H2,zf-C2H2
ZNF91	BL54046_cuf2	zf-C2H2,zf-C2H2,zf-C2H2,zf-C2H2,zf-C2H2,zf-C2H2,zf-C2H2,zf-C2H2,zf-C2H2,zf-C2H2,zf-C2H2,zf-C2H2,zf-C2H2,zf-C2H2,zf-C2H2,zf-C2H2,zf-C2H2,zf-C2H2,zf-C2H2,zf-C2H2,zf-C2H2,zf-C2H2,zf-C2H2,zf-C2H2,zf-C2H2
ZNF91	BL59397_cuf0	zf-C2H2,zf-C2H2,zf-C2H2,zf-C2H2,zf-C2H2,zf-C2H2,zf-C2H2,zf-C2H2,zf-C2H2,zf-C2H2,zf-C2H2,zf-C2H2,zf-C2H2,zf-C2H2,zf-C2H2,zf-C2H2,zf-C2H2,zf-C2H2,zf-C2H2,zf-C2H2,zf-C2H2
ZNF91	BL80004_cuf0	zf-C2H2,zf-C2H2,zf-C2H2,zf-C2H2,zf-C2H2,zf-C2H2,zf-C2H2,zf-C2H2,zf-C2H2,zf-C2H2,zf-C2H2,zf-C2H2,zf-C2H2,zf-C2H2,zf-C2H2
ZNF91	BL87851_cuf0	zf-C2H2,zf-C2H2,zf-C2H2,zf-C2H2,zf-C2H2,zf-C2H2,zf-C2H2,zf-C2H2,zf-C2H2,zf-C2H2,zf-C2H2,zf-C2H2,zf-C2H2,zf-C2H2,zf-C2H2,zf-C2H2,zf-C2H2,zf-C2H2,zf-C2H2,zf-C2H2,zf-C2H2,zf-C2H2,zf-C2H2,zf-C2H2,zf-C2H2,zf-C2H2
ZNF91	BL89070_cuf0	zf-C2H2,zf-C2H2,zf-C2H2,zf-C2H2,zf-C2H2,zf-C2H2,zf-C2H2,zf-C2H2,zf-C2H2
ZNF91	BL96180_cuf9	zf-C2H2,zf-C2H2,zf-C2H2,zf-C2H2,zf-C2H2,zf-C2H2,zf-C2H2,zf-C2H2
ZNF98	BL04326_evm0	zf-C2H2,zf-C2H2,zf-C2H2,zf-C2H2,zf-C2H2
ZNF98	BL06112_evm0	zf-C2H2,zf-C2H2,zf-C2H2,zf-C2H2,zf-C2H2
ZNF98	BL15542_evm0	zf-C2H2,zf-C2H2,zf-C2H2,zf-C2H2,zf-C2H2
ZNF98	BL17092_evm0	zf-C2H2,zf-C2H2,zf-C2H2,zf-C2H2,zf-C2H2,zf-C2H2,zf-C2H2,zf-C2H2
ZNF98	BL20036_evm0	zf-C2H2,zf-C2H2,zf-C2H2,zf-C2H2,zf-C2H2,zf-C2H2,zf-C2H2,zf-C2H2,zf-C2H2
ZNF98	BL21552_evm0	zf-C2H2,zf-C2H2,zf-C2H2,zf-C2H2,zf-C2H2,zf-C2H2,zf-C2H2,zf-C2H2,zf-C2H2,zf-C2H2,zf-C2H2
ZNF98	BL21908_evm0	zf-C2H2,zf-C2H2,zf-C2H2,zf-C2H2,zf-C2H2,zf-C2H2,zf-C2H2,zf-C2H2,zf-C2H2,zf-C2H2,zf-C2H2
ZNF98	BL33090_cuf0	zf-C2H2,zf-C2H2,zf-C2H2,zf-C2H2,zf-C2H2,zf-C2H2,zf-C2H2,zf-C2H2,zf-C2H2,zf-C2H2,zf-C2H2,zf-C2H2
ZNF98	BL34975_cuf0	zf-C2H2,zf-C2H2,zf-C2H2,zf-C2H2,zf-C2H2,zf-C2H2,zf-C2H2,zf-C2H2
ZNF98	BL52781_cuf0	zf-C2H2,zf-C2H2,zf-C2H2
ZNF98	BL55013_cuf0	zf-C2H2,zf-C2H2,zf-C2H2,zf-C2H2,zf-C2H2,zf-C2H2,zf-C2H2,zf-C2H2
ZNF98	BL55016_cuf0	zf-C2H2,zf-C2H2,zf-C2H2,zf-C2H2,zf-C2H2,zf-C2H2,zf-C2H2,zf-C2H2
ZNF98	BL75272_cuf0	zf-C2H2,zf-C2H2,zf-C2H2,zf-C2H2,zf-C2H2,zf-C2H2,zf-C2H2,zf-C2H2,zf-C2H2
ZNF99	BL39025_cuf0	zf-C2H2,zf-C2H2
ZSCAN22	BL09604_evm0	zf-C2H2,zf-C2H2,zf-C2H2,zf-C2H2,zf-C2H2
ZSCAN29	BL05138_evm0	MADF_DNA_bdg,MADF_DNA_bdg,MADF_DNA_bdg
ZSCAN29	BL29083_evm0	MADF_DNA_bdg
ZSCAN29	BL78783_cuf0	DUF573
ZSCAN2	BL10902_evm0	zf-C2H2,zf-C2H2,zf-C2H2,zf-C2H2,zf-C2H2,zf-C2H2,zf-C2H2
ZSCAN2	BL22153_evm0	zf-C2H2,zf-C2H2,zf-C2H2,zf-C2H2,zf-C2H2,zf-C2H2,zf-C2H2,zf-C2H2,zf-C2H2,zf-C2H2
ZSCAN2	BL46759_cuf0	zf-C2H2,zf-C2H2,zf-C2H2,zf-C2H2,zf-C2H2,zf-C2H2,zf-C2H2,zf-C2H2,zf-C2H2,zf-C2H2,zf-C2H2,zf-C2H2,zf-C2H2
ZSCAN2	BL49195_cuf1	zf-C2H2,zf-C2H2,zf-C2H2,zf-C2H2,zf-C2H2,zf-C2H2,zf-C2H2,zf-C2H2
ZSCAN5C	BL40070_cuf0	zf-C2H2,zf-C2H2,zf-C2H2,zf-C2H2
ZSWIM3	BL35716_cuf0	FAR1
ZXDC	BL10371_evm0	zf-C2H2,zf-C2H2,zf-C2H2,zf-C2H2,zf-C2H2,zf-C2H2,zf-C2H2,zf-C2H2,zf-C2H2,zf-C2H2
ZZZ3	BL12038_evm0	Myb_DNA-binding

## Sheet: Final_motif_clusters
Unique ID	Motif ID	Associated Gene Families	Gene Symbols
0	AP-2_Average_15	17068	Tfap2e
0	AP-2_Average_17	17068	Tfap2e
0	AP-2_Average_26	17068	Tfap2e
0	AP-2_Average_27	17068	Tfap2e
0	AP-2_M6146_1.02	17068	Tfap2e
1	ARID_BRIGHT_Average_2	18548	Arid3b
1	ARID_BRIGHT_Average_5	18548	Arid3b
1	ARID_BRIGHT_Average_7	18548	Arid3b
2	ARID_BRIGHT_Average_8	20096	Arid5b
2	ARID_BRIGHT_M0108_1.02	20096	Arid5b
1	ARID_BRIGHT_M5166_1.02	18548	Arid3b
1	ARID_BRIGHT_M6147_1.02	18548	Arid3b
3	ARID_BRIGHT_RFX_Average_2	66;15742;15743;18247	Rfx7;Rfx1;Rfx2;Rfx4
3	ARID_BRIGHT_RFX_Average_3	66;15742;15743;18247	Rfx7;Rfx1;Rfx2;Rfx4
3	ARID_BRIGHT_RFX_M4343_1.02	66;15742;15743;18247	Rfx7;Rfx1;Rfx2;Rfx4
4	C2H2_ZF_Average_104	706	Zbtb8a
5	C2H2_ZF_Average_150	839	Zfp740
6	C2H2_ZF_Average_183	237;5386	Zxdc;Glis3
7	C2H2_ZF_Average_210	619	Prdm1
8	C2H2_ZF_Average_213	759	Osr2
4	C2H2_ZF_Average_231	706	Zbtb8a
9	C2H2_ZF_Average_238	383	Fezf1
10	C2H2_ZF_Average_242	6617	Ikzf4
11	C2H2_ZF_Average_244	851;876;1065	Snai1;snai1a;Scrt2
10	C2H2_ZF_Average_249	6617	Ikzf4
12	C2H2_ZF_Average_253	1065	Scrt2
13	C2H2_ZF_Average_261	14605	Zfp523
8	C2H2_ZF_Average_262	759	Osr2
14	C2H2_ZF_Average_263	150;292;313;330;346;652;682;827;9080;20272;21221;21808	Sp6;Klf4;Klf5;Sp5;sp5l;Klf11;Sp2;Klf12;Klf6;klf17;klf3;klf1
15	C2H2_ZF_Average_265	237;368;5386;21348	Zxdc;Zic1;Glis3;zic6
16	C2H2_ZF_Average_266	18770	Egr1
17	C2H2_ZF_Average_268	10514	Gfi1b
18	C2H2_ZF_Average_269	909	Bcl6b
16	C2H2_ZF_Average_270	18770	Egr1
19	C2H2_ZF_Average_271	255	Ctcf
20	C2H2_ZF_Average_272	652	Klf11
21	C2H2_ZF_Average_275	583	Zbtb21
22	C2H2_ZF_Average_276	5523	Rreb1
23	C2H2_ZF_Average_278	368;21348	Zic1;zic6
24	C2H2_ZF_Average_281	4006	Hlf
25	C2H2_ZF_Average_283	839;21663	Zfp740;znf740b
26	C2H2_ZF_Average_284	583;12186	Zbtb21;Gli3
27	C2H2_ZF_Average_285	150;292;313;330;346;652;682;776;827;9080;18770;19964;20272;21221;21808	Sp6;Klf4;Klf5;Sp5;sp5l;Klf11;Sp2;wt1b;Klf12;Klf6;Egr1;Wt1;klf17;klf3;klf1
28	C2H2_ZF_Average_290	19198	Plag1
29	C2H2_ZF_Average_292	17219	Yy1
30	C2H2_ZF_Homeodomain_Average_7	17125	Zeb2
30	C2H2_ZF_Homeodomain_M2955_1.02	17125	Zeb2
31	C2H2_ZF_M0413_1.02	333	Zbtb1
23	C2H2_ZF_M0422_1.02	368;21348	Zic1;zic6
13	C2H2_ZF_M0423_1.02	14605	Zfp523
32	C2H2_ZF_M0424_1.02	876	snai1a
33	C2H2_ZF_M0563_1.02	682	Sp2
34	C2H2_ZF_M0565_1.02	150;330;682	Sp6;Sp5;Sp2
34	C2H2_ZF_M0570_1.02	150;330;682	Sp6;Sp5;Sp2
35	C2H2_ZF_M1640_1.02	18079;18865;18885	Tbx2;tbx16;Tbx5
36	C2H2_ZF_M1939_1.02	368	Zic1
28	C2H2_ZF_M1972_1.02	19198	Plag1
37	C2H2_ZF_M2942_1.02	292;313;827;9080;20272;21221;21808	Klf4;Klf5;Klf12;Klf6;klf17;klf3;klf1
29	C2H2_ZF_M4109_1.02	17219	Yy1
38	C2H2_ZF_M4453_1.02	16304	Bcl11a
13	C2H2_ZF_M4484_1.02	14605	Zfp523
39	C2H2_ZF_M4632_1.02	150;330;346;682	Sp6;Sp5;sp5l;Sp2
21	C2H2_ZF_M4640_1.02	583	Zbtb21
29	C2H2_ZF_M5151_1.02	17219	Yy1
40	C2H2_ZF_M5489_1.02	12186	Gli3
20	C2H2_ZF_M5591_1.02	652	Klf11
41	C2H2_ZF_M5750_1.02	18245	Prdm4
29	C2H2_ZF_M5957_1.02	17219	Yy1
13	C2H2_ZF_M5972_1.02	14605	Zfp523
42	C2H2_ZF_M6111_1.02	706;739	Zbtb8a;Zfp652
18	C2H2_ZF_M6136_1.02	909	Bcl6b
16	C2H2_ZF_M6200_1.02	18770	Egr1
16	C2H2_ZF_M6201_1.02	18770	Egr1
4	C2H2_ZF_M6274_1.02	706	Zbtb8a
37	C2H2_ZF_M6323_1.02	292;313;827;9080;20272;21221;21808	Klf4;Klf5;Klf12;Klf6;klf17;klf3;klf1
37	C2H2_ZF_M6325_1.02	292;313;827;9080;20272;21221;21808	Klf4;Klf5;Klf12;Klf6;klf17;klf3;klf1
37	C2H2_ZF_M6326_1.02	292;313;827;9080;20272;21221;21808	Klf4;Klf5;Klf12;Klf6;klf17;klf3;klf1
28	C2H2_ZF_M6420_1.02	19198	Plag1
39	C2H2_ZF_M6483_1.02	150;330;346;682	Sp6;Sp5;sp5l;Sp2
24	C2H2_ZF_M6510_1.02	4006	Hlf
21	C2H2_ZF_M6538_1.02	583	Zbtb21
21	C2H2_ZF_M6539_1.02	583	Zbtb21
43	C2H2_ZF_M6544_1.02	474	Hivep1
43	C2H2_ZF_M6545_1.02	474	Hivep1
44	C2H2_ZF_M6557_1.02	714	Zfp362
45	CBF_NF-Y_Average_2	5626	Nfya
45	CBF_NF-Y_M2118_1.02	5626	Nfya
46	CSD_M6537_1.02	17009	Ybx3
47	CSL_Average_2	16231	Rbpj
48	CUT_Homeodomain_Average_10	10088	Onecut2
49	CUT_Homeodomain_Average_11	17901	Cux2
49	CUT_Homeodomain_Average_6	17901	Cux2
49	CUT_Homeodomain_Average_7	17901	Cux2
48	CUT_Homeodomain_M0586_1.02	10088	Onecut2
48	CUT_Homeodomain_M2043_1.02	10088	Onecut2
49	CUT_Homeodomain_M3019_1.02	17901	Cux2
49	CUT_Homeodomain_M3022_1.02	17901	Cux2
49	CUT_Homeodomain_M5332_1.02	17901	Cux2
50	DM_Average_8	4638;4639;4640	Dmrt3;Dmrta1;Dmrta2
51	DM_M0633_1.02	20429	Dmrt2
52	DP_E2F_M6515_1.02	14387	Tfdp2
53	E2F_Average_25	4458;6977	E2f4;E2f3
54	E2F_Average_29	4458	E2f4
53	E2F_Average_32	4458;6977	E2f4;E2f3
53	E2F_Average_33	4458;6977	E2f4;E2f3
55	E2F_Average_34	6977	E2f3
56	Ets_Average_113	9301	Spdef
57	Ets_Average_114	18252;18462;21750	Spic;Elf1;spic
58	Ets_Average_121	9302;9907;10924;11674;11675;16295;18462;19458;20201;20753;21449;21572	Elf5;Fli1;Gabpa;Elk3;Elk4;Etv1;Elf1;Erf;Fev;Elk1;etv2;si:ch211-265g22.4
59	Ets_Average_122	9302;9907;10924;11674;11675;16295;18252;18462;19458;20201;20753;21449;21572;21750	Elf5;Fli1;Gabpa;Elk3;Elk4;Etv1;Spic;Elf1;Erf;Fev;Elk1;etv2;si:ch211-265g22.4;spic
56	Ets_Average_15	9301	Spdef
60	Ets_Average_21	9907;10924;11674;11675;16295;19458;20201;20753;21449;21572	Fli1;Gabpa;Elk3;Elk4;Etv1;Erf;Fev;Elk1;etv2;si:ch211-265g22.4
60	Ets_Average_37	9907;10924;11674;11675;16295;19458;20201;20753;21449;21572	Fli1;Gabpa;Elk3;Elk4;Etv1;Erf;Fev;Elk1;etv2;si:ch211-265g22.4
56	Ets_Average_61	9301	Spdef
56	Ets_Average_80	9301	Spdef
61	Ets_M1908_1.02	18252;21750	Spic;spic
60	Ets_M5382_1.02	9907;10924;11674;11675;16295;19458;20201;20753;21449;21572	Fli1;Gabpa;Elk3;Elk4;Etv1;Erf;Fev;Elk1;etv2;si:ch211-265g22.4
62	Ets_M6205_1.02	9302	Elf5
63	Ets_M6223_1.02	9907;10924;11674;11675;16295;20201;20753;21449	Fli1;Gabpa;Elk3;Elk4;Etv1;Fev;Elk1;etv2
64	Forkhead_Average_103	11397	Foxp1
65	Forkhead_Average_104	7045	Foxo1
66	Forkhead_Average_116	942;3304;3693;5556;7044;10986;10988;12077;13288;18643;18724;20032;20480;20822;21000;21293;21490	Foxb2;Foxa1;Foxj2;Foxl2;Foxc1;Foxe3;Foxd1;Foxf2;Foxk1;Foxf1;Foxi3;Foxg1;Foxe1;foxq2;Foxj3;foxg1b;foxl1
67	Forkhead_Average_141	942;3304;3693;5556;7044;9790;10986;10988;12077;13288;18643;18724;20032;20480;20822;21000;21293;21490	Foxb2;Foxa1;Foxj2;Foxl2;Foxc1;Foxn3;Foxe3;Foxd1;Foxf2;Foxk1;Foxf1;Foxi3;Foxg1;Foxe1;foxq2;Foxj3;foxg1b;foxl1
68	Forkhead_Average_143	942;3304;3693;5556;7044;7045;9790;10986;10988;11397;12077;13288;18643;18724;20032;20480;20822;21000;21129;21293;21490	Foxb2;Foxa1;Foxj2;Foxl2;Foxc1;Foxo1;Foxn3;Foxe3;Foxd1;Foxp1;Foxf2;Foxk1;Foxf1;Foxi3;Foxg1;Foxe1;foxq2;Foxj3;Foxh1;foxg1b;foxl1
69	Forkhead_Average_144	942;3304;3693;5556;7044;7045;9790;10986;10988;12077;13288;18294;18643;18724;20032;20480;20822;21000;21293;21490	Foxb2;Foxa1;Foxj2;Foxl2;Foxc1;Foxo1;Foxn3;Foxe3;Foxd1;Foxf2;Foxk1;Foxm1;Foxf1;Foxi3;Foxg1;Foxe1;foxq2;Foxj3;foxg1b;foxl1
66	Forkhead_Average_145	942;3304;3693;5556;7044;10986;10988;12077;13288;18643;18724;20032;20480;20822;21000;21293;21490	Foxb2;Foxa1;Foxj2;Foxl2;Foxc1;Foxe3;Foxd1;Foxf2;Foxk1;Foxf1;Foxi3;Foxg1;Foxe1;foxq2;Foxj3;foxg1b;foxl1
65	Forkhead_Average_19	7045	Foxo1
66	Forkhead_Average_21	942;3304;3693;5556;7044;10986;10988;12077;13288;18643;18724;20032;20480;20822;21000;21293;21490	Foxb2;Foxa1;Foxj2;Foxl2;Foxc1;Foxe3;Foxd1;Foxf2;Foxk1;Foxf1;Foxi3;Foxg1;Foxe1;foxq2;Foxj3;foxg1b;foxl1
67	Forkhead_Average_39	942;3304;3693;5556;7044;9790;10986;10988;12077;13288;18643;18724;20032;20480;20822;21000;21293;21490	Foxb2;Foxa1;Foxj2;Foxl2;Foxc1;Foxn3;Foxe3;Foxd1;Foxf2;Foxk1;Foxf1;Foxi3;Foxg1;Foxe1;foxq2;Foxj3;foxg1b;foxl1
67	Forkhead_Average_91	942;3304;3693;5556;7044;9790;10986;10988;12077;13288;18643;18724;20032;20480;20822;21000;21293;21490	Foxb2;Foxa1;Foxj2;Foxl2;Foxc1;Foxn3;Foxe3;Foxd1;Foxf2;Foxk1;Foxf1;Foxi3;Foxg1;Foxe1;foxq2;Foxj3;foxg1b;foxl1
70	Forkhead_M0720_1.02	18294	Foxm1
66	Forkhead_M1864_1.02	942;3304;3693;5556;7044;10986;10988;12077;13288;18643;18724;20032;20480;20822;21000;21293;21490	Foxb2;Foxa1;Foxj2;Foxl2;Foxc1;Foxe3;Foxd1;Foxf2;Foxk1;Foxf1;Foxi3;Foxg1;Foxe1;foxq2;Foxj3;foxg1b;foxl1
66	Forkhead_M1865_1.02	942;3304;3693;5556;7044;10986;10988;12077;13288;18643;18724;20032;20480;20822;21000;21293;21490	Foxb2;Foxa1;Foxj2;Foxl2;Foxc1;Foxe3;Foxd1;Foxf2;Foxk1;Foxf1;Foxi3;Foxg1;Foxe1;foxq2;Foxj3;foxg1b;foxl1
71	Forkhead_M2281_1.02	21129	Foxh1
66	Forkhead_M2546_1.02	942;3304;3693;5556;7044;10986;10988;12077;13288;18643;18724;20032;20480;20822;21000;21293;21490	Foxb2;Foxa1;Foxj2;Foxl2;Foxc1;Foxe3;Foxd1;Foxf2;Foxk1;Foxf1;Foxi3;Foxg1;Foxe1;foxq2;Foxj3;foxg1b;foxl1
72	Forkhead_M3257_1.02	3304;3693;5556;7044;9790;10988;12077;13288;18643;18724;20032;21000;21293;21490	Foxa1;Foxj2;Foxl2;Foxc1;Foxn3;Foxd1;Foxf2;Foxk1;Foxf1;Foxi3;Foxg1;Foxj3;foxg1b;foxl1
73	Forkhead_M4765_1.02	3304;5556;7044;10986;10988;12077;18643;20480	Foxa1;Foxl2;Foxc1;Foxe3;Foxd1;Foxf2;Foxf1;Foxe1
66	Forkhead_M5435_1.02	942;3304;3693;5556;7044;10986;10988;12077;13288;18643;18724;20032;20480;20822;21000;21293;21490	Foxb2;Foxa1;Foxj2;Foxl2;Foxc1;Foxe3;Foxd1;Foxf2;Foxk1;Foxf1;Foxi3;Foxg1;Foxe1;foxq2;Foxj3;foxg1b;foxl1
66	Forkhead_M5452_1.02	942;3304;3693;5556;7044;10986;10988;12077;13288;18643;18724;20032;20480;20822;21000;21293;21490	Foxb2;Foxa1;Foxj2;Foxl2;Foxc1;Foxe3;Foxd1;Foxf2;Foxk1;Foxf1;Foxi3;Foxg1;Foxe1;foxq2;Foxj3;foxg1b;foxl1
66	Forkhead_M6236_1.02	942;3304;3693;5556;7044;10986;10988;12077;13288;18643;18724;20032;20480;20822;21000;21293;21490	Foxb2;Foxa1;Foxj2;Foxl2;Foxc1;Foxe3;Foxd1;Foxf2;Foxk1;Foxf1;Foxi3;Foxg1;Foxe1;foxq2;Foxj3;foxg1b;foxl1
66	Forkhead_M6240_1.02	942;3304;3693;5556;7044;10986;10988;12077;13288;18643;18724;20032;20480;20822;21000;21293;21490	Foxb2;Foxa1;Foxj2;Foxl2;Foxc1;Foxe3;Foxd1;Foxf2;Foxk1;Foxf1;Foxi3;Foxg1;Foxe1;foxq2;Foxj3;foxg1b;foxl1
70	Forkhead_M6244_1.02	18294	Foxm1
74	GATA_Average_19	6619;19277;21283	Gata3;Gata5;gata1a
74	GATA_Average_43	6619;19277;21283	Gata3;Gata5;gata1a
74	GATA_M2330_1.02	6619;19277;21283	Gata3;Gata5;gata1a
74	GATA_M3313_1.02	6619;19277;21283	Gata3;Gata5;gata1a
74	GATA_M3328_1.02	6619;19277;21283	Gata3;Gata5;gata1a
74	GATA_M4691_1.02	6619;19277;21283	Gata3;Gata5;gata1a
74	GATA_M5213_1.02	6619;19277;21283	Gata3;Gata5;gata1a
75	GCM_Average_11	19133	Gcm2
75	GCM_Average_12	19133	Gcm2
75	GCM_M5485_1.02	19133	Gcm2
76	Grainyhead_Average_4	3940;6360	Grhl2;Tfcp2
77	Grainyhead_Average_6	6360	Tfcp2
78	Grainyhead_M5497_1.02	3940	Grhl2
77	Grainyhead_M6529_1.02	6360	Tfcp2
79	HSF_Average_6	7905;21492	Hsf1;hsf4
79	HSF_Average_8	7905;21492	Hsf1;hsf4
80	HSF_M1249_1.02	7905	Hsf1
79	HSF_M4569_1.02	7905;21492	Hsf1;hsf4
81	Homeodomain_Average_102	4171	Lhx9
82	Homeodomain_Average_106	17517	Emx2
83	Homeodomain_Average_175	2266;8954;14888;18731	Nkx2-6;Nkx2-2;Nkx2-4;Nkx2-5
84	Homeodomain_Average_189	9273	Irx3
85	Homeodomain_Average_230	19116	Pou6f1
86	Homeodomain_Average_286	4171;6086	Lhx9;Meox2
87	Homeodomain_Average_292	2949;3210;13835;17489;19083	Hoxa10;Pknox1;Hoxc8;Meis2;Hoxa6
88	Homeodomain_Average_300	2265;2278	Hoxb2;Hoxa1
89	Homeodomain_Average_384	12249	Pbx1
90	Homeodomain_Average_420	3210;11502;17489	Pknox1;Tgif1;Meis2
91	Homeodomain_Average_47	2250	Barhl2
91	Homeodomain_Average_474	2250	Barhl2
92	Homeodomain_Average_495	2267;2301;20883	Barx1;Msx2;msxc
93	Homeodomain_Average_504	2949;10157;13835;19080;19083;20188	Hoxa10;Hoxb13;Hoxc8;Hoxa11;Hoxa6;Hoxd12
94	Homeodomain_Average_529	2266;2288;18731;19365	Nkx2-6;Nkx3-1;Nkx2-5;nkx3.3
95	Homeodomain_Average_570	2253;2259;2265;2294;2300;4175;8592;19083;19084	Pdx1;Hoxa5;Hoxb2;Hoxd4;Hoxc5;Lhx8;Hoxd3;Hoxa6;Hoxa7
84	Homeodomain_Average_574	9273	Irx3
94	Homeodomain_Average_581	2266;2288;18731;19365	Nkx2-6;Nkx3-1;Nkx2-5;nkx3.3
96	Homeodomain_Average_594	2949;13835;19080;19083;20188	Hoxa10;Hoxc8;Hoxa11;Hoxa6;Hoxd12
97	Homeodomain_Average_600	403;2254;2263;2273;2281;2286;2944;2945;9968;16844;18783;19627;20617	Ehbp1;Prop1;Otp;Prrxl1;rx1;Prrx1;Alx3;Shox2;Dmbx1;Otx2;Uncx;Vsx1;Arx
98	Homeodomain_Average_626	9370;17026;17027;21499;21583;21834	six9;Six3;Six2;six5;six4b;six7
99	Homeodomain_Average_628	5887	Hnf1a
100	Homeodomain_Average_641	2298;19020	En1;Gbx1
101	Homeodomain_Average_646	14771;20145;21226	Isl2;Hmx3;hmx4
102	Homeodomain_Average_651	2296;4173;4174	Tlx1;Lhx5;Lhx3
103	Homeodomain_Average_66	403;2263;2273;16844;21234	Ehbp1;Otp;Prrxl1;Otx2;otx1a
89	Homeodomain_Average_664	12249	Pbx1
104	Homeodomain_Average_668	2290;2949;10157;13835;19080;19083;20188	Cdx1;Hoxa10;Hoxb13;Hoxc8;Hoxa11;Hoxa6;Hoxd12
105	Homeodomain_Average_675	2290	Cdx1
90	Homeodomain_Average_682	3210;11502;17489	Pknox1;Tgif1;Meis2
106	Homeodomain_Average_684	403;2258;2263;2273;2281;2944;9968;15715;16844;20617;21234	Ehbp1;Gsc;Otp;Prrxl1;rx1;Alx3;Dmbx1;Pitx2;Otx2;Arx;otx1a
107	Homeodomain_Average_686	2253;2259;2265;2294;2300;2949;8592;12249;13835;19083;19084	Pdx1;Hoxa5;Hoxb2;Hoxd4;Hoxc5;Hoxa10;Hoxd3;Pbx1;Hoxc8;Hoxa6;Hoxa7
108	Homeodomain_Average_69	4175	Lhx8
109	Homeodomain_Average_693	403;2250;2253;2254;2256;2259;2261;2262;2263;2264;2265;2266;2267;2272;2273;2278;2281;2286;2288;2289;2290;2292;2293;2294;2295;2296;2298;2299;2300;2301;2944;2945;2949;4168;4169;4171;4173;4174;4175;6086;8592;8954;9968;13835;14771;14888;16844;17517;18731;18783;19020;19083;19084;19365;19627;20041;20145;20617;20760;20883;21226;21234;21324;21596;21717;21737	Ehbp1;Barhl2;Pdx1;Prop1;Vax2;Hoxa5;Evx2;Dlx3;Otp;Gsx2;Hoxb2;Nkx2-6;Barx1;Nkx6-2;Prrxl1;Hoxa1;rx1;Prrx1;Nkx3-1;Mnx1;Cdx1;Bsx;Dbx1;Hoxd4;Hlx;Tlx1;En1;Dlx6;Hoxc5;Msx2;Alx3;Shox2;Hoxa10;lmx1a;Lmx1a;Lhx9;Lhx5;Lhx3;Lhx8;Meox2;Hoxd3;Nkx2-2;Dmbx1;Hoxc8;Isl2;Nkx2-4;Otx2;Emx2;Nkx2-5;Uncx;Gbx1;Hoxa6;Hoxa7;nkx3.3;Vsx1;Vsx2;Hmx3;Arx;Lbx1;msxc;hmx4;otx1a;noto;mixl1;Isx;lmx1al
110	Homeodomain_Average_695	2266;2288;8954;14888;18731;19365	Nkx2-6;Nkx3-1;Nkx2-2;Nkx2-4;Nkx2-5;nkx3.3
89	Homeodomain_M1082_1.02	12249	Pbx1
84	Homeodomain_M1152_1.02	9273	Irx3
111	Homeodomain_M1179_1.02	19083;19084	Hoxa6;Hoxa7
112	Homeodomain_M1859_1.02	2298	En1
113	Homeodomain_M2269_1.02	403;2273;2281;16844;21234	Ehbp1;Prrxl1;rx1;Otx2;otx1a
110	Homeodomain_M2302_1.02	2266;2288;8954;14888;18731;19365	Nkx2-6;Nkx3-1;Nkx2-2;Nkx2-4;Nkx2-5;nkx3.3
114	Homeodomain_M2526_1.02	2949;19080	Hoxa10;Hoxa11
115	Homeodomain_M3016_1.02	2263;2273;2281;2286;2944;9968;18783;19627;20617	Otp;Prrxl1;rx1;Prrx1;Alx3;Dmbx1;Uncx;Vsx1;Arx
105	Homeodomain_M3030_1.02	2290	Cdx1
112	Homeodomain_M3191_1.02	2298	En1
116	Homeodomain_M3401_1.02	20145;21226	Hmx3;hmx4
117	Homeodomain_M3428_1.02	2253;2259;2265;2294;2300;8592;13835;19083;19084	Pdx1;Hoxa5;Hoxb2;Hoxd4;Hoxc5;Hoxd3;Hoxc8;Hoxa6;Hoxa7
118	Homeodomain_M4692_1.02	21499;21583	six5;six4b
118	Homeodomain_M4693_1.02	21499;21583	six5;six4b
117	Homeodomain_M4716_1.02	2253;2259;2265;2294;2300;8592;13835;19083;19084	Pdx1;Hoxa5;Hoxb2;Hoxd4;Hoxc5;Hoxd3;Hoxc8;Hoxa6;Hoxa7
119	Homeodomain_M4717_1.02	2266;18731	Nkx2-6;Nkx2-5
81	Homeodomain_M4741_1.02	4171	Lhx9
105	Homeodomain_M4791_1.02	2290	Cdx1
82	Homeodomain_M4941_1.02	17517	Emx2
120	Homeodomain_M4956_1.02	2261;21717	Evx2;Isx
89	Homeodomain_M4959_1.02	12249	Pbx1
121	Homeodomain_M4993_1.02	2295	Hlx
122	Homeodomain_M5281_1.02	2264;2294;8592	Gsx2;Hoxd4;Hoxd3
123	Homeodomain_M5594_1.02	20760	Lbx1
124	Homeodomain_M5626_1.02	6086	Meox2
84	Homeodomain_M6037_1.02	9273	Irx3
125	Homeodomain_M6290_1.02	10157	Hoxb13
126	Homeodomain_M6293_1.02	2253;2259;2294;2300;8592;13835;19083;19084	Pdx1;Hoxa5;Hoxd4;Hoxc5;Hoxd3;Hoxc8;Hoxa6;Hoxa7
127	Homeodomain_M6299_1.02	2259;2294;2300;8592;13835;19083;19084	Hoxa5;Hoxd4;Hoxc5;Hoxd3;Hoxc8;Hoxa6;Hoxa7
114	Homeodomain_M6301_1.02	2949;19080	Hoxa10;Hoxa11
125	Homeodomain_M6302_1.02	10157	Hoxb13
128	Homeodomain_M6304_1.02	2949;13835;19083	Hoxa10;Hoxc8;Hoxa6
81	Homeodomain_M6328_1.02	4171	Lhx9
83	Homeodomain_M6374_1.02	2266;8954;14888;18731	Nkx2-6;Nkx2-2;Nkx2-4;Nkx2-5
83	Homeodomain_M6377_1.02	2266;8954;14888;18731	Nkx2-6;Nkx2-2;Nkx2-4;Nkx2-5
129	Homeodomain_M6419_1.02	3210	Pknox1
130	Homeodomain_M6438_1.02	2254	Prop1
131	Homeodomain_M6439_1.02	2273;2281;2286;2944;20617	Prrxl1;rx1;Prrx1;Alx3;Arx
132	Homeodomain_M6519_1.02	11502	Tgif1
133	Homeodomain_M6525_1.02	2296	Tlx1
133	Homeodomain_M6526_1.02	2296	Tlx1
85	Homeodomain_POU_Average_26	19116	Pou6f1
134	Homeodomain_POU_Average_35	14994;18362;20868	Pou3f2;Pou2f1;pou5f3
135	Homeodomain_POU_Average_50	14994;18362;18375;20868	Pou3f2;Pou2f1;Pou1f1;pou5f3
136	Homeodomain_POU_Average_54	14940;14994;18362;18375;20868	Pou4f1;Pou3f2;Pou2f1;Pou1f1;pou5f3
134	Homeodomain_POU_Average_55	14994;18362;20868	Pou3f2;Pou2f1;pou5f3
134	Homeodomain_POU_Average_56	14994;18362;20868	Pou3f2;Pou2f1;pou5f3
77	Homeodomain_POU_Average_57	6360	Tfcp2
137	Homeodomain_POU_Average_59	14994;18362	Pou3f2;Pou2f1
137	Homeodomain_POU_Average_61	14994;18362	Pou3f2;Pou2f1
77	Homeodomain_POU_M0820_1.02	6360	Tfcp2
138	Homeodomain_POU_M1229_1.02	14940	Pou4f1
139	Homeodomain_POU_M2061_1.02	14994;20868	Pou3f2;pou5f3
134	Homeodomain_POU_M3009_1.02	14994;18362;20868	Pou3f2;Pou2f1;pou5f3
137	Homeodomain_POU_M3680_1.02	14994;18362	Pou3f2;Pou2f1
134	Homeodomain_POU_M3772_1.02	14994;18362;20868	Pou3f2;Pou2f1;pou5f3
134	Homeodomain_POU_M4075_1.02	14994;18362;20868	Pou3f2;Pou2f1;pou5f3
140	Homeodomain_POU_M6417_1.02	18375	Pou1f1
134	Homeodomain_POU_M6426_1.02	14994;18362;20868	Pou3f2;Pou2f1;pou5f3
138	Homeodomain_POU_M6427_1.02	14940	Pou4f1
77	Homeodomain_POU_M6529_1.02	6360	Tfcp2
141	Homeodomain_Paired_box_Average_20	2946	Pax3
142	Homeodomain_Paired_box_Average_40	403;2263;2273;2281;2286;2944;2945;9968;16844;18783;19627;20617	Ehbp1;Otp;Prrxl1;rx1;Prrx1;Alx3;Shox2;Dmbx1;Otx2;Uncx;Vsx1;Arx
143	Homeodomain_Paired_box_Average_47	2273;2944;9968;20617	Prrxl1;Alx3;Dmbx1;Arx
144	Homeodomain_Paired_box_Average_62	2254;2263;2273;2281;2286;2944;2945;9968;18783;19627;20617	Prop1;Otp;Prrxl1;rx1;Prrx1;Alx3;Shox2;Dmbx1;Uncx;Vsx1;Arx
145	Homeodomain_Paired_box_Average_66	2947;4288;19607	Pax6;Pax2;Pax9
146	Homeodomain_Paired_box_M1498_1.02	4288	Pax2
115	Homeodomain_Paired_box_M3016_1.02	2263;2273;2281;2286;2944;9968;18783;19627;20617	Otp;Prrxl1;rx1;Prrx1;Alx3;Dmbx1;Uncx;Vsx1;Arx
141	Homeodomain_Paired_box_M3713_1.02	2946	Pax3
147	Homeodomain_Paired_box_M3720_1.02	4288;19607	Pax2;Pax9
147	Homeodomain_Paired_box_M3721_1.02	4288;19607	Pax2;Pax9
147	Homeodomain_Paired_box_M4705_1.02	4288;19607	Pax2;Pax9
147	Homeodomain_Paired_box_M6409_1.02	4288;19607	Pax2;Pax9
147	Homeodomain_Paired_box_M6411_1.02	4288;19607	Pax2;Pax9
148	MADS_box_Average_20	16806	Srf
149	MADS_box_Average_23	8764	Mef2d
148	MADS_box_Average_24	16806	Srf
148	MADS_box_M1296_1.02	16806	Srf
148	MADS_box_M2464_1.02	16806	Srf
149	MADS_box_M3550_1.02	8764	Mef2d
149	MADS_box_M3553_1.02	8764	Mef2d
148	MADS_box_M3952_1.02	16806	Srf
149	MADS_box_M4695_1.02	8764	Mef2d
150	MBD_Average_1	20667	Mecp2
151	Myb_SANT_Average_12	10566	Mybl1
152	Myb_SANT_Average_3	16189	Cdc5l
153	Myb_SANT_Average_7	14587	Smarcc2
151	Myb_SANT_M1923_1.02	10566	Mybl1
151	Myb_SANT_M3068_1.02	10566	Mybl1
153	Myb_SANT_M4527_1.02	14587	Smarcc2
154	Ndt80_PhoG_Average_1	18193	Myrfl
155	Nuclear_receptor_Average_102	4289	Nr6a1
156	Nuclear_receptor_Average_174	5915;11855;12957;12958	Rorc;Rarb;Esrra;esrrd
157	Nuclear_receptor_Average_179	5915;11747;11855;12956;13169;15881;21456	Rorc;Nr2c1;Rarb;Nr2f6;Rxrb;Nr2f1;nr2f5
158	Nuclear_receptor_Average_182	15475	Thrb
159	Nuclear_receptor_Average_185	15407;18501	Ar;pgr
160	Nuclear_receptor_Average_187	10965;13169	Hnf4g;Rxrb
161	Nuclear_receptor_Average_188	3087;21739	Nr5a1;nr5a5
162	Nuclear_receptor_Average_194	15406;15475	Nr4a3;Thrb
163	Nuclear_receptor_Average_197	3087;5002;5910;5912;5915;5918;11747;11855;11943;12956;12957;12958;13169;15406;15475;15881;21456;21739	Nr5a1;Esr1;Nr1h4;Nr1i2;Rorc;Pparg;Nr2c1;Rarb;Nr2e1;Nr2f6;Esrra;esrrd;Rxrb;Nr4a3;Thrb;Nr2f1;nr2f5;nr5a5
159	Nuclear_receptor_Average_198	15407;18501	Ar;pgr
164	Nuclear_receptor_Average_199	5915;5916;5920	Rorc;Nr1d1;nr1d4a
165	Nuclear_receptor_Average_200	5915;11855;12956;15881;21456	Rorc;Rarb;Nr2f6;Nr2f1;nr2f5
166	Nuclear_receptor_Average_205	5918;10965;12956;13169;15881;21456	Pparg;Hnf4g;Nr2f6;Rxrb;Nr2f1;nr2f5
167	Nuclear_receptor_Average_206	11943	Nr2e1
168	Nuclear_receptor_Average_207	5912;11855;12957;12958	Nr1i2;Rarb;Esrra;esrrd
169	Nuclear_receptor_Average_208	5002;5918;12957;12958	Esr1;Pparg;Esrra;esrrd
170	Nuclear_receptor_Average_3	5912	Nr1i2
171	Nuclear_receptor_Average_47	11747	Nr2c1
172	Nuclear_receptor_Average_53	13169	Rxrb
167	Nuclear_receptor_Average_85	11943	Nr2e1
159	Nuclear_receptor_M1456_1.02	15407;18501	Ar;pgr
173	Nuclear_receptor_M1472_1.02	12402	Nr2e3
173	Nuclear_receptor_M1973_1.02	12402	Nr2e3
174	Nuclear_receptor_M2960_1.02	12956;15881;21456	Nr2f6;Nr2f1;nr2f5
158	Nuclear_receptor_M3996_1.02	15475	Thrb
175	Nuclear_receptor_M4697_1.02	5002	Esr1
176	Nuclear_receptor_M4699_1.02	10965	Hnf4g
161	Nuclear_receptor_M4978_1.02	3087;21739	Nr5a1;nr5a5
173	Nuclear_receptor_M5035_1.02	12402	Nr2e3
167	Nuclear_receptor_M5245_1.02	11943	Nr2e1
177	Nuclear_receptor_M5685_1.02	15406	Nr4a3
177	Nuclear_receptor_M5687_1.02	15406	Nr4a3
158	Nuclear_receptor_M5938_1.02	15475	Thrb
158	Nuclear_receptor_M5939_1.02	15475	Thrb
159	Nuclear_receptor_M6338_1.02	15407;18501	Ar;pgr
178	Nuclear_receptor_M6384_1.02	5910	Nr1h4
173	Nuclear_receptor_M6391_1.02	12402	Nr2e3
179	Nuclear_receptor_M6444_1.02	11855	Rarb
179	Nuclear_receptor_M6446_1.02	11855	Rarb
170	Nuclear_receptor_M6533_1.02	5912	Nr1i2
147	Paired_box_Average_11	4288;19607	Pax2;Pax9
147	Paired_box_Average_3	4288;19607	Pax2;Pax9
146	Paired_box_M1498_1.02	4288	Pax2
147	Paired_box_M3720_1.02	4288;19607	Pax2;Pax9
147	Paired_box_M3721_1.02	4288;19607	Pax2;Pax9
147	Paired_box_M4705_1.02	4288;19607	Pax2;Pax9
147	Paired_box_M6409_1.02	4288;19607	Pax2;Pax9
147	Paired_box_M6411_1.02	4288;19607	Pax2;Pax9
3	RFX_Average_10	66;15742;15743;18247	Rfx7;Rfx1;Rfx2;Rfx4
3	RFX_Average_24	66;15742;15743;18247	Rfx7;Rfx1;Rfx2;Rfx4
3	RFX_Average_38	66;15742;15743;18247	Rfx7;Rfx1;Rfx2;Rfx4
3	RFX_Average_39	66;15742;15743;18247	Rfx7;Rfx1;Rfx2;Rfx4
180	Rel_Average_25	9627	Nfkb2
181	Rel_Average_31	18617	Nfatc3
181	Rel_Average_33	18617	Nfatc3
181	Rel_M5656_1.02	18617	Nfatc3
181	Rel_M5657_1.02	18617	Nfatc3
181	Rel_M5658_1.02	18617	Nfatc3
181	Rel_M6361_1.02	18617	Nfatc3
180	Rel_M6370_1.02	9627	Nfkb2
182	Runt_Average_10	9652	Runx1
182	Runt_Average_2	9652	Runx1
182	Runt_Average_9	9652	Runx1
183	SMAD_Average_3	15278;20523	Nfia;nfixa
184	SMAD_Average_5	5138;8305;13386	Smad2;Smad4;Smad5
183	SMAD_Average_7	15278;20523	Nfia;nfixa
185	SMAD_M2329_1.02	5138;13386	Smad2;Smad5
185	SMAD_M5099_1.02	5138;13386	Smad2;Smad5
186	SMAD_M5102_1.02	8305	Smad4
185	SMAD_M5808_1.02	5138;13386	Smad2;Smad5
185	SMAD_M6463_1.02	5138;13386	Smad2;Smad5
187	SMAD_M6464_1.02	5138	Smad2
188	STAT_Average_24	11718	Stat5b
189	STAT_Average_25	11716;11718	Stat4;Stat5b
190	STAT_M3975_1.02	11716	Stat4
188	STAT_M3986_1.02	11718	Stat5b
191	Sox_Average_51	554;2240;6823;10205;14964;16217;16218	Vwa2;Sox7;Sox3;Sox21;Sox11;Sox8;Sox10
192	Sox_Average_60	554;2240;6823;10205;16217;16218	Vwa2;Sox7;Sox3;Sox21;Sox8;Sox10
193	Sox_Average_61	10448	Tcf7l2
194	Sox_Average_66	6823;10205	Sox3;Sox21
195	Sox_Average_83	554;6823;8094;10205;14964;16217;16218	Vwa2;Sox3;Sox5;Sox21;Sox11;Sox8;Sox10
193	Sox_Average_88	10448	Tcf7l2
193	Sox_Average_90	10448	Tcf7l2
196	Sox_Average_93	6823;8094;10205;16217;16218;19493	Sox3;Sox5;Sox21;Sox8;Sox10;Sox13
192	Sox_Average_95	554;2240;6823;10205;16217;16218	Vwa2;Sox7;Sox3;Sox21;Sox8;Sox10
197	Sox_Average_96	554;6823;16217;16218	Vwa2;Sox3;Sox8;Sox10
198	Sox_Average_99	11751	Hbp1
199	Sox_M1581_1.02	5220	Cic
193	Sox_M2045_1.02	10448	Tcf7l2
200	Sox_M6476_1.02	14964	Sox11
201	T-box_Average_1	15725;16918	Tbx1;Tbx20
202	T-box_Average_25	19092;21313	Eomes;tbx21
203	T-box_Average_28	15725;16918;19092;21313	Tbx1;Tbx20;Eomes;tbx21
204	T-box_Average_32	15725;16918;18079;18322;18865;18885;19092;21313	Tbx1;Tbx20;Tbx2;Tbx15;tbx16;Tbx5;Eomes;tbx21
205	T-box_Average_34	5947	Tbx19
206	T-box_Average_6	15725;16918;18322	Tbx1;Tbx20;Tbx15
35	T-box_Average_8	18079;18865;18885	Tbx2;tbx16;Tbx5
205	T-box_M1843_1.02	5947	Tbx19
205	T-box_M4787_1.02	5947	Tbx19
202	T-box_M5397_1.02	19092;21313	Eomes;tbx21
201	T-box_M5875_1.02	15725;16918	Tbx1;Tbx20
201	T-box_M5879_1.02	15725;16918	Tbx1;Tbx20
35	T-box_M6135_1.02	18079;18865;18885	Tbx2;tbx16;Tbx5
202	T-box_M6211_1.02	19092;21313	Eomes;tbx21
35	T-box_M6503_1.02	18079;18865;18885	Tbx2;tbx16;Tbx5
207	T-box_M6504_1.02	18079	Tbx2
208	TBP_Average_1	12715	Tbpl2
208	TBP_Average_2	12715	Tbpl2
208	TBP_M4011_1.02	12715	Tbpl2
208	TBP_M4014_1.02	12715	Tbpl2
208	TBP_M4708_1.02	12715	Tbpl2
209	THAP_finger_M1666_1.02	6047	Prkrir
209	THAP_finger_M1667_1.02	6047	Prkrir
210	bHLH_Average_10	4862	Twist2
211	bHLH_Average_169	3473;3477;17305;19068	ahr1b;Arnt2;Arntl;Ahr
130	bHLH_Average_192	2254	Prop1
212	bHLH_Average_199	10319	Srebf1
213	bHLH_Average_227	2281;2944;18783;19627	rx1;Alx3;Uncx;Vsx1
212	bHLH_Average_228	10319	Srebf1
214	bHLH_Average_238	4861;4863;7706;19112	Msc;Neurog1;Tcf15;Neurod6
215	bHLH_Average_242	20461;21764	Tal2;tal2
216	bHLH_Average_245	4861;4862;4863;7706;11512;12048;19112;19279;19695;20098;20461;21764	Msc;Twist2;Neurog1;Tcf15;Tcf3;Bhlha15;Neurod6;Bhlhe23;Olig3;Atoh7;Tal2;tal2
217	bHLH_Average_249	5312	Myf5
218	bHLH_Average_257	19112;20098	Neurod6;Atoh7
219	bHLH_Average_259	3474;3475;3477;6518;17305	Sim2;Npas1;Arnt2;Usf1;Arntl
220	bHLH_Average_26	11512;17500	Tcf3;Hand1
221	bHLH_Average_260	361;3481;4406;4408;4409;4410;4415;4759;15041;20578	Mnt;Npas2;Bhlhe41;hes2.1;her1;Hes2;Hes1;Mlx;Tfe3;Max
222	bHLH_Average_261	3473;3477;4408;4410;4415;17305;19068	ahr1b;Arnt2;hes2.1;Hes2;Hes1;Arntl;Ahr
223	bHLH_Average_262	4405;4408;4409;4410;4415	Heyl;hes2.1;her1;Hes2;Hes1
224	bHLH_Average_263	361;3477;3481;4405;4406;4759;4861;4862;4863;4866;5312;6199;6518;7706;8544;9346;10319;11512;15041;17305;19112;19293;19467;20098;20461;20578;21764	Mnt;Arnt2;Npas2;Heyl;Bhlhe41;Mlx;Msc;Twist2;Neurog1;Ptf1a;Myf5;ascl1b;Usf1;Tcf15;Ascl1;Mycn;Srebf1;Tcf3;Tfe3;Arntl;Neurod6;Id1;Nhlh1;Atoh7;Tal2;Max;tal2
225	bHLH_Average_33	7706;11512	Tcf15;Tcf3
226	bHLH_Average_66	3472;3477;17305	Npas4;Arnt2;Arntl
227	bHLH_M0180_1.02	3477;17305	Arnt2;Arntl
212	bHLH_M0190_1.02	10319	Srebf1
228	bHLH_M0213_1.02	19279;19695	Bhlhe23;Olig3
229	bHLH_M2917_1.02	3473;19068	ahr1b;Ahr
230	bHLH_M5176_1.02	11512	Tcf3
227	bHLH_M6150_1.02	3477;17305	Arnt2;Arntl
231	bHLH_M6161_1.02	4406	Bhlhe41
232	bHLH_M6212_1.02	3475	Npas1
233	bHLH_M6268_1.02	17500	Hand1
130	bHLH_M6438_1.02	2254	Prop1
234	bHLH_M6441_1.02	4866;19467	Ptf1a;Nhlh1
235	bHLH_bZIP_Average_13	20578	Max
235	bHLH_bZIP_Average_15	20578	Max
236	bZIP_Average_125	15284;15676;21479	Fos;Atf3;fosaa
237	bZIP_Average_144	16735;18383	Creb3l1;Bach1
238	bZIP_Average_146	8578;9153	Creb5;Crem
239	bZIP_Average_154	8834;14254;16735;19586	Atf6;xbp1;Creb3l1;Creb3l3
240	bZIP_Average_155	11293;12531;13375;15284;15676;21479	Nfe2l2;Jund;Maff;Fos;Atf3;fosaa
241	bZIP_Average_158	11293;12531;15284;15676;18383;19638;21479	Nfe2l2;Jund;Fos;Atf3;Bach1;Batf3;fosaa
242	bZIP_Average_159	8578;9153;12531;14254;15676;16735;19586;19638	Creb5;Crem;Jund;xbp1;Atf3;Creb3l1;Creb3l3;Batf3
243	bZIP_Average_160	4006;8578;20451;21707	Hlf;Creb5;Nfil3;nfil3-2
244	bZIP_Average_163	4355;11293;13375;18383	Mafa;Nfe2l2;Maff;Bach1
245	bZIP_Average_164	4958;18628;21894	Cebpb;Cebpg;cebpb
246	bZIP_Average_165	4355;13375	Mafa;Maff
247	bZIP_Average_30	16735	Creb3l1
248	bZIP_Average_71	18229	Atf4
249	bZIP_M0311_1.02	12531	Jund
250	bZIP_M0316_1.02	20451;21707	Nfil3;nfil3-2
251	bZIP_M3031_1.02	4958;21894	Cebpb;cebpb
251	bZIP_M3040_1.02	4958;21894	Cebpb;cebpb
252	bZIP_M4012_1.02	9153	Crem
252	bZIP_M4013_1.02	9153	Crem
249	bZIP_M4501_1.02	12531	Jund
253	bZIP_M4682_1.02	18383	Bach1
254	bZIP_M6047_1.02	4355	Mafa
248	bZIP_M6154_1.02	18229	Atf4
255	bZIP_M6231_1.02	15284;21479	Fos;fosaa
254	bZIP_M6330_1.02	4355	Mafa
24	bZIP_M6510_1.02	4006	Hlf
256	p53_Average_10	11389	Trp73
256	p53_Average_8	11389	Trp73
256	p53_M3698_1.02	11389	Trp73
256	p53_M6103_1.02	11389	Trp73
256	p53_M6104_1.02	11389	Trp73
