# Supplementary material for: Amphioxus functional genomics and the origins of vertebrate gene regulation
Source: Nature. 2018 Nov 21;564(7734):64–70. doi: 10.1038/s41586-018-0734-6 (PMC6292497; doi:10.1038/s41586-018-0734-6)
Supplement: Supplementary file 4 — This zipped file contains Supplementary Datasets 1-17 – see Supplementary Information document for a full Supplementary Dataset guide. [file 41586_2018_734_MOESM4_ESM.zip › 2017-11-15409B-s4/Supplementary Dataset 11.xlsx]

## Sheet: Supplementary Dataset 11
hyper8_hypo15			hyper15_hypo8			hyper15_hypo36			hyper36_hypo15			hyper36_hypoliver.bed			hyperliver_hypo36
Sc0000000	1360266	1360344	Sc0000000	66879	68241	Sc0000000	903920	904590	Sc0000000	4255464	4256781	Sc0000000	213	836	Sc0000000	534713	535457
Sc0000000	4255464	4256781	Sc0000000	8742998	8743242	Sc0000000	1083712	1083952	Sc0000000	6287724	6288293	Sc0000000	2045	2193	Sc0000000	999474	1001355
Sc0000000	6234756	6235028	Sc0000000	9777047	9777345	Sc0000000	2577548	2577711	Sc0000000	6312721	6313355	Sc0000000	2277	3091	Sc0000000	1078346	1079016
Sc0000000	6312721	6313355	Sc0000001	1194067	1195029	Sc0000000	2578286	2579198	Sc0000000	8846973	8847070	Sc0000000	3260	6801	Sc0000000	1276560	1276951
Sc0000000	8846973	8847070	Sc0000001	1553230	1553462	Sc0000000	3922126	3922570	Sc0000000	9504357	9504867	Sc0000000	6851	7521	Sc0000000	1359631	1359986
Sc0000000	9224499	9225476	Sc0000001	3170436	3170600	Sc0000000	8305623	8306204	Sc0000001	813837	814399	Sc0000000	14048	14459	Sc0000000	1360266	1360344
Sc0000000	9228527	9228876	Sc0000001	3375218	3375256	Sc0000000	8373799	8373925	Sc0000001	1219968	1221227	Sc0000000	26999	27948	Sc0000000	1463444	1463596
Sc0000000	9310897	9310944	Sc0000001	5973883	5974082	Sc0000000	8468937	8469134	Sc0000001	1225066	1225595	Sc0000000	29903	30695	Sc0000000	1712621	1713220
Sc0000000	9311076	9311214	Sc0000001	6491068	6491110	Sc0000000	8513976	8514178	Sc0000001	1970435	1970873	Sc0000000	31526	32045	Sc0000000	2548983	2549200
Sc0000000	9312796	9312925	Sc0000001	7658450	7658685	Sc0000000	8897577	8897717	Sc0000001	3585786	3588242	Sc0000000	32520	34306	Sc0000000	2570551	2570641
Sc0000001	1216078	1217538	Sc0000001	8337060	8337442	Sc0000000	9214819	9215688	Sc0000001	3723952	3724519	Sc0000000	35225	36224	Sc0000000	2574901	2574981
Sc0000001	1970435	1970873	Sc0000001	9462306	9462609	Sc0000000	9216452	9217602	Sc0000001	3726490	3727046	Sc0000000	37706	38926	Sc0000000	2591087	2591573
Sc0000001	4217362	4218599	Sc0000001	9704191	9705062	Sc0000000	9221031	9221420	Sc0000001	4217362	4218599	Sc0000000	40853	42130	Sc0000000	2669836	2670139
Sc0000001	5402810	5402891	Sc0000002	392283	392626	Sc0000000	9221601	9222632	Sc0000001	5497079	5497209	Sc0000000	66879	68241	Sc0000000	3321643	3322979
Sc0000001	5575563	5575655	Sc0000002	842355	842806	Sc0000000	9223156	9224226	Sc0000001	5575563	5575655	Sc0000000	74047	74381	Sc0000000	3557744	3558077
Sc0000001	5811367	5811473	Sc0000002	1792424	1792787	Sc0000000	9305957	9307066	Sc0000001	7312528	7312886	Sc0000000	85424	85578	Sc0000000	3568413	3568528
Sc0000001	7496090	7496740	Sc0000002	2001265	2001452	Sc0000000	9312437	9312700	Sc0000001	7314403	7315244	Sc0000000	86064	86340	Sc0000000	3631534	3631933
Sc0000001	7683895	7683998	Sc0000002	2972993	2974470	Sc0000000	9376991	9377342	Sc0000001	7315327	7315942	Sc0000000	90889	91840	Sc0000000	3633851	3634839
Sc0000001	8061610	8061958	Sc0000002	4041493	4041882	Sc0000000	10392404	10392733	Sc0000001	7396393	7396916	Sc0000000	93008	93155	Sc0000000	3836012	3836234
Sc0000002	1186423	1186867	Sc0000002	6461634	6461924	Sc0000001	532178	533026	Sc0000001	7683895	7683998	Sc0000000	98182	100052	Sc0000000	4002453	4002538
Sc0000002	1762785	1763470	Sc0000002	7249535	7250209	Sc0000001	628145	628242	Sc0000001	8061610	8061958	Sc0000000	100099	100475	Sc0000000	4410237	4410771
Sc0000002	1764268	1765213	Sc0000002	7750309	7750398	Sc0000001	5326954	5327677	Sc0000002	1762785	1763470	Sc0000000	100993	104048	Sc0000000	5227521	5228386
Sc0000002	1765772	1766326	Sc0000003	682399	682842	Sc0000001	5360903	5361337	Sc0000002	1764268	1765213	Sc0000000	104332	104598	Sc0000000	5369014	5369201
Sc0000002	1766920	1767731	Sc0000003	4103091	4103374	Sc0000001	5872893	5873959	Sc0000002	1765772	1766326	Sc0000000	106980	108310	Sc0000000	5696322	5697150
Sc0000002	2706151	2706236	Sc0000003	5787457	5788531	Sc0000001	6744246	6744323	Sc0000002	1766920	1767731	Sc0000000	109240	109364	Sc0000000	5984887	5986114
Sc0000002	2721153	2721258	Sc0000003	5793405	5794321	Sc0000001	6857689	6858398	Sc0000002	2192680	2194205	Sc0000000	110285	110495	Sc0000000	6018605	6020062
Sc0000002	3602699	3603441	Sc0000003	6735781	6736058	Sc0000001	6859022	6860148	Sc0000002	2721153	2721258	Sc0000000	111656	113323	Sc0000000	6067184	6067298
Sc0000002	4156373	4156845	Sc0000003	7639328	7639721	Sc0000001	7796936	7797446	Sc0000002	3602699	3603441	Sc0000000	114824	114890	Sc0000000	6067852	6068219
Sc0000002	5100713	5102197	Sc0000004	90241	90827	Sc0000001	7946105	7946168	Sc0000002	4156373	4156845	Sc0000000	115868	116741	Sc0000000	6068455	6069379
Sc0000002	8478526	8479046	Sc0000004	772388	773226	Sc0000001	8131488	8131559	Sc0000002	6431136	6431245	Sc0000000	121319	121559	Sc0000000	6314395	6314858
Sc0000003	85612	86203	Sc0000004	1973553	1973789	Sc0000001	8410329	8410705	Sc0000002	6545071	6545672	Sc0000000	127132	128212	Sc0000000	6639311	6639518
Sc0000003	88058	88113	Sc0000004	2568185	2568668	Sc0000001	8410932	8411516	Sc0000003	85612	86203	Sc0000000	141955	142252	Sc0000000	6647510	6647590
Sc0000003	107779	108218	Sc0000004	4240099	4240354	Sc0000001	8443227	8443268	Sc0000003	88058	88113	Sc0000000	148721	149202	Sc0000000	6838709	6839000
Sc0000003	494600	495337	Sc0000004	4881115	4881145	Sc0000001	9797838	9798260	Sc0000003	107779	108218	Sc0000000	152029	152439	Sc0000000	6939181	6940897
Sc0000003	655785	655917	Sc0000004	5780508	5780809	Sc0000001	9798946	9799427	Sc0000003	494600	495337	Sc0000000	157488	158989	Sc0000000	7064268	7065476
Sc0000003	1464676	1464804	Sc0000004	6073619	6074130	Sc0000001	9800253	9800412	Sc0000003	598615	599596	Sc0000000	164261	164620	Sc0000000	7094399	7094609
Sc0000003	1626883	1627320	Sc0000004	6074896	6077074	Sc0000002	328514	328791	Sc0000003	600549	600874	Sc0000000	167339	168123	Sc0000000	7117534	7119061
Sc0000003	1628373	1628814	Sc0000004	6082133	6082618	Sc0000002	481778	482060	Sc0000003	1454855	1455302	Sc0000000	168670	169868	Sc0000000	7136199	7136812
Sc0000003	1632619	1633211	Sc0000004	7289997	7290925	Sc0000002	1358296	1358378	Sc0000003	1633392	1633955	Sc0000000	178272	178410	Sc0000000	7542314	7543752
Sc0000003	1633392	1633955	Sc0000004	7423280	7424028	Sc0000002	1579418	1579615	Sc0000003	2383616	2384139	Sc0000000	181704	185174	Sc0000000	7544363	7545669
Sc0000003	2383616	2384139	Sc0000005	2128446	2128740	Sc0000002	2176592	2177359	Sc0000003	2473022	2473555	Sc0000000	186279	186926	Sc0000000	8610715	8611603
Sc0000003	2658992	2659099	Sc0000005	3844964	3845445	Sc0000002	2723880	2724051	Sc0000003	2658992	2659099	Sc0000000	186942	188251	Sc0000000	8927753	8928824
Sc0000003	2802796	2803248	Sc0000005	4073903	4073986	Sc0000002	3184629	3185303	Sc0000003	2802796	2803248	Sc0000000	193936	194002	Sc0000000	9019864	9020567
Sc0000003	2873015	2873275	Sc0000005	6881643	6882347	Sc0000002	5757323	5757450	Sc0000003	2873015	2873275	Sc0000000	194374	194435	Sc0000000	9253043	9253169
Sc0000003	2874290	2874444	Sc0000005	7731655	7732255	Sc0000002	6461141	6461364	Sc0000003	2874290	2874444	Sc0000000	209795	210500	Sc0000000	9310897	9310944
Sc0000003	5073734	5073913	Sc0000006	566813	567380	Sc0000002	6461634	6461924	Sc0000003	4014249	4014802	Sc0000000	213269	213480	Sc0000000	9311076	9311214
Sc0000003	7710903	7711684	Sc0000006	4818337	4818748	Sc0000002	6606670	6607477	Sc0000003	4500797	4501102	Sc0000000	214276	215979	Sc0000000	9312437	9312700
Sc0000004	3251350	3251738	Sc0000006	6933207	6933727	Sc0000002	7750309	7750398	Sc0000003	5073734	5073913	Sc0000000	216765	217372	Sc0000000	9312708	9312766
Sc0000004	3252143	3252718	Sc0000006	7056561	7056664	Sc0000002	8724836	8724921	Sc0000003	7637000	7638155	Sc0000000	233735	234493	Sc0000000	9312796	9312925
Sc0000004	3253403	3254406	Sc0000007	1006523	1006918	Sc0000003	82804	83017	Sc0000003	7710903	7711684	Sc0000000	266753	267267	Sc0000000	9603551	9603799
Sc0000004	5629779	5629935	Sc0000007	4348125	4349949	Sc0000003	142686	142873	Sc0000003	7712398	7712750	Sc0000000	268971	270059	Sc0000000	9654225	9654383
Sc0000004	5637649	5637720	Sc0000007	4352177	4352588	Sc0000003	183539	183646	Sc0000003	8140746	8142416	Sc0000000	273631	274270	Sc0000000	9843774	9844536
Sc0000005	268222	268398	Sc0000007	4878660	4879055	Sc0000003	971548	971752	Sc0000003	8142550	8142853	Sc0000000	274957	275756	Sc0000000	10054034	10054337
Sc0000005	1637796	1638200	Sc0000007	5620450	5620638	Sc0000003	1472592	1472836	Sc0000003	8143251	8143558	Sc0000000	283053	283814	Sc0000000	10384066	10384278
Sc0000005	1638252	1638631	Sc0000007	5620725	5621019	Sc0000003	2443367	2443522	Sc0000003	8143692	8143947	Sc0000000	285106	285293	Sc0000000	10387603	10387809
Sc0000005	1638856	1639066	Sc0000008	280447	282534	Sc0000003	5073510	5073692	Sc0000003	8144046	8144771	Sc0000000	295003	296476	Sc0000001	78302	79159
Sc0000005	2370688	2371939	Sc0000008	608564	608890	Sc0000003	5265426	5265569	Sc0000003	8534486	8535144	Sc0000000	298535	299425	Sc0000001	553936	554009
Sc0000005	2688095	2688357	Sc0000008	4232819	4233220	Sc0000003	5266656	5267100	Sc0000003	8562426	8562986	Sc0000000	306606	307424	Sc0000001	559524	559792
Sc0000005	3015245	3015473	Sc0000008	6110877	6111363	Sc0000003	5271059	5271706	Sc0000004	192956	193400	Sc0000000	312008	312148	Sc0000001	567775	568683
Sc0000005	3218921	3219431	Sc0000009	650857	651171	Sc0000003	5271875	5272348	Sc0000004	3251350	3251738	Sc0000000	312215	313501	Sc0000001	713543	713744
Sc0000005	3605607	3605744	Sc0000009	822542	822660	Sc0000003	5558849	5559190	Sc0000004	3252143	3252718	Sc0000000	316415	317181	Sc0000001	793403	793589
Sc0000005	4603974	4604485	Sc0000010	288578	288729	Sc0000003	5559451	5559685	Sc0000004	3253403	3254406	Sc0000000	595913	596214	Sc0000001	921526	922023
Sc0000005	5816676	5816961	Sc0000010	288973	289219	Sc0000003	5770830	5770930	Sc0000004	3453103	3453350	Sc0000000	633696	634497	Sc0000001	927733	927909
Sc0000005	7806396	7806451	Sc0000010	601645	601850	Sc0000003	5919054	5919684	Sc0000004	4160127	4160380	Sc0000000	681239	681597	Sc0000001	1692045	1692662
Sc0000006	332001	334485	Sc0000010	601926	602077	Sc0000003	7249098	7249138	Sc0000004	5629779	5629935	Sc0000000	718948	720038	Sc0000001	1692887	1693386
Sc0000006	595170	596024	Sc0000010	603978	604620	Sc0000004	262484	262693	Sc0000004	6097099	6098063	Sc0000000	741953	742017	Sc0000001	1990371	1990479
Sc0000006	859389	859858	Sc0000010	1979521	1980073	Sc0000004	373816	373946	Sc0000004	7268125	7268346	Sc0000000	956119	956198	Sc0000001	2041391	2041856
Sc0000006	2285143	2285792	Sc0000010	2579407	2579583	Sc0000004	1160440	1160523	Sc0000005	268222	268398	Sc0000000	997374	997463	Sc0000001	2647026	2647612
Sc0000006	5321458	5322163	Sc0000010	3841856	3842657	Sc0000004	1973553	1973789	Sc0000005	460502	460767	Sc0000000	1246915	1249423	Sc0000001	3049179	3050369
Sc0000006	7052672	7052869	Sc0000010	4491302	4491602	Sc0000004	5776251	5777219	Sc0000005	1637796	1638200	Sc0000000	1313952	1314143	Sc0000001	3066985	3068099
Sc0000007	279787	279877	Sc0000012	331494	331830	Sc0000004	5778001	5779680	Sc0000005	1638252	1638631	Sc0000000	1314160	1314445	Sc0000001	3080478	3080843
Sc0000007	1871026	1871441	Sc0000012	333741	333895	Sc0000004	5780508	5780809	Sc0000005	1638856	1639066	Sc0000000	1316560	1316865	Sc0000001	3168612	3168819
Sc0000007	2102999	2103367	Sc0000012	876688	877201	Sc0000004	6073619	6074130	Sc0000005	2110509	2111331	Sc0000000	1323409	1324378	Sc0000001	3505267	3506100
Sc0000007	3340127	3340175	Sc0000012	2040624	2040835	Sc0000004	6074896	6077074	Sc0000005	2111665	2112169	Sc0000000	1330112	1330468	Sc0000001	3508049	3508968
Sc0000007	3946093	3946238	Sc0000012	4805989	4806611	Sc0000004	6082133	6082618	Sc0000005	2127963	2128343	Sc0000000	1330647	1331280	Sc0000001	3675411	3675991
Sc0000007	4019263	4019339	Sc0000013	220810	221644	Sc0000004	6086042	6086681	Sc0000005	2688095	2688357	Sc0000000	1331474	1331827	Sc0000001	3930760	3930988
Sc0000007	5131384	5131692	Sc0000013	388458	389198	Sc0000004	6311520	6311841	Sc0000005	3605607	3605744	Sc0000000	1333306	1334083	Sc0000001	3931750	3932251
Sc0000007	6501193	6501374	Sc0000013	1912928	1913830	Sc0000004	6695515	6696991	Sc0000005	4603974	4604485	Sc0000000	1335505	1336430	Sc0000001	4082738	4083329
Sc0000008	3260620	3260937	Sc0000013	2395017	2396179	Sc0000004	6935003	6935658	Sc0000005	5816676	5816961	Sc0000000	1390767	1391746	Sc0000001	4087118	4087382
Sc0000008	4815966	4817026	Sc0000014	689521	690331	Sc0000005	75464	75855	Sc0000005	7682455	7682540	Sc0000000	1469279	1469644	Sc0000001	4172561	4172892
Sc0000008	5897371	5897681	Sc0000014	2403159	2403338	Sc0000005	3350639	3351138	Sc0000005	7806396	7806451	Sc0000000	1604145	1605178	Sc0000001	4553471	4553567
Sc0000009	1004460	1004611	Sc0000014	3542115	3542371	Sc0000005	4073903	4073986	Sc0000006	325376	326098	Sc0000000	1653468	1654089	Sc0000001	5001444	5002476
Sc0000009	1040760	1041738	Sc0000014	3547255	3547752	Sc0000005	4094415	4094503	Sc0000006	327774	330445	Sc0000000	1654172	1654342	Sc0000001	5029443	5029937
Sc0000009	1650948	1651469	Sc0000014	3549028	3549519	Sc0000005	5813175	5813258	Sc0000006	595170	596024	Sc0000000	1654911	1655451	Sc0000001	5058578	5058689
Sc0000009	2205753	2205897	Sc0000015	603785	603889	Sc0000005	6318021	6318108	Sc0000006	859389	859858	Sc0000000	1655453	1655661	Sc0000001	5316132	5316972
Sc0000009	2704214	2704366	Sc0000015	1756063	1756898	Sc0000005	6620500	6621633	Sc0000006	4759172	4759315	Sc0000000	1669566	1670137	Sc0000001	5365654	5365995
Sc0000009	2730110	2730462	Sc0000015	1757881	1758397	Sc0000005	7694544	7694623	Sc0000006	4817928	4818324	Sc0000000	1714093	1714155	Sc0000001	5596450	5596554
Sc0000009	5488128	5488254	Sc0000015	1758842	1759241	Sc0000006	167376	168212	Sc0000006	4965563	4966272	Sc0000000	1733412	1734148	Sc0000001	5599135	5600435
Sc0000010	777466	777612	Sc0000015	3149339	3149462	Sc0000006	798563	798907	Sc0000006	5319955	5320495	Sc0000000	1739610	1740332	Sc0000001	5615608	5616460
Sc0000010	1070023	1071074	Sc0000016	1455077	1455318	Sc0000006	1747145	1747901	Sc0000006	5321458	5322163	Sc0000000	1740886	1742613	Sc0000001	5761107	5762911
Sc0000010	1993414	1993882	Sc0000016	2353662	2353788	Sc0000006	1750070	1750329	Sc0000006	5422838	5422915	Sc0000000	1742616	1743353	Sc0000001	5771523	5772691
Sc0000010	4582198	4582777	Sc0000016	2434433	2434811	Sc0000006	3361297	3361954	Sc0000007	1265223	1265744	Sc0000000	1745445	1746114	Sc0000001	5838676	5838808
Sc0000011	762560	762682	Sc0000016	2435594	2436178	Sc0000006	3541259	3541433	Sc0000007	2829596	2829827	Sc0000000	1748354	1748635	Sc0000001	6197533	6198100
Sc0000011	2412488	2412943	Sc0000016	2762548	2763325	Sc0000006	3759623	3760365	Sc0000007	3467124	3467287	Sc0000000	1750332	1750609	Sc0000001	6200161	6200333
Sc0000011	2540844	2541116	Sc0000017	1184726	1185198	Sc0000006	3760563	3760775	Sc0000007	3946093	3946238	Sc0000000	1750636	1750781	Sc0000001	6502445	6502609
Sc0000011	2693741	2694116	Sc0000017	1947544	1948311	Sc0000006	3761240	3762260	Sc0000007	4019263	4019339	Sc0000000	1750884	1751762	Sc0000001	7315943	7316239
Sc0000011	2877396	2878380	Sc0000017	3566510	3566681	Sc0000006	3762490	3764579	Sc0000007	4352669	4353445	Sc0000000	1751799	1751971	Sc0000001	7713726	7713894
Sc0000011	4406641	4407113	Sc0000018	24770	25020	Sc0000006	3766187	3766436	Sc0000007	4879174	4880284	Sc0000000	1754818	1755958	Sc0000001	8426886	8427501
Sc0000011	4756350	4757125	Sc0000018	1311429	1312391	Sc0000006	4185683	4185974	Sc0000007	5131384	5131692	Sc0000000	1768306	1769404	Sc0000001	8441702	8442133
Sc0000012	1933482	1933621	Sc0000018	1388989	1389658	Sc0000006	4481121	4481414	Sc0000007	6377590	6379054	Sc0000000	2451189	2451246	Sc0000001	8500607	8501095
Sc0000012	3210824	3211524	Sc0000018	1920184	1920273	Sc0000006	5421201	5422090	Sc0000008	697533	698160	Sc0000000	2535333	2535478	Sc0000001	8633062	8633843
Sc0000012	3212655	3213204	Sc0000018	2907788	2908412	Sc0000006	5424968	5427326	Sc0000008	3023779	3024347	Sc0000000	2601669	2601771	Sc0000001	8919311	8919581
Sc0000012	3213377	3213478	Sc0000018	2920400	2920810	Sc0000006	6461993	6462044	Sc0000008	3260620	3260937	Sc0000000	2611402	2612344	Sc0000001	8969622	8969683
Sc0000012	4081923	4081996	Sc0000018	3840637	3841519	Sc0000006	6850796	6851194	Sc0000008	5897371	5897681	Sc0000000	2613398	2613902	Sc0000001	8970890	8971664
Sc0000012	4329275	4329374	Sc0000019	1019600	1020224	Sc0000006	7584905	7585232	Sc0000009	450548	450959	Sc0000000	2614214	2614600	Sc0000001	8972344	8972426
Sc0000012	4853968	4854262	Sc0000019	1260271	1260783	Sc0000007	1006523	1006918	Sc0000009	1004460	1004611	Sc0000000	2634296	2635057	Sc0000001	9662057	9662639
Sc0000013	358486	358624	Sc0000019	3277663	3278289	Sc0000007	3117314	3117728	Sc0000009	1040760	1041738	Sc0000000	2684904	2686649	Sc0000001	9705294	9706151
Sc0000014	254326	254633	Sc0000019	3287008	3287247	Sc0000007	3529847	3530469	Sc0000009	1650948	1651469	Sc0000000	2783504	2783739	Sc0000002	175951	176471
Sc0000014	1443135	1443567	Sc0000020	1567161	1567393	Sc0000007	4148089	4148447	Sc0000009	2205753	2205897	Sc0000000	2869389	2870069	Sc0000002	178034	178082
Sc0000014	2108797	2108917	Sc0000020	2372364	2372605	Sc0000007	4816491	4817035	Sc0000009	2704214	2704366	Sc0000000	2871723	2872010	Sc0000002	244683	244780
Sc0000014	2321099	2321289	Sc0000020	3028237	3028424	Sc0000007	6051273	6051802	Sc0000009	5488128	5488254	Sc0000000	2878941	2879552	Sc0000002	313233	314484
Sc0000014	3733179	3734303	Sc0000021	3107303	3107712	Sc0000007	6917870	6918313	Sc0000010	600560	600778	Sc0000000	2883611	2885477	Sc0000002	315466	315698
Sc0000014	3909094	3910206	Sc0000021	3324006	3325413	Sc0000007	7214507	7214640	Sc0000010	777466	777612	Sc0000000	3312990	3313143	Sc0000002	493684	494134
Sc0000014	4242293	4242343	Sc0000022	1001842	1002399	Sc0000007	7220646	7220866	Sc0000010	1993414	1993882	Sc0000000	3389515	3390748	Sc0000002	705716	705830
Sc0000014	4243173	4243824	Sc0000022	1460654	1460831	Sc0000007	7240669	7241168	Sc0000010	4582198	4582777	Sc0000000	3428569	3428824	Sc0000002	709956	710320
Sc0000014	4243846	4244787	Sc0000022	2943154	2951351	Sc0000007	7242216	7242463	Sc0000010	4729478	4729898	Sc0000000	3429387	3429440	Sc0000002	748183	748365
Sc0000014	4245309	4245638	Sc0000023	695700	695878	Sc0000007	7244744	7245950	Sc0000011	308	534	Sc0000000	3472698	3473573	Sc0000002	1036923	1037258
Sc0000014	4245694	4245894	Sc0000023	1432106	1433190	Sc0000007	7252349	7254533	Sc0000011	762560	762682	Sc0000000	3476522	3477966	Sc0000002	1247990	1248604
Sc0000014	4246066	4246140	Sc0000024	94665	95175	Sc0000007	7371470	7371606	Sc0000011	1855190	1857098	Sc0000000	3478015	3478275	Sc0000002	1351891	1352160
Sc0000014	4247094	4247176	Sc0000024	642038	642655	Sc0000008	237560	238624	Sc0000011	1859967	1860063	Sc0000000	3478442	3478687	Sc0000002	1445295	1446001
Sc0000015	232632	232906	Sc0000024	1669204	1669330	Sc0000008	544755	544928	Sc0000011	2412488	2412943	Sc0000000	3478833	3479701	Sc0000002	1473307	1474689
Sc0000016	711995	712404	Sc0000024	2117535	2117689	Sc0000008	545103	545482	Sc0000011	2540844	2541116	Sc0000000	3480086	3480730	Sc0000002	2101541	2101780
Sc0000016	1509628	1509698	Sc0000025	411603	412113	Sc0000008	546159	546468	Sc0000011	2693741	2694116	Sc0000000	3481185	3481656	Sc0000002	2172248	2172821
Sc0000016	1733941	1734247	Sc0000025	422105	422398	Sc0000008	1305812	1305866	Sc0000011	2694230	2694814	Sc0000000	3483203	3484499	Sc0000002	2174196	2174682
Sc0000016	3666459	3666745	Sc0000025	1223192	1223345	Sc0000008	2077632	2077799	Sc0000011	2875695	2875863	Sc0000000	3508746	3509750	Sc0000002	2184452	2184945
Sc0000016	3735360	3735626	Sc0000026	469641	469720	Sc0000008	3198983	3199303	Sc0000011	2877396	2878380	Sc0000000	3624185	3624793	Sc0000002	2233549	2233891
Sc0000017	2601216	2601356	Sc0000026	730094	730422	Sc0000008	3476040	3477094	Sc0000011	4406641	4407113	Sc0000000	3637936	3638521	Sc0000002	2406992	2408076
Sc0000018	1321960	1322703	Sc0000027	47689	47864	Sc0000008	3607839	3607976	Sc0000011	4686027	4686122	Sc0000000	3649610	3649736	Sc0000002	2421418	2422408
Sc0000018	1605866	1606421	Sc0000027	546138	546552	Sc0000008	3609699	3609790	Sc0000011	4758050	4760770	Sc0000000	3678678	3679218	Sc0000002	2470710	2471385
Sc0000018	2327013	2327095	Sc0000027	757987	758340	Sc0000008	3899547	3899931	Sc0000011	5163074	5163210	Sc0000000	3737592	3738297	Sc0000002	2475046	2475478
Sc0000018	3266097	3266484	Sc0000027	1031006	1031067	Sc0000008	4725029	4726384	Sc0000011	5468881	5469561	Sc0000000	3738414	3739287	Sc0000002	2642490	2643224
Sc0000020	2478930	2479012	Sc0000027	1423551	1423802	Sc0000008	5239365	5239424	Sc0000011	5705063	5705443	Sc0000000	3741058	3741487	Sc0000002	2706151	2706236
Sc0000021	3175795	3176408	Sc0000027	2096776	2096988	Sc0000009	165754	166121	Sc0000012	841171	842031	Sc0000000	3743829	3745116	Sc0000002	2885552	2885743
Sc0000023	191706	192097	Sc0000028	1593166	1593504	Sc0000009	166206	166584	Sc0000012	1922050	1922529	Sc0000000	3746220	3747098	Sc0000002	2920869	2921301
Sc0000023	2339314	2340289	Sc0000029	1753017	1756808	Sc0000009	244971	245169	Sc0000012	1933482	1933621	Sc0000000	3747851	3748849	Sc0000002	3271506	3271686
Sc0000023	2345081	2346244	Sc0000029	2140715	2141396	Sc0000009	245433	245825	Sc0000012	3117159	3117442	Sc0000000	3750398	3751857	Sc0000002	3405080	3406144
Sc0000024	2200073	2200234	Sc0000030	1589561	1590094	Sc0000009	246081	246324	Sc0000012	3210824	3211524	Sc0000000	3753310	3753607	Sc0000002	3590928	3591546
Sc0000024	2846821	2847409	Sc0000030	1899007	1899092	Sc0000009	250177	250400	Sc0000012	4081923	4081996	Sc0000000	3754360	3755116	Sc0000002	3667192	3667244
Sc0000025	229802	230557	Sc0000030	2357135	2357385	Sc0000009	404234	404775	Sc0000012	4329275	4329374	Sc0000000	3758598	3759489	Sc0000002	3690465	3690822
Sc0000025	1484574	1484612	Sc0000031	1200062	1200702	Sc0000009	595358	595834	Sc0000012	4853968	4854262	Sc0000000	3762357	3762912	Sc0000002	3725753	3726142
Sc0000025	2670162	2670362	Sc0000031	1201577	1202244	Sc0000009	650857	651171	Sc0000012	4983556	4983902	Sc0000000	3764689	3765984	Sc0000002	3739657	3740758
Sc0000025	2675855	2676398	Sc0000031	1238865	1239371	Sc0000009	768228	768772	Sc0000013	358486	358624	Sc0000000	3767812	3768379	Sc0000002	4241497	4241544
Sc0000025	2677346	2678390	Sc0000031	2142411	2143219	Sc0000009	768812	769163	Sc0000013	1577190	1577852	Sc0000000	3777374	3777592	Sc0000002	4263119	4263888
Sc0000025	2679955	2680376	Sc0000032	505865	506200	Sc0000009	1137490	1137562	Sc0000013	3005212	3005399	Sc0000000	3782810	3784314	Sc0000002	4590859	4591133
Sc0000026	316605	316850	Sc0000032	580244	580654	Sc0000009	1209708	1210398	Sc0000013	3892431	3892564	Sc0000000	3784336	3784555	Sc0000002	4632358	4632540
Sc0000026	351132	351687	Sc0000032	952284	953209	Sc0000009	1211877	1211924	Sc0000013	4411295	4412495	Sc0000000	3784736	3785991	Sc0000002	5123347	5123684
Sc0000026	1830278	1830513	Sc0000032	953716	953835	Sc0000009	1656288	1656492	Sc0000013	4425431	4425638	Sc0000000	3786411	3787708	Sc0000002	5185118	5185184
Sc0000026	2287426	2288131	Sc0000032	957612	958492	Sc0000009	2210091	2211147	Sc0000014	1443135	1443567	Sc0000000	3789567	3790420	Sc0000002	5289205	5289544
Sc0000026	2768125	2768210	Sc0000032	1741018	1741085	Sc0000009	4914689	4916014	Sc0000014	3544140	3544711	Sc0000000	3797517	3798539	Sc0000002	5478743	5478826
Sc0000027	106010	106356	Sc0000033	1333295	1334041	Sc0000009	5260038	5260116	Sc0000014	3848578	3849193	Sc0000000	3801496	3803082	Sc0000002	5615934	5615997
Sc0000027	106376	106955	Sc0000033	2323706	2325046	Sc0000010	413306	413620	Sc0000014	3909094	3910206	Sc0000000	3806225	3806754	Sc0000002	5678981	5679195
Sc0000027	893468	895714	Sc0000033	2335986	2336943	Sc0000010	527114	527559	Sc0000014	4039701	4039849	Sc0000000	3806800	3807753	Sc0000002	5759684	5759812
Sc0000027	1400958	1401752	Sc0000033	2385862	2386151	Sc0000010	622954	623459	Sc0000014	4242293	4242343	Sc0000000	3822741	3823763	Sc0000002	5985634	5986807
Sc0000027	1425617	1426321	Sc0000034	615054	615372	Sc0000010	1304018	1304230	Sc0000014	4243173	4243824	Sc0000000	3823801	3824564	Sc0000002	6431298	6431633
Sc0000027	1760750	1760894	Sc0000034	1983137	1983292	Sc0000010	1307235	1307921	Sc0000014	4243846	4244787	Sc0000000	3825114	3825491	Sc0000002	6461634	6461924
Sc0000028	2442706	2442793	Sc0000035	1138788	1138883	Sc0000010	1541166	1541452	Sc0000014	4245309	4245638	Sc0000000	3826013	3826799	Sc0000002	7064169	7064301
Sc0000029	4031	4632	Sc0000035	1397148	1397423	Sc0000010	1543415	1543524	Sc0000014	4245694	4245894	Sc0000000	3827779	3828353	Sc0000002	7145399	7145953
Sc0000029	545202	545386	Sc0000035	1816065	1817332	Sc0000010	1583889	1585213	Sc0000014	4246066	4246140	Sc0000000	3916896	3917318	Sc0000002	7560344	7561688
Sc0000029	577758	578233	Sc0000035	1853897	1857494	Sc0000010	3042111	3042763	Sc0000015	232632	232906	Sc0000000	3920288	3920924	Sc0000002	7563952	7564259
Sc0000029	1455871	1455931	Sc0000036	326693	326960	Sc0000010	3841856	3842657	Sc0000015	1502043	1502269	Sc0000000	3921149	3922040	Sc0000002	7750309	7750398
Sc0000029	2168023	2168352	Sc0000036	1534809	1535447	Sc0000010	4484852	4485678	Sc0000015	2332225	2332438	Sc0000000	3976192	3976254	Sc0000002	7994304	7994387
Sc0000030	471990	472627	Sc0000036	2166538	2167029	Sc0000010	4667991	4668188	Sc0000015	2333710	2333854	Sc0000000	4118417	4118643	Sc0000002	8127992	8128104
Sc0000030	1534490	1534682	Sc0000036	2187107	2187179	Sc0000010	5220713	5220904	Sc0000015	2334316	2334688	Sc0000000	4255464	4256781	Sc0000002	8475720	8476007
Sc0000030	1547450	1547828	Sc0000037	183024	183132	Sc0000011	272221	272574	Sc0000015	3644472	3644576	Sc0000000	4257400	4257652	Sc0000002	8478526	8479046
Sc0000031	107702	108058	Sc0000037	1762751	1763664	Sc0000011	322233	322647	Sc0000016	64865	65396	Sc0000000	4421374	4422405	Sc0000002	8602525	8602918
Sc0000031	720551	720791	Sc0000038	1357457	1358390	Sc0000011	328234	329589	Sc0000016	148520	148665	Sc0000000	4430541	4432209	Sc0000002	8617920	8618247
Sc0000031	929226	929273	Sc0000038	1414622	1415324	Sc0000011	1519195	1519538	Sc0000016	349778	350043	Sc0000000	4435416	4435582	Sc0000002	8618575	8618668
Sc0000031	964902	965221	Sc0000038	2250293	2251143	Sc0000011	2113591	2114000	Sc0000016	383696	383782	Sc0000000	4437064	4439583	Sc0000003	105520	106135
Sc0000031	1079043	1079591	Sc0000040	224472	224565	Sc0000011	3921008	3921671	Sc0000016	1716953	1717144	Sc0000000	4439594	4440539	Sc0000003	108795	109447
Sc0000031	1796118	1796657	Sc0000040	250529	250561	Sc0000011	5275932	5275997	Sc0000016	1733941	1734247	Sc0000000	4442350	4443431	Sc0000003	110312	110674
Sc0000032	1441145	1441217	Sc0000041	1543055	1543531	Sc0000012	417293	417665	Sc0000016	3735360	3735626	Sc0000000	4443848	4445122	Sc0000003	197585	197669
Sc0000033	1084412	1085498	Sc0000041	1547796	1548368	Sc0000012	1432492	1432715	Sc0000016	4075082	4075445	Sc0000000	4548163	4548249	Sc0000003	204826	205474
Sc0000033	1147514	1147977	Sc0000042	978532	978625	Sc0000012	1618520	1619000	Sc0000017	566563	566839	Sc0000000	4591313	4591694	Sc0000003	351260	351942
Sc0000033	1182893	1183378	Sc0000044	627214	627344	Sc0000012	2421888	2422053	Sc0000017	1327380	1327511	Sc0000000	4658727	4659167	Sc0000003	389506	390004
Sc0000033	1184071	1184774	Sc0000044	940591	940796	Sc0000012	2870122	2870449	Sc0000017	2209065	2209156	Sc0000000	4867671	4867903	Sc0000003	550341	551111
Sc0000033	1185453	1187223	Sc0000046	758142	759077	Sc0000012	2871909	2872993	Sc0000017	2865132	2866928	Sc0000000	4869252	4869855	Sc0000003	570587	570803
Sc0000033	1187873	1190275	Sc0000046	1470881	1471358	Sc0000012	3208171	3208899	Sc0000018	1321960	1322703	Sc0000000	4889740	4890535	Sc0000003	655785	655917
Sc0000034	310789	311254	Sc0000047	1016497	1016606	Sc0000012	3903183	3904725	Sc0000018	1605866	1606421	Sc0000000	4895687	4896702	Sc0000003	1233552	1234666
Sc0000035	114688	114814	Sc0000048	462859	463484	Sc0000013	183672	187266	Sc0000018	1758788	1759494	Sc0000000	4902851	4903080	Sc0000003	1241561	1241831
Sc0000035	198599	198775	Sc0000048	1595104	1595165	Sc0000013	358632	359316	Sc0000018	1915110	1915525	Sc0000000	4903775	4904020	Sc0000003	1462503	1463647
Sc0000035	1715296	1715507	Sc0000049	1240695	1241025	Sc0000013	1912928	1913830	Sc0000018	2733460	2734103	Sc0000000	4921296	4922632	Sc0000003	1464676	1464804
Sc0000037	650676	651297	Sc0000050	151463	151998	Sc0000013	2394444	2394556	Sc0000019	1064752	1065130	Sc0000000	4927471	4927948	Sc0000003	1466046	1466670
Sc0000037	1691355	1691499	Sc0000050	401006	401125	Sc0000013	2395017	2396179	Sc0000019	1586250	1586475	Sc0000000	5015288	5015369	Sc0000003	3153530	3155033
Sc0000037	1960936	1961516	Sc0000050	668755	670253	Sc0000013	4031160	4031770	Sc0000019	1785727	1785943	Sc0000000	5050903	5053080	Sc0000003	3162751	3163127
Sc0000038	1055762	1056555	Sc0000050	1385172	1385982	Sc0000013	4035658	4036155	Sc0000019	1793281	1793430	Sc0000000	5061591	5061890	Sc0000003	3332093	3333758
Sc0000038	1056630	1056822	Sc0000051	614803	615308	Sc0000014	1495419	1495747	Sc0000019	3273834	3274104	Sc0000000	5062798	5063796	Sc0000003	3630629	3630720
Sc0000038	1056845	1057121	Sc0000052	648651	649160	Sc0000014	1678511	1679573	Sc0000020	1144043	1144536	Sc0000000	5074026	5074790	Sc0000003	3631655	3632106
Sc0000038	1585355	1586090	Sc0000052	1202832	1203753	Sc0000014	4242674	4242799	Sc0000020	2368099	2368441	Sc0000000	5076575	5077258	Sc0000003	3632697	3632830
Sc0000038	1627022	1627652	Sc0000052	1543086	1543357	Sc0000015	1715731	1716253	Sc0000020	2701674	2701780	Sc0000000	5079942	5080140	Sc0000003	3798026	3798337
Sc0000040	1243423	1243697	Sc0000052	1760196	1760300	Sc0000015	1865751	1866376	Sc0000020	2701911	2702248	Sc0000000	5084955	5086029	Sc0000003	3840133	3840322
Sc0000040	1391904	1392302	Sc0000053	134564	135777	Sc0000015	1866925	1870662	Sc0000022	2128338	2129217	Sc0000000	5090134	5091491	Sc0000003	4039333	4039462
Sc0000040	2051404	2051737	Sc0000054	34343	35722	Sc0000015	1871688	1872764	Sc0000022	3164289	3164568	Sc0000000	5099849	5100493	Sc0000003	4075760	4076579
Sc0000040	2192336	2192685	Sc0000054	1492671	1493792	Sc0000015	1874738	1875515	Sc0000023	1277811	1278556	Sc0000000	5106553	5107126	Sc0000003	4077582	4077703
Sc0000041	64401	64592	Sc0000055	1375589	1375674	Sc0000015	1901567	1901643	Sc0000023	2797862	2798293	Sc0000000	5147996	5148451	Sc0000003	4286024	4286287
Sc0000041	317106	317243	Sc0000056	402753	402833	Sc0000015	3381754	3382809	Sc0000024	616453	617607	Sc0000000	5154022	5156570	Sc0000003	4453570	4453887
Sc0000044	1850632	1850908	Sc0000056	729307	729404	Sc0000015	3383326	3386094	Sc0000024	2200073	2200234	Sc0000000	5210283	5212004	Sc0000003	4771651	4771739
Sc0000044	1851899	1852533	Sc0000057	447727	447938	Sc0000015	3386162	3386555	Sc0000024	2847671	2847849	Sc0000000	5256108	5257027	Sc0000003	4860829	4861392
Sc0000045	860732	860861	Sc0000057	955303	955617	Sc0000015	3623932	3625766	Sc0000025	229802	230557	Sc0000000	5269662	5270375	Sc0000003	4904339	4904386
Sc0000046	3774	3958	Sc0000057	1011139	1015675	Sc0000015	4023399	4023865	Sc0000025	446231	446777	Sc0000000	5271527	5271867	Sc0000003	5058383	5059091
Sc0000046	4569	5238	Sc0000057	1027284	1028071	Sc0000016	2434433	2434811	Sc0000025	1627580	1627711	Sc0000000	5271942	5273492	Sc0000003	5213137	5213415
Sc0000046	222905	223256	Sc0000057	1028072	1028145	Sc0000016	2435594	2436178	Sc0000026	88178	88426	Sc0000000	5273730	5275376	Sc0000003	5608748	5609053
Sc0000046	225922	226228	Sc0000057	1258064	1258161	Sc0000016	2465815	2466224	Sc0000026	200162	201503	Sc0000000	5275421	5276049	Sc0000003	5616966	5617089
Sc0000046	623095	623938	Sc0000057	1330644	1330726	Sc0000016	2819190	2819497	Sc0000026	351132	351687	Sc0000000	5276663	5277180	Sc0000003	5760300	5760975
Sc0000046	751412	751888	Sc0000057	1448031	1449335	Sc0000016	2997983	2998412	Sc0000026	1766152	1766371	Sc0000000	5277818	5279333	Sc0000003	5770633	5770767
Sc0000046	1203208	1203275	Sc0000057	1502205	1502407	Sc0000016	3971545	3971638	Sc0000026	2438929	2439699	Sc0000000	5279598	5281077	Sc0000003	5916474	5917062
Sc0000046	1331538	1332233	Sc0000058	494206	496330	Sc0000016	4103671	4104181	Sc0000027	106010	106356	Sc0000000	5283002	5284267	Sc0000003	5923459	5923595
Sc0000046	1333665	1335216	Sc0000058	503542	504059	Sc0000016	4208368	4208870	Sc0000027	106376	106955	Sc0000000	5284781	5285418	Sc0000003	5931101	5931327
Sc0000046	1612731	1613058	Sc0000058	513205	513816	Sc0000017	531373	532344	Sc0000027	851859	852322	Sc0000000	5326558	5327266	Sc0000003	5931335	5932141
Sc0000046	1842082	1842172	Sc0000058	519610	519770	Sc0000017	845577	845633	Sc0000027	853615	854680	Sc0000000	5353022	5353125	Sc0000003	6255229	6255273
Sc0000047	469904	470484	Sc0000058	522422	523093	Sc0000017	2863747	2864134	Sc0000027	1400958	1401752	Sc0000000	5363232	5363690	Sc0000003	6328000	6328103
Sc0000047	471453	471561	Sc0000058	526395	526554	Sc0000017	2864371	2864773	Sc0000027	1402563	1403562	Sc0000000	5369822	5370056	Sc0000003	6675610	6676070
Sc0000047	1684202	1684336	Sc0000058	527982	528472	Sc0000017	3098185	3099083	Sc0000027	1425617	1426321	Sc0000000	5414390	5414545	Sc0000003	6862548	6863053
Sc0000048	97961	98059	Sc0000058	528583	529015	Sc0000017	3807184	3807321	Sc0000027	1427914	1428478	Sc0000000	5424811	5425397	Sc0000003	6900303	6900648
Sc0000048	806709	806808	Sc0000058	534260	534499	Sc0000017	3807444	3807872	Sc0000027	1453479	1453584	Sc0000000	5634647	5634759	Sc0000003	6940757	6941231
Sc0000049	719244	719345	Sc0000058	542329	543048	Sc0000017	4153591	4155092	Sc0000027	1760750	1760894	Sc0000000	5647115	5647559	Sc0000003	7639831	7640256
Sc0000049	913292	913379	Sc0000058	543674	543871	Sc0000018	134071	134480	Sc0000028	78657	79432	Sc0000000	5647595	5649192	Sc0000003	7641268	7641494
Sc0000049	1782069	1782229	Sc0000058	1414103	1415975	Sc0000018	2065407	2065696	Sc0000028	736581	737442	Sc0000000	5650206	5652019	Sc0000003	7642192	7643026
Sc0000050	1638526	1639007	Sc0000059	787380	787713	Sc0000018	2084948	2085080	Sc0000028	744647	745698	Sc0000000	5706465	5706951	Sc0000003	7651014	7651558
Sc0000051	959660	959772	Sc0000059	788114	788425	Sc0000018	3104679	3104945	Sc0000028	2203463	2203536	Sc0000000	5756597	5756955	Sc0000003	7791741	7791801
Sc0000051	961389	961549	Sc0000059	801135	801226	Sc0000018	3136394	3137423	Sc0000028	2442706	2442793	Sc0000000	5773325	5774116	Sc0000003	7896157	7897585
Sc0000051	964414	964886	Sc0000059	860052	860807	Sc0000018	3238050	3238302	Sc0000029	1173989	1174321	Sc0000000	5792311	5793132	Sc0000003	8247017	8248214
Sc0000052	73032	73098	Sc0000059	887719	887853	Sc0000019	1260271	1260783	Sc0000029	1175018	1175178	Sc0000000	5799961	5800416	Sc0000003	8341488	8342505
Sc0000052	408548	408687	Sc0000060	482259	482972	Sc0000019	3108665	3108717	Sc0000029	1709413	1709648	Sc0000000	5901231	5901378	Sc0000003	8517963	8518824
Sc0000052	590464	590649	Sc0000060	1558789	1559291	Sc0000019	3276031	3276116	Sc0000030	471990	472627	Sc0000000	5920828	5921560	Sc0000004	131649	132300
Sc0000053	315487	315918	Sc0000062	326903	327415	Sc0000019	3277663	3278289	Sc0000030	548525	548863	Sc0000000	5921580	5921698	Sc0000004	135813	135975
Sc0000054	1587632	1587988	Sc0000062	785695	785802	Sc0000019	3287008	3287247	Sc0000030	1534490	1534682	Sc0000000	5935136	5935462	Sc0000004	136891	136997
Sc0000055	1375076	1375309	Sc0000062	801541	801597	Sc0000020	2317634	2318553	Sc0000030	1547450	1547828	Sc0000000	5968270	5968784	Sc0000004	165977	166525
Sc0000055	1405023	1405092	Sc0000062	1203831	1203901	Sc0000020	2763184	2763224	Sc0000030	1699354	1699488	Sc0000000	6005271	6006118	Sc0000004	318083	318604
Sc0000056	648346	648611	Sc0000062	1206589	1206967	Sc0000020	3000315	3001288	Sc0000030	1789430	1789863	Sc0000000	6006850	6007850	Sc0000004	389634	390064
Sc0000056	1218004	1218500	Sc0000062	1209949	1210116	Sc0000020	3094112	3094815	Sc0000031	95052	95187	Sc0000000	6009568	6009904	Sc0000004	774840	774944
Sc0000057	594294	594408	Sc0000062	1210761	1211366	Sc0000020	3364832	3364998	Sc0000031	107702	108058	Sc0000000	6013369	6013541	Sc0000004	843661	844274
Sc0000057	1052131	1052304	Sc0000062	1272819	1273364	Sc0000021	3024200	3025420	Sc0000031	141320	141760	Sc0000000	6014390	6014539	Sc0000004	1230514	1230630
Sc0000058	887318	888121	Sc0000063	909611	909702	Sc0000021	3393213	3394023	Sc0000031	964902	965221	Sc0000000	6014542	6015048	Sc0000004	1527735	1529285
Sc0000058	889580	889716	Sc0000064	848760	848891	Sc0000022	985879	986491	Sc0000031	1178460	1178677	Sc0000000	6017495	6018306	Sc0000004	1562819	1563713
Sc0000058	1126842	1127056	Sc0000064	879253	879846	Sc0000022	1154602	1155200	Sc0000031	1796118	1796657	Sc0000000	6025016	6025314	Sc0000004	1573621	1573936
Sc0000059	187747	188707	Sc0000064	1303852	1304195	Sc0000022	1867931	1868318	Sc0000032	325672	325857	Sc0000000	6029787	6030158	Sc0000004	2385107	2387137
Sc0000059	662596	662682	Sc0000064	1463429	1463517	Sc0000022	1868348	1868857	Sc0000032	564603	564730	Sc0000000	6037350	6038662	Sc0000004	3129797	3130256
Sc0000059	716077	716263	Sc0000065	293620	293713	Sc0000022	1869361	1869675	Sc0000032	947424	947696	Sc0000000	6130710	6131658	Sc0000004	3250355	3250681
Sc0000060	1135962	1136582	Sc0000065	293811	294256	Sc0000022	1965709	1966568	Sc0000033	1077420	1078994	Sc0000000	6132053	6133098	Sc0000004	3453371	3453701
Sc0000060	1568828	1569726	Sc0000065	1115248	1116483	Sc0000022	2520581	2520677	Sc0000033	1080000	1080881	Sc0000000	6156014	6159299	Sc0000004	3590329	3591428
Sc0000061	412853	413285	Sc0000065	1117140	1117565	Sc0000023	425825	426514	Sc0000033	1084412	1085498	Sc0000000	6159362	6162555	Sc0000004	4036415	4036545
Sc0000061	1239682	1240341	Sc0000065	1121258	1122469	Sc0000023	430725	430816	Sc0000033	1147514	1147977	Sc0000000	6162599	6163272	Sc0000004	4127749	4127969
Sc0000062	652648	653825	Sc0000066	431544	432253	Sc0000023	486655	487002	Sc0000033	1544604	1544770	Sc0000000	6166411	6167230	Sc0000004	4186572	4187043
Sc0000062	667619	667863	Sc0000067	657934	658270	Sc0000023	2338746	2339218	Sc0000033	2335165	2335803	Sc0000000	6167791	6168555	Sc0000004	4187697	4189180
Sc0000062	818928	819230	Sc0000067	1199555	1199782	Sc0000023	2346947	2347145	Sc0000034	310789	311254	Sc0000000	6169909	6170127	Sc0000004	4970538	4971252
Sc0000062	1384954	1386306	Sc0000068	107013	107493	Sc0000024	391877	392048	Sc0000035	114688	114814	Sc0000000	6171896	6172623	Sc0000004	4971553	4971780
Sc0000062	1431796	1432044	Sc0000069	537330	537536	Sc0000024	1773280	1773385	Sc0000035	1745363	1746253	Sc0000000	6173080	6173690	Sc0000004	4972701	4972772
Sc0000062	1432647	1433117	Sc0000070	406932	407677	Sc0000024	1782331	1783036	Sc0000035	2227337	2227810	Sc0000000	6174460	6175190	Sc0000004	4972941	4972991
Sc0000062	1433559	1433798	Sc0000071	455378	456031	Sc0000025	669289	670281	Sc0000036	1546301	1547295	Sc0000000	6175971	6176278	Sc0000004	4974195	4974593
Sc0000063	21147	21206	Sc0000072	881603	881931	Sc0000025	673009	673331	Sc0000037	1384042	1384582	Sc0000000	6177923	6178350	Sc0000004	5476571	5476930
Sc0000063	385001	385548	Sc0000074	1292478	1292682	Sc0000026	469641	469720	Sc0000037	1772463	1772583	Sc0000000	6178852	6179077	Sc0000004	5498813	5499093
Sc0000063	477179	477773	Sc0000075	1296837	1296892	Sc0000026	730094	730422	Sc0000038	1055762	1056555	Sc0000000	6179709	6179841	Sc0000004	5588511	5589487
Sc0000064	226482	227050	Sc0000077	423447	423879	Sc0000026	886270	886984	Sc0000038	1056630	1056822	Sc0000000	6180180	6181064	Sc0000004	5627375	5628010
Sc0000064	789206	789305	Sc0000077	444898	444980	Sc0000026	1260806	1261242	Sc0000038	1056845	1057121	Sc0000000	6186570	6188362	Sc0000004	5628214	5628494
Sc0000065	19024	19730	Sc0000077	1272546	1274085	Sc0000026	1456820	1457342	Sc0000038	1627022	1627652	Sc0000000	6188865	6190190	Sc0000004	5631095	5631654
Sc0000065	252204	252691	Sc0000077	1274402	1275018	Sc0000026	1576212	1576348	Sc0000039	2239135	2239919	Sc0000000	6191080	6191774	Sc0000004	5635837	5636936
Sc0000065	256312	256619	Sc0000077	1277530	1277865	Sc0000026	1703750	1704516	Sc0000040	396902	397342	Sc0000000	6193947	6195251	Sc0000004	5637028	5637331
Sc0000065	687687	688025	Sc0000078	233558	233699	Sc0000026	1833031	1833406	Sc0000040	1391904	1392302	Sc0000000	6206718	6208949	Sc0000004	5637649	5637720
Sc0000066	81040	81118	Sc0000078	632237	632298	Sc0000027	42971	43517	Sc0000040	2051404	2051737	Sc0000000	6209676	6210545	Sc0000004	6268066	6269056
Sc0000066	287019	287495	Sc0000078	634600	635072	Sc0000027	441108	441701	Sc0000040	2192336	2192685	Sc0000000	6235038	6235582	Sc0000004	6308278	6308692
Sc0000066	691989	692067	Sc0000078	775221	775304	Sc0000027	546138	546552	Sc0000041	64401	64592	Sc0000000	6256292	6256902	Sc0000004	6540898	6541229
Sc0000066	758455	758736	Sc0000079	856436	856668	Sc0000027	1031006	1031067	Sc0000042	483156	483386	Sc0000000	6284458	6284822	Sc0000004	7294241	7294344
Sc0000067	699607	699672	Sc0000080	367122	368059	Sc0000027	2011884	2011979	Sc0000042	1762584	1762705	Sc0000000	6286451	6286898	Sc0000004	7326686	7327312
Sc0000067	774303	776375	Sc0000083	1007999	1008397	Sc0000027	2317727	2319107	Sc0000043	1467475	1467598	Sc0000000	6287724	6288293	Sc0000004	7711542	7711775
Sc0000067	870791	871309	Sc0000083	1031287	1031556	Sc0000028	177026	177385	Sc0000044	671203	671335	Sc0000000	6295581	6296445	Sc0000005	127000	127398
Sc0000067	871752	872259	Sc0000084	156628	156741	Sc0000028	177480	177614	Sc0000044	1820973	1821628	Sc0000000	6312675	6312707	Sc0000005	305822	306443
Sc0000067	963416	963500	Sc0000085	307957	308196	Sc0000028	178242	179037	Sc0000046	3774	3958	Sc0000000	6312721	6313355	Sc0000005	510782	511719
Sc0000069	790630	791872	Sc0000085	573609	573853	Sc0000028	179834	180239	Sc0000046	623095	623938	Sc0000000	6313905	6314288	Sc0000005	730380	730737
Sc0000070	226979	227065	Sc0000086	718056	718167	Sc0000028	181959	182598	Sc0000046	751412	751888	Sc0000000	6323457	6324166	Sc0000005	751067	751677
Sc0000073	94257	95548	Sc0000086	1070106	1070929	Sc0000028	182877	183385	Sc0000046	1203208	1203275	Sc0000000	6325099	6325251	Sc0000005	796869	797603
Sc0000073	98601	101424	Sc0000087	457792	459392	Sc0000028	740943	741207	Sc0000046	1331538	1332233	Sc0000000	6377714	6378216	Sc0000005	833111	833624
Sc0000073	1299929	1300081	Sc0000088	627576	628019	Sc0000028	2015578	2016224	Sc0000046	1404311	1404473	Sc0000000	6497394	6497637	Sc0000005	906460	906883
Sc0000074	268012	268303	Sc0000089	1105677	1105947	Sc0000028	2415882	2415985	Sc0000046	1409198	1409261	Sc0000000	6543514	6543675	Sc0000005	1024168	1024396
Sc0000074	387901	388153	Sc0000090	458840	458897	Sc0000028	2417804	2418126	Sc0000046	1612731	1613058	Sc0000000	6588692	6589266	Sc0000005	1024910	1025190
Sc0000074	987071	987116	Sc0000090	851504	851692	Sc0000028	2562746	2563566	Sc0000047	948377	948557	Sc0000000	6589828	6590263	Sc0000005	1025193	1025450
Sc0000075	1129614	1129991	Sc0000090	853985	855083	Sc0000029	831472	831723	Sc0000047	1684202	1684336	Sc0000000	6658854	6661028	Sc0000005	1025505	1025735
Sc0000076	346027	346645	Sc0000091	647372	647981	Sc0000029	2589671	2590153	Sc0000048	97961	98059	Sc0000000	6661263	6662233	Sc0000005	1053721	1054255
Sc0000077	1212180	1212297	Sc0000092	142856	143718	Sc0000030	519133	519636	Sc0000048	999218	999592	Sc0000000	6663001	6663384	Sc0000005	1386836	1387190
Sc0000078	617535	617598	Sc0000092	214728	214992	Sc0000030	2162306	2162573	Sc0000049	913292	913379	Sc0000000	6667994	6668382	Sc0000005	1529995	1530647
Sc0000079	221179	221260	Sc0000092	547837	548009	Sc0000030	2357135	2357385	Sc0000049	1782069	1782229	Sc0000000	6689971	6690755	Sc0000005	1624237	1624708
Sc0000079	221416	221532	Sc0000092	994129	994884	Sc0000030	2364434	2364779	Sc0000051	354352	355112	Sc0000000	6709461	6709689	Sc0000005	1636158	1636484
Sc0000081	993720	994324	Sc0000092	1018651	1019246	Sc0000030	2532038	2532436	Sc0000051	955970	956416	Sc0000000	6715979	6716626	Sc0000005	1700928	1701479
Sc0000082	147837	148090	Sc0000093	224035	224228	Sc0000031	995477	995897	Sc0000051	959660	959772	Sc0000000	6720516	6720578	Sc0000005	1743690	1743880
Sc0000082	171922	172216	Sc0000093	506790	507037	Sc0000031	1582341	1583185	Sc0000051	961389	961549	Sc0000000	6722941	6723191	Sc0000005	2126795	2127598
Sc0000082	607227	607292	Sc0000094	817018	817710	Sc0000032	1412737	1413176	Sc0000051	964414	964886	Sc0000000	6723211	6726133	Sc0000005	2141141	2141578
Sc0000083	18576	19026	Sc0000094	1056532	1057319	Sc0000033	1111776	1112167	Sc0000051	1722901	1723709	Sc0000000	6730827	6733925	Sc0000005	2155025	2155202
Sc0000083	147104	147575	Sc0000096	542690	543142	Sc0000033	1112342	1112642	Sc0000052	408548	408687	Sc0000000	6735693	6735971	Sc0000005	2155506	2155744
Sc0000083	298410	298556	Sc0000097	556684	556890	Sc0000033	2343816	2344134	Sc0000052	590464	590649	Sc0000000	6736306	6738714	Sc0000005	2571280	2572950
Sc0000083	764509	764718	Sc0000097	906571	907440	Sc0000034	17953	18372	Sc0000054	637167	637894	Sc0000000	6740553	6741783	Sc0000005	2575326	2576198
Sc0000083	766089	766474	Sc0000097	907729	908152	Sc0000034	2206340	2206547	Sc0000054	646751	648668	Sc0000000	6744965	6745586	Sc0000005	2579301	2580562
Sc0000084	204566	204687	Sc0000099	460750	460934	Sc0000035	388599	389227	Sc0000054	650421	651166	Sc0000000	6745673	6746480	Sc0000005	2726612	2726805
Sc0000085	173981	174091	Sc0000099	747926	748422	Sc0000035	1138788	1138883	Sc0000054	1103011	1105362	Sc0000000	6796651	6797523	Sc0000005	2780214	2780318
Sc0000085	704775	705010	Sc0000100	1036985	1037561	Sc0000035	1242957	1243487	Sc0000054	1498049	1498186	Sc0000000	6805498	6806286	Sc0000005	2886415	2887425
Sc0000086	252274	252451	Sc0000101	7991	9206	Sc0000035	1344741	1345273	Sc0000054	1587632	1587988	Sc0000000	6815165	6815581	Sc0000005	2937185	2937928
Sc0000086	350192	350376	Sc0000101	582263	582633	Sc0000035	1397148	1397423	Sc0000055	673430	674246	Sc0000000	6816315	6816992	Sc0000005	2950438	2950479
Sc0000088	894134	894302	Sc0000103	83511	83645	Sc0000035	1632855	1633147	Sc0000055	1375076	1375309	Sc0000000	6817017	6818560	Sc0000005	2981325	2982072
Sc0000088	972790	972875	Sc0000103	84222	84485	Sc0000035	1812782	1814722	Sc0000056	1218004	1218500	Sc0000000	6825970	6826999	Sc0000005	2983933	2984086
Sc0000089	792131	792408	Sc0000103	85372	85917	Sc0000035	1816065	1817332	Sc0000056	1503010	1504194	Sc0000000	6827103	6827649	Sc0000005	3150362	3150404
Sc0000090	40457	40664	Sc0000103	383269	383622	Sc0000035	1858224	1858642	Sc0000057	267115	267948	Sc0000000	6827727	6828312	Sc0000005	3151961	3152021
Sc0000090	188884	188938	Sc0000103	731418	732009	Sc0000035	2204435	2205859	Sc0000057	1726681	1728887	Sc0000000	6829490	6830741	Sc0000005	3215039	3216310
Sc0000090	331978	332896	Sc0000103	737314	737597	Sc0000036	364522	364703	Sc0000058	887318	888121	Sc0000000	6836023	6836779	Sc0000005	3218401	3218847
Sc0000090	425210	425773	Sc0000103	886620	886921	Sc0000036	1054378	1054502	Sc0000058	889580	889716	Sc0000000	6837065	6837575	Sc0000005	3218921	3219431
Sc0000090	499920	499999	Sc0000104	45827	46062	Sc0000036	1055166	1055469	Sc0000058	1126842	1127056	Sc0000000	6846517	6847685	Sc0000005	3219432	3220155
Sc0000091	656464	656738	Sc0000104	58719	59231	Sc0000036	1093301	1093423	Sc0000058	1342957	1343478	Sc0000000	6847719	6850549	Sc0000005	3350639	3351138
Sc0000092	6549	7200	Sc0000104	692960	693459	Sc0000036	1681383	1681603	Sc0000058	1480774	1480893	Sc0000000	7088465	7089614	Sc0000005	3652013	3652085
Sc0000092	450150	450445	Sc0000104	693688	697622	Sc0000037	794036	794231	Sc0000058	1571007	1571523	Sc0000000	7225483	7226448	Sc0000005	3752874	3753868
Sc0000092	1033895	1034327	Sc0000104	810342	811145	Sc0000037	902676	903107	Sc0000058	1572010	1572337	Sc0000000	7334411	7334489	Sc0000005	3881769	3882061
Sc0000093	41355	42094	Sc0000105	766558	766939	Sc0000037	907163	907289	Sc0000059	187747	188707	Sc0000000	7503671	7503740	Sc0000005	3895241	3895685
Sc0000093	339431	339728	Sc0000107	87842	88548	Sc0000037	909725	909999	Sc0000059	716077	716263	Sc0000000	7510742	7511090	Sc0000005	4039549	4039593
Sc0000093	341386	342317	Sc0000107	522822	523272	Sc0000037	936447	938000	Sc0000059	789073	789414	Sc0000000	7632663	7632775	Sc0000005	4107723	4108133
Sc0000093	1059788	1060246	Sc0000107	527261	527467	Sc0000037	1126544	1126694	Sc0000060	1568828	1569726	Sc0000000	7724262	7724885	Sc0000005	4117376	4118659
Sc0000093	1060267	1060755	Sc0000107	544004	544287	Sc0000037	1450132	1450715	Sc0000061	248833	249027	Sc0000000	7728856	7729974	Sc0000005	4525199	4525422
Sc0000093	1068504	1068857	Sc0000107	830280	831005	Sc0000037	2208741	2208837	Sc0000061	693824	694294	Sc0000000	7765188	7765971	Sc0000005	4591008	4592201
Sc0000094	148146	148494	Sc0000109	158007	158260	Sc0000038	1308	2414	Sc0000061	1152392	1152786	Sc0000000	7798812	7799285	Sc0000005	4615736	4616538
Sc0000094	567493	567719	Sc0000109	158778	158917	Sc0000038	11856	12221	Sc0000061	1163452	1164599	Sc0000000	7814694	7814757	Sc0000005	4748606	4749267
Sc0000094	1093305	1093526	Sc0000109	525921	526227	Sc0000038	12323	12589	Sc0000061	1574387	1574580	Sc0000000	7818931	7820196	Sc0000005	4892708	4893052
Sc0000095	241824	242372	Sc0000110	706381	707205	Sc0000038	1060669	1061629	Sc0000062	33390	33630	Sc0000000	7821833	7822256	Sc0000005	4944207	4944444
Sc0000096	492469	493013	Sc0000111	33900	34886	Sc0000038	1995445	1995805	Sc0000062	192680	193782	Sc0000000	7822759	7823047	Sc0000005	5157899	5158021
Sc0000096	787128	787445	Sc0000113	419621	420123	Sc0000038	2043809	2044283	Sc0000062	625544	626610	Sc0000000	7823107	7824009	Sc0000005	5229371	5229408
Sc0000097	585853	587506	Sc0000113	570170	574097	Sc0000038	2149092	2149685	Sc0000062	818928	819230	Sc0000000	7852641	7853131	Sc0000005	5229725	5229846
Sc0000098	120814	121073	Sc0000114	639893	640495	Sc0000039	1547561	1547641	Sc0000062	891676	892079	Sc0000000	7861781	7861868	Sc0000005	5648977	5649058
Sc0000098	559317	559690	Sc0000114	646304	647042	Sc0000040	1617161	1617935	Sc0000062	1384954	1386306	Sc0000000	7909681	7910398	Sc0000005	5798935	5799473
Sc0000100	378524	378867	Sc0000115	727593	727691	Sc0000040	1617950	1618515	Sc0000062	1431796	1432044	Sc0000000	7914335	7914405	Sc0000005	5830178	5830854
Sc0000101	892738	893077	Sc0000116	908870	909151	Sc0000040	1620897	1622119	Sc0000062	1432647	1433117	Sc0000000	7915203	7916278	Sc0000005	5930124	5930672
Sc0000102	342950	343108	Sc0000117	172113	172777	Sc0000040	1622138	1624832	Sc0000062	1433559	1433798	Sc0000000	7917369	7917638	Sc0000005	5943785	5944971
Sc0000103	177822	178076	Sc0000117	636782	637199	Sc0000040	1626042	1626444	Sc0000063	21147	21206	Sc0000000	7918657	7918729	Sc0000005	6093253	6093440
Sc0000103	625049	625401	Sc0000118	707844	707960	Sc0000040	1628035	1629201	Sc0000063	999459	999704	Sc0000000	7942279	7942322	Sc0000005	6137450	6138254
Sc0000103	627031	628090	Sc0000119	432099	432162	Sc0000041	809565	809742	Sc0000063	1020331	1021312	Sc0000000	7943345	7944195	Sc0000005	6142126	6143128
Sc0000103	629173	630539	Sc0000119	843149	843698	Sc0000041	884153	884321	Sc0000063	1332702	1333235	Sc0000000	7944439	7945637	Sc0000005	6260649	6260783
Sc0000103	1005095	1005204	Sc0000119	912882	913021	Sc0000041	1543055	1543531	Sc0000064	226482	227050	Sc0000000	7948870	7949481	Sc0000005	6474966	6475063
Sc0000103	1030778	1031079	Sc0000120	717167	717636	Sc0000041	1545125	1546196	Sc0000064	789206	789305	Sc0000000	7950031	7951215	Sc0000005	6813344	6813445
Sc0000104	96975	97481	Sc0000120	866975	867157	Sc0000041	1546203	1546257	Sc0000064	982037	982416	Sc0000000	7953031	7954135	Sc0000005	6830243	6830385
Sc0000105	282453	282506	Sc0000122	251183	251614	Sc0000041	1546766	1546857	Sc0000065	252204	252691	Sc0000000	7985791	7985929	Sc0000005	7178799	7178912
Sc0000105	384517	384594	Sc0000124	720362	720723	Sc0000041	1570979	1571357	Sc0000065	256312	256619	Sc0000000	8129632	8129914	Sc0000005	7238928	7239381
Sc0000105	886264	886813	Sc0000128	190343	190912	Sc0000041	1571458	1572503	Sc0000065	372396	372501	Sc0000000	8130143	8130261	Sc0000005	7274537	7274627
Sc0000105	993774	994870	Sc0000128	577960	578426	Sc0000042	15699	15815	Sc0000065	687687	688025	Sc0000000	8306205	8307600	Sc0000005	7299414	7299499
Sc0000105	997670	998996	Sc0000128	742844	743024	Sc0000042	918467	918755	Sc0000065	1193052	1194556	Sc0000000	8311431	8311559	Sc0000005	7331652	7332323
Sc0000106	708781	709113	Sc0000131	432296	432612	Sc0000042	1489542	1490184	Sc0000065	1306964	1307861	Sc0000000	8312690	8313027	Sc0000005	7727554	7728026
Sc0000108	88332	88598	Sc0000132	294347	294513	Sc0000042	2164362	2164544	Sc0000065	1458187	1458262	Sc0000000	8313783	8314746	Sc0000006	205160	205592
Sc0000109	218509	218774	Sc0000132	298238	298326	Sc0000043	372018	372324	Sc0000066	287019	287495	Sc0000000	8322964	8323161	Sc0000006	364806	365256
Sc0000109	220910	221843	Sc0000132	315294	315596	Sc0000043	372746	373034	Sc0000066	691989	692067	Sc0000000	8366127	8366715	Sc0000006	698083	698635
Sc0000111	890489	890659	Sc0000134	779453	779891	Sc0000043	1646259	1646533	Sc0000066	758455	758736	Sc0000000	8391726	8394986	Sc0000006	774455	774514
Sc0000112	119262	119396	Sc0000137	744163	746000	Sc0000043	1647321	1647879	Sc0000066	760216	760781	Sc0000000	8396903	8397712	Sc0000006	1409181	1409283
Sc0000113	15026	15374	Sc0000138	258432	259132	Sc0000043	1662703	1663248	Sc0000067	624702	626003	Sc0000000	8399592	8399743	Sc0000006	1751048	1752421
Sc0000115	798049	798282	Sc0000141	286798	286900	Sc0000044	353155	353249	Sc0000067	626007	626768	Sc0000000	8402068	8403673	Sc0000006	1864795	1864896
Sc0000116	906240	906370	Sc0000143	119550	119926	Sc0000044	627214	627344	Sc0000067	870791	871309	Sc0000000	8404258	8405620	Sc0000006	2098416	2098797
Sc0000117	589119	589511	Sc0000143	212945	213023	Sc0000045	328990	330287	Sc0000067	871752	872259	Sc0000000	8407849	8409920	Sc0000006	2104866	2105864
Sc0000118	490556	492310	Sc0000144	772074	772507	Sc0000045	567158	567770	Sc0000067	963416	963500	Sc0000000	8412137	8413735	Sc0000006	2294658	2295655
Sc0000119	197545	198836	Sc0000145	324703	325379	Sc0000045	849368	849952	Sc0000069	655181	655666	Sc0000000	8430330	8430528	Sc0000006	2318666	2319068
Sc0000119	200214	200621	Sc0000148	143369	144286	Sc0000045	1976613	1977015	Sc0000069	790630	791872	Sc0000000	8461753	8462521	Sc0000006	2451098	2451441
Sc0000119	201846	203999	Sc0000153	316686	317640	Sc0000046	721547	721750	Sc0000071	774442	775213	Sc0000000	8517349	8518042	Sc0000006	3681090	3682074
Sc0000119	495945	496057	Sc0000154	137196	137400	Sc0000046	1327863	1327984	Sc0000071	1338949	1339683	Sc0000000	8543919	8543968	Sc0000006	3699178	3699749
Sc0000121	447441	447766	Sc0000155	98659	99178	Sc0000046	1409939	1410091	Sc0000072	590898	591107	Sc0000000	8700494	8700612	Sc0000006	3947725	3947798
Sc0000121	448524	448832	Sc0000155	132306	132368	Sc0000047	320171	320427	Sc0000073	94257	95548	Sc0000000	8742998	8743242	Sc0000006	4066444	4066945
Sc0000122	373879	373945	Sc0000155	727705	729221	Sc0000047	1016497	1016606	Sc0000073	947232	947952	Sc0000000	8802223	8802769	Sc0000006	4148328	4149785
Sc0000124	296883	297235	Sc0000156	44627	45130	Sc0000048	1443699	1445836	Sc0000073	1299929	1300081	Sc0000000	8846973	8847070	Sc0000006	4356427	4357133
Sc0000124	463174	463950	Sc0000156	208282	208398	Sc0000048	1543695	1544283	Sc0000074	268012	268303	Sc0000000	8871175	8872437	Sc0000006	4357175	4358046
Sc0000125	24846	25579	Sc0000156	325458	325586	Sc0000048	1743790	1744011	Sc0000074	387901	388153	Sc0000000	8875707	8875799	Sc0000006	4448721	4448809
Sc0000125	90697	91278	Sc0000156	496607	496761	Sc0000048	1931388	1932068	Sc0000075	497776	498656	Sc0000000	8880391	8880973	Sc0000006	4693689	4693994
Sc0000125	167592	168086	Sc0000156	496763	497337	Sc0000049	626598	627477	Sc0000075	737690	737827	Sc0000000	8957576	8957661	Sc0000006	5067682	5067980
Sc0000125	173364	174091	Sc0000156	706779	707350	Sc0000049	1298359	1298491	Sc0000075	1129614	1129991	Sc0000000	8958464	8958543	Sc0000006	5432327	5432801
Sc0000127	440557	441634	Sc0000158	383449	383659	Sc0000049	1512656	1513385	Sc0000076	346027	346645	Sc0000000	8971429	8973654	Sc0000006	5564243	5565473
Sc0000127	443151	444386	Sc0000159	172440	172548	Sc0000049	1513506	1514808	Sc0000077	1278819	1279005	Sc0000000	8974847	8975113	Sc0000006	5813130	5813471
Sc0000128	515241	515374	Sc0000159	238841	238898	Sc0000049	1633630	1634211	Sc0000077	1280849	1281913	Sc0000000	8975281	8976102	Sc0000006	5817084	5817372
Sc0000129	77172	78129	Sc0000161	38299	38990	Sc0000049	1803737	1803848	Sc0000077	1294972	1295383	Sc0000000	8977341	8978615	Sc0000006	6020412	6021085
Sc0000130	177398	177502	Sc0000161	40610	42218	Sc0000050	882307	882522	Sc0000077	1295502	1296432	Sc0000000	8981358	8982545	Sc0000006	6209151	6209218
Sc0000130	241016	241197	Sc0000161	49764	50380	Sc0000051	966745	967130	Sc0000077	1297250	1297722	Sc0000000	9093009	9093191	Sc0000006	6232789	6232897
Sc0000130	243410	243885	Sc0000162	591889	592266	Sc0000051	1018558	1018884	Sc0000077	1298038	1299051	Sc0000000	9181443	9182063	Sc0000006	6234289	6234879
Sc0000131	47451	47538	Sc0000162	612223	613310	Sc0000051	1231871	1232037	Sc0000078	201882	202528	Sc0000000	9216170	9216419	Sc0000006	6237111	6237519
Sc0000131	255658	255826	Sc0000162	655724	656081	Sc0000051	1800002	1800107	Sc0000079	221179	221260	Sc0000000	9218275	9219148	Sc0000006	6257172	6257529
Sc0000131	256080	256204	Sc0000163	430659	431867	Sc0000052	1075138	1076090	Sc0000080	163725	164082	Sc0000000	9219239	9220969	Sc0000006	6329532	6329962
Sc0000131	258173	258302	Sc0000164	515565	516002	Sc0000052	1735537	1735732	Sc0000081	36684	36821	Sc0000000	9261599	9262012	Sc0000006	6585457	6585637
Sc0000132	322814	322932	Sc0000165	376647	376915	Sc0000053	264109	264219	Sc0000081	993720	994324	Sc0000000	9274755	9275758	Sc0000006	6832765	6833328
Sc0000135	221967	222070	Sc0000165	512892	513346	Sc0000053	314810	315241	Sc0000082	171922	172216	Sc0000000	9279461	9279930	Sc0000006	7134990	7136000
Sc0000135	440787	441020	Sc0000165	602832	603098	Sc0000054	219079	219326	Sc0000082	611054	612027	Sc0000000	9282039	9284053	Sc0000006	7204443	7205387
Sc0000135	441514	441682	Sc0000166	284653	284882	Sc0000055	1340944	1341073	Sc0000083	147104	147575	Sc0000000	9284684	9285250	Sc0000006	7239255	7240341
Sc0000135	514488	514662	Sc0000166	511502	512141	Sc0000055	1370904	1371651	Sc0000083	298410	298556	Sc0000000	9307157	9307646	Sc0000006	7243808	7244884
Sc0000136	224341	224396	Sc0000167	370916	371083	Sc0000055	1428728	1429684	Sc0000083	651567	652556	Sc0000000	9308328	9309034	Sc0000006	7245517	7246263
Sc0000136	671903	672167	Sc0000167	431274	431901	Sc0000056	1263045	1263551	Sc0000083	764509	764718	Sc0000000	9385338	9385615	Sc0000006	7249262	7249512
Sc0000139	359133	359774	Sc0000169	541471	541720	Sc0000056	1270746	1270825	Sc0000083	766089	766474	Sc0000000	9387891	9388688	Sc0000006	7404459	7405296
Sc0000140	67473	67541	Sc0000169	618910	619001	Sc0000056	1508792	1509261	Sc0000083	999963	1001307	Sc0000000	9487269	9487666	Sc0000006	7411645	7412243
Sc0000140	235296	235764	Sc0000169	619471	620143	Sc0000056	1709505	1710677	Sc0000083	1001909	1002961	Sc0000000	9487716	9487903	Sc0000007	68625	69857
Sc0000141	280594	280913	Sc0000169	620353	620445	Sc0000057	1011139	1015675	Sc0000084	15940	16183	Sc0000000	9488097	9488185	Sc0000007	279787	279877
Sc0000141	282109	282441	Sc0000169	621112	621624	Sc0000057	1027284	1028071	Sc0000084	17488	18087	Sc0000000	9504357	9504867	Sc0000007	390669	390777
Sc0000142	210361	211168	Sc0000169	621947	622335	Sc0000057	1258064	1258161	Sc0000084	19825	20694	Sc0000000	9582459	9582746	Sc0000007	411088	411190
Sc0000143	6824	7536	Sc0000171	570065	570661	Sc0000057	1424097	1424484	Sc0000085	173981	174091	Sc0000000	9613073	9615386	Sc0000007	470794	471442
Sc0000143	7701	8050	Sc0000172	241227	241273	Sc0000057	1448031	1449335	Sc0000085	704775	705010	Sc0000000	9618907	9619231	Sc0000007	559455	559944
Sc0000143	8318	8746	Sc0000172	539924	540552	Sc0000057	1577167	1578582	Sc0000085	864847	865311	Sc0000000	9619331	9620439	Sc0000007	590577	591522
Sc0000143	8747	9153	Sc0000173	245771	246717	Sc0000057	1580123	1582817	Sc0000086	297848	298643	Sc0000000	9621001	9621309	Sc0000007	603419	604046
Sc0000143	9161	9618	Sc0000173	472714	472863	Sc0000057	1618355	1618589	Sc0000086	350192	350376	Sc0000000	9621472	9621583	Sc0000007	611793	612130
Sc0000144	390600	390832	Sc0000173	500557	501048	Sc0000058	15665	15725	Sc0000086	642664	643233	Sc0000000	9629912	9630465	Sc0000007	1001333	1001654
Sc0000144	571414	571563	Sc0000177	341395	341806	Sc0000058	494206	496330	Sc0000088	894134	894302	Sc0000000	9735807	9736392	Sc0000007	1006523	1006918
Sc0000144	574311	574771	Sc0000179	197838	198092	Sc0000058	511205	511719	Sc0000088	972790	972875	Sc0000000	9740558	9740659	Sc0000007	1528427	1529348
Sc0000144	576202	576315	Sc0000180	475394	475765	Sc0000058	513205	513816	Sc0000089	792131	792408	Sc0000000	9741963	9742354	Sc0000007	1770565	1771120
Sc0000144	653416	653532	Sc0000180	492160	492495	Sc0000058	519610	519770	Sc0000090	188884	188938	Sc0000000	9743796	9744690	Sc0000007	1772691	1775456
Sc0000145	331813	332193	Sc0000181	367689	367805	Sc0000058	521937	522360	Sc0000090	272599	273075	Sc0000000	9777047	9777345	Sc0000007	1863897	1863969
Sc0000147	50947	51188	Sc0000182	163184	163680	Sc0000058	522422	523093	Sc0000090	331978	332896	Sc0000000	10039494	10040534	Sc0000007	1870296	1870631
Sc0000147	685771	686130	Sc0000184	129234	129803	Sc0000058	523254	524128	Sc0000090	425210	425773	Sc0000000	10051753	10052200	Sc0000007	1871026	1871441
Sc0000148	589229	589308	Sc0000185	42095	42134	Sc0000058	525306	525575	Sc0000091	213684	213945	Sc0000000	10109898	10109943	Sc0000007	2055829	2056098
Sc0000148	713593	714060	Sc0000185	173136	173307	Sc0000058	527879	527981	Sc0000091	213987	214575	Sc0000000	10125526	10125683	Sc0000007	2392137	2392728
Sc0000148	763041	763315	Sc0000185	562997	563606	Sc0000058	528583	529015	Sc0000091	308331	308543	Sc0000000	10188047	10188718	Sc0000007	2449212	2449562
Sc0000149	1	967	Sc0000186	106175	106598	Sc0000058	530087	530338	Sc0000091	309207	309953	Sc0000000	10258135	10259055	Sc0000007	2463549	2465441
Sc0000149	199332	199433	Sc0000186	106965	107399	Sc0000058	531694	531776	Sc0000091	310436	310873	Sc0000000	10360773	10361737	Sc0000007	2465683	2467791
Sc0000150	664129	664227	Sc0000189	137547	138131	Sc0000058	531955	532134	Sc0000091	359962	360570	Sc0000000	10390789	10391552	Sc0000007	2504878	2505680
Sc0000151	340219	341208	Sc0000192	71761	72628	Sc0000058	532194	532277	Sc0000091	656464	656738	Sc0000000	10419399	10419512	Sc0000007	2609388	2610075
Sc0000151	593986	594045	Sc0000192	212805	213472	Sc0000058	533109	533230	Sc0000092	6549	7200	Sc0000000	10518479	10518524	Sc0000007	2665864	2667286
Sc0000152	543929	544347	Sc0000193	331023	331203	Sc0000058	533566	533732	Sc0000092	177930	178374	Sc0000001	54873	55280	Sc0000007	2699378	2700186
Sc0000153	80684	81554	Sc0000194	331337	331869	Sc0000058	534260	534499	Sc0000092	991174	991781	Sc0000001	56967	57646	Sc0000007	2918542	2918729
Sc0000153	350123	350331	Sc0000194	368151	368244	Sc0000058	542329	543048	Sc0000092	1016246	1016650	Sc0000001	58326	58859	Sc0000007	3415915	3416739
Sc0000153	404375	404724	Sc0000194	368350	368637	Sc0000058	543123	543302	Sc0000092	1019846	1020188	Sc0000001	61058	61912	Sc0000007	3776113	3776402
Sc0000153	533253	533803	Sc0000195	368677	368859	Sc0000058	543674	543871	Sc0000092	1020927	1021167	Sc0000001	65276	65959	Sc0000007	3848599	3848698
Sc0000154	233998	234122	Sc0000196	524082	524594	Sc0000058	543994	544274	Sc0000092	1033895	1034327	Sc0000001	74350	74700	Sc0000007	4138847	4139268
Sc0000154	571324	571591	Sc0000196	527309	527725	Sc0000058	720656	720784	Sc0000092	1110413	1110572	Sc0000001	92728	93094	Sc0000007	4211638	4212229
Sc0000155	139872	140273	Sc0000197	225065	225772	Sc0000058	1546009	1546317	Sc0000092	1110806	1111340	Sc0000001	93918	94358	Sc0000007	4370884	4371378
Sc0000156	513432	514390	Sc0000197	226871	227311	Sc0000059	781023	782008	Sc0000092	1111652	1111757	Sc0000001	96661	98019	Sc0000007	4371660	4372151
Sc0000159	427764	427932	Sc0000197	237843	237986	Sc0000059	887719	887853	Sc0000092	1112032	1112673	Sc0000001	111878	112203	Sc0000007	4375542	4375743
Sc0000159	548956	549022	Sc0000200	325694	326429	Sc0000060	298829	298955	Sc0000093	41355	42094	Sc0000001	172720	173409	Sc0000007	4379548	4380467
Sc0000160	325271	325750	Sc0000203	206997	208516	Sc0000060	560883	561438	Sc0000093	339431	339728	Sc0000001	194249	194476	Sc0000007	4511514	4511705
Sc0000164	580454	580606	Sc0000204	206902	207279	Sc0000060	949108	949504	Sc0000093	341386	342317	Sc0000001	204480	204749	Sc0000007	4513592	4513990
Sc0000165	143691	143764	Sc0000205	12357	13047	Sc0000060	1643964	1644024	Sc0000093	1059788	1060246	Sc0000001	206407	207427	Sc0000007	4746863	4748034
Sc0000169	526180	527494	Sc0000208	224894	225038	Sc0000061	292682	292733	Sc0000094	240305	240799	Sc0000001	336608	337831	Sc0000007	4880285	4881282
Sc0000169	617564	618320	Sc0000212	199580	201027	Sc0000061	753075	753677	Sc0000094	1071897	1072297	Sc0000001	552590	553097	Sc0000007	4986834	4987390
Sc0000170	234074	234299	Sc0000212	333037	333406	Sc0000061	942624	942736	Sc0000094	1093305	1093526	Sc0000001	554311	554704	Sc0000007	6373707	6374153
Sc0000170	316378	316961	Sc0000215	94839	94904	Sc0000061	942752	943086	Sc0000095	241824	242372	Sc0000001	595005	595529	Sc0000007	6429320	6430657
Sc0000170	386903	387253	Sc0000216	402980	404033	Sc0000061	1324249	1324756	Sc0000096	492469	493013	Sc0000001	596203	596401	Sc0000007	6501193	6501374
Sc0000172	361271	361665	Sc0000217	169900	171253	Sc0000062	179554	179735	Sc0000097	585853	587506	Sc0000001	597789	599077	Sc0000007	6501375	6502113
Sc0000173	218181	218272	Sc0000218	37214	38025	Sc0000062	401491	401604	Sc0000098	120814	121073	Sc0000001	601076	601462	Sc0000007	6540404	6540487
Sc0000173	393647	393750	Sc0000218	62747	62883	Sc0000062	501754	502277	Sc0000098	559317	559690	Sc0000001	619631	620008	Sc0000007	6627240	6627731
Sc0000174	23354	23892	Sc0000222	290855	290920	Sc0000063	110864	111641	Sc0000099	773518	774247	Sc0000001	623898	623979	Sc0000007	6655887	6656517
Sc0000174	125646	126030	Sc0000222	436229	436293	Sc0000063	160886	161288	Sc0000100	460574	461154	Sc0000001	628375	628489	Sc0000007	6993487	6993879
Sc0000174	576824	577106	Sc0000226	218658	220282	Sc0000063	371353	371570	Sc0000101	94018	94117	Sc0000001	631387	631839	Sc0000007	7150986	7151156
Sc0000176	208017	208588	Sc0000227	355557	355985	Sc0000063	629433	629687	Sc0000101	349473	350159	Sc0000001	730446	730595	Sc0000007	7384881	7386593
Sc0000176	415096	416511	Sc0000229	260768	261131	Sc0000063	909611	909702	Sc0000102	342950	343108	Sc0000001	790367	790452	Sc0000008	202509	203170
Sc0000176	596004	596242	Sc0000230	67257	68127	Sc0000064	54347	54759	Sc0000103	177822	178076	Sc0000001	840544	840626	Sc0000008	206761	207491
Sc0000178	309876	310016	Sc0000230	361177	361662	Sc0000064	854589	855068	Sc0000103	586667	586920	Sc0000001	855578	855872	Sc0000008	213943	214598
Sc0000179	141817	141974	Sc0000231	134980	135081	Sc0000064	1413854	1413954	Sc0000103	588318	588663	Sc0000001	930644	931089	Sc0000008	541532	541819
Sc0000180	408550	408804	Sc0000231	195712	195944	Sc0000065	75747	79695	Sc0000103	627031	628090	Sc0000001	1168199	1169658	Sc0000008	655910	656453
Sc0000184	482044	482128	Sc0000231	433277	433368	Sc0000065	434057	434412	Sc0000103	629173	630539	Sc0000001	1180292	1180471	Sc0000008	662790	663874
Sc0000185	178783	178838	Sc0000232	12047	12238	Sc0000065	924696	925017	Sc0000103	1005095	1005204	Sc0000001	1184039	1184487	Sc0000008	701998	702934
Sc0000185	178875	180332	Sc0000232	82987	83276	Sc0000065	1204893	1205249	Sc0000103	1024886	1025405	Sc0000001	1193056	1193309	Sc0000008	979012	979070
Sc0000185	190869	190922	Sc0000232	247747	248509	Sc0000066	439754	439897	Sc0000103	1029066	1029130	Sc0000001	1194067	1195029	Sc0000008	1103805	1105102
Sc0000185	202305	202439	Sc0000233	439135	439578	Sc0000067	25414	27121	Sc0000103	1029303	1030040	Sc0000001	1195048	1195820	Sc0000008	1109207	1109262
Sc0000186	352786	353545	Sc0000234	98030	98511	Sc0000067	211259	211898	Sc0000103	1030778	1031079	Sc0000001	1195948	1196903	Sc0000008	1308523	1309136
Sc0000190	570174	570255	Sc0000234	123624	124065	Sc0000067	212225	212280	Sc0000104	402580	402861	Sc0000001	1198235	1198743	Sc0000008	1330954	1331545
Sc0000191	221102	221872	Sc0000234	141053	141403	Sc0000067	1095641	1095695	Sc0000104	579173	579868	Sc0000001	1219968	1221227	Sc0000008	1602415	1602448
Sc0000191	392918	393102	Sc0000236	389280	390551	Sc0000067	1199555	1199782	Sc0000105	384517	384594	Sc0000001	1318797	1319928	Sc0000008	1849627	1850001
Sc0000192	488790	489114	Sc0000236	391078	391337	Sc0000068	107013	107493	Sc0000105	978298	978694	Sc0000001	1331504	1331696	Sc0000008	1901797	1902106
Sc0000194	219196	219329	Sc0000237	288706	288993	Sc0000069	981596	982080	Sc0000105	993774	994870	Sc0000001	1365306	1365748	Sc0000008	2214744	2214880
Sc0000196	203103	203884	Sc0000238	220193	220710	Sc0000069	1174902	1175107	Sc0000105	997670	998996	Sc0000001	1366602	1366668	Sc0000008	2408339	2409262
Sc0000196	203885	204389	Sc0000242	68734	68931	Sc0000070	226490	226925	Sc0000107	612634	612810	Sc0000001	1367763	1368363	Sc0000008	2425702	2425805
Sc0000197	362484	362904	Sc0000242	140754	141273	Sc0000070	1290368	1291361	Sc0000107	613559	613997	Sc0000001	1369833	1370196	Sc0000008	2450064	2450560
Sc0000199	46045	47566	Sc0000244	171570	171756	Sc0000070	1299995	1300709	Sc0000107	657948	658446	Sc0000001	1371084	1371412	Sc0000008	3206107	3206180
Sc0000199	494888	495081	Sc0000247	18652	18905	Sc0000071	455378	456031	Sc0000109	218509	218774	Sc0000001	1404671	1404970	Sc0000008	3224517	3224777
Sc0000202	35029	35141	Sc0000251	352015	352129	Sc0000071	881021	881321	Sc0000109	220910	221843	Sc0000001	1404996	1405996	Sc0000008	3226970	3227575
Sc0000202	472415	474873	Sc0000253	229934	230592	Sc0000071	902636	903472	Sc0000109	384587	384653	Sc0000001	1476402	1477291	Sc0000008	3337377	3337999
Sc0000202	475540	476009	Sc0000257	60970	62286	Sc0000071	1076585	1076949	Sc0000109	384833	385113	Sc0000001	1479085	1479808	Sc0000008	3649479	3649940
Sc0000203	116353	116522	Sc0000257	187171	187359	Sc0000071	1078553	1078953	Sc0000111	890489	890659	Sc0000001	1482185	1482974	Sc0000008	3687789	3688750
Sc0000203	120570	121337	Sc0000257	217750	218198	Sc0000071	1346404	1346626	Sc0000111	978745	979154	Sc0000001	1487299	1488425	Sc0000008	3975962	3976200
Sc0000204	324274	324472	Sc0000257	380028	380342	Sc0000073	881110	881304	Sc0000111	979201	979334	Sc0000001	1490091	1490508	Sc0000008	5047237	5047366
Sc0000204	488013	488216	Sc0000259	197488	197591	Sc0000073	881368	882001	Sc0000112	119262	119396	Sc0000001	1491027	1491666	Sc0000008	5289215	5289322
Sc0000205	100709	100915	Sc0000259	370910	371393	Sc0000073	931460	931885	Sc0000112	461453	461821	Sc0000001	1547181	1547874	Sc0000009	201787	201829
Sc0000207	7538	7785	Sc0000261	35491	35858	Sc0000073	996301	996504	Sc0000113	104137	105002	Sc0000001	1548813	1548995	Sc0000009	275072	275341
Sc0000207	343400	343535	Sc0000264	257876	258695	Sc0000074	777880	778268	Sc0000113	105178	105528	Sc0000001	1550213	1551967	Sc0000009	527029	527552
Sc0000208	423382	423543	Sc0000269	5287	5683	Sc0000074	808577	809989	Sc0000113	392311	392423	Sc0000001	1553049	1553224	Sc0000009	601699	601801
Sc0000208	425766	426675	Sc0000269	18582	18913	Sc0000074	1011479	1011651	Sc0000115	24529	27160	Sc0000001	1553230	1553462	Sc0000009	650857	651171
Sc0000216	413477	413689	Sc0000269	19511	19566	Sc0000074	1014342	1014490	Sc0000115	798049	798282	Sc0000001	1553509	1553818	Sc0000009	651579	652554
Sc0000221	147087	147390	Sc0000270	120380	121299	Sc0000075	180733	180926	Sc0000116	138202	139246	Sc0000001	1554478	1554777	Sc0000009	722819	722995
Sc0000221	160875	161387	Sc0000273	317995	318298	Sc0000076	831	960	Sc0000116	142512	142743	Sc0000001	1558047	1558427	Sc0000009	740213	740511
Sc0000221	359185	359270	Sc0000273	328753	329762	Sc0000076	315026	315487	Sc0000116	144057	145575	Sc0000001	1561336	1562819	Sc0000009	765431	767221
Sc0000221	397507	397567	Sc0000274	187159	187823	Sc0000076	1152245	1152644	Sc0000116	145917	146294	Sc0000001	1564597	1564789	Sc0000009	767543	767998
Sc0000223	86413	87545	Sc0000275	103954	104059	Sc0000076	1153012	1153339	Sc0000116	148857	150349	Sc0000001	1579753	1580317	Sc0000009	842971	843129
Sc0000226	161676	161755	Sc0000280	277084	277869	Sc0000076	1153355	1153768	Sc0000117	310184	310256	Sc0000001	1586674	1586941	Sc0000009	1120810	1121139
Sc0000227	22603	22726	Sc0000281	84377	85476	Sc0000076	1283136	1283333	Sc0000117	634530	635320	Sc0000001	1626541	1626985	Sc0000009	1567498	1567991
Sc0000227	43805	43918	Sc0000281	308245	308343	Sc0000077	812030	812168	Sc0000117	803198	803564	Sc0000001	1630704	1631361	Sc0000009	2482456	2482924
Sc0000227	92729	93542	Sc0000282	257898	258228	Sc0000077	1272546	1274085	Sc0000118	40362	40844	Sc0000001	1727920	1728714	Sc0000009	2525187	2525998
Sc0000230	367307	367948	Sc0000285	142232	142480	Sc0000078	693967	694074	Sc0000118	490556	492310	Sc0000001	1739614	1739907	Sc0000009	3210946	3211385
Sc0000233	413459	413901	Sc0000285	338577	338769	Sc0000078	881015	881766	Sc0000119	197545	198836	Sc0000001	1836581	1836662	Sc0000009	3256473	3256594
Sc0000234	12311	12986	Sc0000289	152222	152611	Sc0000079	1040436	1040558	Sc0000119	200214	200621	Sc0000001	1970435	1970873	Sc0000009	4053226	4054139
Sc0000234	16895	17047	Sc0000295	67830	68122	Sc0000080	149914	150333	Sc0000119	201846	203999	Sc0000001	1970889	1970978	Sc0000009	5091693	5091826
Sc0000234	402310	402491	Sc0000295	69282	69848	Sc0000080	263845	265073	Sc0000120	756982	757496	Sc0000001	2044698	2044736	Sc0000009	5113557	5113626
Sc0000235	211739	211873	Sc0000295	70173	70824	Sc0000080	266110	266731	Sc0000120	778065	778188	Sc0000001	2049537	2050247	Sc0000009	5178790	5178972
Sc0000236	189160	189588	Sc0000295	145409	145810	Sc0000080	363514	364546	Sc0000122	260477	261333	Sc0000001	2050274	2051062	Sc0000009	5215764	5215925
Sc0000236	241313	241419	Sc0000295	205616	206267	Sc0000080	1070674	1071842	Sc0000122	262045	262700	Sc0000001	2181713	2181756	Sc0000009	6051332	6051659
Sc0000238	361204	361695	Sc0000296	81961	82386	Sc0000081	5662	6394	Sc0000122	373879	373945	Sc0000001	2215950	2217157	Sc0000010	413837	414760
Sc0000240	858	1246	Sc0000297	37147	38464	Sc0000082	332032	332265	Sc0000122	603930	604483	Sc0000001	2269009	2269492	Sc0000010	745545	745612
Sc0000242	94417	95329	Sc0000299	271358	271484	Sc0000082	561587	561675	Sc0000123	274437	275159	Sc0000001	2306553	2306855	Sc0000010	776024	776854
Sc0000242	203017	203259	Sc0000309	264396	265776	Sc0000083	945494	946202	Sc0000123	305527	305617	Sc0000001	2345831	2345944	Sc0000010	1110712	1110989
Sc0000242	204838	205386	Sc0000309	266550	267289	Sc0000084	345934	346807	Sc0000123	305752	306100	Sc0000001	2365782	2366433	Sc0000010	1300850	1301425
Sc0000242	371386	371750	Sc0000311	154369	154845	Sc0000085	348925	350252	Sc0000123	789189	789345	Sc0000001	2527622	2527703	Sc0000010	1765748	1766843
Sc0000244	282100	282309	Sc0000318	69311	70423	Sc0000087	457792	459392	Sc0000124	220190	220363	Sc0000001	2582684	2582842	Sc0000010	1768557	1769541
Sc0000245	950	1032	Sc0000320	152478	152561	Sc0000087	860817	861097	Sc0000124	296883	297235	Sc0000001	2615997	2616456	Sc0000010	2003899	2004361
Sc0000250	376971	380053	Sc0000322	206050	206509	Sc0000087	863025	863306	Sc0000124	463174	463950	Sc0000001	2636050	2636475	Sc0000010	2453373	2453919
Sc0000251	130530	131246	Sc0000325	84504	84650	Sc0000088	410885	411096	Sc0000125	24846	25579	Sc0000001	2642385	2642904	Sc0000010	2454871	2455165
Sc0000252	185758	186359	Sc0000326	139413	139720	Sc0000089	855462	855664	Sc0000125	90697	91278	Sc0000001	2705166	2705778	Sc0000010	2616544	2616967
Sc0000253	368954	369453	Sc0000331	2477	3051	Sc0000089	1107273	1107461	Sc0000125	93851	94686	Sc0000001	2800293	2800584	Sc0000010	3033115	3034100
Sc0000253	379062	379136	Sc0000331	175817	176147	Sc0000090	802	1781	Sc0000125	167592	168086	Sc0000001	2957556	2958054	Sc0000010	3580708	3581392
Sc0000254	43139	44086	Sc0000331	177167	177521	Sc0000090	1856	2344	Sc0000125	173364	174091	Sc0000001	3031852	3032279	Sc0000010	3582287	3584041
Sc0000254	82668	83503	Sc0000332	149301	150463	Sc0000090	3444	4279	Sc0000127	157340	157718	Sc0000001	3056065	3056194	Sc0000010	4103523	4104751
Sc0000254	367638	367938	Sc0000332	157018	158422	Sc0000090	8375	10075	Sc0000127	157769	158510	Sc0000001	3070747	3070962	Sc0000010	4178475	4179467
Sc0000256	162111	162312	Sc0000336	225446	225887	Sc0000090	14679	16342	Sc0000127	429903	430478	Sc0000001	3071701	3072480	Sc0000010	4235211	4235612
Sc0000256	305600	305809	Sc0000340	206588	207031	Sc0000090	851504	851692	Sc0000127	440557	441634	Sc0000001	3077362	3078290	Sc0000010	4446771	4447397
Sc0000257	211841	213069	Sc0000341	87981	88826	Sc0000090	852663	852904	Sc0000127	443151	444386	Sc0000001	3079195	3079885	Sc0000010	4447446	4447777
Sc0000257	213167	213967	Sc0000342	89935	90436	Sc0000090	853985	855083	Sc0000128	515241	515374	Sc0000001	3082151	3083907	Sc0000010	4486333	4486642
Sc0000258	146872	147159	Sc0000343	153164	153381	Sc0000091	49870	50506	Sc0000128	585150	585237	Sc0000001	3084151	3084551	Sc0000010	4849481	4849902
Sc0000259	27505	28637	Sc0000343	154727	155175	Sc0000091	647999	648236	Sc0000128	775677	775951	Sc0000001	3127938	3128044	Sc0000010	4889386	4889846
Sc0000259	190494	191182	Sc0000348	195839	196024	Sc0000091	648583	648787	Sc0000129	326644	326804	Sc0000001	3134707	3134901	Sc0000010	4976071	4976447
Sc0000260	101071	101309	Sc0000352	180315	180685	Sc0000091	770282	770919	Sc0000130	177398	177502	Sc0000001	3155933	3156418	Sc0000010	5030120	5030745
Sc0000260	276917	278195	Sc0000354	75177	75928	Sc0000092	189086	189172	Sc0000130	401893	402096	Sc0000001	3165163	3165342	Sc0000010	5199781	5200276
Sc0000264	18808	18869	Sc0000354	77322	77885	Sc0000092	792394	793464	Sc0000130	440445	440524	Sc0000001	3166786	3167150	Sc0000010	5414797	5415166
Sc0000264	116466	116762	Sc0000354	93332	93706	Sc0000092	994129	994884	Sc0000130	690216	690476	Sc0000001	3170436	3170600	Sc0000010	5451160	5451393
Sc0000267	143095	145127	Sc0000354	95311	95568	Sc0000093	406321	406431	Sc0000130	812256	812358	Sc0000001	3173355	3173565	Sc0000010	5483996	5484500
Sc0000271	101778	102215	Sc0000357	3657	4153	Sc0000093	969992	970109	Sc0000131	47451	47538	Sc0000001	3173671	3173815	Sc0000011	171995	172318
Sc0000272	4733	6440	Sc0000358	78340	78704	Sc0000093	1049145	1049871	Sc0000131	255658	255826	Sc0000001	3177032	3177454	Sc0000011	520465	521325
Sc0000272	9752	11298	Sc0000359	131145	131210	Sc0000093	1052016	1052681	Sc0000131	256080	256204	Sc0000001	3181448	3182373	Sc0000011	1234690	1235084
Sc0000272	11820	13267	Sc0000360	240976	241211	Sc0000093	1057626	1058471	Sc0000131	258173	258302	Sc0000001	3187525	3187764	Sc0000011	1324473	1325047
Sc0000272	18235	20250	Sc0000361	31604	31902	Sc0000093	1058603	1058930	Sc0000132	308239	308480	Sc0000001	3190501	3191425	Sc0000011	1325066	1325308
Sc0000272	193409	193548	Sc0000367	139691	140748	Sc0000093	1061904	1062208	Sc0000135	153668	155336	Sc0000001	3255808	3256470	Sc0000011	1380981	1381431
Sc0000274	158236	158331	Sc0000370	143553	144622	Sc0000093	1062416	1062886	Sc0000135	221967	222070	Sc0000001	3274888	3275360	Sc0000011	1752699	1752964
Sc0000274	257641	257880	Sc0000372	130973	131300	Sc0000093	1063013	1063407	Sc0000135	514488	514662	Sc0000001	3278312	3278740	Sc0000011	1780960	1782056
Sc0000275	75526	76326	Sc0000374	50647	51202	Sc0000093	1064322	1064945	Sc0000139	359133	359774	Sc0000001	3342091	3342328	Sc0000011	2325908	2326533
Sc0000275	76763	77430	Sc0000392	10417	10875	Sc0000093	1064998	1065820	Sc0000140	67473	67541	Sc0000001	3375218	3375256	Sc0000011	2354241	2354330
Sc0000275	80171	81293	Sc0000394	219	349	Sc0000093	1065963	1067162	Sc0000140	67869	68046	Sc0000001	3487861	3488419	Sc0000011	2422653	2422994
Sc0000278	109753	109823	Sc0000397	27963	28812	Sc0000094	572930	573138	Sc0000140	235296	235764	Sc0000001	3525324	3525966	Sc0000011	2958985	2960118
Sc0000279	30956	31141	Sc0000402	202587	203114	Sc0000094	790258	790724	Sc0000140	250832	250894	Sc0000001	3526857	3527000	Sc0000011	3227760	3227807
Sc0000279	83011	83489	Sc0000403	67586	69166	Sc0000095	395424	397357	Sc0000141	280594	280913	Sc0000001	3527874	3529147	Sc0000011	3378544	3379501
Sc0000279	114991	115163	Sc0000404	108663	109383	Sc0000095	850857	850983	Sc0000141	281706	281955	Sc0000001	3529687	3530657	Sc0000011	3719879	3720447
Sc0000279	295767	296054	Sc0000404	109515	110489	Sc0000096	83177	85216	Sc0000141	282109	282441	Sc0000001	3531737	3532166	Sc0000011	3779678	3779853
Sc0000281	167297	167418	Sc0000414	69016	69916	Sc0000096	420420	420530	Sc0000142	210361	211168	Sc0000001	3532603	3532741	Sc0000011	3937894	3938156
Sc0000288	225001	225547	Sc0000416	36968	37283	Sc0000096	500631	501118	Sc0000142	519071	519194	Sc0000001	3533394	3533901	Sc0000011	4309824	4309930
Sc0000288	225644	225808	Sc0000429	114033	114692	Sc0000096	782776	782894	Sc0000143	7701	8050	Sc0000001	3535412	3535868	Sc0000011	4540749	4541409
Sc0000288	226275	226395	Sc0000429	162538	162832	Sc0000096	941202	941317	Sc0000143	8318	8746	Sc0000001	3555859	3555968	Sc0000011	4685794	4686026
Sc0000288	226431	226818	Sc0000433	66576	67105	Sc0000097	580769	581021	Sc0000143	9161	9618	Sc0000001	3557143	3557288	Sc0000011	4686133	4686432
Sc0000288	227023	227478	Sc0000434	84248	84662	Sc0000099	596	1217	Sc0000144	346360	346811	Sc0000001	3562678	3562746	Sc0000011	4852781	4853679
Sc0000289	112881	113362	Sc0000436	168220	168787	Sc0000099	139385	140163	Sc0000144	390600	390832	Sc0000001	3572581	3573816	Sc0000011	4854592	4856008
Sc0000289	280718	280792	Sc0000438	50098	50327	Sc0000099	460750	460934	Sc0000144	653416	653532	Sc0000001	3576476	3576642	Sc0000011	4862989	4864006
Sc0000294	166472	166816	Sc0000438	55410	55475	Sc0000099	741608	742385	Sc0000144	716929	717115	Sc0000001	3579041	3579216	Sc0000011	5082497	5084059
Sc0000295	32840	33046	Sc0000443	32592	32693	Sc0000100	925671	926784	Sc0000144	717312	717620	Sc0000001	3580285	3580684	Sc0000011	5196675	5196868
Sc0000295	113964	115100	Sc0000443	113753	113901	Sc0000101	663917	664731	Sc0000145	331813	332193	Sc0000001	3581745	3582331	Sc0000011	5507929	5507982
Sc0000295	115169	116203	Sc0000447	106812	106993	Sc0000101	843480	844281	Sc0000145	335044	335628	Sc0000001	3583123	3583774	Sc0000012	68504	68559
Sc0000296	43646	43945	Sc0000447	114846	114889	Sc0000101	855405	855797	Sc0000147	685771	686130	Sc0000001	3585340	3585766	Sc0000012	221943	222144
Sc0000299	294276	294612	Sc0000463	10842	12160	Sc0000103	83511	83645	Sc0000148	521179	521588	Sc0000001	3585786	3588242	Sc0000012	294461	294554
Sc0000300	92915	93153	Sc0000471	67317	67706	Sc0000103	84222	84485	Sc0000148	713593	714060	Sc0000001	3723952	3724519	Sc0000012	396160	396421
Sc0000300	221797	222077	Sc0000476	64388	64697	Sc0000103	104156	105344	Sc0000148	763041	763315	Sc0000001	3726490	3727046	Sc0000012	988895	988988
Sc0000301	114760	115221	Sc0000479	75436	78617	Sc0000103	204157	204409	Sc0000149	1	967	Sc0000001	3753178	3753269	Sc0000012	1145534	1146367
Sc0000301	115244	115927	Sc0000479	80221	80933	Sc0000103	206108	206811	Sc0000150	409991	410721	Sc0000001	3801287	3801385	Sc0000012	1229717	1229833
Sc0000301	150515	151301	Sc0000479	91265	92578	Sc0000103	333484	333581	Sc0000151	340219	341208	Sc0000001	3843020	3843189	Sc0000012	1359588	1360265
Sc0000301	303904	304012	Sc0000479	95818	98202	Sc0000104	45827	46062	Sc0000152	543929	544347	Sc0000001	3848283	3849101	Sc0000012	1420332	1420529
Sc0000301	305761	305940	Sc0000479	98203	98874	Sc0000104	810342	811145	Sc0000153	80684	81554	Sc0000001	3852365	3853085	Sc0000012	1422905	1422972
Sc0000303	170049	170183	Sc0000482	59168	59551	Sc0000106	146510	147554	Sc0000153	291740	292742	Sc0000001	3853662	3854660	Sc0000012	1423446	1423781
Sc0000305	140930	141730	Sc0000482	75589	76288	Sc0000106	524199	524317	Sc0000153	404375	404724	Sc0000001	3855024	3856198	Sc0000012	1426244	1427347
Sc0000309	209274	209396	Sc0000492	107053	107815	Sc0000107	94210	94370	Sc0000153	533253	533803	Sc0000001	4037057	4037620	Sc0000012	1542001	1542839
Sc0000310	1069	1420	Sc0000492	108141	108435	Sc0000107	527261	527467	Sc0000154	361444	362606	Sc0000001	4054934	4055397	Sc0000012	1601276	1601452
Sc0000312	5105	5716	Sc0000492	108560	108999	Sc0000108	223400	224172	Sc0000155	86688	86749	Sc0000001	4065860	4066426	Sc0000012	1664577	1665099
Sc0000312	5900	6729	Sc0000494	10046	10661	Sc0000108	568231	568609	Sc0000155	139872	140273	Sc0000001	4096236	4096831	Sc0000012	1666560	1666718
Sc0000313	153420	154029	Sc0000494	41183	41263	Sc0000109	23896	24794	Sc0000155	145339	145618	Sc0000001	4108259	4108377	Sc0000012	2050686	2051281
Sc0000313	172009	173543	Sc0000512	44345	44782	Sc0000109	458729	459113	Sc0000156	210017	210525	Sc0000001	4143551	4143760	Sc0000012	2543871	2544174
Sc0000315	282813	283680	Sc0000523	95449	96461	Sc0000109	459829	460195	Sc0000156	513432	514390	Sc0000001	4148716	4148780	Sc0000012	2582394	2582762
Sc0000316	59310	59629	Sc0000523	96462	97669	Sc0000110	24597	24709	Sc0000159	427764	427932	Sc0000001	4155485	4156649	Sc0000012	2814719	2815181
Sc0000316	244964	245448	Sc0000526	74090	74380	Sc0000111	420156	420385	Sc0000159	601121	601729	Sc0000001	4157414	4161746	Sc0000012	2863587	2863614
Sc0000318	31975	32062	Sc0000527	96838	96924	Sc0000112	531428	531520	Sc0000161	48240	48604	Sc0000001	4162317	4163469	Sc0000012	2886343	2886871
Sc0000318	32735	33234	Sc0000532	77744	77885	Sc0000112	671136	671895	Sc0000161	55731	56164	Sc0000001	4163635	4164947	Sc0000012	2954597	2955447
Sc0000319	180972	181202	Sc0000534	76056	76205	Sc0000113	161405	161762	Sc0000162	657187	657697	Sc0000001	4175381	4176176	Sc0000012	3040094	3040428
Sc0000320	91965	92226	Sc0000534	76425	76673	Sc0000113	570170	574097	Sc0000164	356918	358403	Sc0000001	4178994	4179424	Sc0000012	3053500	3054262
Sc0000324	190323	190772	Sc0000536	57788	59345	Sc0000113	871328	871787	Sc0000164	580454	580606	Sc0000001	4179944	4181918	Sc0000012	3081305	3082014
Sc0000324	198947	199989	Sc0000539	64617	65020	Sc0000114	305354	305869	Sc0000165	88233	89853	Sc0000001	4182512	4185265	Sc0000012	3212655	3213204
Sc0000325	286274	286841	Sc0000541	31428	32020	Sc0000114	646304	647042	Sc0000165	143691	143764	Sc0000001	4186600	4186751	Sc0000012	3213377	3213478
Sc0000326	57946	58031	Sc0000541	32766	33512	Sc0000114	887512	887669	Sc0000165	471724	471857	Sc0000001	4188539	4188835	Sc0000012	3484497	3485606
Sc0000326	163218	163582	Sc0000544	85843	86187	Sc0000116	901222	901677	Sc0000168	6073	6282	Sc0000001	4190560	4192529	Sc0000012	3581523	3581584
Sc0000335	4284	4323	Sc0000549	57544	57792	Sc0000116	902191	902685	Sc0000169	2968	3275	Sc0000001	4192635	4194337	Sc0000012	3602284	3602441
Sc0000336	107925	108290	Sc0000553	102277	103074	Sc0000116	909190	909912	Sc0000170	435823	436831	Sc0000001	4194842	4195371	Sc0000012	3691777	3692393
Sc0000339	131401	131486	Sc0000555	53213	53678	Sc0000116	909995	910082	Sc0000173	218181	218272	Sc0000001	4195737	4196275	Sc0000012	3941359	3941472
Sc0000339	131505	131772	Sc0000555	54057	54919	Sc0000117	115236	115311	Sc0000174	62845	63610	Sc0000001	4197633	4198379	Sc0000012	4044932	4045147
Sc0000340	36855	37455	Sc0000555	55259	57102	Sc0000117	382481	383129	Sc0000174	122530	122919	Sc0000001	4198897	4201098	Sc0000012	4120231	4120307
Sc0000340	74859	75170	Sc0000578	66920	67559	Sc0000118	214009	214180	Sc0000174	123376	124118	Sc0000001	4202008	4202974	Sc0000012	4123800	4123925
Sc0000346	139165	139307	Sc0000583	34649	34750	Sc0000119	4961	5024	Sc0000174	125646	126030	Sc0000001	4203706	4204477	Sc0000012	4316685	4316904
Sc0000348	168423	169231	Sc0000588	84829	85158	Sc0000119	843149	843698	Sc0000174	134588	135383	Sc0000001	4205949	4206378	Sc0000012	4663358	4663522
Sc0000349	118128	118302	Sc0000591	94320	94420	Sc0000119	912882	913021	Sc0000174	462616	462894	Sc0000001	4208134	4210435	Sc0000012	4803202	4805094
Sc0000350	96278	96643	Sc0000596	112	1694	Sc0000119	916493	917009	Sc0000174	599552	599986	Sc0000001	4210641	4211508	Sc0000012	4812862	4812905
Sc0000357	59682	59782	Sc0000596	2978	3237	Sc0000120	459779	460078	Sc0000176	208017	208588	Sc0000001	4211595	4212665	Sc0000012	4814287	4815195
Sc0000357	90034	90381	Sc0000596	3292	3678	Sc0000124	678875	679129	Sc0000176	415096	416511	Sc0000001	4212685	4216956	Sc0000012	4822207	4822343
Sc0000357	91484	91930	Sc0000599	42678	43263	Sc0000125	19687	20187	Sc0000178	309876	310016	Sc0000001	4217362	4218599	Sc0000012	4980597	4981072
Sc0000357	92123	92543	Sc0000599	43585	44005	Sc0000125	366688	367429	Sc0000178	411585	412171	Sc0000001	4275453	4275504	Sc0000012	4983077	4983228
Sc0000361	148152	148466	Sc0000601	59838	60119	Sc0000125	665501	665690	Sc0000179	231577	232018	Sc0000001	4282145	4283002	Sc0000012	4985212	4985752
Sc0000363	87447	90264	Sc0000606	35462	36100	Sc0000125	810277	810618	Sc0000180	408550	408804	Sc0000001	4283612	4283752	Sc0000012	5059758	5059847
Sc0000365	179747	180545	Sc0000607	17965	19511	Sc0000127	457512	457822	Sc0000183	301304	301435	Sc0000001	4283814	4286401	Sc0000013	293960	294052
Sc0000367	113021	113281	Sc0000607	23076	23331	Sc0000128	707137	707684	Sc0000183	525377	526273	Sc0000001	4287140	4287464	Sc0000013	385187	385573
Sc0000367	188482	188736	Sc0000609	46419	47606	Sc0000129	225701	226333	Sc0000184	482044	482128	Sc0000001	4288288	4289564	Sc0000013	531093	531572
Sc0000369	6160	7044	Sc0000609	75035	75479	Sc0000129	783744	784580	Sc0000185	178875	180332	Sc0000001	4595226	4595676	Sc0000013	541193	542144
Sc0000369	212109	212625	Sc0000611	57488	58204	Sc0000129	785343	785796	Sc0000185	202305	202439	Sc0000001	4595697	4595900	Sc0000013	1617956	1618095
Sc0000370	217067	218010	Sc0000622	20161	20662	Sc0000129	845839	846144	Sc0000185	553442	554596	Sc0000001	4596552	4597094	Sc0000013	2241828	2242387
Sc0000370	228005	229693	Sc0000634	2912	2987	Sc0000131	81163	82174	Sc0000186	352786	353545	Sc0000001	4612373	4612467	Sc0000013	2538516	2538781
Sc0000371	24120	25101	Sc0000639	16269	16438	Sc0000132	577210	578010	Sc0000187	24452	24707	Sc0000001	4626490	4627306	Sc0000013	2797114	2797315
Sc0000372	150735	150815	Sc0000639	65175	65471	Sc0000132	646478	647118	Sc0000187	455418	455547	Sc0000001	4628577	4629237	Sc0000013	2799707	2800166
Sc0000373	168698	168790	Sc0000652	11320	11811	Sc0000133	29759	30283	Sc0000190	570174	570255	Sc0000001	4821852	4822307	Sc0000013	2910096	2910283
Sc0000374	83374	83919	Sc0000657	25029	25260	Sc0000133	32746	33584	Sc0000191	221102	221872	Sc0000001	4881780	4882130	Sc0000013	3896320	3896891
Sc0000376	42118	42314	Sc0000657	25359	26167	Sc0000133	38218	38494	Sc0000191	392918	393102	Sc0000001	4920358	4920432	Sc0000013	3937913	3938237
Sc0000379	5393	7245	Sc0000658	58673	58763	Sc0000133	39201	39299	Sc0000192	42046	42716	Sc0000001	4952760	4954381	Sc0000013	3989317	3989999
Sc0000379	108819	108995	Sc0000660	27158	27279	Sc0000133	39815	41883	Sc0000192	488790	489114	Sc0000001	4955251	4955410	Sc0000013	4545706	4546575
Sc0000379	165096	165321	Sc0000676	19270	21808	Sc0000133	44900	46258	Sc0000195	445468	445969	Sc0000001	4965114	4965482	Sc0000013	4547794	4548092
Sc0000381	29421	29836	Sc0000681	62100	62531	Sc0000134	343721	343911	Sc0000195	462372	462580	Sc0000001	4988561	4990836	Sc0000013	4548979	4549079
Sc0000387	151311	151625	Sc0000704	54656	54738	Sc0000134	769565	770001	Sc0000196	203885	204389	Sc0000001	4993211	4997193	Sc0000014	70919	71432
Sc0000387	151690	152010	Sc0000704	55342	56062	Sc0000135	241887	242371	Sc0000197	362484	362904	Sc0000001	4997298	4998612	Sc0000014	253979	254319
Sc0000389	26758	26876	Sc0000707	9289	9369	Sc0000135	477371	478391	Sc0000199	46045	47566	Sc0000001	4998903	4999174	Sc0000014	254326	254633
Sc0000391	113450	113900	Sc0000707	19231	19285	Sc0000135	513936	514200	Sc0000199	494888	495081	Sc0000001	5000167	5001215	Sc0000014	315834	316216
Sc0000391	115281	116435	Sc0000724	21856	22504	Sc0000136	252335	252476	Sc0000201	533227	533382	Sc0000001	5004809	5006006	Sc0000014	505688	506304
Sc0000391	131916	132802	Sc0000726	23961	25057	Sc0000136	671154	671856	Sc0000202	35029	35141	Sc0000001	5009971	5010060	Sc0000014	945954	946575
Sc0000391	133553	135418	Sc0000730	9350	9978	Sc0000137	34140	34353	Sc0000204	47749	48031	Sc0000001	5010475	5010850	Sc0000014	963191	963754
Sc0000392	2872	3154	Sc0000730	13510	14194	Sc0000138	757675	757944	Sc0000207	343400	343535	Sc0000001	5011371	5012713	Sc0000014	1339301	1339795
Sc0000393	42809	42843	Sc0000733	41239	41343	Sc0000140	230559	230664	Sc0000208	293614	294076	Sc0000001	5014866	5015459	Sc0000014	1405087	1405292
Sc0000404	138392	138476	Sc0000734	23089	23740	Sc0000140	234819	234974	Sc0000208	294102	294506	Sc0000001	5191998	5194202	Sc0000014	1933119	1933257
Sc0000405	124231	124713	Sc0000758	18726	19047	Sc0000140	235790	236048	Sc0000208	377529	377850	Sc0000001	5194835	5195985	Sc0000014	1933903	1934082
Sc0000405	153732	154268	Sc0000760	25460	25862	Sc0000140	565462	565791	Sc0000208	378275	379013	Sc0000001	5196369	5197859	Sc0000014	1956302	1957008
Sc0000405	186256	186476	Sc0000762	30420	31295	Sc0000140	565839	566127	Sc0000208	379705	379873	Sc0000001	5199390	5200183	Sc0000014	2022743	2023427
Sc0000406	104355	105036	Sc0000771	24991	25142	Sc0000140	573966	574559	Sc0000208	423382	423543	Sc0000001	5203201	5203598	Sc0000014	2080781	2080993
Sc0000407	181384	181889	Sc0000773	4425	5084	Sc0000140	574698	574793	Sc0000208	425766	426675	Sc0000001	5203750	5204132	Sc0000014	2108797	2108917
Sc0000410	134649	134794	Sc0000781	8083	8468	Sc0000140	747167	747789	Sc0000211	491013	491549	Sc0000001	5206665	5207112	Sc0000014	2112297	2112890
Sc0000416	38919	39233	Sc0000815	17751	18164	Sc0000141	1890	2371	Sc0000212	323885	324038	Sc0000001	5211217	5211359	Sc0000014	2321099	2321289
Sc0000418	157482	157665	Sc0000845	25357	25696	Sc0000141	250934	251985	Sc0000216	410216	410904	Sc0000001	5212130	5213621	Sc0000014	2456300	2457177
Sc0000419	104114	104835	Sc0000870	21888	22069	Sc0000141	254159	256052	Sc0000219	134661	137242	Sc0000001	5232411	5232623	Sc0000014	2457389	2458168
Sc0000421	173922	174504	Sc0000872	10882	11863	Sc0000141	257175	257974	Sc0000219	141749	144042	Sc0000001	5237493	5237896	Sc0000014	2903521	2904267
Sc0000425	66902	67038	Sc0000881	10042	10204	Sc0000141	264030	264703	Sc0000219	450026	450824	Sc0000001	5237933	5238370	Sc0000014	2967808	2968235
Sc0000426	55336	55722	Sc0000906	2912	4133	Sc0000141	265214	267038	Sc0000221	160875	161387	Sc0000001	5240851	5241517	Sc0000014	2982625	2982804
Sc0000426	184292	184495	Sc0000911	11425	12742	Sc0000141	268319	268685	Sc0000221	359185	359270	Sc0000001	5421565	5421874	Sc0000014	2984029	2984217
Sc0000447	112993	113082	Sc0000921	11554	11813	Sc0000141	292608	292855	Sc0000222	10815	11719	Sc0000001	5474428	5475309	Sc0000014	3036052	3036446
Sc0000447	113163	113496	Sc0000921	12087	12210	Sc0000141	454783	455974	Sc0000222	288337	288772	Sc0000001	5493100	5493281	Sc0000014	3096510	3096766
Sc0000447	113563	113681	Sc0000935	18670	19371	Sc0000141	616581	617226	Sc0000222	290286	290854	Sc0000001	5495189	5497001	Sc0000014	3370611	3370895
Sc0000447	113740	113988	Sc0001001	654	979	Sc0000141	710354	710522	Sc0000223	349841	349951	Sc0000001	5575563	5575655	Sc0000014	3498365	3498438
Sc0000447	114451	114707	Sc0001001	14680	15402	Sc0000141	775986	776616	Sc0000223	400458	400813	Sc0000001	5642301	5643438	Sc0000014	3568115	3568248
Sc0000447	115490	115625	Sc0001011	6221	6331	Sc0000143	119550	119926	Sc0000224	36006	36783	Sc0000001	5649221	5649454	Sc0000014	3754860	3755323
Sc0000447	115647	115764	Sc0001011	6400	7205	Sc0000143	206891	207111	Sc0000224	40625	40845	Sc0000001	5651360	5651651	Sc0000014	3755397	3755803
Sc0000447	115800	115892	Sc0001011	8500	8878	Sc0000144	653571	653818	Sc0000224	42936	43721	Sc0000001	5651876	5652141	Sc0000014	3932386	3933934
Sc0000447	116136	116252	Sc0001011	9045	10633	Sc0000144	750767	751485	Sc0000224	394304	395919	Sc0000001	5652706	5654626	Sc0000014	4109932	4110354
Sc0000447	116466	116512	Sc0001011	10841	11040	Sc0000147	18003	18202	Sc0000225	54167	54230	Sc0000001	5655047	5657777	Sc0000014	4227830	4228465
Sc0000451	134006	134238	Sc0001011	11957	12190	Sc0000147	668544	668768	Sc0000232	20882	21128	Sc0000001	5658742	5661673	Sc0000015	516668	517745
Sc0000451	134868	136786	Sc0001015	11790	12719	Sc0000148	588446	588594	Sc0000232	211640	212431	Sc0000001	5663421	5664485	Sc0000015	522044	522547
Sc0000454	156937	157132	Sc0001015	14830	15303	Sc0000149	9776	10143	Sc0000233	192795	193561	Sc0000001	5666107	5666536	Sc0000015	840527	840586
Sc0000455	93956	94073	Sc0001036	14039	14882	Sc0000149	177417	177688	Sc0000233	413459	413901	Sc0000001	5666835	5668552	Sc0000015	1360981	1361064
Sc0000455	99331	99682	Sc0001067	29	1223	Sc0000150	662974	664056	Sc0000234	12311	12986	Sc0000001	5669201	5670286	Sc0000015	1364560	1364952
Sc0000455	100186	100929	Sc0001169	5957	6371	Sc0000150	738837	739545	Sc0000234	16895	17047	Sc0000001	5672464	5673743	Sc0000015	1367500	1368254
Sc0000457	160275	162051	Sc0001253	880	1889	Sc0000151	540769	540981	Sc0000234	348492	349507	Sc0000001	5675731	5677566	Sc0000015	1369210	1369434
Sc0000466	68298	69532	Sc0001347	54	376	Sc0000153	7713	8648	Sc0000234	402310	402491	Sc0000001	5677609	5678023	Sc0000015	1413287	1413878
Sc0000466	80975	81593	Sc0001364	5584	6338	Sc0000154	223226	223407	Sc0000234	438663	439481	Sc0000001	5678567	5678723	Sc0000015	1608885	1609407
Sc0000467	81238	82096	Sc0001397	1608	1865	Sc0000154	223951	224676	Sc0000236	189160	189588	Sc0000001	5678993	5679282	Sc0000015	1641704	1641846
Sc0000467	98386	98659	Sc0001397	2432	4652	Sc0000155	98659	99178	Sc0000236	226088	226521	Sc0000001	5679434	5681962	Sc0000015	1901026	1901206
Sc0000467	99461	100828	Sc0001455	689	6269	Sc0000155	727705	729221	Sc0000236	226582	226653	Sc0000001	5682027	5683239	Sc0000015	2210921	2211346
Sc0000467	141922	142016	Sc0001582	1875	2365	Sc0000158	502123	502324	Sc0000236	241313	241419	Sc0000001	5683250	5683675	Sc0000015	2212010	2213001
Sc0000471	59045	59263	Sc0001624	844	1000	Sc0000159	181598	181677	Sc0000238	361204	361695	Sc0000001	5689267	5689905	Sc0000015	2451781	2453028
Sc0000484	3134	3227	Sc0001692	678	1197	Sc0000162	85301	85811	Sc0000240	858	1246	Sc0000001	5697760	5698610	Sc0000015	2598716	2599917
Sc0000492	115267	116228	Sc0001742	1980	2315	Sc0000162	327638	328112	Sc0000242	94417	95329	Sc0000001	5736726	5737117	Sc0000015	2635814	2636565
Sc0000498	3465	3968	Sc0001791	41	515	Sc0000163	364836	364908	Sc0000242	371386	371750	Sc0000001	5737456	5737821	Sc0000015	2641425	2641474
Sc0000498	42171	42266	Sc0001878	10	561	Sc0000163	365500	366008	Sc0000244	91838	92415	Sc0000001	5747356	5748559	Sc0000015	2986243	2986684
Sc0000499	5085	5416	Sc0002020	31	709	Sc0000163	430659	431867	Sc0000244	282100	282309	Sc0000001	5789747	5790110	Sc0000015	3066203	3066331
Sc0000499	5537	5922				Sc0000164	251957	252165	Sc0000245	950	1032	Sc0000001	5796960	5797015	Sc0000015	3188867	3190214
Sc0000512	36392	37617				Sc0000166	471872	472088	Sc0000247	306215	306293	Sc0000001	5802596	5803206	Sc0000015	3191690	3191927
Sc0000512	37945	38049				Sc0000167	47822	48387	Sc0000248	245584	245767	Sc0000001	5803270	5803419	Sc0000015	3192451	3192725
Sc0000512	38129	39321				Sc0000167	370916	371083	Sc0000248	386719	386978	Sc0000001	5825540	5825618	Sc0000015	3195700	3196025
Sc0000520	96470	96835				Sc0000167	431274	431901	Sc0000251	130530	131246	Sc0000001	5828302	5829794	Sc0000015	3196029	3196539
Sc0000532	80313	80632				Sc0000168	80211	81105	Sc0000251	192080	193652	Sc0000001	5832120	5833035	Sc0000015	3197096	3198172
Sc0000532	81103	81577				Sc0000168	627165	627509	Sc0000251	194286	194802	Sc0000001	5833064	5833244	Sc0000015	3278729	3279247
Sc0000532	81955	83123				Sc0000169	524886	526164	Sc0000251	225787	226174	Sc0000001	5840981	5841834	Sc0000015	3364466	3364718
Sc0000532	83352	83553				Sc0000169	618910	619001	Sc0000252	185758	186359	Sc0000001	5843129	5844238	Sc0000015	3498516	3498851
Sc0000532	85176	85961				Sc0000169	619471	620143	Sc0000253	368954	369453	Sc0000001	5844470	5845426	Sc0000015	3583672	3583835
Sc0000539	1904	2403				Sc0000169	620353	620445	Sc0000253	379062	379136	Sc0000001	5847402	5847509	Sc0000015	3647956	3648207
Sc0000539	7358	7707				Sc0000169	621112	621624	Sc0000254	43139	44086	Sc0000001	5854168	5854619	Sc0000015	3715843	3716506
Sc0000539	8353	8773				Sc0000169	621947	622335	Sc0000254	82668	83503	Sc0000001	5855341	5857838	Sc0000015	4260680	4261989
Sc0000541	9601	10151				Sc0000170	129357	130337	Sc0000256	6903	7022	Sc0000001	5973883	5974082	Sc0000015	4299387	4299972
Sc0000551	55288	55426				Sc0000170	233507	233657	Sc0000256	162111	162312	Sc0000001	6018598	6018888	Sc0000015	4301229	4301612
Sc0000553	30017	30988				Sc0000170	494569	495013	Sc0000256	225520	226317	Sc0000001	6049743	6050683	Sc0000015	4302578	4303348
Sc0000559	30859	30974				Sc0000170	575992	576361	Sc0000256	305600	305809	Sc0000001	6075486	6075572	Sc0000015	4303875	4304473
Sc0000560	53153	53328				Sc0000173	497496	498029	Sc0000257	213167	213967	Sc0000001	6096973	6097117	Sc0000015	4305655	4314410
Sc0000565	41173	41380				Sc0000173	596460	597406	Sc0000257	225434	225559	Sc0000001	6104191	6104265	Sc0000015	4314924	4316367
Sc0000567	56277	56526				Sc0000174	355804	356040	Sc0000257	355496	355829	Sc0000001	6114098	6114638	Sc0000016	34515	35091
Sc0000569	20123	20318				Sc0000174	568100	568708	Sc0000257	387607	387984	Sc0000001	6123657	6125390	Sc0000016	70978	71529
Sc0000572	41844	43352				Sc0000175	301938	302719	Sc0000258	146872	147159	Sc0000001	6127011	6128166	Sc0000016	563028	563349
Sc0000576	89236	89330				Sc0000175	352191	353164	Sc0000259	190494	191182	Sc0000001	6132373	6134220	Sc0000016	728033	728396
Sc0000578	5342	5623				Sc0000176	350154	350209	Sc0000260	101071	101309	Sc0000001	6141835	6142270	Sc0000016	729343	730353
Sc0000578	65056	65829				Sc0000177	341395	341806	Sc0000260	258242	258681	Sc0000001	6143720	6145225	Sc0000016	933695	934016
Sc0000578	70551	71499				Sc0000178	249381	249448	Sc0000261	249265	250019	Sc0000001	6145330	6147453	Sc0000016	967301	967478
Sc0000581	64001	64550				Sc0000179	106346	106637	Sc0000262	160405	160616	Sc0000001	6150079	6151546	Sc0000016	1362124	1363796
Sc0000583	33087	33572				Sc0000180	468506	469096	Sc0000264	116466	116762	Sc0000001	6169076	6170105	Sc0000016	1501349	1501964
Sc0000591	80271	80945				Sc0000180	512980	514445	Sc0000265	270237	271036	Sc0000001	6178136	6178389	Sc0000016	1509628	1509698
Sc0000597	5651	6109				Sc0000181	252044	252177	Sc0000266	297823	298361	Sc0000001	6179898	6180069	Sc0000016	1509776	1510298
Sc0000606	13523	13934				Sc0000183	295204	295560	Sc0000267	143095	145127	Sc0000001	6183344	6183592	Sc0000016	1511052	1511120
Sc0000615	17058	17230				Sc0000183	515757	515905	Sc0000267	300240	301702	Sc0000001	6204889	6205760	Sc0000016	1511186	1511258
Sc0000616	21137	21264				Sc0000183	576112	576188	Sc0000268	254531	254597	Sc0000001	6205830	6205989	Sc0000016	1523763	1524831
Sc0000616	21417	21868				Sc0000184	170776	171325	Sc0000269	14630	16218	Sc0000001	6206009	6206210	Sc0000016	1715940	1716345
Sc0000650	48111	49141				Sc0000184	196589	196704	Sc0000271	101778	102215	Sc0000001	6208516	6210187	Sc0000016	1882793	1882922
Sc0000651	60123	60164				Sc0000186	323305	323452	Sc0000273	334875	335192	Sc0000001	6213619	6214244	Sc0000016	1930259	1930427
Sc0000651	60652	60737				Sc0000192	147967	148029	Sc0000274	158236	158331	Sc0000001	6314744	6314959	Sc0000016	2351153	2351597
Sc0000651	61652	61973				Sc0000192	528249	529095	Sc0000274	257641	257880	Sc0000001	6315935	6317613	Sc0000016	2357154	2357422
Sc0000651	63156	63826				Sc0000192	547961	548390	Sc0000275	75526	76326	Sc0000001	6317664	6318412	Sc0000016	2366359	2366740
Sc0000651	69045	70585				Sc0000193	331023	331203	Sc0000275	76763	77430	Sc0000001	6318662	6319482	Sc0000016	2434433	2434811
Sc0000663	56426	56833				Sc0000194	8761	9592	Sc0000275	80171	81293	Sc0000001	6319892	6321542	Sc0000016	2435594	2436178
Sc0000664	43932	45180				Sc0000194	10374	13659	Sc0000276	267593	267914	Sc0000001	6322343	6323444	Sc0000016	2464395	2464795
Sc0000664	45769	46778				Sc0000195	364481	364896	Sc0000278	109753	109823	Sc0000001	6323457	6323967	Sc0000016	2486246	2486417
Sc0000671	23037	23324				Sc0000195	368677	368859	Sc0000278	321400	321708	Sc0000001	6329240	6329826	Sc0000016	2505789	2506531
Sc0000671	28699	29332				Sc0000195	385773	386081	Sc0000279	30956	31141	Sc0000001	6337308	6337587	Sc0000016	2529062	2529462
Sc0000673	40336	41142				Sc0000196	38693	38904	Sc0000279	83011	83489	Sc0000001	6341524	6341648	Sc0000016	2546543	2547941
Sc0000677	43123	43653				Sc0000199	104439	106057	Sc0000279	295767	296054	Sc0000001	6342918	6343859	Sc0000016	2719887	2720839
Sc0000696	17480	17586				Sc0000199	232181	232536	Sc0000283	275139	275732	Sc0000001	6344306	6345418	Sc0000016	2739015	2739855
Sc0000708	29006	29404				Sc0000200	220433	221282	Sc0000288	225001	225547	Sc0000001	6368192	6368901	Sc0000016	2971389	2971946
Sc0000710	36389	36479				Sc0000202	193375	193820	Sc0000288	225644	225808	Sc0000001	6395397	6395881	Sc0000016	3071395	3072416
Sc0000715	48866	49866				Sc0000203	206997	208516	Sc0000288	226275	226395	Sc0000001	6491068	6491110	Sc0000016	3243662	3244126
Sc0000715	50348	50793				Sc0000204	194074	194563	Sc0000288	226431	226818	Sc0000001	6578496	6579415	Sc0000016	4111934	4112694
Sc0000722	12818	13401				Sc0000205	247501	248280	Sc0000288	226819	227019	Sc0000001	6580141	6580654	Sc0000016	4113238	4113668
Sc0000726	51980	52190				Sc0000205	278847	279320	Sc0000288	227023	227478	Sc0000001	6580712	6581372	Sc0000016	4116355	4116916
Sc0000762	23950	24788				Sc0000206	171348	171463	Sc0000289	169611	169687	Sc0000001	6582562	6582763	Sc0000016	4201879	4201945
Sc0000762	31447	31744				Sc0000206	172533	172632	Sc0000290	164317	164605	Sc0000001	6628390	6628507	Sc0000016	4219614	4219745
Sc0000763	39105	39209				Sc0000206	175855	175922	Sc0000292	297048	297498	Sc0000001	6744446	6744536	Sc0000016	4226585	4226684
Sc0000764	1200	2151				Sc0000206	178336	178632	Sc0000292	297589	297849	Sc0000001	7062792	7063698	Sc0000016	4237231	4237336
Sc0000764	5494	5722				Sc0000206	258425	258882	Sc0000293	78328	78682	Sc0000001	7065286	7066148	Sc0000016	4250296	4250890
Sc0000769	19895	19991				Sc0000206	408345	408511	Sc0000294	192965	193928	Sc0000001	7081294	7081966	Sc0000017	248348	248532
Sc0000771	24447	24694				Sc0000207	19639	20206	Sc0000295	18612	18743	Sc0000001	7092479	7093707	Sc0000017	393036	393171
Sc0000771	28940	29058				Sc0000207	308721	308812	Sc0000295	32840	33046	Sc0000001	7097210	7099061	Sc0000017	547802	547984
Sc0000771	29496	30275				Sc0000208	147302	147506	Sc0000295	68133	68800	Sc0000001	7102739	7103961	Sc0000017	845079	845296
Sc0000773	22008	22731				Sc0000208	407767	407892	Sc0000295	104216	105720	Sc0000001	7105536	7106532	Sc0000017	895749	896318
Sc0000783	14112	14746				Sc0000208	408332	409015	Sc0000295	113964	115100	Sc0000001	7107380	7108244	Sc0000017	902655	902902
Sc0000788	11734	11796				Sc0000208	409153	409471	Sc0000295	115169	116203	Sc0000001	7109674	7110510	Sc0000017	903043	904157
Sc0000788	27344	27797				Sc0000208	412378	412620	Sc0000296	43646	43945	Sc0000001	7110949	7111131	Sc0000017	904726	905437
Sc0000803	2711	3208				Sc0000208	413662	414068	Sc0000297	241588	241845	Sc0000001	7131564	7131731	Sc0000017	978932	979162
Sc0000803	3424	3878				Sc0000208	414448	415766	Sc0000300	92915	93153	Sc0000001	7207867	7208894	Sc0000017	979511	979572
Sc0000817	20403	20889				Sc0000208	416217	416792	Sc0000301	114760	115221	Sc0000001	7211005	7212551	Sc0000017	982867	983597
Sc0000817	23076	23406				Sc0000208	418480	418624	Sc0000301	115244	115927	Sc0000001	7250102	7250149	Sc0000017	999213	999509
Sc0000825	4622	4896				Sc0000208	427101	427259	Sc0000301	150515	151301	Sc0000001	7262502	7263221	Sc0000017	1051043	1051345
Sc0000825	15681	15909				Sc0000208	442786	443314	Sc0000301	223908	224450	Sc0000001	7263370	7263651	Sc0000017	1324086	1324812
Sc0000831	13800	14052				Sc0000208	443458	443573	Sc0000305	140930	141730	Sc0000001	7267406	7268608	Sc0000017	1376366	1377794
Sc0000843	2821	3626				Sc0000209	347437	347996	Sc0000305	161565	162026	Sc0000001	7269562	7270467	Sc0000017	1378499	1380258
Sc0000843	6999	7123				Sc0000209	479642	480763	Sc0000309	243490	244339	Sc0000001	7271042	7271465	Sc0000017	1428773	1428852
Sc0000852	2772	2995				Sc0000209	481825	482159	Sc0000312	5105	5716	Sc0000001	7273120	7274047	Sc0000017	1517079	1518537
Sc0000852	11367	12729				Sc0000211	475511	476687	Sc0000312	5900	6729	Sc0000001	7274735	7275311	Sc0000017	1783370	1783484
Sc0000863	12920	13012				Sc0000212	8393	9134	Sc0000313	153420	154029	Sc0000001	7280284	7283822	Sc0000017	1797862	1798033
Sc0000867	81	177				Sc0000213	7776	8322	Sc0000315	43388	45258	Sc0000001	7284019	7284463	Sc0000017	1877304	1877768
Sc0000867	2014	2138				Sc0000214	156776	157194	Sc0000315	282813	283680	Sc0000001	7285431	7287004	Sc0000017	1917454	1917933
Sc0000867	5326	6985				Sc0000214	229167	231226	Sc0000316	59310	59629	Sc0000001	7288006	7288263	Sc0000017	2053405	2054211
Sc0000884	5788	6373				Sc0000216	402980	404033	Sc0000317	221610	221691	Sc0000001	7296241	7296586	Sc0000017	2067866	2068373
Sc0000903	10747	10817				Sc0000217	294351	294880	Sc0000318	31975	32062	Sc0000001	7300373	7300614	Sc0000017	2089932	2090225
Sc0000910	5453	7331				Sc0000218	184618	185105	Sc0000318	32735	33234	Sc0000001	7301616	7302118	Sc0000017	2322131	2323614
Sc0000910	21386	21599				Sc0000219	386681	387063	Sc0000318	73687	73798	Sc0000001	7396393	7396916	Sc0000017	2340947	2341991
Sc0000988	2936	3057				Sc0000219	388711	389457	Sc0000318	74437	75941	Sc0000001	7413115	7413190	Sc0000017	2482759	2484981
Sc0000992	8945	9172				Sc0000221	109831	110377	Sc0000318	81162	81706	Sc0000001	7429748	7430436	Sc0000017	2567955	2568577
Sc0001014	2069	2275				Sc0000222	55494	55827	Sc0000319	180972	181202	Sc0000001	7469396	7469928	Sc0000017	2568581	2568942
Sc0001014	7986	8617				Sc0000222	263685	263766	Sc0000323	86691	90240	Sc0000001	7472304	7473148	Sc0000017	2600767	2601199
Sc0001033	10035	10824				Sc0000223	366446	367808	Sc0000323	90255	90596	Sc0000001	7478545	7479162	Sc0000017	2601216	2601356
Sc0001070	7295	7645				Sc0000229	279653	279962	Sc0000323	91112	91641	Sc0000001	7487022	7487768	Sc0000017	2602803	2604083
Sc0001092	3587	3624				Sc0000232	82475	82946	Sc0000323	92116	93963	Sc0000001	7489766	7490586	Sc0000017	2656713	2656814
Sc0001119	7131	7230				Sc0000232	82987	83276	Sc0000323	97844	99206	Sc0000001	7493106	7493593	Sc0000017	2768557	2768895
Sc0001150	6172	6816				Sc0000232	242326	244165	Sc0000323	99969	101787	Sc0000001	7506114	7506502	Sc0000017	2769219	2769492
Sc0001159	642	1504				Sc0000232	248772	249590	Sc0000323	104622	106059	Sc0000001	7543364	7544634	Sc0000017	2814862	2815524
Sc0001172	1486	1913				Sc0000234	39502	39833	Sc0000323	106090	106513	Sc0000001	7597961	7598043	Sc0000017	2849236	2849439
Sc0001247	5175	6686				Sc0000234	339751	340181	Sc0000323	116691	118857	Sc0000001	7658450	7658685	Sc0000017	3251892	3252015
Sc0001247	7297	7458				Sc0000238	253396	253675	Sc0000323	168202	168344	Sc0000001	7668070	7669245	Sc0000017	3389654	3389711
Sc0001249	5586	6441				Sc0000238	314205	314744	Sc0000324	190323	190772	Sc0000001	7678976	7679190	Sc0000017	3550638	3551286
Sc0001278	1326	1436				Sc0000247	260141	260316	Sc0000324	198947	199989	Sc0000001	7683433	7683508	Sc0000017	3554253	3554532
Sc0001331	973	1022				Sc0000251	295834	296659	Sc0000325	286274	286841	Sc0000001	7683895	7683998	Sc0000017	3623360	3623766
Sc0001364	4924	5138				Sc0000251	297405	297537	Sc0000328	3309	4373	Sc0000001	7683999	7684611	Sc0000017	3807444	3807872
Sc0001440	1356	1551				Sc0000252	18691	18934	Sc0000328	6206	7569	Sc0000001	7698021	7698871	Sc0000017	3830103	3831068
Sc0001440	2646	3051				Sc0000252	177331	177633	Sc0000328	9785	9995	Sc0000001	7699400	7700033	Sc0000017	3941672	3941711
Sc0001440	5020	5503				Sc0000252	189008	190179	Sc0000328	278252	278619	Sc0000001	7704623	7704785	Sc0000017	3942906	3942972
Sc0001440	5504	6333				Sc0000253	67928	68374	Sc0000328	278898	279086	Sc0000001	7737843	7738155	Sc0000018	79650	80413
Sc0001503	503	732				Sc0000253	376611	377066	Sc0000334	23187	23431	Sc0000001	7738179	7739753	Sc0000018	128149	128211
Sc0001610	174	426				Sc0000256	338715	339294	Sc0000336	35429	35683	Sc0000001	7740310	7740893	Sc0000018	133361	133471
Sc0001641	3254	3930				Sc0000257	187171	187359	Sc0000337	262313	263181	Sc0000001	7741130	7741280	Sc0000018	134071	134480
Sc0001692	2867	2978				Sc0000261	205249	205359	Sc0000339	131505	131772	Sc0000001	7743656	7744546	Sc0000018	134858	135118
Sc0001697	1863	1951				Sc0000261	241121	241776	Sc0000340	36855	37455	Sc0000001	7745297	7746290	Sc0000018	208526	209075
Sc0001853	17	669				Sc0000261	242426	242709	Sc0000340	37456	37900	Sc0000001	7746863	7747443	Sc0000018	221039	221654
Sc0001853	1034	1338				Sc0000264	50498	50640	Sc0000340	240472	240913	Sc0000001	7749667	7749921	Sc0000018	244876	245115
Sc0001885	558	1264				Sc0000264	257876	258695	Sc0000340	241128	241323	Sc0000001	7753848	7754754	Sc0000018	388270	388558
Sc0002192	79	431				Sc0000266	138337	138479	Sc0000340	241912	242176	Sc0000001	7755556	7755713	Sc0000018	597112	597391
						Sc0000267	248337	249750	Sc0000340	242509	243042	Sc0000001	7755909	7756125	Sc0000018	639730	640133
						Sc0000268	140284	140522	Sc0000348	168423	169231	Sc0000001	7756491	7756738	Sc0000018	792171	792712
						Sc0000269	5287	5683	Sc0000348	191407	192008	Sc0000001	7756780	7757468	Sc0000018	856486	856567
						Sc0000269	12331	12661	Sc0000350	96278	96643	Sc0000001	7856273	7856470	Sc0000018	967773	969174
						Sc0000269	211848	212177	Sc0000350	170285	170481	Sc0000001	7945913	7946099	Sc0000018	1180200	1180930
						Sc0000270	57124	57461	Sc0000354	44548	44862	Sc0000001	7985801	7986078	Sc0000018	1206478	1206841
						Sc0000271	54699	55202	Sc0000354	47401	48253	Sc0000001	8039964	8040503	Sc0000018	1267046	1267362
						Sc0000272	111547	111954	Sc0000357	90034	90381	Sc0000001	8040731	8041920	Sc0000018	1336882	1337358
						Sc0000273	327789	328752	Sc0000357	91484	91930	Sc0000001	8046753	8048681	Sc0000018	1679824	1680051
						Sc0000273	328753	329762	Sc0000357	92123	92543	Sc0000001	8048959	8049212	Sc0000018	1756434	1756475
						Sc0000275	103954	104059	Sc0000359	243277	243743	Sc0000001	8061136	8061609	Sc0000018	1997963	1998018
						Sc0000284	193971	194861	Sc0000359	244258	247403	Sc0000001	8061610	8061958	Sc0000018	2081293	2081513
						Sc0000285	52579	52779	Sc0000361	148152	148466	Sc0000001	8118509	8118620	Sc0000018	2134328	2134393
						Sc0000285	325168	325257	Sc0000363	87447	90264	Sc0000001	8136171	8137422	Sc0000018	2526121	2526527
						Sc0000287	156198	156286	Sc0000363	98564	99895	Sc0000001	8137732	8138074	Sc0000018	2592196	2592301
						Sc0000289	113439	113869	Sc0000365	179747	180545	Sc0000001	8138631	8139747	Sc0000018	2642038	2642865
						Sc0000290	303514	303596	Sc0000367	188482	188736	Sc0000001	8139776	8140135	Sc0000018	2734140	2734336
						Sc0000293	306423	306635	Sc0000369	167944	168025	Sc0000001	8140144	8140847	Sc0000018	2829094	2829637
						Sc0000294	95908	96177	Sc0000369	211126	211242	Sc0000001	8142698	8142785	Sc0000018	3090052	3090278
						Sc0000295	26705	27087	Sc0000369	212109	212625	Sc0000001	8142796	8144026	Sc0000018	3092025	3092120
						Sc0000295	130971	131914	Sc0000372	150735	150815	Sc0000001	8145436	8146302	Sc0000018	3104149	3104216
						Sc0000296	81961	82386	Sc0000373	168698	168790	Sc0000001	8178826	8179210	Sc0000018	3161923	3162800
						Sc0000296	104880	105145	Sc0000376	104	568	Sc0000001	8182957	8183613	Sc0000018	3251450	3252542
						Sc0000297	276930	277449	Sc0000376	795	1947	Sc0000001	8184429	8184918	Sc0000018	3266097	3266484
						Sc0000299	27763	27900	Sc0000376	42118	42314	Sc0000001	8186411	8186583	Sc0000018	3266485	3266803
						Sc0000299	216262	217230	Sc0000377	155680	157163	Sc0000001	8188176	8189033	Sc0000018	3281072	3281759
						Sc0000302	31431	31661	Sc0000379	245	1535	Sc0000001	8196366	8197034	Sc0000018	3285613	3286076
						Sc0000302	273613	273742	Sc0000379	5393	7245	Sc0000001	8197347	8199387	Sc0000018	3286805	3287391
						Sc0000302	273917	274247	Sc0000379	7296	7862	Sc0000001	8199551	8199857	Sc0000018	3302905	3304103
						Sc0000302	274299	275035	Sc0000379	99085	100193	Sc0000001	8199872	8200063	Sc0000018	3313385	3314038
						Sc0000306	308442	309508	Sc0000379	108819	108995	Sc0000001	8200141	8201786	Sc0000018	3469294	3469331
						Sc0000313	78779	79133	Sc0000379	165096	165321	Sc0000001	8202407	8203104	Sc0000018	3777020	3778837
						Sc0000318	39008	39865	Sc0000381	29421	29836	Sc0000001	8204254	8205505	Sc0000019	604432	604533
						Sc0000318	199434	199660	Sc0000383	30097	30301	Sc0000001	8205553	8205835	Sc0000019	1085138	1085325
						Sc0000318	201050	202090	Sc0000385	24731	24932	Sc0000001	8211680	8212832	Sc0000019	1148445	1148638
						Sc0000318	202195	204647	Sc0000385	27679	28451	Sc0000001	8215628	8216401	Sc0000019	1264839	1265102
						Sc0000318	205301	209487	Sc0000385	29522	32631	Sc0000001	8217083	8217572	Sc0000019	1313894	1314155
						Sc0000318	209575	209828	Sc0000385	38534	40500	Sc0000001	8217815	8219679	Sc0000019	1422002	1422413
						Sc0000318	210962	214404	Sc0000385	40773	40934	Sc0000001	8223417	8224010	Sc0000019	1470824	1471911
						Sc0000318	220948	222316	Sc0000385	41030	41357	Sc0000001	8226641	8227369	Sc0000019	1509914	1510694
						Sc0000318	237086	237502	Sc0000385	42730	43305	Sc0000001	8227403	8227716	Sc0000019	1551910	1553159
						Sc0000318	292758	292988	Sc0000385	43446	44796	Sc0000001	8227791	8228475	Sc0000019	1557746	1557852
						Sc0000319	25236	25684	Sc0000385	47607	48530	Sc0000001	8228965	8229128	Sc0000019	1569316	1569960
						Sc0000319	25950	26196	Sc0000385	50961	51431	Sc0000001	8298933	8300317	Sc0000019	1576576	1577014
						Sc0000323	46717	46882	Sc0000385	55495	56620	Sc0000001	8328759	8330000	Sc0000019	1586476	1587267
						Sc0000323	174423	174964	Sc0000387	53035	53493	Sc0000001	8330390	8332044	Sc0000019	1611725	1612251
						Sc0000323	182465	182928	Sc0000391	113450	113900	Sc0000001	8332078	8332704	Sc0000019	1624842	1625187
						Sc0000323	237980	238690	Sc0000391	115281	116435	Sc0000001	8333248	8333328	Sc0000019	1641787	1642956
						Sc0000325	233791	234028	Sc0000392	2872	3154	Sc0000001	8334144	8334668	Sc0000019	1763938	1764191
						Sc0000326	165796	166256	Sc0000392	35215	35387	Sc0000001	8335083	8336457	Sc0000019	1767188	1768544
						Sc0000333	26835	26966	Sc0000399	197045	197493	Sc0000001	8336614	8337055	Sc0000019	1768647	1769230
						Sc0000333	27774	28725	Sc0000405	153732	154268	Sc0000001	8337060	8337442	Sc0000019	1791087	1791504
						Sc0000334	39418	39650	Sc0000407	8737	9893	Sc0000001	8337505	8337899	Sc0000019	1798050	1798546
						Sc0000335	92811	93214	Sc0000407	181384	181889	Sc0000001	8340599	8341404	Sc0000019	1803921	1804032
						Sc0000335	144747	145207	Sc0000410	134649	134794	Sc0000001	8344268	8344660	Sc0000019	1846867	1847085
						Sc0000335	151074	151914	Sc0000414	125065	125257	Sc0000001	8345237	8345592	Sc0000019	2451503	2451590
						Sc0000337	11239	11600	Sc0000415	193160	195653	Sc0000001	8346177	8347569	Sc0000019	2496338	2496623
						Sc0000338	179562	179941	Sc0000416	38612	38918	Sc0000001	8348272	8349045	Sc0000019	2509954	2510025
						Sc0000338	242334	242580	Sc0000416	38919	39233	Sc0000001	8350061	8351775	Sc0000019	2968923	2969473
						Sc0000338	268665	268855	Sc0000419	25131	26364	Sc0000001	8353536	8354386	Sc0000019	2969641	2970079
						Sc0000340	206588	207031	Sc0000419	104114	104835	Sc0000001	8356353	8357663	Sc0000019	3046160	3046262
						Sc0000343	153164	153381	Sc0000419	145599	145813	Sc0000001	8358294	8360442	Sc0000019	3227981	3228746
						Sc0000345	225447	225684	Sc0000421	173922	174504	Sc0000001	8360548	8360902	Sc0000019	3276821	3277581
						Sc0000349	229385	229889	Sc0000423	69456	69768	Sc0000001	8361986	8362484	Sc0000019	3277663	3278289
						Sc0000352	48523	48768	Sc0000425	66902	67038	Sc0000001	8363366	8364136	Sc0000019	3278532	3278928
						Sc0000355	111589	111843	Sc0000425	97386	97874	Sc0000001	8381193	8381780	Sc0000019	3279038	3279660
						Sc0000358	77364	78304	Sc0000426	55336	55722	Sc0000001	8386291	8386801	Sc0000019	3279938	3280761
						Sc0000358	78340	78704	Sc0000441	136858	137127	Sc0000001	8388083	8388460	Sc0000019	3281918	3282602
						Sc0000359	18630	19547	Sc0000441	137448	138962	Sc0000001	8389066	8389956	Sc0000019	3284081	3285370
						Sc0000360	178076	178359	Sc0000449	10679	10833	Sc0000001	8395614	8396657	Sc0000019	3285796	3286847
						Sc0000360	240976	241211	Sc0000451	134868	136786	Sc0000001	8406264	8406662	Sc0000019	3287008	3287247
						Sc0000360	241422	241681	Sc0000452	22814	23626	Sc0000001	8407813	8408193	Sc0000019	3287446	3288488
						Sc0000362	167455	167865	Sc0000454	156937	157132	Sc0000001	8421931	8422198	Sc0000019	3288790	3289068
						Sc0000362	171522	172336	Sc0000458	28911	29321	Sc0000001	8449320	8449787	Sc0000019	3289157	3290224
						Sc0000363	40074	40262	Sc0000467	81238	82096	Sc0000001	8456269	8457514	Sc0000019	3613337	3613468
						Sc0000366	40354	40472	Sc0000467	99461	100828	Sc0000001	8458202	8459519	Sc0000020	133855	133911
						Sc0000373	172359	172409	Sc0000467	105346	105738	Sc0000001	8522891	8524186	Sc0000020	464988	465257
						Sc0000374	84735	85315	Sc0000468	132610	132688	Sc0000001	8671828	8671881	Sc0000020	1364239	1364701
						Sc0000374	85731	86470	Sc0000471	59045	59263	Sc0000001	8673313	8673937	Sc0000020	2266358	2266484
						Sc0000375	138559	139079	Sc0000481	110397	110752	Sc0000001	8675383	8676446	Sc0000020	2271715	2271816
						Sc0000375	139297	139476	Sc0000481	122394	122756	Sc0000001	8676543	8677428	Sc0000020	2277185	2277283
						Sc0000379	109853	110614	Sc0000484	3134	3227	Sc0000001	8763169	8763959	Sc0000020	2469521	2469695
						Sc0000383	159103	159859	Sc0000485	515	1857	Sc0000001	8764833	8765529	Sc0000020	2478930	2479012
						Sc0000384	48148	49085	Sc0000485	60765	60935	Sc0000001	8768429	8768666	Sc0000020	2479347	2479537
						Sc0000384	49300	49773	Sc0000485	60992	62139	Sc0000001	8998681	8998819	Sc0000020	2589975	2590682
						Sc0000385	206056	207040	Sc0000485	72437	72863	Sc0000001	9100632	9101282	Sc0000020	2702250	2702638
						Sc0000389	72827	73294	Sc0000488	17816	18022	Sc0000001	9102171	9102924	Sc0000020	2829480	2829865
						Sc0000397	27963	28812	Sc0000492	115267	116228	Sc0000001	9109414	9109565	Sc0000020	2860013	2860421
						Sc0000397	28813	29169	Sc0000498	3465	3968	Sc0000001	9262038	9262278	Sc0000020	3031380	3031489
						Sc0000397	29431	29826	Sc0000498	8259	8809	Sc0000001	9262470	9264780	Sc0000020	3446681	3447316
						Sc0000397	29983	31880	Sc0000498	42171	42266	Sc0000001	9264811	9265319	Sc0000020	3447999	3448287
						Sc0000397	33357	33951	Sc0000499	5085	5416	Sc0000001	9266873	9267596	Sc0000020	3457229	3457327
						Sc0000400	154300	154644	Sc0000509	75440	78113	Sc0000001	9268210	9268550	Sc0000020	3465525	3466304
						Sc0000401	825	844	Sc0000515	104044	104308	Sc0000001	9269204	9270376	Sc0000021	195777	196690
						Sc0000404	111744	112176	Sc0000520	96470	96835	Sc0000001	9271294	9271442	Sc0000021	605541	605809
						Sc0000404	112313	112768	Sc0000522	10401	10651	Sc0000001	9271556	9273161	Sc0000021	658931	659004
						Sc0000406	200299	201172	Sc0000524	34789	35163	Sc0000001	9342865	9342933	Sc0000021	746728	747023
						Sc0000411	158692	159796	Sc0000532	10207	10298	Sc0000001	9342974	9343547	Sc0000021	845810	845877
						Sc0000416	36968	37283	Sc0000532	77991	78069	Sc0000001	9344290	9344611	Sc0000021	970334	970416
						Sc0000417	111585	111777	Sc0000532	78348	78494	Sc0000001	9344816	9345391	Sc0000021	1091946	1093252
						Sc0000419	125913	126323	Sc0000532	78563	79240	Sc0000001	9345459	9348898	Sc0000021	1439462	1439558
						Sc0000427	79303	79491	Sc0000532	79474	79715	Sc0000001	9352930	9353040	Sc0000021	1720798	1721893
						Sc0000428	172131	172411	Sc0000532	80313	80632	Sc0000001	9353756	9355843	Sc0000021	1722239	1722375
						Sc0000429	114033	114692	Sc0000532	81103	81577	Sc0000001	9355894	9356301	Sc0000021	1730330	1730974
						Sc0000431	116371	116935	Sc0000532	81955	83123	Sc0000001	9356938	9357277	Sc0000021	2039506	2039979
						Sc0000433	21219	21931	Sc0000532	83352	83553	Sc0000001	9357865	9358821	Sc0000021	2201840	2201922
						Sc0000435	54259	54332	Sc0000539	7358	7707	Sc0000001	9362672	9363375	Sc0000021	2315400	2315564
						Sc0000436	168220	168787	Sc0000539	8353	8773	Sc0000001	9368380	9369123	Sc0000021	2327254	2328129
						Sc0000447	102217	102749	Sc0000539	16622	17183	Sc0000001	9413273	9413444	Sc0000021	2340976	2341967
						Sc0000447	105693	106243	Sc0000541	9601	10151	Sc0000001	9427456	9428562	Sc0000021	2346549	2347271
						Sc0000447	110603	110724	Sc0000546	86350	86825	Sc0000001	9430653	9431757	Sc0000021	2537406	2537982
						Sc0000447	112548	112712	Sc0000551	55288	55426	Sc0000001	9432495	9433750	Sc0000021	2564579	2565565
						Sc0000447	114268	114438	Sc0000552	78322	78617	Sc0000001	9434267	9434936	Sc0000021	2647720	2647758
						Sc0000447	114846	114889	Sc0000553	39314	39628	Sc0000001	9456541	9456939	Sc0000021	2992969	2993119
						Sc0000447	116333	116437	Sc0000559	30859	30974	Sc0000001	9460732	9462252	Sc0000021	3106670	3107213
						Sc0000448	89979	90764	Sc0000563	18126	19067	Sc0000001	9462306	9462609	Sc0000021	3316816	3316981
						Sc0000452	7970	9218	Sc0000563	22991	24205	Sc0000001	9462640	9464451	Sc0000021	3320119	3321475
						Sc0000452	12142	14593	Sc0000563	24614	25182	Sc0000001	9465216	9466646	Sc0000021	3371321	3373190
						Sc0000453	54381	54542	Sc0000563	34675	34849	Sc0000001	9471700	9472399	Sc0000022	165222	166656
						Sc0000453	54674	55043	Sc0000563	35828	37309	Sc0000001	9473462	9475021	Sc0000022	403344	403441
						Sc0000453	55190	55447	Sc0000563	37932	38331	Sc0000001	9513921	9514979	Sc0000022	1406722	1407759
						Sc0000453	56063	56328	Sc0000563	56158	56403	Sc0000001	9704191	9705062	Sc0000022	1824890	1825104
						Sc0000453	57574	57983	Sc0000563	58126	58665	Sc0000001	9796275	9797577	Sc0000022	2131203	2131972
						Sc0000453	60466	60564	Sc0000568	99772	99994	Sc0000001	9799582	9799745	Sc0000022	2484814	2485704
						Sc0000453	61604	62295	Sc0000569	20123	20318	Sc0000001	9800475	9800532	Sc0000022	2740388	2741013
						Sc0000453	62386	63258	Sc0000569	43564	43653	Sc0000001	9800547	9801075	Sc0000022	2871488	2871827
						Sc0000453	63399	63726	Sc0000571	77924	78432	Sc0000001	9801857	9802368	Sc0000022	2885259	2885404
						Sc0000453	64051	66163	Sc0000572	41844	43352	Sc0000001	9802409	9803540	Sc0000022	3102422	3102566
						Sc0000456	44493	45034	Sc0000572	98991	99106	Sc0000001	9815962	9816246	Sc0000023	183569	183780
						Sc0000464	99355	99432	Sc0000576	89236	89330	Sc0000001	9819075	9819218	Sc0000023	184138	184196
						Sc0000471	18062	18665	Sc0000578	5342	5623	Sc0000002	13255	13361	Sc0000023	184741	185371
						Sc0000473	139394	141106	Sc0000578	45549	47244	Sc0000002	17119	17358	Sc0000023	189545	189634
						Sc0000476	15204	16404	Sc0000578	51301	51787	Sc0000002	56805	57111	Sc0000023	191706	192097
						Sc0000476	17133	17851	Sc0000578	56455	57224	Sc0000002	70926	71098	Sc0000023	193368	195230
						Sc0000476	64388	64697	Sc0000578	65056	65829	Sc0000002	175036	175208	Sc0000023	195759	195875
						Sc0000479	12205	13854	Sc0000578	70551	71499	Sc0000002	213719	213877	Sc0000023	197657	197788
						Sc0000479	14721	15786	Sc0000581	64001	64550	Sc0000002	284521	284692	Sc0000023	611213	611461
						Sc0000479	18159	19002	Sc0000583	33087	33572	Sc0000002	300410	301641	Sc0000023	853892	854519
						Sc0000479	75436	78617	Sc0000593	38276	38821	Sc0000002	312435	312595	Sc0000023	879289	879771
						Sc0000479	80221	80933	Sc0000596	6986	7431	Sc0000002	333107	334216	Sc0000023	900783	901568
						Sc0000479	85981	88106	Sc0000596	7985	14319	Sc0000002	336314	336429	Sc0000023	1278978	1279054
						Sc0000479	98203	98874	Sc0000606	13523	13934	Sc0000002	349402	349567	Sc0000023	1550066	1550455
						Sc0000481	50092	50257	Sc0000616	21137	21264	Sc0000002	350590	350737	Sc0000023	1551913	1552411
						Sc0000485	105122	105682	Sc0000616	21417	21868	Sc0000002	367027	367973	Sc0000023	1614046	1614934
						Sc0000494	10046	10661	Sc0000634	29745	30106	Sc0000002	377486	378375	Sc0000023	1977840	1977896
						Sc0000494	41183	41263	Sc0000651	69045	70585	Sc0000002	382105	383250	Sc0000023	1978469	1978999
						Sc0000495	13965	14027	Sc0000660	25635	25750	Sc0000002	391956	392272	Sc0000023	2089293	2089437
						Sc0000495	117211	117304	Sc0000663	56426	56833	Sc0000002	392283	392626	Sc0000023	2112044	2112447
						Sc0000499	50909	51828	Sc0000664	43932	45180	Sc0000002	399906	400724	Sc0000023	2187800	2187900
						Sc0000503	115049	115754	Sc0000664	45769	46778	Sc0000002	411308	411699	Sc0000023	2198485	2198697
						Sc0000507	30786	30848	Sc0000668	39891	40776	Sc0000002	413147	413811	Sc0000023	2322146	2322284
						Sc0000512	201	1515	Sc0000668	41015	43055	Sc0000002	414507	414680	Sc0000023	2383612	2383868
						Sc0000514	88714	88992	Sc0000671	23037	23324	Sc0000002	415117	416140	Sc0000023	2427914	2428282
						Sc0000515	66237	68794	Sc0000673	40336	41142	Sc0000002	481323	481590	Sc0000023	2428784	2428992
						Sc0000515	78417	80985	Sc0000677	43123	43653	Sc0000002	482085	482197	Sc0000023	2613448	2614316
						Sc0000519	48096	48897	Sc0000696	17480	17586	Sc0000002	495164	495829	Sc0000023	2658241	2658923
						Sc0000519	49204	50412	Sc0000707	53399	53911	Sc0000002	505377	506631	Sc0000023	2665727	2666483
						Sc0000519	52046	52624	Sc0000707	54804	55459	Sc0000002	508650	508881	Sc0000023	2798388	2799134
						Sc0000519	53150	53736	Sc0000710	36389	36479	Sc0000002	512874	513275	Sc0000023	2799650	2801252
						Sc0000519	53742	54099	Sc0000715	48866	49866	Sc0000002	524774	525660	Sc0000023	2940656	2940863
						Sc0000523	43855	44135	Sc0000715	50348	50793	Sc0000002	529184	530062	Sc0000023	2941248	2941372
						Sc0000523	95449	96461	Sc0000722	12818	13401	Sc0000002	532312	532875	Sc0000023	2989186	2989831
						Sc0000527	74876	75500	Sc0000726	51980	52190	Sc0000002	537873	538075	Sc0000023	2991644	2991817
						Sc0000527	76833	77391	Sc0000744	22165	23295	Sc0000002	540505	541182	Sc0000024	172075	172362
						Sc0000527	80777	80871	Sc0000744	23886	25748	Sc0000002	543138	543738	Sc0000024	449361	449927
						Sc0000527	96838	96924	Sc0000746	17796	18237	Sc0000002	544261	544638	Sc0000024	456470	457059
						Sc0000534	76056	76205	Sc0000755	1044	1470	Sc0000002	545545	545716	Sc0000024	516107	516202
						Sc0000534	76425	76673	Sc0000755	1881	2064	Sc0000002	549939	550111	Sc0000024	725152	725265
						Sc0000539	244	961	Sc0000756	40138	40892	Sc0000002	562927	564036	Sc0000024	904091	904274
						Sc0000539	2419	2844	Sc0000756	42066	42286	Sc0000002	574719	575521	Sc0000024	990268	990594
						Sc0000539	64617	65020	Sc0000756	46033	46637	Sc0000002	581514	582405	Sc0000024	992003	992269
						Sc0000539	75621	76080	Sc0000758	22670	22969	Sc0000002	590292	590683	Sc0000024	996362	996412
						Sc0000539	107308	107427	Sc0000762	23950	24788	Sc0000002	590917	591463	Sc0000024	996591	996811
						Sc0000542	34862	35507	Sc0000763	39105	39209	Sc0000002	606725	606813	Sc0000024	1112233	1113071
						Sc0000542	41477	42149	Sc0000771	24447	24694	Sc0000002	607805	607882	Sc0000024	1202648	1203329
						Sc0000542	42810	45200	Sc0000771	28940	29058	Sc0000002	608446	610154	Sc0000024	1295759	1296178
						Sc0000546	35362	36871	Sc0000771	29496	30275	Sc0000002	610671	611210	Sc0000024	1398627	1399362
						Sc0000546	90341	91401	Sc0000783	14112	14746	Sc0000002	614138	614583	Sc0000024	1401619	1401849
						Sc0000549	56355	57210	Sc0000788	11734	11796	Sc0000002	621857	622845	Sc0000024	1428091	1428737
						Sc0000549	93752	94413	Sc0000788	27344	27797	Sc0000002	624665	625404	Sc0000024	1428905	1430204
						Sc0000550	41300	41504	Sc0000803	2711	3208	Sc0000002	628156	628341	Sc0000024	1488320	1488377
						Sc0000551	36116	36525	Sc0000803	3424	3878	Sc0000002	629133	630577	Sc0000024	1692116	1692710
						Sc0000555	52156	53212	Sc0000805	4672	5764	Sc0000002	631260	631665	Sc0000024	1714338	1714499
						Sc0000555	53213	53678	Sc0000817	20403	20889	Sc0000002	632710	634085	Sc0000024	1738141	1738776
						Sc0000555	54057	54919	Sc0000817	23076	23406	Sc0000002	635027	635233	Sc0000024	1815813	1816592
						Sc0000555	55259	57102	Sc0000822	4310	5171	Sc0000002	638899	639515	Sc0000024	2144909	2145827
						Sc0000557	72510	72899	Sc0000863	12920	13012	Sc0000002	639628	639876	Sc0000024	2241166	2241259
						Sc0000560	71219	72090	Sc0000863	27086	27186	Sc0000002	640018	640974	Sc0000024	2420100	2420837
						Sc0000567	42240	42335	Sc0000867	81	177	Sc0000002	641769	641971	Sc0000024	2433013	2433306
						Sc0000567	44102	44539	Sc0000867	2014	2138	Sc0000002	642014	642188	Sc0000024	2434670	2434755
						Sc0000569	87456	89037	Sc0000867	5326	6985	Sc0000002	645544	646390	Sc0000024	2790492	2790740
						Sc0000577	76437	77095	Sc0000884	5788	6373	Sc0000002	647154	647498	Sc0000024	2842756	2843646
						Sc0000577	77887	78690	Sc0000906	80	734	Sc0000002	648809	649680	Sc0000024	2846821	2847409
						Sc0000577	79689	79785	Sc0000907	18301	19251	Sc0000002	650444	651253	Sc0000025	135292	135649
						Sc0000578	49337	49482	Sc0000910	5453	7331	Sc0000002	655278	655809	Sc0000025	508730	509586
						Sc0000578	73120	73415	Sc0000910	21386	21599	Sc0000002	656565	657271	Sc0000025	609232	609486
						Sc0000595	12136	12916	Sc0000922	131	626	Sc0000002	831653	831907	Sc0000025	885456	886986
						Sc0000596	3292	3678	Sc0000959	17121	17849	Sc0000002	842355	842806	Sc0000025	1014365	1014926
						Sc0000598	87002	90045	Sc0000960	83	1736	Sc0000002	1051452	1051547	Sc0000025	1081365	1081998
						Sc0000599	42678	43263	Sc0000969	7057	7979	Sc0000002	1110950	1111015	Sc0000025	1099924	1100561
						Sc0000599	43361	43491	Sc0000976	5974	6342	Sc0000002	1150138	1150261	Sc0000025	1216641	1216970
						Sc0000599	43585	44005	Sc0000988	2936	3057	Sc0000002	1440713	1440752	Sc0000025	1224522	1224656
						Sc0000599	44723	45935	Sc0000992	8945	9172	Sc0000002	1518086	1518179	Sc0000025	1321384	1322025
						Sc0000609	72960	73257	Sc0000994	8279	9797	Sc0000002	1521441	1522620	Sc0000025	1327304	1327417
						Sc0000609	74209	74386	Sc0000995	9824	9903	Sc0000002	1531412	1531523	Sc0000025	1484574	1484612
						Sc0000609	75035	75479	Sc0001013	11051	11310	Sc0000002	1532025	1532240	Sc0000025	1505057	1506329
						Sc0000609	76249	76694	Sc0001014	2498	3452	Sc0000002	1544982	1545216	Sc0000025	1709725	1709828
						Sc0000609	76971	77379	Sc0001014	7986	8617	Sc0000002	1553289	1553314	Sc0000025	2005599	2005679
						Sc0000609	78467	78828	Sc0001014	12092	12655	Sc0000002	1579616	1579668	Sc0000025	2116168	2116747
						Sc0000609	79765	80230	Sc0001028	10656	10968	Sc0000002	1762785	1763470	Sc0000025	2380906	2381315
						Sc0000631	52543	53022	Sc0001066	12135	12308	Sc0000002	1764268	1765213	Sc0000025	2381667	2382920
						Sc0000633	77015	77868	Sc0001069	246	596	Sc0000002	1765772	1766326	Sc0000026	52055	53303
						Sc0000634	2912	2987	Sc0001070	270	540	Sc0000002	1766920	1767731	Sc0000026	73411	74322
						Sc0000636	43116	43281	Sc0001070	698	976	Sc0000002	1791784	1792367	Sc0000026	156063	156269
						Sc0000639	16269	16438	Sc0001070	979	1092	Sc0000002	1792424	1792787	Sc0000026	316167	316604
						Sc0000639	45241	45510	Sc0001083	12347	12835	Sc0000002	1793847	1793917	Sc0000026	316605	316850
						Sc0000639	65175	65471	Sc0001117	4308	4828	Sc0000002	1819169	1819401	Sc0000026	463645	463724
						Sc0000647	13552	14029	Sc0001144	990	1226	Sc0000002	1892033	1892522	Sc0000026	469641	469720
						Sc0000654	15908	16013	Sc0001198	7645	8866	Sc0000002	1915132	1915792	Sc0000026	720564	721108
						Sc0000665	35881	36187	Sc0001210	1680	2254	Sc0000002	1915833	1916093	Sc0000026	721631	722297
						Sc0000674	53469	53720	Sc0001212	637	1156	Sc0000002	1919067	1919468	Sc0000026	725063	725449
						Sc0000678	43746	44750	Sc0001247	7297	7458	Sc0000002	1919745	1920236	Sc0000026	725757	726030
						Sc0000681	62100	62531	Sc0001249	5586	6441	Sc0000002	1920962	1921368	Sc0000026	726717	727425
						Sc0000682	8243	8468	Sc0001267	7656	8448	Sc0000002	2001265	2001452	Sc0000026	728641	729122
						Sc0000690	56341	57060	Sc0001278	1326	1436	Sc0000002	2035934	2036780	Sc0000026	729320	730029
						Sc0000693	3256	3882	Sc0001290	4496	5748	Sc0000002	2069624	2069794	Sc0000026	730094	730422
						Sc0000693	5232	5553	Sc0001329	1915	3106	Sc0000002	2073192	2073409	Sc0000026	730625	730669
						Sc0000696	20764	21213	Sc0001329	4487	5815	Sc0000002	2089458	2090010	Sc0000026	736134	737280
						Sc0000696	22104	22441	Sc0001329	6211	7536	Sc0000002	2094929	2095365	Sc0000026	739680	740358
						Sc0000700	22056	22220	Sc0001331	973	1022	Sc0000002	2095877	2096680	Sc0000026	1310914	1311086
						Sc0000704	121	1714	Sc0001331	3205	4244	Sc0000002	2129197	2129409	Sc0000026	1342792	1342954
						Sc0000704	30906	31524	Sc0001364	4924	5138	Sc0000002	2143798	2144102	Sc0000026	2093396	2093475
						Sc0000704	33815	34809	Sc0001377	23	912	Sc0000002	2192680	2194205	Sc0000026	2287426	2288131
						Sc0000705	13494	13732	Sc0001377	2267	5018	Sc0000002	2384440	2384555	Sc0000026	2325224	2327260
						Sc0000706	2270	2381	Sc0001377	6261	7106	Sc0000002	2446249	2446718	Sc0000026	2338263	2338584
						Sc0000707	19231	19285	Sc0001395	146	516	Sc0000002	2448086	2448308	Sc0000026	2345107	2345703
						Sc0000724	53771	53889	Sc0001405	1391	4298	Sc0000002	2538372	2539074	Sc0000026	2434955	2435050
						Sc0000726	23961	25057	Sc0001440	1356	1551	Sc0000002	2539884	2540000	Sc0000026	2768125	2768210
						Sc0000726	27893	28096	Sc0001440	5504	6333	Sc0000002	2545516	2545653	Sc0000027	170914	170996
						Sc0000733	41239	41343	Sc0001449	2924	3511	Sc0000002	2570506	2571155	Sc0000027	414991	415651
						Sc0000738	47597	48212	Sc0001449	4059	4760	Sc0000002	2577904	2578440	Sc0000027	418616	418826
						Sc0000742	9915	10235	Sc0001449	5146	6382	Sc0000002	2657463	2657585	Sc0000027	546138	546552
						Sc0000750	613	732	Sc0001498	4166	4324	Sc0000002	2663668	2664144	Sc0000027	546564	547549
						Sc0000762	29067	29368	Sc0001503	503	732	Sc0000002	2665415	2665906	Sc0000027	783655	784396
						Sc0000762	30420	31295	Sc0001607	1074	2261	Sc0000002	2671691	2672881	Sc0000027	817377	817618
						Sc0000773	36548	36798	Sc0001641	3254	3930	Sc0000002	2678127	2678489	Sc0000027	818395	818952
						Sc0000788	34119	34497	Sc0001673	1218	2466	Sc0000002	2682060	2683120	Sc0000027	869637	869775
						Sc0000797	19545	20170	Sc0001692	2867	2978	Sc0000002	2699249	2699408	Sc0000027	1684378	1684441
						Sc0000808	3966	4161	Sc0001758	557	709	Sc0000002	2720245	2721152	Sc0000027	1703046	1703850
						Sc0000810	1941	2891	Sc0001792	673	838	Sc0000002	2721153	2721258	Sc0000027	1704354	1705067
						Sc0000812	7211	7625	Sc0001806	865	1142	Sc0000002	2721259	2721838	Sc0000027	1706425	1707089
						Sc0000818	7628	8706	Sc0001853	17	669	Sc0000002	2722369	2722643	Sc0000027	1758907	1758981
						Sc0000846	4473	4893	Sc0001853	1034	1338	Sc0000002	2866953	2867058	Sc0000027	1796172	1796935
						Sc0000851	3759	5953	Sc0001883	142	1245	Sc0000002	2869560	2869688	Sc0000027	1875993	1876916
						Sc0000851	9942	10616	Sc0001885	558	1264	Sc0000002	2877082	2877287	Sc0000027	1907370	1907660
						Sc0000851	10652	10847	Sc0002017	101	517	Sc0000002	2880945	2884850	Sc0000027	1985229	1986812
						Sc0000851	11000	12527	Sc0002192	79	431	Sc0000002	2890727	2891193	Sc0000027	2026228	2026675
						Sc0000851	14357	14672				Sc0000002	2902060	2902493	Sc0000027	2049406	2049997
						Sc0000851	15818	17362				Sc0000002	2904463	2905371	Sc0000027	2086580	2088105
						Sc0000851	17450	18916				Sc0000002	2912023	2912222	Sc0000027	2142415	2142876
						Sc0000852	3179	3776				Sc0000002	2924023	2924292	Sc0000027	2337005	2338447
						Sc0000852	5514	5990				Sc0000002	2928828	2930669	Sc0000027	2398511	2399088
						Sc0000854	1400	1758				Sc0000002	2934918	2935398	Sc0000027	2588368	2589041
						Sc0000859	28218	28680				Sc0000002	2937319	2939220	Sc0000027	2630930	2631248
						Sc0000861	2162	2283				Sc0000002	2940085	2941351	Sc0000027	2641217	2641457
						Sc0000870	17955	18809				Sc0000002	2946884	2947082	Sc0000027	2661806	2661954
						Sc0000870	21888	22069				Sc0000002	2959620	2960592	Sc0000027	2667591	2668386
						Sc0000884	6444	6743				Sc0000002	2961575	2961715	Sc0000028	1355	1455
						Sc0000905	7138	7435				Sc0000002	2963941	2965804	Sc0000028	14418	15451
						Sc0000911	12977	13403				Sc0000002	2967402	2968874	Sc0000028	92495	94039
						Sc0000921	11554	11813				Sc0000002	2970881	2971689	Sc0000028	98306	99246
						Sc0000921	12087	12210				Sc0000002	2972563	2972992	Sc0000028	710657	711827
						Sc0000935	9932	10663				Sc0000002	2972993	2974470	Sc0000028	759853	760069
						Sc0000938	2214	2556				Sc0000002	2974471	2974828	Sc0000028	930195	931054
						Sc0000944	16349	16686				Sc0000002	2976352	2977190	Sc0000028	1139115	1139230
						Sc0000953	347	533				Sc0000002	2979617	2981916	Sc0000028	1610909	1611086
						Sc0000953	536	1009				Sc0000002	2985410	2986400	Sc0000028	1765018	1765062
						Sc0000963	9152	9364				Sc0000002	2986972	2988020	Sc0000028	1776802	1776844
						Sc0000965	11366	11635				Sc0000002	2989817	2990935	Sc0000028	1931981	1932990
						Sc0000984	6966	7110				Sc0000002	2993926	2996865	Sc0000028	2297128	2297580
						Sc0001001	7527	8327				Sc0000002	2999192	2999582	Sc0000028	2412635	2412708
						Sc0001001	11552	13767				Sc0000002	3000431	3000563	Sc0000028	2471922	2472016
						Sc0001050	2836	3925				Sc0000002	3001642	3003854	Sc0000028	2472136	2472180
						Sc0001058	1237	2057				Sc0000002	3009775	3010305	Sc0000029	4031	4632
						Sc0001134	10307	10614				Sc0000002	3013835	3014583	Sc0000029	7070	7129
						Sc0001166	9480	9864				Sc0000002	3015008	3016194	Sc0000029	30690	30839
						Sc0001169	5957	6371				Sc0000002	3016654	3017477	Sc0000029	563448	563985
						Sc0001233	319	570				Sc0000002	3018238	3019490	Sc0000029	577758	578233
						Sc0001338	2654	2770				Sc0000002	3019913	3020660	Sc0000029	580065	580365
						Sc0001424	6589	6878				Sc0000002	3021442	3023630	Sc0000029	581117	581690
						Sc0001457	1428	1580				Sc0000002	3026574	3026924	Sc0000029	631418	631555
						Sc0001457	2582	2932				Sc0000002	3027321	3027590	Sc0000029	1104291	1104601
						Sc0001472	612	1576				Sc0000002	3027721	3027842	Sc0000029	1155241	1155428
						Sc0001472	2233	2630				Sc0000002	3028484	3028780	Sc0000029	1156483	1156642
						Sc0001542	2566	3025				Sc0000002	3031164	3031893	Sc0000029	1156814	1157553
						Sc0001742	1980	2315				Sc0000002	3032378	3033088	Sc0000029	1159392	1160161
						Sc0001753	249	1133				Sc0000002	3035029	3035950	Sc0000029	1173781	1173985
						Sc0002010	462	703				Sc0000002	3052587	3053172	Sc0000029	1174377	1174596
												Sc0000002	3144083	3144345	Sc0000029	1175984	1176141
												Sc0000002	3229554	3229677	Sc0000029	1177028	1177110
												Sc0000002	3272802	3273209	Sc0000029	1439118	1439421
												Sc0000002	3336831	3337467	Sc0000029	1455871	1455931
												Sc0000002	3338195	3339079	Sc0000029	1534954	1536017
												Sc0000002	3343093	3343742	Sc0000029	1536624	1536835
												Sc0000002	3343829	3344417	Sc0000029	1570096	1571550
												Sc0000002	3345893	3346805	Sc0000029	1945018	1945276
												Sc0000002	3346956	3347166	Sc0000029	2168023	2168352
												Sc0000002	3347342	3347896	Sc0000029	2248661	2248746
												Sc0000002	3348429	3349066	Sc0000029	2285187	2285317
												Sc0000002	3352763	3352892	Sc0000029	2380143	2380220
												Sc0000002	3359409	3361151	Sc0000030	240119	240219
												Sc0000002	3362223	3362600	Sc0000030	447162	448318
												Sc0000002	3367502	3368912	Sc0000030	480579	481164
												Sc0000002	3369570	3369707	Sc0000030	505674	505964
												Sc0000002	3370568	3370835	Sc0000030	520954	521269
												Sc0000002	3371593	3372465	Sc0000030	1294814	1295740
												Sc0000002	3407615	3407864	Sc0000030	1357926	1358121
												Sc0000002	3424521	3424808	Sc0000030	1553394	1553494
												Sc0000002	3429854	3429990	Sc0000030	1562448	1563670
												Sc0000002	3445421	3446417	Sc0000030	1564714	1565190
												Sc0000002	3448928	3450145	Sc0000030	1602032	1603275
												Sc0000002	3450796	3451603	Sc0000030	1683799	1684494
												Sc0000002	3452916	3453335	Sc0000030	1697810	1697871
												Sc0000002	3455906	3456160	Sc0000030	1764845	1765029
												Sc0000002	3602699	3603441	Sc0000030	2161548	2162240
												Sc0000002	3605842	3606907	Sc0000030	2257367	2257537
												Sc0000002	3647762	3647846	Sc0000030	2318762	2320193
												Sc0000002	3664311	3664573	Sc0000030	2322620	2323291
												Sc0000002	3684681	3686019	Sc0000030	2357135	2357385
												Sc0000002	3748254	3748978	Sc0000030	2357392	2358123
												Sc0000002	3840620	3840672	Sc0000030	2519226	2519265
												Sc0000002	3932895	3932989	Sc0000031	5753	6081
												Sc0000002	3944214	3944309	Sc0000031	121991	122219
												Sc0000002	3967905	3967976	Sc0000031	153274	155334
												Sc0000002	4041293	4041453	Sc0000031	517569	517682
												Sc0000002	4041493	4041882	Sc0000031	751529	752060
												Sc0000002	4100049	4100460	Sc0000031	927806	929225
												Sc0000002	4131951	4132096	Sc0000031	929226	929273
												Sc0000002	4152640	4153242	Sc0000031	929289	929970
												Sc0000002	4155641	4155980	Sc0000031	930601	931043
												Sc0000002	4156373	4156845	Sc0000031	940065	941517
												Sc0000002	4258449	4258820	Sc0000031	995477	995897
												Sc0000002	4303759	4303892	Sc0000031	1071918	1072162
												Sc0000002	4557885	4558083	Sc0000031	1105433	1105552
												Sc0000002	4567755	4567824	Sc0000031	1255709	1255767
												Sc0000002	4698133	4698410	Sc0000031	1473791	1474302
												Sc0000002	4699107	4699138	Sc0000031	1678909	1680082
												Sc0000002	4797232	4797717	Sc0000031	1691362	1692172
												Sc0000002	4829134	4829602	Sc0000031	1702179	1702543
												Sc0000002	4834111	4834522	Sc0000031	1717367	1718256
												Sc0000002	4837358	4837752	Sc0000031	1724207	1724316
												Sc0000002	4873023	4874331	Sc0000031	1753067	1753192
												Sc0000002	4874890	4876643	Sc0000031	1833821	1834880
												Sc0000002	4876759	4877536	Sc0000031	1835729	1836560
												Sc0000002	4878327	4878562	Sc0000031	1964495	1965753
												Sc0000002	4885037	4885150	Sc0000031	2004184	2005216
												Sc0000002	4929465	4929541	Sc0000031	2079378	2079729
												Sc0000002	5063110	5063343	Sc0000031	2226714	2227109
												Sc0000002	5157499	5157592	Sc0000031	2365512	2365687
												Sc0000002	5415671	5417480	Sc0000032	77794	78094
												Sc0000002	5420313	5422069	Sc0000032	81337	82253
												Sc0000002	5422288	5424075	Sc0000032	86907	87351
												Sc0000002	5425762	5426297	Sc0000032	450270	450358
												Sc0000002	5440608	5442474	Sc0000032	515138	515868
												Sc0000002	5444316	5445735	Sc0000032	531750	531949
												Sc0000002	5449972	5450955	Sc0000032	647057	647640
												Sc0000002	5455399	5455605	Sc0000032	913197	913248
												Sc0000002	5457237	5457830	Sc0000032	1440758	1440829
												Sc0000002	5457869	5459070	Sc0000032	1441145	1441217
												Sc0000002	5460899	5462727	Sc0000032	1461811	1462139
												Sc0000002	5463377	5464302	Sc0000032	1664041	1664417
												Sc0000002	5464845	5465026	Sc0000032	1687243	1687867
												Sc0000002	5466605	5466835	Sc0000032	1776152	1777272
												Sc0000002	5522343	5522868	Sc0000032	1829114	1829358
												Sc0000002	5594038	5594271	Sc0000032	1830570	1830740
												Sc0000002	5602921	5603050	Sc0000032	1832176	1832785
												Sc0000002	5757063	5757177	Sc0000032	1922004	1923877
												Sc0000002	5833595	5834870	Sc0000032	1935809	1936800
												Sc0000002	5865532	5866354	Sc0000032	2014642	2014742
												Sc0000002	5869988	5870339	Sc0000032	2346941	2347294
												Sc0000002	5926305	5926438	Sc0000033	79215	79276
												Sc0000002	5964866	5965231	Sc0000033	646139	646511
												Sc0000002	6205814	6206654	Sc0000033	677010	677104
												Sc0000002	6218629	6219067	Sc0000033	878867	879804
												Sc0000002	6219137	6220691	Sc0000033	900257	901349
												Sc0000002	6222048	6223659	Sc0000033	901459	903456
												Sc0000002	6228299	6228846	Sc0000033	1265485	1265878
												Sc0000002	6230019	6231144	Sc0000033	1364240	1365800
												Sc0000002	6232175	6233038	Sc0000033	1968077	1968134
												Sc0000002	6233393	6235348	Sc0000033	2255359	2255873
												Sc0000002	6235397	6235741	Sc0000033	2281918	2282080
												Sc0000002	6236451	6237919	Sc0000033	2516718	2517129
												Sc0000002	6238528	6239226	Sc0000034	47856	48575
												Sc0000002	6241668	6242096	Sc0000034	272387	273605
												Sc0000002	6278729	6279297	Sc0000034	475091	475926
												Sc0000002	6290399	6290968	Sc0000034	561048	561647
												Sc0000002	6293299	6293384	Sc0000034	563335	563438
												Sc0000002	6294794	6295235	Sc0000034	703926	705652
												Sc0000002	6306845	6308404	Sc0000034	713864	714058
												Sc0000002	6309953	6310494	Sc0000034	742435	743820
												Sc0000002	6310610	6311202	Sc0000034	858699	859685
												Sc0000002	6320926	6322561	Sc0000034	860375	860794
												Sc0000002	6331471	6332209	Sc0000034	990282	990440
												Sc0000002	6333306	6334952	Sc0000034	1040959	1041485
												Sc0000002	6356228	6357219	Sc0000034	1237383	1237562
												Sc0000002	6358129	6359165	Sc0000034	1358935	1359391
												Sc0000002	6361142	6361474	Sc0000034	1372380	1372648
												Sc0000002	6361549	6361958	Sc0000034	1435235	1436452
												Sc0000002	6365587	6365968	Sc0000034	1818305	1819526
												Sc0000002	6366001	6366920	Sc0000034	2090624	2090766
												Sc0000002	6367193	6367644	Sc0000035	21003	21196
												Sc0000002	6369120	6369358	Sc0000035	31250	32380
												Sc0000002	6374345	6374885	Sc0000035	35013	35612
												Sc0000002	6382513	6382979	Sc0000035	198599	198775
												Sc0000002	6390374	6390650	Sc0000035	259856	260004
												Sc0000002	6391039	6391433	Sc0000035	413720	413951
												Sc0000002	6392101	6394027	Sc0000035	772434	773232
												Sc0000002	6395340	6395964	Sc0000035	1319532	1320151
												Sc0000002	6396016	6396755	Sc0000035	1397148	1397423
												Sc0000002	6401070	6401826	Sc0000035	2202852	2204041
												Sc0000002	6438454	6439382	Sc0000035	2288740	2288960
												Sc0000002	6439782	6442428	Sc0000036	90637	91513
												Sc0000002	6442471	6443399	Sc0000036	238288	239051
												Sc0000002	6450703	6451048	Sc0000036	401153	401429
												Sc0000002	6498547	6498912	Sc0000036	582620	582871
												Sc0000002	6500088	6500323	Sc0000036	993613	994203
												Sc0000002	6545071	6545672	Sc0000036	1248543	1248588
												Sc0000002	6552230	6552329	Sc0000036	1520239	1520559
												Sc0000002	6662441	6662950	Sc0000036	2214797	2215366
												Sc0000002	6824191	6826480	Sc0000037	462625	464268
												Sc0000002	6826995	6827426	Sc0000037	519981	521427
												Sc0000002	6829114	6830067	Sc0000037	713686	713977
												Sc0000002	6830079	6830139	Sc0000037	861724	861779
												Sc0000002	6830645	6830703	Sc0000037	1027553	1027680
												Sc0000002	6890013	6890309	Sc0000037	1658753	1658840
												Sc0000002	6896122	6896871	Sc0000037	1659440	1659832
												Sc0000002	6920717	6921562	Sc0000037	1691355	1691499
												Sc0000002	7059281	7059366	Sc0000037	1803265	1803352
												Sc0000002	7070595	7070877	Sc0000037	1939010	1939371
												Sc0000002	7119035	7120364	Sc0000037	1960936	1961516
												Sc0000002	7129630	7130159	Sc0000037	2171186	2172650
												Sc0000002	7249535	7250209	Sc0000038	212951	213467
												Sc0000002	7338804	7339547	Sc0000038	242619	242698
												Sc0000002	7633481	7634962	Sc0000038	507697	508490
												Sc0000002	7732301	7733494	Sc0000038	824204	824268
												Sc0000002	7734622	7735068	Sc0000038	834251	835467
												Sc0000002	7912998	7913474	Sc0000038	1124350	1124569
												Sc0000002	7965781	7966179	Sc0000038	1257022	1257138
												Sc0000002	7972670	7973142	Sc0000038	1260562	1261115
												Sc0000002	8038627	8038737	Sc0000038	1399834	1400049
												Sc0000002	8064805	8064896	Sc0000038	1446544	1447589
												Sc0000002	8141627	8142490	Sc0000038	1490580	1491104
												Sc0000002	8172021	8173522	Sc0000038	1518225	1518709
												Sc0000002	8187345	8187495	Sc0000038	1642936	1643394
												Sc0000002	8282411	8282468	Sc0000038	1644051	1645115
												Sc0000002	8339128	8339279	Sc0000038	1757631	1757705
												Sc0000002	8512327	8512870	Sc0000038	1852185	1852559
												Sc0000002	8516206	8517253	Sc0000038	2306674	2306833
												Sc0000002	8556941	8557093	Sc0000039	143504	143734
												Sc0000002	8559632	8562538	Sc0000039	247234	247541
												Sc0000002	8610058	8610297	Sc0000039	290129	290564
												Sc0000002	8611574	8612356	Sc0000039	290891	290952
												Sc0000002	8618361	8618435	Sc0000039	402625	402804
												Sc0000002	8620280	8620589	Sc0000039	463865	464249
												Sc0000002	8620977	8621073	Sc0000039	523535	524353
												Sc0000002	8621631	8621756	Sc0000039	1512374	1512434
												Sc0000002	8736601	8737474	Sc0000039	1513329	1513783
												Sc0000002	8767153	8767279	Sc0000039	1753876	1754470
												Sc0000003	24267	24569	Sc0000039	2099681	2100214
												Sc0000003	55651	55924	Sc0000040	77248	78142
												Sc0000003	64712	64972	Sc0000040	83532	83613
												Sc0000003	84995	85383	Sc0000040	276956	277072
												Sc0000003	85612	86203	Sc0000040	864469	865396
												Sc0000003	86859	88055	Sc0000040	884831	885270
												Sc0000003	88058	88113	Sc0000040	1037451	1037707
												Sc0000003	90232	91453	Sc0000040	1243423	1243697
												Sc0000003	92842	93499	Sc0000040	1513724	1514710
												Sc0000003	96183	97035	Sc0000040	1532615	1532745
												Sc0000003	103376	103849	Sc0000040	1701980	1702425
												Sc0000003	107101	107731	Sc0000040	2097181	2098011
												Sc0000003	107779	108218	Sc0000040	2112222	2113043
												Sc0000003	112922	113368	Sc0000041	320682	320699
												Sc0000003	113816	114108	Sc0000041	324504	324951
												Sc0000003	122780	123399	Sc0000041	566176	566918
												Sc0000003	124064	124741	Sc0000041	629237	629424
												Sc0000003	181448	181722	Sc0000041	767950	767994
												Sc0000003	190754	191618	Sc0000041	788409	789406
												Sc0000003	232964	233429	Sc0000041	929128	929932
												Sc0000003	237103	237460	Sc0000041	1075431	1076198
												Sc0000003	297809	298692	Sc0000041	1272896	1273010
												Sc0000003	312873	313072	Sc0000041	1447856	1448758
												Sc0000003	327709	328268	Sc0000041	1520163	1520598
												Sc0000003	330068	330254	Sc0000041	1647590	1648641
												Sc0000003	494600	495337	Sc0000041	1821613	1821975
												Sc0000003	495349	495519	Sc0000041	1866628	1866734
												Sc0000003	495588	495737	Sc0000041	1946420	1946944
												Sc0000003	518270	518625	Sc0000041	1987178	1987811
												Sc0000003	552445	552554	Sc0000041	2137268	2137472
												Sc0000003	572404	573079	Sc0000041	2137611	2137789
												Sc0000003	598615	599596	Sc0000042	23989	24216
												Sc0000003	600549	600874	Sc0000042	121647	123131
												Sc0000003	601733	602313	Sc0000042	187134	187390
												Sc0000003	632581	632987	Sc0000042	188403	189450
												Sc0000003	637296	637477	Sc0000042	190362	190426
												Sc0000003	639128	639202	Sc0000042	191131	192003
												Sc0000003	646500	646853	Sc0000042	352841	352932
												Sc0000003	648754	649339	Sc0000042	365014	365664
												Sc0000003	652090	652185	Sc0000042	919011	919265
												Sc0000003	652843	653823	Sc0000042	953113	953254
												Sc0000003	670894	670961	Sc0000042	984789	985820
												Sc0000003	682399	682842	Sc0000042	2042009	2042049
												Sc0000003	738769	738897	Sc0000042	2048572	2049136
												Sc0000003	967164	967393	Sc0000042	2201145	2201291
												Sc0000003	975931	976040	Sc0000043	47131	47698
												Sc0000003	977213	977292	Sc0000043	48712	48772
												Sc0000003	1004003	1004527	Sc0000043	50185	51268
												Sc0000003	1108087	1108270	Sc0000043	54409	54696
												Sc0000003	1454855	1455302	Sc0000043	330578	331121
												Sc0000003	1509566	1510263	Sc0000043	525441	526099
												Sc0000003	1545023	1545336	Sc0000043	530901	531882
												Sc0000003	1546220	1547058	Sc0000043	554544	555136
												Sc0000003	1548399	1549194	Sc0000043	805133	805477
												Sc0000003	1553460	1554342	Sc0000043	841050	841395
												Sc0000003	1565631	1566402	Sc0000043	988493	988827
												Sc0000003	1629168	1629417	Sc0000043	1222955	1223667
												Sc0000003	1782969	1783138	Sc0000043	1226069	1226791
												Sc0000003	1793930	1794042	Sc0000043	1315409	1315540
												Sc0000003	1801756	1801857	Sc0000043	1784898	1785365
												Sc0000003	1806144	1806633	Sc0000043	1786025	1788006
												Sc0000003	1809668	1809756	Sc0000043	1895428	1895510
												Sc0000003	1826775	1826814	Sc0000043	1905162	1905705
												Sc0000003	1859229	1859544	Sc0000043	1906558	1906684
												Sc0000003	1918147	1918413	Sc0000043	2063349	2063436
												Sc0000003	1978876	1979095	Sc0000043	2121680	2121962
												Sc0000003	2311201	2311654	Sc0000044	27980	28602
												Sc0000003	2381951	2382514	Sc0000044	528099	528235
												Sc0000003	2383616	2384139	Sc0000044	627214	627344
												Sc0000003	2384140	2384683	Sc0000044	1362451	1362513
												Sc0000003	2385194	2385894	Sc0000044	1589131	1589205
												Sc0000003	2593463	2593640	Sc0000044	1804993	1805237
												Sc0000003	2601046	2601500	Sc0000044	1822080	1822717
												Sc0000003	2609986	2610809	Sc0000044	1834784	1835848
												Sc0000003	2615627	2616233	Sc0000044	1836603	1837546
												Sc0000003	2634520	2635823	Sc0000044	1838597	1839877
												Sc0000003	2638143	2638198	Sc0000044	1841612	1842236
												Sc0000003	2653623	2654291	Sc0000044	1852788	1852998
												Sc0000003	2658992	2659099	Sc0000045	30827	31147
												Sc0000003	2668828	2668972	Sc0000045	37163	37858
												Sc0000003	2694586	2694982	Sc0000045	147899	148139
												Sc0000003	2696761	2697899	Sc0000045	688064	688739
												Sc0000003	2698624	2699786	Sc0000045	735164	735377
												Sc0000003	2703740	2704528	Sc0000045	741628	741709
												Sc0000003	2705991	2706150	Sc0000045	860732	860861
												Sc0000003	2708803	2709670	Sc0000045	860862	860923
												Sc0000003	2727908	2730181	Sc0000045	900727	902311
												Sc0000003	2731938	2732501	Sc0000045	911015	911925
												Sc0000003	2734073	2734563	Sc0000045	1024999	1026030
												Sc0000003	2735138	2736219	Sc0000045	1272809	1272916
												Sc0000003	2737394	2737817	Sc0000045	1451600	1451743
												Sc0000003	2737998	2738208	Sc0000045	1510113	1511759
												Sc0000003	2738782	2739392	Sc0000045	1600630	1600722
												Sc0000003	2742392	2742486	Sc0000046	165519	166050
												Sc0000003	2753773	2755027	Sc0000046	166230	167997
												Sc0000003	2778755	2779772	Sc0000046	195079	195379
												Sc0000003	2783336	2785237	Sc0000046	233286	233645
												Sc0000003	2786417	2788429	Sc0000046	329946	329987
												Sc0000003	2789596	2790905	Sc0000046	709616	710768
												Sc0000003	2794708	2794873	Sc0000046	711946	711982
												Sc0000003	2796189	2798549	Sc0000046	800345	800438
												Sc0000003	2802796	2803248	Sc0000046	820539	821285
												Sc0000003	2806578	2806771	Sc0000046	824448	824514
												Sc0000003	2810462	2812136	Sc0000046	826896	827495
												Sc0000003	2812355	2813020	Sc0000046	1028757	1028904
												Sc0000003	2817326	2817482	Sc0000046	1403945	1404208
												Sc0000003	2824978	2825213	Sc0000046	1406445	1406727
												Sc0000003	2828042	2828244	Sc0000046	1406833	1407109
												Sc0000003	2830169	2830409	Sc0000046	1407344	1407874
												Sc0000003	2838849	2839547	Sc0000046	1408517	1408870
												Sc0000003	2873015	2873275	Sc0000046	1408984	1409176
												Sc0000003	2873442	2874172	Sc0000046	1450742	1451861
												Sc0000003	2874290	2874444	Sc0000046	1527906	1528145
												Sc0000003	2874445	2875138	Sc0000046	1560077	1560293
												Sc0000003	2884161	2884222	Sc0000046	1567120	1568203
												Sc0000003	3038505	3038674	Sc0000046	1568423	1569657
												Sc0000003	3038878	3039721	Sc0000046	1728460	1728547
												Sc0000003	3163928	3163971	Sc0000046	1842082	1842172
												Sc0000003	3168748	3168997	Sc0000046	1933493	1933559
												Sc0000003	3187886	3188017	Sc0000047	193920	194031
												Sc0000003	3262236	3263122	Sc0000047	574083	574133
												Sc0000003	3266004	3266871	Sc0000047	595602	595719
												Sc0000003	3290855	3291661	Sc0000047	659022	659146
												Sc0000003	3300225	3301101	Sc0000047	904820	904943
												Sc0000003	3328784	3329271	Sc0000047	948779	948980
												Sc0000003	3348036	3348861	Sc0000047	949193	949546
												Sc0000003	3350475	3351324	Sc0000047	1016497	1016606
												Sc0000003	3518222	3519194	Sc0000047	1031067	1031696
												Sc0000003	3580086	3580514	Sc0000047	1271163	1271379
												Sc0000003	3627035	3627183	Sc0000047	1352791	1355014
												Sc0000003	3630304	3630404	Sc0000047	1685223	1685357
												Sc0000003	3842558	3842674	Sc0000047	1729965	1730282
												Sc0000003	3884281	3885551	Sc0000047	1768595	1768673
												Sc0000003	3886676	3888789	Sc0000048	133116	133201
												Sc0000003	4062715	4063401	Sc0000048	806709	806808
												Sc0000003	4064269	4064563	Sc0000048	842848	842913
												Sc0000003	4103091	4103374	Sc0000048	951057	951163
												Sc0000003	4131486	4131990	Sc0000048	981081	981380
												Sc0000003	4415833	4415928	Sc0000048	999594	999985
												Sc0000003	4416708	4417147	Sc0000048	1012108	1012236
												Sc0000003	4462258	4462762	Sc0000048	1186688	1187108
												Sc0000003	4464587	4464734	Sc0000048	1403967	1404076
												Sc0000003	4542418	4543336	Sc0000048	1462983	1463108
												Sc0000003	4554767	4555262	Sc0000048	1499445	1500227
												Sc0000003	4851471	4851558	Sc0000048	1503647	1504640
												Sc0000003	4862630	4863006	Sc0000048	1505485	1505756
												Sc0000003	4869491	4870093	Sc0000048	1600412	1600704
												Sc0000003	4995924	4997055	Sc0000048	1723400	1723955
												Sc0000003	4997624	4997960	Sc0000049	304501	305257
												Sc0000003	5066795	5067334	Sc0000049	332185	332588
												Sc0000003	5067607	5067963	Sc0000049	332964	333451
												Sc0000003	5070791	5071510	Sc0000049	423804	424321
												Sc0000003	5072622	5072718	Sc0000049	427045	428676
												Sc0000003	5072915	5073033	Sc0000049	527787	528163
												Sc0000003	5073117	5073370	Sc0000049	528681	529448
												Sc0000003	5073734	5073913	Sc0000049	719244	719345
												Sc0000003	5223646	5224302	Sc0000049	719458	719767
												Sc0000003	5225426	5226255	Sc0000049	797954	798025
												Sc0000003	5226589	5227062	Sc0000049	1052481	1053221
												Sc0000003	5257028	5257267	Sc0000049	1081206	1083365
												Sc0000003	5265187	5265295	Sc0000049	1083867	1084876
												Sc0000003	5266155	5266630	Sc0000049	1085879	1087627
												Sc0000003	5267128	5267582	Sc0000049	1088479	1089431
												Sc0000003	5267617	5267937	Sc0000049	1091483	1092108
												Sc0000003	5269404	5271058	Sc0000049	1129555	1130615
												Sc0000003	5314435	5314563	Sc0000049	1142597	1143136
												Sc0000003	5439771	5442110	Sc0000049	1276965	1277060
												Sc0000003	5443510	5444463	Sc0000049	1531559	1532644
												Sc0000003	5532032	5532829	Sc0000049	1632619	1632777
												Sc0000003	5534813	5535710	Sc0000049	1645968	1646138
												Sc0000003	5535969	5536196	Sc0000049	1857753	1858231
												Sc0000003	5536210	5536394	Sc0000050	27801	28314
												Sc0000003	5559686	5559995	Sc0000050	75841	77007
												Sc0000003	5561312	5561673	Sc0000050	472849	473230
												Sc0000003	5561834	5562272	Sc0000050	532513	533802
												Sc0000003	5577978	5578041	Sc0000050	565269	565910
												Sc0000003	5589654	5590379	Sc0000050	566050	566585
												Sc0000003	5598757	5599222	Sc0000050	672490	673363
												Sc0000003	5601971	5602059	Sc0000050	692404	693663
												Sc0000003	5612136	5612819	Sc0000050	800286	800716
												Sc0000003	5630641	5631493	Sc0000050	902859	902978
												Sc0000003	5636551	5636907	Sc0000050	1002032	1003124
												Sc0000003	5644015	5645044	Sc0000050	1134586	1135997
												Sc0000003	5649703	5650611	Sc0000050	1394008	1394132
												Sc0000003	5655263	5656715	Sc0000050	1663195	1664942
												Sc0000003	5716919	5717152	Sc0000050	1675182	1675720
												Sc0000003	5787457	5788531	Sc0000051	47440	47770
												Sc0000003	5793405	5794321	Sc0000051	336365	337386
												Sc0000003	5887392	5888269	Sc0000051	627235	627628
												Sc0000003	5889181	5890944	Sc0000051	808966	809584
												Sc0000003	5919707	5919916	Sc0000051	877493	878051
												Sc0000003	6003188	6003907	Sc0000051	882587	882634
												Sc0000003	6004755	6005310	Sc0000051	889229	889700
												Sc0000003	6325250	6326056	Sc0000051	893503	893976
												Sc0000003	6419555	6420492	Sc0000051	953281	953560
												Sc0000003	6582394	6582938	Sc0000051	1006866	1007124
												Sc0000003	6597711	6598844	Sc0000051	1319978	1320101
												Sc0000003	6600686	6601188	Sc0000051	1693028	1694693
												Sc0000003	6669938	6670007	Sc0000051	1765123	1767294
												Sc0000003	6703333	6703645	Sc0000051	1800002	1800107
												Sc0000003	6704776	6705550	Sc0000051	1820690	1820952
												Sc0000003	6707730	6708420	Sc0000052	3633	4234
												Sc0000003	6709390	6709950	Sc0000052	9480	10771
												Sc0000003	6710003	6710345	Sc0000052	22785	22830
												Sc0000003	6735781	6736058	Sc0000052	73032	73098
												Sc0000003	6741664	6742097	Sc0000052	276969	277093
												Sc0000003	6853139	6855102	Sc0000052	602357	602499
												Sc0000003	6883206	6884351	Sc0000052	656833	656954
												Sc0000003	6885759	6886906	Sc0000052	663093	663186
												Sc0000003	6910357	6910421	Sc0000052	913540	914447
												Sc0000003	6912905	6913834	Sc0000052	1193350	1193432
												Sc0000003	6935659	6935940	Sc0000052	1279133	1280546
												Sc0000003	6937350	6937614	Sc0000052	1501339	1502002
												Sc0000003	6958648	6958986	Sc0000052	1608396	1609083
												Sc0000003	6965666	6966482	Sc0000052	1802358	1802483
												Sc0000003	6967999	6968229	Sc0000052	1814660	1815470
												Sc0000003	6969275	6969748	Sc0000053	480829	481106
												Sc0000003	6973178	6973582	Sc0000053	499716	500041
												Sc0000003	6977268	6977967	Sc0000053	793875	794389
												Sc0000003	7104900	7105025	Sc0000053	966866	966970
												Sc0000003	7107487	7108121	Sc0000053	1099321	1099964
												Sc0000003	7362610	7364327	Sc0000053	1107179	1107616
												Sc0000003	7366705	7367953	Sc0000053	1272303	1272625
												Sc0000003	7368668	7368867	Sc0000053	1368124	1368982
												Sc0000003	7372871	7373006	Sc0000053	1373309	1373777
												Sc0000003	7374904	7375231	Sc0000053	1625511	1625788
												Sc0000003	7385588	7386314	Sc0000053	1733859	1733932
												Sc0000003	7637000	7638155	Sc0000054	310541	310907
												Sc0000003	7639328	7639721	Sc0000054	402497	402779
												Sc0000003	7657669	7658097	Sc0000054	655918	656289
												Sc0000003	7677555	7678099	Sc0000054	659044	659957
												Sc0000003	7682904	7683401	Sc0000054	751092	751702
												Sc0000003	7710903	7711684	Sc0000054	1020841	1023650
												Sc0000003	7711793	7712383	Sc0000054	1027046	1027325
												Sc0000003	7712398	7712750	Sc0000054	1070974	1071400
												Sc0000003	7779683	7779846	Sc0000054	1467450	1468044
												Sc0000003	7793562	7793638	Sc0000054	1470258	1470908
												Sc0000003	7793863	7794552	Sc0000054	1498195	1499496
												Sc0000003	7797994	7799071	Sc0000054	1500352	1500734
												Sc0000003	7804802	7805039	Sc0000054	1706558	1706642
												Sc0000003	7819034	7819491	Sc0000055	312350	312683
												Sc0000003	7820548	7820654	Sc0000055	332899	334131
												Sc0000003	7820968	7821156	Sc0000055	508845	509203
												Sc0000003	7822333	7822951	Sc0000055	510871	510920
												Sc0000003	7827221	7827343	Sc0000055	517635	517714
												Sc0000003	7872408	7872708	Sc0000055	1101245	1101822
												Sc0000003	7874485	7875358	Sc0000055	1178415	1179682
												Sc0000003	7879453	7879990	Sc0000055	1208764	1209210
												Sc0000003	7887308	7887820	Sc0000055	1405023	1405092
												Sc0000003	7931100	7931203	Sc0000055	1405093	1405214
												Sc0000003	7942266	7944221	Sc0000055	1420432	1421531
												Sc0000003	7978264	7978595	Sc0000055	1513812	1514772
												Sc0000003	7979783	7981084	Sc0000055	1546870	1546953
												Sc0000003	7988875	7989116	Sc0000055	1742635	1742810
												Sc0000003	7995049	7995487	Sc0000055	1752233	1752978
												Sc0000003	7997420	7998119	Sc0000056	279842	280274
												Sc0000003	8000242	8000599	Sc0000056	476012	476094
												Sc0000003	8000815	8001657	Sc0000056	648346	648611
												Sc0000003	8005910	8007275	Sc0000056	648612	648781
												Sc0000003	8055287	8055929	Sc0000056	862276	862529
												Sc0000003	8056461	8057426	Sc0000056	936630	937295
												Sc0000003	8058213	8059079	Sc0000056	1387885	1388443
												Sc0000003	8060078	8060710	Sc0000056	1495436	1495571
												Sc0000003	8063082	8064865	Sc0000056	1597345	1597490
												Sc0000003	8066247	8067164	Sc0000056	1615918	1616827
												Sc0000003	8071512	8071966	Sc0000057	80094	80221
												Sc0000003	8072274	8073820	Sc0000057	154547	155557
												Sc0000003	8074645	8075538	Sc0000057	221864	222191
												Sc0000003	8079820	8081066	Sc0000057	235443	235544
												Sc0000003	8140746	8142416	Sc0000057	256109	256268
												Sc0000003	8206756	8207302	Sc0000057	263486	263807
												Sc0000003	8334796	8334856	Sc0000057	264865	266594
												Sc0000003	8405919	8406342	Sc0000057	342876	343330
												Sc0000003	8534486	8535144	Sc0000057	368249	368503
												Sc0000003	8535820	8536356	Sc0000057	594294	594408
												Sc0000003	8562426	8562986	Sc0000057	658001	659660
												Sc0000003	8694756	8694857	Sc0000057	677833	678972
												Sc0000004	90020	90111	Sc0000057	684734	685109
												Sc0000004	90241	90827	Sc0000057	685750	685845
												Sc0000004	184451	184608	Sc0000057	735059	735271
												Sc0000004	192956	193400	Sc0000057	765138	765483
												Sc0000004	262753	262861	Sc0000057	777003	777145
												Sc0000004	292828	294199	Sc0000057	1052131	1052304
												Sc0000004	296765	297106	Sc0000057	1052473	1052763
												Sc0000004	297113	297498	Sc0000057	1119333	1120313
												Sc0000004	297555	298222	Sc0000057	1258064	1258161
												Sc0000004	304699	304796	Sc0000057	1485903	1487017
												Sc0000004	305390	306103	Sc0000057	1578928	1579358
												Sc0000004	308007	308890	Sc0000057	1623823	1624692
												Sc0000004	350922	351792	Sc0000057	1674744	1674939
												Sc0000004	351938	352735	Sc0000058	15665	15725
												Sc0000004	356671	357363	Sc0000058	25290	26614
												Sc0000004	358421	359446	Sc0000058	50353	50869
												Sc0000004	360882	361899	Sc0000058	300077	302955
												Sc0000004	366858	368054	Sc0000058	320840	321464
												Sc0000004	368633	368814	Sc0000058	322160	322743
												Sc0000004	369535	371195	Sc0000058	424996	426301
												Sc0000004	372959	373814	Sc0000058	593717	594003
												Sc0000004	376265	377449	Sc0000058	664028	664188
												Sc0000004	379514	379877	Sc0000058	706571	706974
												Sc0000004	388272	388644	Sc0000058	958314	958515
												Sc0000004	391131	391814	Sc0000058	1014534	1014951
												Sc0000004	392401	393146	Sc0000058	1296217	1296363
												Sc0000004	394444	395951	Sc0000058	1342226	1342340
												Sc0000004	398749	400507	Sc0000058	1391902	1393370
												Sc0000004	425996	426511	Sc0000058	1482927	1484045
												Sc0000004	428730	428943	Sc0000058	1523706	1524298
												Sc0000004	445902	446400	Sc0000058	1543970	1544324
												Sc0000004	450331	450732	Sc0000058	1545382	1545712
												Sc0000004	451374	452479	Sc0000058	1584385	1584428
												Sc0000004	453001	453243	Sc0000058	1584818	1585267
												Sc0000004	455321	455848	Sc0000059	662596	662682
												Sc0000004	636716	636834	Sc0000059	792922	793323
												Sc0000004	636839	637043	Sc0000059	887719	887853
												Sc0000004	641902	642159	Sc0000059	1145119	1145621
												Sc0000004	676921	677386	Sc0000059	1154602	1155601
												Sc0000004	683640	685018	Sc0000060	327294	328879
												Sc0000004	685529	685793	Sc0000060	467725	468530
												Sc0000004	690306	690601	Sc0000060	490185	490895
												Sc0000004	761687	761941	Sc0000060	530812	531237
												Sc0000004	772388	773226	Sc0000060	610813	611453
												Sc0000004	781404	782748	Sc0000060	836573	838420
												Sc0000004	794428	794746	Sc0000060	922602	922791
												Sc0000004	794856	797875	Sc0000060	995510	996445
												Sc0000004	798796	799568	Sc0000060	1054023	1054571
												Sc0000004	816821	817326	Sc0000060	1191529	1192211
												Sc0000004	835510	835621	Sc0000060	1209533	1210314
												Sc0000004	854865	855420	Sc0000060	1291483	1293630
												Sc0000004	858203	858392	Sc0000060	1396662	1397220
												Sc0000004	859531	859637	Sc0000060	1416119	1416221
												Sc0000004	859832	860037	Sc0000060	1488718	1489010
												Sc0000004	861916	862466	Sc0000061	126309	127663
												Sc0000004	880365	882041	Sc0000061	354842	355437
												Sc0000004	1051879	1051959	Sc0000061	386109	386501
												Sc0000004	1120892	1121156	Sc0000061	517565	517869
												Sc0000004	1230171	1230278	Sc0000061	523080	523289
												Sc0000004	1231269	1231343	Sc0000061	527068	528280
												Sc0000004	1328532	1328595	Sc0000061	723921	724840
												Sc0000004	1511183	1512039	Sc0000061	1027709	1028186
												Sc0000004	1559274	1559763	Sc0000061	1191863	1192152
												Sc0000004	1567937	1569018	Sc0000061	1239682	1240341
												Sc0000004	1686815	1687086	Sc0000061	1306884	1307052
												Sc0000004	1807583	1807686	Sc0000061	1336212	1336383
												Sc0000004	1808673	1808866	Sc0000061	1573971	1574297
												Sc0000004	2072198	2072462	Sc0000061	1574592	1574638
												Sc0000004	2086175	2086634	Sc0000062	18790	19154
												Sc0000004	2113558	2113666	Sc0000062	35344	35764
												Sc0000004	2127550	2128517	Sc0000062	93121	93443
												Sc0000004	2131997	2132165	Sc0000062	97068	98011
												Sc0000004	2132198	2133376	Sc0000062	133831	134426
												Sc0000004	2133894	2134842	Sc0000062	171678	172117
												Sc0000004	2141397	2142144	Sc0000062	209056	209147
												Sc0000004	2147392	2148910	Sc0000062	244732	244860
												Sc0000004	2155072	2155734	Sc0000062	258770	259698
												Sc0000004	2159499	2159848	Sc0000062	267380	268053
												Sc0000004	2160445	2161656	Sc0000062	279067	279763
												Sc0000004	2175005	2175643	Sc0000062	327716	327832
												Sc0000004	2176461	2176649	Sc0000062	510220	510394
												Sc0000004	2178067	2179371	Sc0000062	613282	614458
												Sc0000004	2181753	2181843	Sc0000062	627779	628257
												Sc0000004	2182930	2185051	Sc0000062	667619	667863
												Sc0000004	2230282	2230384	Sc0000062	667890	668277
												Sc0000004	2321854	2322734	Sc0000062	706141	706199
												Sc0000004	2473929	2474280	Sc0000062	1053134	1053224
												Sc0000004	2500594	2500704	Sc0000062	1227024	1228191
												Sc0000004	2563695	2564015	Sc0000062	1357541	1358728
												Sc0000004	2564818	2566103	Sc0000062	1427625	1427672
												Sc0000004	2566810	2567098	Sc0000062	1454430	1455206
												Sc0000004	2567606	2568041	Sc0000062	1456453	1456708
												Sc0000004	2568185	2568668	Sc0000062	1472571	1473174
												Sc0000004	2573125	2574541	Sc0000062	1489773	1490181
												Sc0000004	2576085	2576447	Sc0000063	4214	4730
												Sc0000004	2576685	2577587	Sc0000063	385001	385548
												Sc0000004	2661717	2662728	Sc0000063	385736	386074
												Sc0000004	2690071	2690669	Sc0000063	389273	390615
												Sc0000004	2983277	2983378	Sc0000063	468743	468911
												Sc0000004	3084792	3087034	Sc0000063	473437	474081
												Sc0000004	3088007	3088505	Sc0000063	477179	477773
												Sc0000004	3088560	3089096	Sc0000063	909611	909702
												Sc0000004	3089675	3090366	Sc0000063	999193	999458
												Sc0000004	3100706	3101477	Sc0000063	1023762	1023839
												Sc0000004	3102042	3103709	Sc0000063	1196861	1197667
												Sc0000004	3103769	3104340	Sc0000063	1331514	1331798
												Sc0000004	3113460	3114046	Sc0000063	1331906	1332309
												Sc0000004	3249550	3250194	Sc0000063	1332398	1332701
												Sc0000004	3250950	3251267	Sc0000063	1333236	1333396
												Sc0000004	3251350	3251738	Sc0000064	464583	465181
												Sc0000004	3252143	3252718	Sc0000064	991915	992387
												Sc0000004	3253403	3254406	Sc0000064	997906	998451
												Sc0000004	3254428	3254617	Sc0000064	1414787	1415054
												Sc0000004	3601999	3602524	Sc0000065	187315	187716
												Sc0000004	3876865	3878373	Sc0000065	372230	372395
												Sc0000004	4115694	4115777	Sc0000065	402074	402513
												Sc0000004	4160127	4160380	Sc0000065	425157	425291
												Sc0000004	4162330	4163981	Sc0000065	690740	692105
												Sc0000004	4164670	4164902	Sc0000065	692212	692459
												Sc0000004	4189706	4189975	Sc0000065	692747	693191
												Sc0000004	4223424	4223739	Sc0000065	693850	694230
												Sc0000004	4224302	4224492	Sc0000065	694421	694627
												Sc0000004	4240099	4240354	Sc0000065	788318	788595
												Sc0000004	4244929	4244984	Sc0000065	1186156	1186579
												Sc0000004	4258753	4258956	Sc0000065	1453595	1453888
												Sc0000004	4264426	4264522	Sc0000066	81040	81118
												Sc0000004	4269725	4269994	Sc0000066	150149	151339
												Sc0000004	4277911	4278341	Sc0000066	452911	453000
												Sc0000004	4309789	4310162	Sc0000066	692168	692302
												Sc0000004	4632059	4632098	Sc0000066	741012	741309
												Sc0000004	4656696	4656818	Sc0000066	1109138	1109819
												Sc0000004	4737816	4738682	Sc0000066	1218904	1219165
												Sc0000004	4777981	4778468	Sc0000066	1350734	1350819
												Sc0000004	4810281	4810548	Sc0000067	13919	14616
												Sc0000004	4833387	4833493	Sc0000067	370553	371773
												Sc0000004	4857685	4858064	Sc0000067	385033	386902
												Sc0000004	4877470	4878483	Sc0000067	391916	393389
												Sc0000004	4881011	4881109	Sc0000067	404389	404877
												Sc0000004	4881115	4881145	Sc0000067	696304	696942
												Sc0000004	4897095	4897835	Sc0000067	697356	698237
												Sc0000004	4919688	4920793	Sc0000067	698929	699600
												Sc0000004	4921350	4922338	Sc0000067	699607	699672
												Sc0000004	4924005	4925436	Sc0000067	699687	699795
												Sc0000004	4926882	4927885	Sc0000067	700243	700908
												Sc0000004	4927914	4928576	Sc0000067	938156	938219
												Sc0000004	4938358	4938572	Sc0000067	1095908	1096601
												Sc0000004	4969719	4970163	Sc0000068	123216	123556
												Sc0000004	4987030	4987227	Sc0000068	183387	183603
												Sc0000004	5022942	5023152	Sc0000068	198510	198748
												Sc0000004	5033288	5033444	Sc0000068	1130124	1130451
												Sc0000004	5432546	5432643	Sc0000068	1137746	1138209
												Sc0000004	5520452	5520558	Sc0000068	1209084	1209384
												Sc0000004	5626424	5626583	Sc0000068	1405747	1406726
												Sc0000004	5629779	5629935	Sc0000069	63058	63203
												Sc0000004	5755652	5755798	Sc0000069	97753	98526
												Sc0000004	5821003	5822372	Sc0000069	183468	184872
												Sc0000004	5868311	5868897	Sc0000069	262155	263220
												Sc0000004	5925172	5925248	Sc0000069	406349	406563
												Sc0000004	5979750	5979966	Sc0000069	412430	412879
												Sc0000004	5986712	5987498	Sc0000069	473236	474031
												Sc0000004	6067319	6067355	Sc0000069	504253	504354
												Sc0000004	6077077	6077977	Sc0000069	510330	510402
												Sc0000004	6079010	6079934	Sc0000069	1004373	1005249
												Sc0000004	6080070	6080396	Sc0000069	1064122	1064279
												Sc0000004	6080946	6081738	Sc0000069	1064347	1064447
												Sc0000004	6081940	6082132	Sc0000069	1181386	1182097
												Sc0000004	6090554	6090817	Sc0000070	91262	91376
												Sc0000004	6091634	6092518	Sc0000070	222686	222779
												Sc0000004	6097099	6098063	Sc0000070	226979	227065
												Sc0000004	6195734	6195842	Sc0000070	413423	413815
												Sc0000004	6311942	6312056	Sc0000070	542280	548028
												Sc0000004	6473395	6473600	Sc0000070	553446	554037
												Sc0000004	6685684	6685864	Sc0000070	565024	565107
												Sc0000004	6702035	6702487	Sc0000070	1031434	1031962
												Sc0000004	6726428	6727021	Sc0000070	1115290	1115740
												Sc0000004	6872058	6872477	Sc0000070	1154294	1154623
												Sc0000004	6916583	6916917	Sc0000070	1173173	1173316
												Sc0000004	6988877	6988970	Sc0000070	1175265	1175472
												Sc0000004	7043683	7043787	Sc0000070	1250565	1251074
												Sc0000004	7121036	7121280	Sc0000071	62559	64016
												Sc0000004	7223809	7223878	Sc0000071	455378	456031
												Sc0000004	7289997	7290925	Sc0000071	465150	465270
												Sc0000004	7297163	7297258	Sc0000071	683546	683696
												Sc0000004	7370696	7371066	Sc0000071	710603	710764
												Sc0000004	7423280	7424028	Sc0000071	715908	716126
												Sc0000004	7493147	7493755	Sc0000071	739860	739953
												Sc0000004	7624740	7625008	Sc0000071	1024865	1025198
												Sc0000004	7752900	7752985	Sc0000071	1079058	1079241
												Sc0000004	7753891	7754580	Sc0000071	1240689	1240767
												Sc0000004	7838365	7838961	Sc0000072	195441	195533
												Sc0000004	7845522	7846368	Sc0000072	441831	442177
												Sc0000004	7867324	7867867	Sc0000072	664708	664797
												Sc0000004	7932711	7933186	Sc0000072	707515	707702
												Sc0000004	7933221	7933360	Sc0000072	859991	860291
												Sc0000004	7971419	7972030	Sc0000072	864753	865068
												Sc0000004	7999065	8001413	Sc0000072	1057796	1059369
												Sc0000005	5778	6045	Sc0000072	1171141	1171263
												Sc0000005	21510	22107	Sc0000072	1324802	1325623
												Sc0000005	22674	24122	Sc0000073	192143	193049
												Sc0000005	61636	61790	Sc0000073	221476	221579
												Sc0000005	61866	62469	Sc0000073	225196	225437
												Sc0000005	148646	148782	Sc0000073	266958	267671
												Sc0000005	149321	152161	Sc0000073	278459	280219
												Sc0000005	153565	153852	Sc0000073	421788	422526
												Sc0000005	155668	157173	Sc0000073	879842	879923
												Sc0000005	216152	216337	Sc0000073	947953	948604
												Sc0000005	247484	248260	Sc0000073	948804	949391
												Sc0000005	256252	260190	Sc0000073	998977	999046
												Sc0000005	260287	261999	Sc0000073	1067520	1067706
												Sc0000005	263298	264625	Sc0000073	1284631	1284812
												Sc0000005	268222	268398	Sc0000073	1299092	1299606
												Sc0000005	452465	452999	Sc0000073	1359469	1360795
												Sc0000005	499163	499354	Sc0000073	1360810	1361694
												Sc0000005	501866	502886	Sc0000074	333514	334190
												Sc0000005	503362	503822	Sc0000074	629346	629723
												Sc0000005	520132	521006	Sc0000074	631823	632392
												Sc0000005	540867	542184	Sc0000074	681173	681660
												Sc0000005	552160	554156	Sc0000074	823709	824137
												Sc0000005	555018	556193	Sc0000074	830832	830937
												Sc0000005	562051	562638	Sc0000074	839846	839879
												Sc0000005	563753	564482	Sc0000074	987071	987116
												Sc0000005	565454	566382	Sc0000074	988045	988380
												Sc0000005	566397	569918	Sc0000074	1064139	1065466
												Sc0000005	572559	573983	Sc0000074	1067136	1067229
												Sc0000005	574700	575485	Sc0000074	1068537	1069462
												Sc0000005	575817	576462	Sc0000074	1096577	1098028
												Sc0000005	578301	580810	Sc0000074	1151650	1151761
												Sc0000005	581346	583963	Sc0000075	20650	21593
												Sc0000005	586769	587482	Sc0000075	351806	352463
												Sc0000005	590978	591661	Sc0000075	498898	499670
												Sc0000005	600379	600990	Sc0000075	724197	725607
												Sc0000005	603503	603712	Sc0000075	726981	727993
												Sc0000005	605485	606503	Sc0000075	761173	761265
												Sc0000005	615202	615818	Sc0000075	761870	761971
												Sc0000005	615975	616223	Sc0000075	884497	884535
												Sc0000005	618241	618579	Sc0000075	1260436	1260846
												Sc0000005	620156	620671	Sc0000076	59209	61095
												Sc0000005	624070	624787	Sc0000076	194825	195772
												Sc0000005	626398	626592	Sc0000076	203381	204049
												Sc0000005	627907	628861	Sc0000076	318967	319177
												Sc0000005	631676	631909	Sc0000076	553442	554189
												Sc0000005	634350	635094	Sc0000076	574816	574872
												Sc0000005	635959	636964	Sc0000076	679561	679688
												Sc0000005	637127	638168	Sc0000076	868214	868297
												Sc0000005	638314	638601	Sc0000076	1181881	1181976
												Sc0000005	640596	641024	Sc0000076	1282819	1283043
												Sc0000005	644207	644527	Sc0000076	1307063	1307743
												Sc0000005	645789	646167	Sc0000077	257902	259319
												Sc0000005	655937	656725	Sc0000077	396184	396507
												Sc0000005	733928	734867	Sc0000077	454141	454658
												Sc0000005	746111	746798	Sc0000077	507743	508073
												Sc0000005	798819	800323	Sc0000077	730656	730930
												Sc0000005	802246	803453	Sc0000077	861608	861747
												Sc0000005	829275	829883	Sc0000077	1014156	1014413
												Sc0000005	831389	831701	Sc0000077	1149945	1151545
												Sc0000005	837012	837374	Sc0000077	1176125	1176154
												Sc0000005	857774	857850	Sc0000077	1212180	1212297
												Sc0000005	866246	866716	Sc0000077	1278619	1278764
												Sc0000005	868566	869271	Sc0000077	1279008	1280245
												Sc0000005	909131	909530	Sc0000078	4720	5605
												Sc0000005	912644	912875	Sc0000078	36911	37057
												Sc0000005	921542	921615	Sc0000078	45814	46694
												Sc0000005	988097	988562	Sc0000078	592156	592420
												Sc0000005	990732	992173	Sc0000078	616887	616974
												Sc0000005	993835	994833	Sc0000078	617535	617598
												Sc0000005	995670	997207	Sc0000078	649748	650120
												Sc0000005	1000701	1001990	Sc0000078	689633	689811
												Sc0000005	1003588	1003948	Sc0000078	834144	834788
												Sc0000005	1004867	1005280	Sc0000079	92088	92792
												Sc0000005	1006930	1009532	Sc0000079	117122	117362
												Sc0000005	1010378	1011654	Sc0000079	120472	121013
												Sc0000005	1011955	1012175	Sc0000079	221416	221532
												Sc0000005	1044118	1044440	Sc0000079	286533	287236
												Sc0000005	1048327	1049054	Sc0000079	603194	603401
												Sc0000005	1056041	1058091	Sc0000079	716766	717244
												Sc0000005	1060754	1062223	Sc0000079	812663	813505
												Sc0000005	1064077	1064571	Sc0000080	2233	2891
												Sc0000005	1064690	1064908	Sc0000080	26234	26783
												Sc0000005	1066267	1066563	Sc0000080	27338	28644
												Sc0000005	1156059	1157422	Sc0000080	164243	164313
												Sc0000005	1199114	1199767	Sc0000080	164442	164484
												Sc0000005	1207967	1208722	Sc0000080	325276	326296
												Sc0000005	1214588	1215094	Sc0000080	371344	371374
												Sc0000005	1232996	1233825	Sc0000080	1125375	1125756
												Sc0000005	1237664	1238534	Sc0000081	53402	53576
												Sc0000005	1239767	1240044	Sc0000081	134684	135654
												Sc0000005	1240740	1241158	Sc0000081	173872	173999
												Sc0000005	1244735	1245985	Sc0000081	177390	177488
												Sc0000005	1250581	1251129	Sc0000081	261760	262395
												Sc0000005	1261153	1261522	Sc0000081	268095	268976
												Sc0000005	1266466	1267292	Sc0000081	283001	284756
												Sc0000005	1267814	1269105	Sc0000081	288248	290022
												Sc0000005	1269317	1270046	Sc0000081	290432	291097
												Sc0000005	1300075	1300585	Sc0000081	461785	461869
												Sc0000005	1323161	1324591	Sc0000081	780909	781006
												Sc0000005	1360995	1361678	Sc0000081	1070229	1070629
												Sc0000005	1365251	1365662	Sc0000081	1193868	1194344
												Sc0000005	1393912	1396289	Sc0000081	1196798	1196868
												Sc0000005	1396438	1397471	Sc0000081	1245191	1245400
												Sc0000005	1397514	1401437	Sc0000082	342955	343349
												Sc0000005	1401989	1402589	Sc0000082	607227	607292
												Sc0000005	1403422	1403782	Sc0000082	698553	699212
												Sc0000005	1403897	1404467	Sc0000082	861456	862017
												Sc0000005	1405001	1406337	Sc0000082	998549	999343
												Sc0000005	1407452	1408614	Sc0000082	1020148	1020328
												Sc0000005	1410033	1410389	Sc0000083	18576	19026
												Sc0000005	1410929	1413698	Sc0000083	19757	20100
												Sc0000005	1422085	1422631	Sc0000083	20317	20855
												Sc0000005	1424311	1424680	Sc0000083	97268	97816
												Sc0000005	1425801	1426193	Sc0000083	322449	322584
												Sc0000005	1445129	1445183	Sc0000083	470878	472074
												Sc0000005	1478478	1478557	Sc0000083	575406	576086
												Sc0000005	1510882	1512586	Sc0000083	582300	582794
												Sc0000005	1559084	1559434	Sc0000083	592414	592550
												Sc0000005	1565046	1565953	Sc0000083	833744	833817
												Sc0000005	1569486	1571034	Sc0000083	1023528	1023637
												Sc0000005	1572994	1573457	Sc0000083	1058892	1059166
												Sc0000005	1574558	1575348	Sc0000083	1102980	1103512
												Sc0000005	1575351	1575872	Sc0000083	1103713	1104255
												Sc0000005	1575910	1576620	Sc0000083	1185533	1186008
												Sc0000005	1579063	1580147	Sc0000083	1187567	1189821
												Sc0000005	1581940	1583050	Sc0000083	1191336	1194174
												Sc0000005	1585017	1585991	Sc0000083	1194469	1194973
												Sc0000005	1594561	1594934	Sc0000083	1217652	1218255
												Sc0000005	1613855	1615617	Sc0000084	202047	202535
												Sc0000005	1637796	1638200	Sc0000084	204566	204687
												Sc0000005	1638252	1638631	Sc0000084	246287	246407
												Sc0000005	1638637	1638848	Sc0000084	301525	301628
												Sc0000005	1638856	1639066	Sc0000084	336291	336438
												Sc0000005	1690791	1691322	Sc0000084	480685	480804
												Sc0000005	1822105	1822796	Sc0000084	532172	532994
												Sc0000005	1848502	1850626	Sc0000084	657059	657843
												Sc0000005	1862809	1863210	Sc0000085	73491	74202
												Sc0000005	1910718	1912101	Sc0000085	195413	195549
												Sc0000005	1912104	1912435	Sc0000085	682699	683276
												Sc0000005	2110509	2111331	Sc0000085	691800	692026
												Sc0000005	2111665	2112169	Sc0000085	773799	774137
												Sc0000005	2126374	2126459	Sc0000086	207860	207948
												Sc0000005	2127963	2128343	Sc0000086	252274	252451
												Sc0000005	2128446	2128740	Sc0000086	253835	253949
												Sc0000005	2130629	2130744	Sc0000086	536376	536659
												Sc0000005	2133853	2134745	Sc0000086	643311	643910
												Sc0000005	2142392	2142527	Sc0000086	651578	651970
												Sc0000005	2199390	2199680	Sc0000086	758753	758821
												Sc0000005	2259553	2261009	Sc0000087	401504	401587
												Sc0000005	2267973	2268349	Sc0000087	641402	641779
												Sc0000005	2274342	2275592	Sc0000087	818592	818696
												Sc0000005	2276130	2277817	Sc0000087	906350	910616
												Sc0000005	2278808	2279872	Sc0000087	911784	912066
												Sc0000005	2280228	2280761	Sc0000087	919560	919798
												Sc0000005	2282888	2282975	Sc0000087	919987	920315
												Sc0000005	2285746	2286555	Sc0000087	920819	921817
												Sc0000005	2287041	2287782	Sc0000087	931470	934009
												Sc0000005	2288335	2288891	Sc0000087	1035460	1035719
												Sc0000005	2289629	2290137	Sc0000087	1051038	1051262
												Sc0000005	2292229	2292872	Sc0000087	1146941	1147907
												Sc0000005	2293663	2294070	Sc0000087	1156408	1156580
												Sc0000005	2295495	2296576	Sc0000087	1157184	1157530
												Sc0000005	2297591	2298048	Sc0000087	1160614	1161514
												Sc0000005	2300651	2300893	Sc0000088	79597	79836
												Sc0000005	2301799	2302023	Sc0000088	273533	274184
												Sc0000005	2302597	2304082	Sc0000088	410885	411096
												Sc0000005	2305832	2306648	Sc0000088	882871	883702
												Sc0000005	2312794	2313148	Sc0000088	1122784	1123705
												Sc0000005	2320443	2321312	Sc0000089	569601	570526
												Sc0000005	2322284	2322766	Sc0000089	813890	813998
												Sc0000005	2332490	2332712	Sc0000089	827538	828528
												Sc0000005	2334875	2335850	Sc0000089	855831	856078
												Sc0000005	2336351	2338746	Sc0000090	10330	10474
												Sc0000005	2341207	2341493	Sc0000090	39516	39991
												Sc0000005	2344350	2345573	Sc0000090	40457	40664
												Sc0000005	2350690	2350765	Sc0000090	40910	41307
												Sc0000005	2357413	2357944	Sc0000090	55290	55439
												Sc0000005	2358121	2359420	Sc0000090	80753	81122
												Sc0000005	2360564	2360875	Sc0000090	81175	81331
												Sc0000005	2361637	2362215	Sc0000090	100510	100618
												Sc0000005	2363736	2364465	Sc0000090	499920	499999
												Sc0000005	2364513	2365467	Sc0000090	851504	851692
												Sc0000005	2371940	2372130	Sc0000090	853016	853691
												Sc0000005	2374709	2377141	Sc0000090	859008	859510
												Sc0000005	2379833	2380236	Sc0000090	940915	941021
												Sc0000005	2385486	2385784	Sc0000091	150701	151571
												Sc0000005	2387381	2388245	Sc0000091	308544	308663
												Sc0000005	2398600	2399502	Sc0000091	311961	312215
												Sc0000005	2410621	2411160	Sc0000091	377531	377592
												Sc0000005	2411388	2412991	Sc0000091	918238	918970
												Sc0000005	2414028	2415017	Sc0000092	60281	61414
												Sc0000005	2415817	2416518	Sc0000092	62078	63670
												Sc0000005	2420169	2421516	Sc0000092	65161	65601
												Sc0000005	2428429	2429445	Sc0000092	403852	404121
												Sc0000005	2429656	2431429	Sc0000092	648691	649277
												Sc0000005	2433252	2433554	Sc0000092	776417	777266
												Sc0000005	2433626	2434262	Sc0000092	786573	786766
												Sc0000005	2435502	2435930	Sc0000092	858699	858972
												Sc0000005	2438642	2439443	Sc0000092	917600	918586
												Sc0000005	2442162	2442393	Sc0000092	970644	970874
												Sc0000005	2443272	2443313	Sc0000092	994129	994884
												Sc0000005	2449594	2450578	Sc0000092	1017511	1017614
												Sc0000005	2451178	2453187	Sc0000092	1021173	1021490
												Sc0000005	2558832	2559005	Sc0000092	1024128	1024483
												Sc0000005	2605300	2605598	Sc0000092	1065986	1067012
												Sc0000005	2637703	2638587	Sc0000093	22604	23167
												Sc0000005	2657787	2658725	Sc0000093	63586	63966
												Sc0000005	2672853	2673733	Sc0000093	258767	259015
												Sc0000005	2688095	2688357	Sc0000093	404142	405109
												Sc0000005	2788448	2789564	Sc0000093	415636	416099
												Sc0000005	2873161	2873870	Sc0000093	488878	489750
												Sc0000005	2877240	2878126	Sc0000093	532969	533398
												Sc0000005	2908800	2908874	Sc0000093	888625	888719
												Sc0000005	2913628	2914165	Sc0000093	900432	900456
												Sc0000005	2926603	2926769	Sc0000093	901714	902746
												Sc0000005	2927841	2928135	Sc0000093	904052	904290
												Sc0000005	2928378	2929171	Sc0000093	1084166	1084312
												Sc0000005	2929227	2929923	Sc0000093	1084694	1084836
												Sc0000005	2930460	2931017	Sc0000094	10717	11200
												Sc0000005	2960040	2960429	Sc0000094	148146	148494
												Sc0000005	2966769	2967543	Sc0000094	148559	148863
												Sc0000005	3007994	3008602	Sc0000094	148982	149718
												Sc0000005	3008880	3009551	Sc0000094	443421	443982
												Sc0000005	3086294	3086362	Sc0000094	566931	567490
												Sc0000005	3146060	3146430	Sc0000094	567493	567719
												Sc0000005	3146440	3147064	Sc0000094	567930	568462
												Sc0000005	3147253	3147907	Sc0000094	569146	569575
												Sc0000005	3148722	3149022	Sc0000094	569760	570828
												Sc0000005	3153464	3154035	Sc0000094	571564	571705
												Sc0000005	3155372	3156201	Sc0000094	573244	573685
												Sc0000005	3196687	3196783	Sc0000094	574918	575107
												Sc0000005	3209930	3210553	Sc0000094	675112	675855
												Sc0000005	3211806	3213141	Sc0000094	1010182	1011120
												Sc0000005	3213516	3214450	Sc0000094	1081017	1082256
												Sc0000005	3221891	3222870	Sc0000094	1082917	1083426
												Sc0000005	3225012	3226359	Sc0000094	1083447	1085938
												Sc0000005	3279304	3279378	Sc0000094	1087837	1088326
												Sc0000005	3291724	3292088	Sc0000095	57312	59212
												Sc0000005	3301476	3302657	Sc0000095	491950	492677
												Sc0000005	3306613	3306765	Sc0000095	793532	793721
												Sc0000005	3325468	3326559	Sc0000095	909811	911127
												Sc0000005	3403749	3403933	Sc0000096	29688	30126
												Sc0000005	3422556	3423116	Sc0000096	31624	31708
												Sc0000005	3605607	3605744	Sc0000096	151473	152099
												Sc0000005	3668792	3669394	Sc0000096	158905	160139
												Sc0000005	3731828	3732523	Sc0000096	160163	160343
												Sc0000005	3738624	3738874	Sc0000096	445233	445909
												Sc0000005	3740614	3740913	Sc0000096	590935	591746
												Sc0000005	3741273	3741486	Sc0000096	860225	860342
												Sc0000005	3742072	3742830	Sc0000097	117338	117371
												Sc0000005	3764725	3765175	Sc0000097	170627	170734
												Sc0000005	3795122	3795924	Sc0000097	816475	817007
												Sc0000005	3802560	3802599	Sc0000097	818863	819409
												Sc0000005	3844964	3845445	Sc0000097	989369	989932
												Sc0000005	3845446	3845771	Sc0000098	131313	131577
												Sc0000005	3910212	3910301	Sc0000098	156877	157120
												Sc0000005	3929956	3930654	Sc0000098	173621	174910
												Sc0000005	3945930	3946000	Sc0000098	178233	179134
												Sc0000005	3953358	3953431	Sc0000098	243241	243977
												Sc0000005	4032471	4032589	Sc0000098	553274	553694
												Sc0000005	4045118	4045168	Sc0000099	268833	269332
												Sc0000005	4052258	4052585	Sc0000099	461456	461535
												Sc0000005	4073430	4073511	Sc0000099	463205	464310
												Sc0000005	4078352	4078537	Sc0000099	715039	715288
												Sc0000005	4098112	4098260	Sc0000099	744287	744449
												Sc0000005	4102679	4103408	Sc0000099	999637	999751
												Sc0000005	4154910	4155304	Sc0000100	110109	111963
												Sc0000005	4222074	4223588	Sc0000100	165733	166177
												Sc0000005	4224553	4225217	Sc0000100	178822	179376
												Sc0000005	4255134	4255184	Sc0000100	180483	180618
												Sc0000005	4303909	4304471	Sc0000100	378524	378867
												Sc0000005	4306884	4307515	Sc0000100	378879	379047
												Sc0000005	4327694	4327926	Sc0000100	574192	574615
												Sc0000005	4332007	4332581	Sc0000100	625706	625796
												Sc0000005	4332716	4333039	Sc0000100	625962	626365
												Sc0000005	4335366	4335571	Sc0000100	637695	638392
												Sc0000005	4343565	4343809	Sc0000100	694780	694879
												Sc0000005	4373104	4373318	Sc0000100	696565	696700
												Sc0000005	4380146	4380239	Sc0000100	707410	707491
												Sc0000005	4414097	4414350	Sc0000101	94179	94438
												Sc0000005	4414615	4415116	Sc0000101	157905	158539
												Sc0000005	4415143	4415708	Sc0000101	246741	247179
												Sc0000005	4463264	4463726	Sc0000101	353714	354333
												Sc0000005	4506484	4507026	Sc0000101	551893	552496
												Sc0000005	4511951	4512565	Sc0000101	891708	892715
												Sc0000005	4512694	4513283	Sc0000101	892738	893077
												Sc0000005	4513485	4513835	Sc0000101	908678	909461
												Sc0000005	4514433	4515971	Sc0000101	944971	945072
												Sc0000005	4518865	4519323	Sc0000102	142897	143451
												Sc0000005	4520754	4522649	Sc0000102	143574	144180
[truncated: 20,334 more rows]
