# Supplementary material for: Amphioxus functional genomics and the origins of vertebrate gene regulation
Source: Nature. 2018 Nov 21;564(7734):64–70. doi: 10.1038/s41586-018-0734-6 (PMC6292497; doi:10.1038/s41586-018-0734-6)
Supplement: Supplementary file 4 — This zipped file contains Supplementary Datasets 1-17 – see Supplementary Information document for a full Supplementary Dataset guide. [file 41586_2018_734_MOESM4_ESM.zip › 2017-11-15409B-s4/Supplementary Dataset 12.xlsx]

## Sheet: Amphioxus
GO.ID	Term	Annotated	Significant	Expected	classicFisher	holm	hochberg	hommel	bonferroni	BH	BY	fdr	none	FoldChange	ontology
Cluster_1
GO:0001709	cell fate determination	14	8	0.51	6.8e-09	3.4e-07	3.4e-07	3.4e-07	3.4e-07	3.4e-07	1.52973e-06	3.4e-07	6.8e-09	15.6863	BP
GO:0003310	pancreatic A cell differentiation	9	6	0.33	1.7e-07	8.33e-06	8.33e-06	7.65e-06	8.5e-06	3e-06	1.34976e-05	3e-06	1.7e-07	18.1818	BP
GO:0045165	cell fate commitment	93	16	3.38	1.8e-07	8.64e-06	8.64e-06	7.92e-06	9e-06	3e-06	1.34976e-05	3e-06	1.8e-07	4.73373	BP
GO:0002067	glandular epithelial cell differentiatio...	36	10	1.31	3.7e-07	1.739e-05	1.739e-05	1.39333e-05	1.85e-05	4.25e-06	1.91216e-05	4.25e-06	3.7e-07	7.63359	BP
GO:0007389	pattern specification process	165	21	6	4.6e-07	2.116e-05	2.116e-05	1.656e-05	2.3e-05	4.25e-06	1.91216e-05	4.25e-06	4.6e-07	3.5	BP
GO:0043565	sequence-specific DNA binding	280	30	9.76	2.9e-08	1.45e-06	1.45e-06	1.45e-06	1.45e-06	1.45e-06	6.52385e-06	1.45e-06	2.9e-08	3.07377	MF
GO:0001227	transcriptional repressor activity, RNA polymerase II transcription regulatory region sequence-specific binding	34	10	1.18	1.4e-07	6.86e-06	6.86e-06	6.72e-06	7e-06	2.66667e-06	1.19979e-05	2.66667e-06	1.4e-07	8.47458	MF
GO:0000981	RNA polymerase II transcription factor activity, sequence-specific DNA binding	134	19	4.67	1.6e-07	7.68e-06	7.68e-06	7.68e-06	8e-06	2.66667e-06	1.19979e-05	2.66667e-06	1.6e-07	4.06852	MF
GO:0000982	transcription factor activity, RNA polymerase II core promoter proximal region sequence-specific binding	81	13	2.82	3.7e-06	0.0001739	0.0001739	0.0001554	0.000185	4.625e-05	0.000208088	4.625e-05	3.7e-06	4.60993	MF
GO:0001071	nucleic acid binding transcription factor activity	271	25	9.44	7.1e-06	0.0003266	0.0003195	0.0002911	0.000355	4.85e-05	0.000218211	4.85e-05	7.1e-06	2.64831	MF
GO:0008250	oligosaccharyltransferase complex	9	3	0.33	0.0035	0.175	0.1063	0.1063	0.175	0.07	0.314944	0.07	0.0035	9.09091	CC
GO:0017109	glutamate-cysteine ligase complex	3	2	0.11	0.0039	0.1911	0.1063	0.1063	0.195	0.07	0.314944	0.07	0.0039	18.1818	CC
GO:0031012	extracellular matrix	136	12	5	0.0042	0.2016	0.1063	0.1063	0.21	0.07	0.314944	0.07	0.0042	2.4	CC
GO:0005667	transcription factor complex	111	10	4.08	0.0075	0.3525	0.1063	0.1063	0.375	0.09375	0.421801	0.09375	0.0075	2.45098	CC
GO:0005604	basement membrane	38	5	1.4	0.012	0.552	0.1063	0.1063	0.6	0.095	0.427425	0.095	0.012	3.57143	CC
Cluster_2
GO:0006259	DNA metabolic process	434	42	15.92	3.9e-09	1.95e-07	1.95e-07	1.95e-07	1.95e-07	1.95e-07	8.77345e-07	1.95e-07	3.9e-09	2.63819	BP
GO:0070647	protein modification by small protein co...	483	44	17.72	1e-08	4.9e-07	4.9e-07	4.8e-07	5e-07	2.5e-07	1.1248e-06	2.5e-07	1e-08	2.48307	BP
GO:0044260	cellular macromolecule metabolic process	3413	168	125.21	1.5e-08	7.2e-07	7.2e-07	7.2e-07	7.5e-07	2.5e-07	1.1248e-06	2.5e-07	1.5e-08	1.34175	BP
GO:0033044	regulation of chromosome organization	56	13	2.05	7.4e-08	3.478e-06	3.478e-06	3.404e-06	3.7e-06	9.25e-07	4.16176e-06	9.25e-07	7.4e-08	6.34146	BP
GO:0032446	protein modification by small protein co...	437	39	16.03	1.4e-07	6.44e-06	6.44e-06	6.3e-06	7e-06	1.4e-06	6.29889e-06	1.4e-06	1.4e-07	2.43294	BP
GO:0019787	ubiquitin-like protein transferase activity	215	23	8.07	4.9e-06	0.000245	0.000245	0.000245	0.000245	0.000245	0.00110231	0.000245	4.9e-06	2.85006	MF
GO:0016423	tRNA (guanine) methyltransferase activity	6	4	0.23	2.7e-05	0.001323	0.001323	0.001269	0.00135	0.000583333	0.00262454	0.000583333	2.7e-05	17.3913	MF
GO:0003682	chromatin binding	163	18	6.12	3.5e-05	0.00168	0.00168	0.00161	0.00175	0.000583333	0.00262454	0.000583333	3.5e-05	2.94118	MF
GO:0004809	tRNA (guanine-N2-)-methyltransferase activity	3	3	0.11	5.2e-05	0.002444	0.002444	0.002288	0.0026	0.00065	0.00292448	0.00065	5.2e-05	27.2727	MF
GO:0004842	ubiquitin-protein transferase activity	207	20	7.77	9e-05	0.00414	0.00414	0.00387	0.0045	0.000833333	0.00374934	0.000833333	9e-05	2.574	MF
GO:0044428	nuclear part	1741	107	63.77	8.3e-10	4.15e-08	4.15e-08	4.15e-08	4.15e-08	4.15e-08	1.86717e-07	4.15e-08	8.3e-10	1.6779	CC
GO:0005622	intracellular	5771	238	211.38	3.7e-09	1.813e-07	1.813e-07	1.776e-07	1.85e-07	9.25e-08	4.16176e-07	9.25e-08	3.7e-09	1.12593	CC
GO:0031981	nuclear lumen	1564	97	57.29	5.9e-09	2.832e-07	2.832e-07	2.832e-07	2.95e-07	9.83333e-08	4.42422e-07	9.83333e-08	5.9e-09	1.69314	CC
GO:0044424	intracellular part	5672	234	207.75	5.9e-08	2.773e-06	2.773e-06	2.655e-06	2.95e-06	7.375e-07	3.31816e-06	7.375e-07	5.9e-08	1.12635	CC
GO:0031461	cullin-RING ubiquitin ligase complex	100	17	3.66	9.7e-08	4.462e-06	4.462e-06	4.365e-06	4.85e-06	8.33333e-07	3.74934e-06	8.33333e-07	9.7e-08	4.64481	CC
Cluster_3
GO:0044260	cellular macromolecule metabolic process	3413	141	114.56	0.00021	0.0105	0.0081	0.00716406	0.0105	0.0055	0.0247456	0.0055	0.00021	1.2308	BP
GO:0035306	positive regulation of dephosphorylation	29	6	0.97	0.00033	0.01617	0.0081	0.00752429	0.0165	0.0055	0.0247456	0.0055	0.00033	6.18557	BP
GO:0044267	cellular protein metabolic process	2220	99	74.52	0.00036	0.01728	0.0081	0.00756	0.018	0.0055	0.0247456	0.0055	0.00036	1.3285	BP
GO:0046824	positive regulation of nucleocytoplasmic...	45	7	1.51	0.00067	0.03149	0.0081	0.00804	0.0335	0.0055	0.0247456	0.0055	0.00067	4.63576	BP
GO:0035735	intraciliary transport involved in cilium assembly	6	3	0.2	0.00069	0.03174	0.0081	0.00805091	0.0345	0.0055	0.0247456	0.0055	0.00069	15	BP
GO:0015631	tubulin binding	116	12	3.96	0.00056	0.028	0.028	0.02744	0.028	0.02225	0.100107	0.02225	0.00056	3.0303	MF
GO:0005515	protein binding	4791	186	163.58	0.00089	0.04361	0.03414	0.03414	0.0445	0.02225	0.100107	0.02225	0.00089	1.13706	MF
GO:0017025	TBP-class protein binding	15	4	0.51	0.00134	0.06432	0.03414	0.03414	0.067	0.0223333	0.100482	0.0223333	0.00134	7.84314	MF
GO:0032794	GTPase activating protein binding	9	3	0.31	0.00283	0.13301	0.03414	0.03414	0.1415	0.0242857	0.109266	0.0242857	0.00283	9.67742	MF
GO:0004312	fatty acid synthase activity	3	2	0.1	0.0034	0.1564	0.03414	0.03414	0.17	0.0242857	0.109266	0.0242857	0.0034	20	MF
GO:0032991	macromolecular complex	2115	99	68.93	1e-05	0.0005	0.0005	0.00049	0.0005	0.00035	0.00157472	0.00035	1e-05	1.43624	CC
GO:0044428	nuclear part	1741	85	56.74	1.4e-05	0.000686	0.000686	0.000686	0.0007	0.00035	0.00157472	0.00035	1.4e-05	1.49806	CC
GO:0031981	nuclear lumen	1564	75	50.97	0.00012	0.00576	0.00576	0.00552	0.006	0.002	0.00899841	0.002	0.00012	1.47145	CC
GO:0005654	nucleoplasm	1266	63	41.26	0.00019	0.00893	0.00893	0.00874	0.0095	0.0021	0.00944833	0.0021	0.00019	1.5269	CC
GO:0043234	protein complex	1729	80	56.35	0.00021	0.00966	0.00966	0.00966	0.0105	0.0021	0.00944833	0.0021	0.00021	1.4197	CC
Cluster_4
GO:0042058	regulation of epidermal growth factor receptor signaling pathway	22	5	0.76	0.00077	0.0385	0.01641	0.01641	0.0385	0.0102143	0.0459562	0.0102143	0.00077	6.57895	BP
GO:0015888	thiamine transport	2	2	0.07	0.00119	0.05831	0.01641	0.01641	0.0595	0.0102143	0.0459562	0.0102143	0.00119	28.5714	BP
GO:0032258	CVT pathway	2	2	0.07	0.00119	0.05831	0.01641	0.01641	0.0595	0.0102143	0.0459562	0.0102143	0.00119	28.5714	BP
GO:0071934	thiamine transmembrane transport	2	2	0.07	0.00119	0.05831	0.01641	0.01641	0.0595	0.0102143	0.0459562	0.0102143	0.00119	28.5714	BP
GO:0016226	iron-sulfur cluster assembly	15	4	0.52	0.00141	0.06486	0.01641	0.01641	0.0705	0.0102143	0.0459562	0.0102143	0.00141	7.69231	BP
GO:0015234	thiamine transmembrane transporter activ...	2	2	0.07	0.0012	0.06	0.0343	0.0343	0.06	0.012	0.0539905	0.012	0.0012	28.5714	MF
GO:0015403	thiamine uptake transmembrane transporter activity	2	2	0.07	0.0012	0.06	0.0343	0.0343	0.06	0.012	0.0539905	0.012	0.0012	28.5714	MF
GO:0015563	uptake transmembrane transporter activit...	2	2	0.07	0.0012	0.06	0.0343	0.0343	0.06	0.012	0.0539905	0.012	0.0012	28.5714	MF
GO:0045118	azole transporter activity	2	2	0.07	0.0012	0.06	0.0343	0.0343	0.06	0.012	0.0539905	0.012	0.0012	28.5714	MF
GO:1901474	azole transmembrane transporter activity	2	2	0.07	0.0012	0.06	0.0343	0.0343	0.06	0.012	0.0539905	0.012	0.0012	28.5714	MF
GO:0044440	endosomal part	157	14	5.45	0.001	0.05	0.05	0.049	0.05	0.035	0.157472	0.035	0.001	2.56881	CC
GO:0010008	endosome membrane	144	13	4.99	0.0014	0.0686	0.0686	0.0616	0.07	0.035	0.157472	0.035	0.0014	2.60521	CC
GO:0000813	ESCRT I complex	4	2	0.14	0.0069	0.3312	0.0727	0.0727	0.345	0.0583333	0.262454	0.0583333	0.0069	14.2857	CC
GO:0030008	TRAPP complex	5	2	0.17	0.0112	0.5264	0.0727	0.0727	0.56	0.0583333	0.262454	0.0583333	0.0112	11.7647	CC
GO:0005739	mitochondrion	867	42	30.07	0.0141	0.6486	0.0727	0.0727	0.705	0.0583333	0.262454	0.0583333	0.0141	1.39674	CC
Cluster_5
GO:0051705	multi-organism behavior	42	18	2.55	7.7e-12	3.85e-10	3.85e-10	3.85e-10	3.85e-10	3.85e-10	1.73219e-09	3.85e-10	7.7e-12	7.05882	BP
GO:0003008	system process	557	74	33.75	2.9e-11	1.421e-09	1.421e-09	1.421e-09	1.45e-09	7.25e-10	3.26192e-09	7.25e-10	2.9e-11	2.19259	BP
GO:0007586	digestion	62	20	3.76	2.4e-10	1.152e-08	1.152e-08	1.128e-08	1.2e-08	4e-09	1.79968e-08	4e-09	2.4e-10	5.31915	BP
GO:0007416	synapse assembly	46	17	2.79	5e-10	2.35e-08	2.35e-08	2.25e-08	2.5e-08	6.25e-09	2.812e-08	6.25e-09	5e-10	6.09319	BP
GO:0006805	xenobiotic metabolic process	231	40	14	8.8e-10	4.048e-08	3.96e-08	3.872e-08	4.4e-08	7.14286e-09	3.21372e-08	7.14286e-09	8.8e-10	2.85714	BP
GO:0004872	receptor activity	280	58	17.04	2.6e-17	1.3e-15	1.274e-15	1.274e-15	1.3e-15	6.5e-16	2.92448e-15	6.5e-16	2.6e-17	3.40376	MF
GO:0060089	molecular transducer activity	280	58	17.04	2.6e-17	1.3e-15	1.274e-15	1.274e-15	1.3e-15	6.5e-16	2.92448e-15	6.5e-16	2.6e-17	3.40376	MF
GO:0004497	monooxygenase activity	128	30	7.79	7.5e-11	3.6e-09	3.6e-09	3.525e-09	3.75e-09	9.625e-10	4.33049e-09	9.625e-10	7.5e-11	3.85109	MF
GO:0038023	signaling receptor activity	186	37	11.32	7.7e-11	3.619e-09	3.619e-09	3.619e-09	3.85e-09	9.625e-10	4.33049e-09	9.625e-10	7.7e-11	3.26855	MF
GO:0005507	copper ion binding	37	15	2.25	1.2e-09	5.52e-08	5.52e-08	5.28e-08	6e-08	1.07143e-08	4.82058e-08	1.07143e-08	1.2e-09	6.66667	MF
GO:0005886	plasma membrane	1484	168	89.19	7.3e-20	3.65e-18	3.65e-18	3.65e-18	3.65e-18	3.65e-18	1.64221e-17	3.65e-18	7.3e-20	1.88362	CC
GO:0071944	cell periphery	1513	169	90.93	2.3e-19	1.127e-17	1.127e-17	1.127e-17	1.15e-17	5.75e-18	2.58704e-17	5.75e-18	2.3e-19	1.85857	CC
GO:0031226	intrinsic component of plasma membrane	468	79	28.13	3.4e-18	1.632e-16	1.632e-16	1.632e-16	1.7e-16	5.66667e-17	2.54955e-16	5.66667e-17	3.4e-18	2.80839	CC
GO:0005887	integral component of plasma membrane	449	76	26.98	1.4e-17	6.58e-16	6.58e-16	6.58e-16	7e-16	1.75e-16	7.87361e-16	1.75e-16	1.4e-17	2.8169	CC
GO:0005615	extracellular space	391	68	23.5	2.3e-16	1.058e-14	1.058e-14	1.058e-14	1.15e-14	2.3e-15	1.03482e-14	2.3e-15	2.3e-16	2.89362	CC
Cluster_6
GO:0003008	system process	557	57	21.43	2.4e-12	1.2e-10	1.2e-10	1.2e-10	1.2e-10	1.2e-10	5.39905e-10	1.2e-10	2.4e-12	2.65982	BP
GO:0003012	muscle system process	150	27	5.77	1.1e-11	5.39e-10	5.39e-10	5.39e-10	5.5e-10	2.75e-10	1.23728e-09	2.75e-10	1.1e-11	4.67938	BP
GO:0006936	muscle contraction	129	24	4.96	7.7e-11	3.696e-09	3.696e-09	3.696e-09	3.85e-09	1.28333e-09	5.77398e-09	1.28333e-09	7.7e-11	4.83871	BP
GO:0032501	multicellular organismal process	2357	131	90.67	1.1e-07	5.17e-06	5.17e-06	5.17e-06	5.5e-06	1.375e-06	6.18641e-06	1.375e-06	1.1e-07	1.4448	BP
GO:0006811	ion transport	556	46	21.39	3.8e-07	1.748e-05	1.748e-05	1.672e-05	1.9e-05	3.8e-06	1.7097e-05	3.8e-06	3.8e-07	2.15054	BP
GO:0005509	calcium ion binding	325	29	12.51	1.8e-05	0.0009	0.0009	0.000864	0.0009	0.0005	0.0022496	0.0005	1.8e-05	2.31815	MF
GO:0008092	cytoskeletal protein binding	353	30	13.59	3.2e-05	0.001568	0.001568	0.001472	0.0016	0.0005	0.0022496	0.0005	3.2e-05	2.20751	MF
GO:0004364	glutathione transferase activity	34	8	1.31	3.3e-05	0.001584	0.001584	0.001518	0.00165	0.0005	0.0022496	0.0005	3.3e-05	6.10687	MF
GO:0016491	oxidoreductase activity	638	45	24.56	4e-05	0.00188	0.00188	0.00184	0.002	0.0005	0.0022496	0.0005	4e-05	1.83225	MF
GO:0015075	ion transmembrane transporter activity	329	28	12.67	5.9e-05	0.002714	0.002714	0.002655	0.00295	0.00059	0.00265453	0.00059	5.9e-05	2.20994	MF
GO:0043292	contractile fiber	102	24	3.9	3.2e-13	1.6e-11	1.6e-11	1.6e-11	1.6e-11	1.6e-11	7.19873e-11	1.6e-11	3.2e-13	6.15385	CC
GO:0044449	contractile fiber part	97	23	3.71	8.6e-13	4.214e-11	4.214e-11	4.214e-11	4.3e-11	2.15e-11	9.67329e-11	2.15e-11	8.6e-13	6.19946	CC
GO:0030016	myofibril	95	22	3.64	4.6e-12	2.208e-10	2.208e-10	2.208e-10	2.3e-10	7.66667e-11	3.44939e-10	7.66667e-11	4.6e-12	6.04396	CC
GO:0030017	sarcomere	88	20	3.37	6.5e-11	3.055e-09	3.055e-09	3.055e-09	3.25e-09	8.125e-10	3.6556e-09	8.125e-10	6.5e-11	5.93472	CC
GO:0015629	actin cytoskeleton	214	26	8.19	1.3e-07	5.98e-06	5.98e-06	5.98e-06	6.5e-06	1.3e-06	5.84897e-06	1.3e-06	1.3e-07	3.1746	CC
Cluster_7
GO:0040029	regulation of gene expression, epigenetic	107	16	2.91	2.3e-08	1.15e-06	1.15e-06	1.15e-06	1.15e-06	1.15e-06	5.17409e-06	1.15e-06	2.3e-08	5.49828	BP
GO:0006342	chromatin silencing	39	9	1.06	7e-07	3.43e-05	3.43e-05	3.36e-05	3.5e-05	1.75e-05	7.87361e-05	1.75e-05	7e-07	8.49057	BP
GO:0045814	negative regulation of gene expression, epigenetic	66	11	1.79	1.3e-06	6.24e-05	6.24e-05	6.11e-05	6.5e-05	1.875e-05	8.43601e-05	1.875e-05	1.3e-06	6.14525	BP
GO:0016458	gene silencing	111	14	3.02	1.5e-06	7.05e-05	7.05e-05	6.9e-05	7.5e-05	1.875e-05	8.43601e-05	1.875e-05	1.5e-06	4.63576	BP
GO:0090304	nucleic acid metabolic process	1915	81	52.05	2.7e-06	0.0001242	0.0001242	0.0001242	0.000135	2.7e-05	0.000121479	2.7e-05	2.7e-06	1.5562	BP
GO:0003677	DNA binding	769	42	20.21	2.4e-06	0.00012	0.00012	0.00012	0.00012	0.00012	0.000539905	0.00012	2.4e-06	2.07818	MF
GO:0003676	nucleic acid binding	1577	66	41.44	2.2e-05	0.001078	0.001078	0.001078	0.0011	0.00055	0.00247456	0.00055	2.2e-05	1.59266	MF
GO:1901363	heterocyclic compound binding	2567	90	67.45	0.00041	0.01968	0.01968	0.018584	0.0205	0.00683333	0.0307446	0.00683333	0.00041	1.33432	MF
GO:0097159	organic cyclic compound binding	2594	90	68.16	0.0006	0.0282	0.0282	0.0264	0.03	0.0074	0.0332941	0.0074	0.0006	1.32042	MF
GO:0046982	protein heterodimerization activity	177	13	4.65	0.00074	0.03404	0.03359	0.03182	0.037	0.0074	0.0332941	0.0074	0.00074	2.7957	MF
GO:0044815	DNA packaging complex	43	8	1.17	1.7e-05	0.00085	0.00085	0.000783333	0.00085	0.0003375	0.00151848	0.0003375	1.7e-05	6.83761	CC
GO:0044454	nuclear chromosome part	175	16	4.76	1.9e-05	0.000931	0.000931	0.000874	0.00095	0.0003375	0.00151848	0.0003375	1.9e-05	3.36134	CC
GO:0044427	chromosomal part	305	22	8.3	2.4e-05	0.001152	0.001152	0.00108	0.0012	0.0003375	0.00151848	0.0003375	2.4e-05	2.6506	CC
GO:0000228	nuclear chromosome	200	17	5.44	2.7e-05	0.001269	0.001269	0.001188	0.00135	0.0003375	0.00151848	0.0003375	2.7e-05	3.125	CC
GO:0000786	nucleosome	37	7	1.01	5.1e-05	0.002346	0.002346	0.002142	0.00255	0.00051	0.00229459	0.00051	5.1e-05	6.93069	CC
Cluster_8
GO:0044281	small molecule metabolic process	1576	76	43.77	8e-08	4e-06	4e-06	4e-06	4e-06	4e-06	1.79968e-05	4e-06	8e-08	1.73635	BP
GO:0044712	single-organism catabolic process	546	37	15.16	2.3e-07	1.127e-05	1.127e-05	1.035e-05	1.15e-05	4.16667e-06	1.87467e-05	4.16667e-06	2.3e-07	2.44063	BP
GO:0016042	lipid catabolic process	195	20	5.42	3.7e-07	1.776e-05	1.776e-05	1.628e-05	1.85e-05	4.16667e-06	1.87467e-05	4.16667e-06	3.7e-07	3.69004	BP
GO:0044710	single-organism metabolic process	2407	100	66.85	3.9e-07	1.833e-05	1.833e-05	1.677e-05	1.95e-05	4.16667e-06	1.87467e-05	4.16667e-06	3.9e-07	1.49589	BP
GO:0006629	lipid metabolic process	837	48	23.25	4.3e-07	1.978e-05	1.978e-05	1.849e-05	2.15e-05	4.16667e-06	1.87467e-05	4.16667e-06	4.3e-07	2.06452	BP
GO:0003824	catalytic activity	3495	134	97.72	1.1e-07	5.5e-06	5.5e-06	5.5e-06	5.5e-06	5.5e-06	2.47456e-05	5.5e-06	1.1e-07	1.37126	MF
GO:0016491	oxidoreductase activity	638	38	17.84	4.9e-06	0.0002401	0.0002401	0.0002401	0.000245	0.0001225	0.000551153	0.0001225	4.9e-06	2.13004	MF
GO:0016787	hydrolase activity	1351	57	37.78	0.00052	0.02496	0.02461	0.016579	0.026	0.00771875	0.0347282	0.00771875	0.00052	1.50873	MF
GO:0004089	carbonate dehydratase activity	7	3	0.2	0.00069	0.03243	0.02461	0.01836	0.0345	0.00771875	0.0347282	0.00771875	0.00069	15	MF
GO:0016709	oxidoreductase activity, acting on paired donors, with incorporation or reduction of molecular oxygen, NAD(P)H as one donor, and incorporation of one atom of oxygen	43	6	1.2	0.00114	0.05244	0.02461	0.0228	0.057	0.00771875	0.0347282	0.00771875	0.00114	5	MF
GO:0016323	basolateral plasma membrane	79	11	2.24	1.2e-05	0.0006	0.0006	0.000588	0.0006	0.0005	0.0022496	0.0005	1.2e-05	4.91071	CC
GO:0005775	vacuolar lumen	55	9	1.56	2e-05	0.00098	0.00098	0.00098	0.001	0.0005	0.0022496	0.0005	2e-05	5.76923	CC
GO:0043202	lysosomal lumen	47	8	1.34	4.4e-05	0.002112	0.002112	0.002068	0.0022	0.000733333	0.00329942	0.000733333	4.4e-05	5.97015	CC
GO:0043209	myelin sheath	89	10	2.53	0.0002	0.0094	0.0094	0.0084	0.01	0.0015625	0.00703001	0.0015625	0.0002	3.95257	CC
GO:0044425	membrane part	2434	93	69.14	0.00022	0.01012	0.01012	0.00924	0.011	0.0015625	0.00703001	0.0015625	0.00022	1.3451	CC
Cluster_9
GO:0006977	DNA damage response, signal transduction by p53 class mediator resulting in cell cycle arrest	40	14	1.44	4.4e-11	2.2e-09	2.112e-09	1.628e-09	2.2e-09	4.6875e-10	2.109e-09	4.6875e-10	4.4e-11	9.72222	BP
GO:0072431	signal transduction involved in mitotic G1 DNA damage checkpoint	40	14	1.44	4.4e-11	2.2e-09	2.112e-09	1.628e-09	2.2e-09	4.6875e-10	2.109e-09	4.6875e-10	4.4e-11	9.72222	BP
GO:1902400	intracellular signal transduction involv...	40	14	1.44	4.4e-11	2.2e-09	2.112e-09	1.628e-09	2.2e-09	4.6875e-10	2.109e-09	4.6875e-10	4.4e-11	9.72222	BP
GO:0072413	signal transduction involved in mitotic ...	41	14	1.48	6.5e-11	3.055e-09	2.925e-09	2.21667e-09	3.25e-09	4.6875e-10	2.109e-09	4.6875e-10	6.5e-11	9.45946	BP
GO:1902402	signal transduction involved in mitotic ...	41	14	1.48	6.5e-11	3.055e-09	2.925e-09	2.21667e-09	3.25e-09	4.6875e-10	2.109e-09	4.6875e-10	6.5e-11	9.45946	BP
GO:0003723	RNA binding	824	61	30.33	3.9e-08	1.95e-06	1.95e-06	1.95e-06	1.95e-06	1.95e-06	8.77345e-06	1.95e-06	3.9e-08	2.01121	MF
GO:0003676	nucleic acid binding	1577	93	58.05	3.6e-07	1.764e-05	1.764e-05	1.728e-05	1.8e-05	9e-06	4.04928e-05	9e-06	3.6e-07	1.60207	MF
GO:0044822	poly(A) RNA binding	610	47	22.46	6.5e-07	3.12e-05	3.12e-05	3.12e-05	3.25e-05	1.08333e-05	4.87414e-05	1.08333e-05	6.5e-07	2.09261	MF
GO:0043021	ribonucleoprotein complex binding	53	9	1.95	0.00012	0.00564	0.00564	0.0054	0.006	0.00116667	0.00524907	0.00116667	0.00012	4.61538	MF
GO:0004298	threonine-type endopeptidase activity	15	5	0.55	0.00014	0.00644	0.0063	0.0063	0.007	0.00116667	0.00524907	0.00116667	0.00014	9.09091	MF
GO:0005634	nucleus	2675	147	96.78	2.7e-11	1.35e-09	1.35e-09	1.35e-09	1.35e-09	1.35e-09	6.07393e-09	1.35e-09	2.7e-11	1.51891	CC
GO:0031981	nuclear lumen	1564	101	56.58	8.5e-11	4.165e-09	4.165e-09	4.165e-09	4.25e-09	2.125e-09	9.56081e-09	2.125e-09	8.5e-11	1.78508	CC
GO:0044428	nuclear part	1741	106	62.99	8.1e-10	3.888e-08	3.888e-08	3.888e-08	4.05e-08	1.35e-08	6.07393e-08	1.35e-08	8.1e-10	1.68281	CC
GO:0070013	intracellular organelle lumen	1976	114	71.49	3.3e-09	1.551e-07	1.551e-07	1.485e-07	1.65e-07	3.25e-08	1.46224e-07	3.25e-08	3.3e-09	1.59463	CC
GO:0031974	membrane-enclosed lumen	1981	114	71.67	3.9e-09	1.794e-07	1.755e-07	1.755e-07	1.95e-07	3.25e-08	1.46224e-07	3.25e-08	3.9e-09	1.59062	CC
Cluster_10
GO:0007268	chemical synaptic transmission	255	36	10.45	3.8e-11	1.9e-09	1.786e-09	1.786e-09	1.9e-09	4.75e-10	2.13712e-09	4.75e-10	3.8e-11	3.44498	BP
GO:0098916	anterograde trans-synaptic signaling	255	36	10.45	3.8e-11	1.9e-09	1.786e-09	1.786e-09	1.9e-09	4.75e-10	2.13712e-09	4.75e-10	3.8e-11	3.44498	BP
GO:0099536	synaptic signaling	255	36	10.45	3.8e-11	1.9e-09	1.786e-09	1.786e-09	1.9e-09	4.75e-10	2.13712e-09	4.75e-10	3.8e-11	3.44498	BP
GO:0099537	trans-synaptic signaling	255	36	10.45	3.8e-11	1.9e-09	1.786e-09	1.786e-09	1.9e-09	4.75e-10	2.13712e-09	4.75e-10	3.8e-11	3.44498	BP
GO:0006811	ion transport	556	54	22.79	9.8e-10	4.508e-08	4.508e-08	4.508e-08	4.9e-08	9.8e-09	4.40922e-08	9.8e-09	9.8e-10	2.36946	BP
GO:0022836	gated channel activity	85	20	3.52	1.4e-10	7e-09	7e-09	7e-09	7e-09	7e-09	3.14944e-08	7e-09	1.4e-10	5.68182	MF
GO:0005509	calcium ion binding	325	38	13.47	4.2e-09	2.058e-07	2.058e-07	2.058e-07	2.1e-07	1.05e-07	4.72417e-07	1.05e-07	4.2e-09	2.82108	MF
GO:0070011	peptidase activity, acting on L-amino ac...	304	35	12.6	2.7e-08	1.296e-06	1.296e-06	1.161e-06	1.35e-06	3.3e-07	1.48474e-06	3.3e-07	2.7e-08	2.77778	MF
GO:0005216	ion channel activity	113	20	4.68	2.8e-08	1.316e-06	1.316e-06	1.204e-06	1.4e-06	3.3e-07	1.48474e-06	3.3e-07	2.8e-08	4.2735	MF
GO:0022838	substrate-specific channel activity	114	20	4.73	3.3e-08	1.518e-06	1.518e-06	1.3975e-06	1.65e-06	3.3e-07	1.48474e-06	3.3e-07	3.3e-08	4.22833	MF
GO:0005886	plasma membrane	1484	110	61.01	8.4e-12	4.2e-10	4.2e-10	4.116e-10	4.2e-10	3.25e-10	1.46224e-09	3.25e-10	8.4e-12	1.80298	CC
GO:0071944	cell periphery	1513	111	62.2	1.3e-11	6.37e-10	6.37e-10	6.37e-10	6.5e-10	3.25e-10	1.46224e-09	3.25e-10	1.3e-11	1.78457	CC
GO:0034702	ion channel complex	80	20	3.29	3.7e-11	1.776e-09	1.776e-09	1.739e-09	1.85e-09	6.16667e-10	2.77451e-09	6.16667e-10	3.7e-11	6.07903	CC
GO:0031226	intrinsic component of plasma membrane	468	51	19.24	5.5e-11	2.585e-09	2.585e-09	2.585e-09	2.75e-09	6.875e-10	3.0932e-09	6.875e-10	5.5e-11	2.65073	CC
GO:0044459	plasma membrane part	827	72	34	1.5e-10	6.9e-09	6.9e-09	6.6e-09	7.5e-09	1.5e-09	6.74881e-09	1.5e-09	1.5e-10	2.11765	CC
Cluster_11
GO:0006805	xenobiotic metabolic process	231	28	7.86	3.2e-09	1.6e-07	1.568e-07	1.536e-07	1.6e-07	5.83333e-08	2.62454e-07	5.83333e-08	3.2e-09	3.56234	BP
GO:0071466	cellular response to xenobiotic stimulus	231	28	7.86	3.2e-09	1.6e-07	1.568e-07	1.536e-07	1.6e-07	5.83333e-08	2.62454e-07	5.83333e-08	3.2e-09	3.56234	BP
GO:0009410	response to xenobiotic stimulus	232	28	7.89	3.5e-09	1.68e-07	1.68e-07	1.68e-07	1.75e-07	5.83333e-08	2.62454e-07	5.83333e-08	3.5e-09	3.5488	BP
GO:0033559	unsaturated fatty acid metabolic process	133	14	4.52	0.00016	0.00752	0.00752	0.00656	0.008	0.002	0.00899841	0.002	0.00016	3.09735	BP
GO:1901615	organic hydroxy compound metabolic proce...	265	21	9.01	0.00024	0.01104	0.01071	0.00936	0.012	0.00207143	0.00931978	0.00207143	0.00024	2.33074	BP
GO:0020037	heme binding	116	15	3.78	4.7e-06	0.000235	0.000235	0.0002256	0.000235	0.000131667	0.000592395	0.000131667	4.7e-06	3.96825	MF
GO:0004027	alcohol sulfotransferase activity	5	4	0.16	5.4e-06	0.0002646	0.0002646	0.0002592	0.00027	0.000131667	0.000592395	0.000131667	5.4e-06	25	MF
GO:0046906	tetrapyrrole binding	121	15	3.94	7.9e-06	0.0003792	0.0003792	0.0003792	0.000395	0.000131667	0.000592395	0.000131667	7.9e-06	3.80711	MF
GO:0008146	sulfotransferase activity	64	10	2.09	3.6e-05	0.001692	0.001692	0.001692	0.0018	0.00045	0.00202464	0.00045	3.6e-05	4.78469	MF
GO:0016782	transferase activity, transferring sulfu...	74	10	2.41	0.00013	0.00598	0.00598	0.00533	0.0065	0.00121429	0.00546332	0.00121429	0.00013	4.14938	MF
GO:0044425	membrane part	2434	112	79.69	4.1e-06	0.000205	0.000205	0.000205	0.000205	0.000205	0.000922337	0.000205	4.1e-06	1.40545	CC
GO:0031224	intrinsic component of membrane	1926	88	63.06	0.00016	0.00784	0.00784	0.00736	0.008	0.0022	0.00989825	0.0022	0.00016	1.3955	CC
GO:0005783	endoplasmic reticulum	833	46	27.27	0.0002	0.0096	0.0096	0.0092	0.01	0.0022	0.00989825	0.0022	0.0002	1.68684	CC
GO:0044432	endoplasmic reticulum part	620	37	20.3	0.00021	0.00987	0.00987	0.00966	0.0105	0.0022	0.00989825	0.0022	0.00021	1.82266	CC
GO:0016021	integral component of membrane	1887	86	61.78	0.00022	0.01012	0.01012	0.01012	0.011	0.0022	0.00989825	0.0022	0.00022	1.39204	CC
Cluster_12
GO:0006505	GPI anchor metabolic process	18	6	0.57	1.2e-05	0.0006	0.0006	0.0006	0.0006	0.0006	0.00269952	0.0006	1.2e-05	10.5263	BP
GO:0019395	fatty acid oxidation	68	10	2.14	4.6e-05	0.002254	0.002254	0.002208	0.0023	0.00115	0.00517409	0.00115	4.6e-05	4.6729	BP
GO:0034440	lipid oxidation	76	10	2.39	0.00012	0.00576	0.00576	0.00456	0.006	0.001625	0.00731121	0.001625	0.00012	4.1841	BP
GO:0006506	GPI anchor biosynthetic process	17	5	0.54	0.00013	0.00611	0.00611	0.00468	0.0065	0.001625	0.00731121	0.001625	0.00013	9.25926	BP
GO:0006703	estrogen biosynthetic process	5	3	0.16	0.00029	0.01334	0.00665	0.006248	0.0145	0.00207143	0.00931978	0.00207143	0.00029	18.75	BP
GO:0003824	catalytic activity	3495	142	112.46	4.5e-05	0.00225	0.00225	0.00225	0.00225	0.00225	0.0101232	0.00225	4.5e-05	1.26267	MF
GO:0016903	oxidoreductase activity, acting on the aldehyde or oxo group of donors	43	6	1.38	0.0023	0.1127	0.0322	0.0322	0.115	0.0275	0.123728	0.0275	0.0023	4.34783	MF
GO:0005471	ATP:ADP antiporter activity	3	2	0.1	0.003	0.144	0.0322	0.0322	0.15	0.0275	0.123728	0.0275	0.003	20	MF
GO:0010314	phosphatidylinositol-5-phosphate binding	3	2	0.1	0.003	0.144	0.0322	0.0322	0.15	0.0275	0.123728	0.0275	0.003	20	MF
GO:0008574	ATP-dependent microtubule motor activity, plus-end-directed	10	3	0.32	0.0033	0.1518	0.0322	0.0322	0.165	0.0275	0.123728	0.0275	0.0033	9.375	MF
GO:0005737	cytoplasm	4637	165	142.11	0.00018	0.009	0.009	0.009	0.009	0.009	0.0404928	0.009	0.00018	1.16107	CC
GO:0005739	mitochondrion	867	44	26.57	0.0004	0.0196	0.0196	0.0196	0.02	0.01	0.0449921	0.01	0.0004	1.656	CC
GO:0044438	microbody part	65	7	1.99	0.00354	0.16992	0.08482	0.0808511	0.177	0.0314167	0.14135	0.0314167	0.00354	3.51759	CC
GO:0044439	peroxisomal part	65	7	1.99	0.00354	0.16992	0.08482	0.0808511	0.177	0.0314167	0.14135	0.0314167	0.00354	3.51759	CC
GO:0044429	mitochondrial part	512	27	15.69	0.00362	0.16992	0.08482	0.0808511	0.181	0.0314167	0.14135	0.0314167	0.00362	1.72084	CC
Cluster_13
GO:0022613	ribonucleoprotein complex biogenesis	231	30	6.62	1.7e-12	8.5e-11	8.5e-11	8.5e-11	8.5e-11	8.5e-11	3.82432e-10	8.5e-11	1.7e-12	4.53172	BP
GO:0042254	ribosome biogenesis	150	23	4.3	2.8e-11	1.372e-09	1.372e-09	1.344e-09	1.4e-09	6.5e-10	2.92448e-09	6.5e-10	2.8e-11	5.34884	BP
GO:0044260	cellular macromolecule metabolic process	3413	142	97.83	3.9e-11	1.872e-09	1.872e-09	1.872e-09	1.95e-09	6.5e-10	2.92448e-09	6.5e-10	3.9e-11	1.4515	BP
GO:0034660	ncRNA metabolic process	292	31	8.37	1.5e-10	7.05e-09	7.05e-09	7.05e-09	7.5e-09	1.875e-09	8.43601e-09	1.875e-09	1.5e-10	3.7037	BP
GO:0006396	RNA processing	469	39	13.44	7.9e-10	3.634e-08	3.634e-08	3.476e-08	3.95e-08	7.9e-09	3.55437e-08	7.9e-09	7.9e-10	2.90179	BP
GO:0003723	RNA binding	824	50	23.73	1.5e-07	7.5e-06	7.5e-06	7.35e-06	7.5e-06	7e-06	3.14944e-05	7e-06	1.5e-07	2.10704	MF
GO:0003676	nucleic acid binding	1577	77	45.42	2.8e-07	1.372e-05	1.372e-05	1.372e-05	1.4e-05	7e-06	3.14944e-05	7e-06	2.8e-07	1.69529	MF
GO:0044822	poly(A) RNA binding	610	37	17.57	9e-06	0.000432	0.000432	0.000432	0.00045	0.00015	0.000674881	0.00015	9e-06	2.10586	MF
GO:0017091	AU-rich element binding	13	4	0.37	0.00039	0.01833	0.01833	0.01365	0.0195	0.004875	0.0219336	0.004875	0.00039	10.8108	MF
GO:0008026	ATP-dependent helicase activity	69	8	1.99	0.00076	0.03496	0.0288	0.0217042	0.038	0.00515	0.0231709	0.00515	0.00076	4.0201	MF
GO:0005730	nucleolus	399	36	11.15	2e-10	1e-08	1e-08	1e-08	1e-08	1e-08	4.49921e-08	1e-08	2e-10	3.2287	CC
GO:0044428	nuclear part	1741	83	48.67	2.8e-08	1.372e-06	1.372e-06	1.372e-06	1.4e-06	7e-07	3.14944e-06	7e-07	2.8e-08	1.70536	CC
GO:0000177	cytoplasmic exosome (RNase complex)	6	5	0.17	9.5e-08	4.56e-06	4.56e-06	4.465e-06	4.75e-06	1.58333e-06	7.12374e-06	1.58333e-06	9.5e-08	29.4118	CC
GO:0031974	membrane-enclosed lumen	1981	88	55.38	2.6e-07	1.222e-05	1.196e-05	1.17e-05	1.3e-05	2.6e-06	1.16979e-05	2.6e-06	2.6e-07	1.58902	CC
GO:0043233	organelle lumen	1981	88	55.38	2.6e-07	1.222e-05	1.196e-05	1.17e-05	1.3e-05	2.6e-06	1.16979e-05	2.6e-06	2.6e-07	1.58902	CC
Cluster_14
GO:0044249	cellular biosynthetic process	2561	135	88.63	3e-10	1.5e-08	1.5e-08	1.47e-08	1.5e-08	8.75e-09	3.9368e-08	8.75e-09	3e-10	1.52319	BP
GO:0009058	biosynthetic process	2677	139	92.64	3.5e-10	1.715e-08	1.715e-08	1.715e-08	1.75e-08	8.75e-09	3.9368e-08	8.75e-09	3.5e-10	1.50043	BP
GO:1901576	organic substance biosynthetic process	2610	134	90.32	3e-09	1.44e-07	1.44e-07	1.44e-07	1.5e-07	5e-08	2.2496e-07	5e-08	3e-09	1.48361	BP
GO:0009101	glycoprotein biosynthetic process	263	29	9.1	2.2e-08	1.034e-06	1.034e-06	9.9e-07	1.1e-06	2.66667e-07	1.19979e-06	2.66667e-07	2.2e-08	3.18681	BP
GO:0009100	glycoprotein metabolic process	283	30	9.79	3e-08	1.38e-06	1.38e-06	1.32e-06	1.5e-06	2.66667e-07	1.19979e-06	2.66667e-07	3e-08	3.06435	BP
GO:0003677	DNA binding	769	66	26.69	8.3e-13	4.15e-11	4.15e-11	4.15e-11	4.15e-11	4.15e-11	1.86717e-10	4.15e-11	8.3e-13	2.47284	MF
GO:0035250	UDP-galactosyltransferase activity	7	6	0.24	1.1e-08	5.39e-07	5.39e-07	5.39e-07	5.5e-07	2.75e-07	1.23728e-06	2.75e-07	1.1e-08	25	MF
GO:0016757	transferase activity, transferring glycosyl groups	178	23	6.18	4.1e-08	1.968e-06	1.968e-06	1.968e-06	2.05e-06	6.83333e-07	3.07446e-06	6.83333e-07	4.1e-08	3.72168	MF
GO:0008499	UDP-galactose:beta-N-acetylglucosamine beta-1,3-galactosyltransferase activity	6	5	0.21	2.8e-07	1.316e-05	1.316e-05	1.232e-05	1.4e-05	3.5e-06	1.57472e-05	3.5e-06	2.8e-07	23.8095	MF
GO:0048531	beta-1,3-galactosyltransferase activity	7	5	0.24	9.6e-07	4.416e-05	4.416e-05	3.84e-05	4.8e-05	6.5e-06	2.92448e-05	6.5e-06	9.6e-07	20.8333	MF
GO:0031224	intrinsic component of membrane	1926	108	71.7	4.1e-07	2.05e-05	2.009e-05	2.009e-05	2.05e-05	1.025e-05	4.61169e-05	1.025e-05	4.1e-07	1.50628	CC
GO:0000139	Golgi membrane	345	33	12.84	4.1e-07	2.05e-05	2.009e-05	2.009e-05	2.05e-05	1.025e-05	4.61169e-05	1.025e-05	4.1e-07	2.57009	CC
GO:0016021	integral component of membrane	1887	104	70.24	2e-06	9.6e-05	9.6e-05	9.6e-05	0.0001	3.33333e-05	0.000149974	3.33333e-05	2e-06	1.48064	CC
GO:0044431	Golgi apparatus part	437	36	16.27	4.3e-06	0.0002021	0.0002021	0.0002021	0.000215	5.375e-05	0.000241832	5.375e-05	4.3e-06	2.21266	CC
GO:0032580	Golgi cisterna membrane	49	10	1.82	9.7e-06	0.0004462	0.0004462	0.0004462	0.000485	9.7e-05	0.000436423	9.7e-05	9.7e-06	5.49451	CC
Cluster_15
GO:0006396	RNA processing	469	74	16.58	2.4e-30	1.056e-28	1.056e-28	1.056e-28	1.056e-28	1.056e-28	4.6176e-28	1.056e-28	2.4e-30	4.46321	BP
GO:0006139	nucleobase-containing compound metabolic process	2233	155	78.93	1e-24	4.3e-23	4.3e-23	4.3e-23	4.4e-23	2.2e-23	9.62e-23	2.2e-23	1e-24	1.96377	BP
GO:0090304	nucleic acid metabolic process	1915	141	67.69	5.6e-24	2.352e-22	2.352e-22	2.352e-22	2.464e-22	8.21333e-23	3.59147e-22	8.21333e-23	5.6e-24	2.08303	BP
GO:0006725	cellular aromatic compound metabolic process	2366	157	83.63	6.8e-23	2.788e-21	2.788e-21	2.788e-21	2.992e-21	7.48e-22	3.2708e-21	7.48e-22	6.8e-23	1.87732	BP
GO:0046483	heterocycle metabolic process	2330	155	82.36	1.6e-22	6.4e-21	6.4e-21	6.24e-21	7.04e-21	1.408e-21	6.1568e-21	1.408e-21	1.6e-22	1.88198	BP
GO:0003676	nucleic acid binding	1577	132	55.62	6.8e-27	3.4e-25	3.4e-25	3.332e-25	3.4e-25	1.9e-25	8.54849e-25	1.9e-25	6.8e-27	2.37325	MF
GO:0003723	RNA binding	824	93	29.06	7.6e-27	3.724e-25	3.724e-25	3.724e-25	3.8e-25	1.9e-25	8.54849e-25	1.9e-25	7.6e-27	3.20028	MF
GO:0044822	poly(A) RNA binding	610	75	21.51	1.9e-23	9.12e-22	9.12e-22	9.12e-22	9.5e-22	3.16667e-22	1.42475e-21	3.16667e-22	1.9e-23	3.48675	MF
GO:1901363	heterocyclic compound binding	2567	155	90.53	3.5e-17	1.645e-15	1.645e-15	1.645e-15	1.75e-15	4.375e-16	1.9684e-15	4.375e-16	3.5e-17	1.71214	MF
GO:0097159	organic cyclic compound binding	2594	155	91.48	1.1e-16	5.06e-15	5.06e-15	5.06e-15	5.5e-15	1.1e-15	4.94913e-15	1.1e-15	1.1e-16	1.69436	MF
GO:0005681	spliceosomal complex	104	34	3.68	1.5e-24	7.5e-23	7.5e-23	7.5e-23	7.5e-23	7.5e-23	3.3744e-22	7.5e-23	1.5e-24	9.23913	CC
GO:0030529	intracellular ribonucleoprotein complex	435	57	15.41	6.1e-19	2.989e-17	2.928e-17	2.928e-17	3.05e-17	1.01667e-17	4.57419e-17	1.01667e-17	6.1e-19	3.6989	CC
GO:1990904	ribonucleoprotein complex	435	57	15.41	6.1e-19	2.989e-17	2.928e-17	2.928e-17	3.05e-17	1.01667e-17	4.57419e-17	1.01667e-17	6.1e-19	3.6989	CC
GO:0044428	nuclear part	1741	124	61.69	1.4e-18	6.58e-17	6.58e-17	6.58e-17	7e-17	1.75e-17	7.87361e-17	1.75e-17	1.4e-18	2.01005	CC
GO:0005634	nucleus	2675	158	94.78	2.9e-17	1.334e-15	1.334e-15	1.334e-15	1.45e-15	2.9e-16	1.30477e-15	2.9e-16	2.9e-17	1.66702	CC
Cluster_16
GO:0006260	DNA replication	141	22	3.79	1.5e-11	7.5e-10	7.5e-10	7.5e-10	7.5e-10	7.5e-10	3.3744e-09	7.5e-10	1.5e-11	5.80475	BP
GO:0006271	DNA strand elongation involved in DNA replication	30	11	0.81	1.4e-10	6.86e-09	6.86e-09	6.58e-09	7e-09	2.625e-09	1.18104e-08	2.625e-09	1.4e-10	13.5802	BP
GO:0006261	DNA-dependent DNA replication	68	15	1.83	2e-10	9.6e-09	9.6e-09	9.4e-09	1e-08	2.625e-09	1.18104e-08	2.625e-09	2e-10	8.19672	BP
GO:0022616	DNA strand elongation	31	11	0.83	2.1e-10	9.87e-09	9.87e-09	9.87e-09	1.05e-08	2.625e-09	1.18104e-08	2.625e-09	2.1e-10	13.253	BP
GO:0051276	chromosome organization	261	25	7.02	2.3e-08	1.058e-06	1.058e-06	1.035e-06	1.15e-06	2.3e-07	1.03482e-06	2.3e-07	2.3e-08	3.56125	BP
GO:0003678	DNA helicase activity	41	8	1.16	1.5e-05	0.00075	0.00075	0.00075	0.00075	0.00075	0.0033744	0.00075	1.5e-05	6.89655	MF
GO:0008094	DNA-dependent ATPase activity	53	8	1.5	0.0001	0.0049	0.0049	0.00464125	0.005	0.0021	0.00944833	0.0021	0.0001	5.33333	MF
GO:0016891	endoribonuclease activity, producing 5'-phosphomonoesters	19	5	0.54	0.00014	0.00672	0.00672	0.00616	0.007	0.0021	0.00944833	0.0021	0.00014	9.25926	MF
GO:0042393	histone binding	90	10	2.54	0.00021	0.00987	0.00966	0.00882	0.0105	0.0021	0.00944833	0.0021	0.00021	3.93701	MF
GO:0004523	RNA-DNA hybrid ribonuclease activity	5	3	0.14	0.00021	0.00987	0.00966	0.00882	0.0105	0.0021	0.00944833	0.0021	0.00021	21.4286	MF
GO:0098687	chromosomal region	123	14	3.35	5.3e-06	0.000265	0.000265	0.0002438	0.000265	7.7e-05	0.000346439	7.7e-05	5.3e-06	4.1791	CC
GO:0044427	chromosomal part	305	23	8.3	7.4e-06	0.0003626	0.0003542	0.000333	0.00037	7.7e-05	0.000346439	7.7e-05	7.4e-06	2.77108	CC
GO:0005654	nucleoplasm	1266	59	34.45	7.5e-06	0.0003626	0.0003542	0.0003375	0.000375	7.7e-05	0.000346439	7.7e-05	7.5e-06	1.71263	CC
GO:0005663	DNA replication factor C complex	6	4	0.16	7.6e-06	0.0003626	0.0003542	0.000342	0.00038	7.7e-05	0.000346439	7.7e-05	7.6e-06	25	CC
GO:0000784	nuclear chromosome, telomeric region	39	8	1.06	7.7e-06	0.0003626	0.0003542	0.0003465	0.000385	7.7e-05	0.000346439	7.7e-05	7.7e-06	7.54717	CC
Cluster_17
GO:0000280	nuclear division	225	35	8.12	9.4e-14	4.7e-12	4.7e-12	4.7e-12	4.7e-12	4.7e-12	2.11463e-11	4.7e-12	9.4e-14	4.31034	BP
GO:0048285	organelle fission	239	35	8.63	5.9e-13	2.891e-11	2.891e-11	2.891e-11	2.95e-11	1.475e-11	6.63633e-11	1.475e-11	5.9e-13	4.05562	BP
GO:0007067	mitotic nuclear division	188	30	6.79	3.3e-12	1.584e-10	1.584e-10	1.584e-10	1.65e-10	5.5e-11	2.47456e-10	5.5e-11	3.3e-12	4.41826	BP
GO:0022402	cell cycle process	578	53	20.86	9e-11	4.23e-09	4.23e-09	4.14e-09	4.5e-09	9.2e-10	4.13927e-09	9.2e-10	9e-11	2.54075	BP
GO:0000278	mitotic cell cycle	474	47	17.11	9.2e-11	4.232e-09	4.232e-09	4.232e-09	4.6e-09	9.2e-10	4.13927e-09	9.2e-10	9.2e-11	2.74693	BP
GO:0070883	pre-miRNA binding	3	3	0.11	4.7e-05	0.00235	0.00235	0.002303	0.00235	0.001425	0.00641137	0.001425	4.7e-05	27.2727	MF
GO:0005488	binding	6093	241	220.88	5.7e-05	0.002793	0.002793	0.002793	0.00285	0.001425	0.00641137	0.001425	5.7e-05	1.09109	MF
GO:0000166	nucleotide binding	1248	67	45.24	0.00035	0.0168	0.01354	0.0112	0.0175	0.00332353	0.0149532	0.00332353	0.00035	1.48099	MF
GO:1901265	nucleoside phosphate binding	1249	67	45.28	0.00036	0.01692	0.01354	0.0112582	0.018	0.00332353	0.0149532	0.00332353	0.00036	1.47968	MF
GO:0032555	purine ribonucleotide binding	946	53	34.29	0.00064	0.02944	0.01354	0.0134514	0.032	0.00332353	0.0149532	0.00332353	0.00064	1.54564	MF
GO:0005813	centrosome	233	32	8.64	7.6e-11	3.8e-09	3.8e-09	3.8e-09	3.8e-09	3.8e-09	1.7097e-08	3.8e-09	7.6e-11	3.7037	CC
GO:0005815	microtubule organizing center	288	35	10.68	2.9e-10	1.421e-08	1.421e-08	1.421e-08	1.45e-08	7.25e-09	3.26192e-08	7.25e-09	2.9e-10	3.27715	CC
GO:0044428	nuclear part	1741	106	64.55	4.3e-09	2.064e-07	2.064e-07	2.064e-07	2.15e-07	7.16667e-08	3.22443e-07	7.16667e-08	4.3e-09	1.64214	CC
GO:0031981	nuclear lumen	1564	96	57.99	2.7e-08	1.269e-06	1.269e-06	1.188e-06	1.35e-06	3.1e-07	1.39475e-06	3.1e-07	2.7e-08	1.65546	CC
GO:0005694	chromosome	359	36	13.31	3.1e-08	1.426e-06	1.426e-06	1.364e-06	1.55e-06	3.1e-07	1.39475e-06	3.1e-07	3.1e-08	2.70473	CC
Cluster_18
GO:0090304	nucleic acid metabolic process	1915	117	71.39	3.6e-10	1.8e-08	1.8e-08	1.8e-08	1.8e-08	1.8e-08	8.09857e-08	1.8e-08	3.6e-10	1.63888	BP
GO:0044260	cellular macromolecule metabolic process	3413	174	127.23	8.2e-10	4.018e-08	4.018e-08	4.018e-08	4.1e-08	2.05e-08	9.22337e-08	2.05e-08	8.2e-10	1.3676	BP
GO:0016070	RNA metabolic process	1675	102	62.44	1.6e-08	7.68e-07	7.68e-07	7.68e-07	8e-07	2.66667e-07	1.19979e-06	2.66667e-07	1.6e-08	1.63357	BP
GO:0043170	macromolecule metabolic process	3683	178	137.3	6.1e-08	2.867e-06	2.867e-06	2.867e-06	3.05e-06	7.625e-07	3.43064e-06	7.625e-07	6.1e-08	1.29643	BP
GO:0006139	nucleobase-containing compound metabolic process	2233	122	83.24	1.8e-07	8.28e-06	8.28e-06	8.28e-06	9e-06	1.8e-06	8.09857e-06	1.8e-06	1.8e-07	1.46564	BP
GO:0003676	nucleic acid binding	1577	87	59.83	6.4e-05	0.0032	0.0032	0.003136	0.0032	0.00216667	0.00974828	0.00216667	6.4e-05	1.45412	MF
GO:0003899	DNA-directed RNA polymerase activity	30	7	1.14	0.0001	0.0049	0.0049	0.004606	0.005	0.00216667	0.00974828	0.00216667	0.0001	6.14035	MF
GO:0034062	RNA polymerase activity	31	7	1.18	0.00013	0.00624	0.00624	0.00585	0.0065	0.00216667	0.00974828	0.00216667	0.00013	5.9322	MF
GO:0000978	RNA polymerase II core promoter proximal region sequence-specific DNA binding	81	11	3.07	0.00022	0.01034	0.01034	0.00968	0.011	0.00275	0.0123728	0.00275	0.00022	3.58306	MF
GO:0000987	core promoter proximal region sequence-specific DNA binding	86	11	3.26	0.00037	0.01702	0.01702	0.01554	0.0185	0.0030625	0.0137788	0.0030625	0.00037	3.37423	MF
GO:0005634	nucleus	2675	154	101.18	7e-12	3.5e-10	3.5e-10	3.5e-10	3.5e-10	3.5e-10	1.57472e-09	3.5e-10	7e-12	1.52204	CC
GO:0032991	macromolecular complex	2115	120	80	6.4e-08	3.136e-06	3.136e-06	3.072e-06	3.2e-06	1.18333e-06	5.32406e-06	1.18333e-06	6.4e-08	1.5	CC
GO:0044428	nuclear part	1741	104	65.85	7.1e-08	3.408e-06	3.408e-06	3.408e-06	3.55e-06	1.18333e-06	5.32406e-06	1.18333e-06	7.1e-08	1.57935	CC
GO:0044451	nucleoplasm part	337	31	12.75	3.1e-06	0.0001457	0.0001457	0.0001457	0.000155	3.875e-05	0.000174344	3.875e-05	3.1e-06	2.43137	CC
GO:0043231	intracellular membrane-bounded organelle	4576	204	173.08	6.4e-06	0.0002944	0.0002944	0.000278667	0.00032	6.4e-05	0.000287949	6.4e-05	6.4e-06	1.17865	CC
Cluster_19
GO:0016482	cytosolic transport	61	12	2.4	3.4e-06	0.00017	0.00017	0.0001632	0.00017	0.000113333	0.00050991	0.000113333	3.4e-06	5	BP
GO:0016192	vesicle-mediated transport	577	45	22.71	5.1e-06	0.0002499	0.0002499	0.0002397	0.000255	0.000113333	0.00050991	0.000113333	5.1e-06	1.98151	BP
GO:0032868	response to insulin	180	21	7.08	6.8e-06	0.0003264	0.0003264	0.0003128	0.00034	0.000113333	0.00050991	0.000113333	6.8e-06	2.9661	BP
GO:0007169	transmembrane receptor protein tyrosine kinase signaling pathway	344	31	13.54	1.1e-05	0.000517	0.000517	0.000506	0.00055	0.00012	0.000539905	0.00012	1.1e-05	2.28951	BP
GO:0016197	endosomal transport	130	17	5.12	1.2e-05	0.000552	0.000552	0.000552	0.0006	0.00012	0.000539905	0.00012	1.2e-05	3.32031	BP
GO:0030695	GTPase regulator activity	94	13	3.82	9.7e-05	0.00485	0.00485	0.004462	0.00485	0.00191667	0.00862348	0.00191667	9.7e-05	3.40314	MF
GO:0051020	GTPase binding	124	15	5.04	0.00014	0.00686	0.00686	0.0063	0.007	0.00191667	0.00862348	0.00191667	0.00014	2.97619	MF
GO:0031267	small GTPase binding	111	14	4.51	0.00015	0.0072	0.0072	0.00675	0.0075	0.00191667	0.00862348	0.00191667	0.00015	3.10421	MF
GO:0060589	nucleoside-triphosphatase regulator acti...	100	13	4.06	0.00018	0.00846	0.00846	0.0081	0.009	0.00191667	0.00862348	0.00191667	0.00018	3.20197	MF
GO:0004298	threonine-type endopeptidase activity	15	5	0.61	0.00023	0.01058	0.01035	0.01012	0.0115	0.00191667	0.00862348	0.00191667	0.00023	8.19672	MF
GO:0033176	proton-transporting V-type ATPase complex	13	6	0.52	5.3e-06	0.000265	0.000265	0.000265	0.000265	0.000265	0.00119229	0.000265	5.3e-06	11.5385	CC
GO:0043234	protein complex	1729	99	69.27	2.9e-05	0.001421	0.001421	0.001392	0.00145	0.000533333	0.00239958	0.000533333	2.9e-05	1.42919	CC
GO:0098796	membrane protein complex	391	33	15.67	3.2e-05	0.001536	0.001536	0.001536	0.0016	0.000533333	0.00239958	0.000533333	3.2e-05	2.10593	CC
GO:0005839	proteasome core complex	13	5	0.52	9.8e-05	0.004606	0.004606	0.00441	0.0049	0.001225	0.00551153	0.001225	9.8e-05	9.61538	CC
GO:0016469	proton-transporting two-sector ATPase complex	30	7	1.2	0.00014	0.00644	0.00644	0.0063	0.007	0.00125	0.00562401	0.00125	0.00014	5.83333	CC
Cluster_20
GO:0071229	cellular response to acid chemical	54	8	1.76	0.00032	0.016	0.00898	0.00879407	0.016	0.00566667	0.0254955	0.00566667	0.00032	4.54545	BP
GO:0001516	prostaglandin biosynthetic process	30	6	0.98	0.00034	0.01666	0.00898	0.0088192	0.017	0.00566667	0.0254955	0.00566667	0.00034	6.12245	BP
GO:0046457	prostanoid biosynthetic process	30	6	0.98	0.00034	0.01666	0.00898	0.0088192	0.017	0.00566667	0.0254955	0.00566667	0.00034	6.12245	BP
GO:0006692	prostanoid metabolic process	35	6	1.14	0.00081	0.03807	0.00898	0.00898	0.0405	0.00572222	0.0257455	0.00572222	0.00081	5.26316	BP
GO:0006693	prostaglandin metabolic process	35	6	1.14	0.00081	0.03807	0.00898	0.00898	0.0405	0.00572222	0.0257455	0.00572222	0.00081	5.26316	BP
GO:0070548	L-glutamine aminotransferase activity	2	2	0.06	0.001	0.05	0.0323	0.0323	0.05	0.03	0.134976	0.03	0.001	33.3333	MF
GO:0005375	copper ion transmembrane transporter activity	8	3	0.26	0.0017	0.0833	0.0323	0.0323	0.085	0.03	0.134976	0.03	0.0017	11.5385	MF
GO:0005509	calcium ion binding	325	21	10.5	0.0018	0.0864	0.0323	0.0323	0.09	0.03	0.134976	0.03	0.0018	2	MF
GO:0017128	phospholipid scramblase activity	9	3	0.29	0.0024	0.1128	0.0323	0.0323	0.12	0.03	0.134976	0.03	0.0024	10.3448	MF
GO:0004300	enoyl-CoA hydratase activity	4	2	0.13	0.006	0.276	0.0323	0.0323	0.3	0.0323	0.145324	0.0323	0.006	15.3846	MF
GO:0005770	late endosome	87	12	2.81	2e-05	0.001	0.001	0.001	0.001	0.001	0.00449921	0.001	2e-05	4.27046	CC
GO:0031902	late endosome membrane	36	7	1.16	0.00012	0.00588	0.00588	0.00588	0.006	0.003	0.0134976	0.003	0.00012	6.03448	CC
GO:0005801	cis-Golgi network	22	5	0.71	0.00056	0.02688	0.02688	0.0242455	0.028	0.0077	0.0346439	0.0077	0.00056	7.04225	CC
GO:0031982	vesicle	1580	72	51.02	0.00063	0.02961	0.02876	0.0252	0.0315	0.0077	0.0346439	0.0077	0.00063	1.41121	CC
GO:0031988	vesicle	1535	70	49.57	0.00077	0.03542	0.02876	0.0266389	0.0385	0.0077	0.0346439	0.0077	0.00077	1.41214	CC
Cluster_21
GO:0043687	post-translational protein modification	228	20	7.25	3.3e-05	0.00165	0.00165	0.00165	0.00165	0.00165	0.00742369	0.00165	3.3e-05	2.75862	BP
GO:0006399	tRNA metabolic process	138	14	4.39	0.00011	0.00539	0.00539	0.00506	0.0055	0.0025	0.011248	0.0025	0.00011	3.18907	BP
GO:0044267	cellular protein metabolic process	2220	96	70.56	0.00015	0.0072	0.00578	0.00578	0.0075	0.0025	0.011248	0.0025	0.00015	1.36054	BP
GO:0006486	protein glycosylation	232	18	7.37	0.00039	0.01833	0.00578	0.00578	0.0195	0.00342857	0.0154258	0.00342857	0.00039	2.44233	BP
GO:0043413	macromolecule glycosylation	232	18	7.37	0.00039	0.01833	0.00578	0.00578	0.0195	0.00342857	0.0154258	0.00342857	0.00039	2.44233	BP
GO:0008312	7S RNA binding	6	3	0.19	0.0006	0.03	0.03	0.027	0.03	0.0114286	0.0514195	0.0114286	0.0006	15.7895	MF
GO:0034648	histone demethylase activity (H3-dimethyl-K4 specific)	2	2	0.06	0.001	0.049	0.032	0.032	0.05	0.0114286	0.0514195	0.0114286	0.001	33.3333	MF
GO:0043426	MRF binding	2	2	0.06	0.001	0.049	0.032	0.032	0.05	0.0114286	0.0514195	0.0114286	0.001	33.3333	MF
GO:0004812	aminoacyl-tRNA ligase activity	40	6	1.28	0.0016	0.0752	0.032	0.032	0.08	0.0114286	0.0514195	0.0114286	0.0016	4.6875	MF
GO:0016875	ligase activity, forming carbon-oxygen b...	40	6	1.28	0.0016	0.0752	0.032	0.032	0.08	0.0114286	0.0514195	0.0114286	0.0016	4.6875	MF
GO:0048500	signal recognition particle	6	3	0.19	0.00057	0.0285	0.0285	0.026555	0.0285	0.0183333	0.0824854	0.0183333	0.00057	15.7895	CC
GO:0009328	phenylalanine-tRNA ligase complex	2	2	0.06	0.00098	0.04802	0.04276	0.04116	0.049	0.0183333	0.0824854	0.0183333	0.00098	33.3333	CC
GO:0099568	cytoplasmic region	100	10	3.14	0.0011	0.0528	0.04276	0.0417888	0.055	0.0183333	0.0824854	0.0183333	0.0011	3.18471	CC
GO:0032838	cell projection cytoplasm	18	4	0.57	0.00204	0.09588	0.04276	0.04276	0.102	0.0217308	0.0977712	0.0217308	0.00204	7.01754	CC
GO:0005794	Golgi apparatus	650	33	20.41	0.00354	0.16284	0.04276	0.04276	0.177	0.0217308	0.0977712	0.0217308	0.00354	1.61685	CC
Cluster_22
GO:0044281	small molecule metabolic process	1576	81	53.6	2.1e-05	0.00105	0.00105	0.001029	0.00105	0.00055	0.00247456	0.00055	2.1e-05	1.51119	BP
GO:0044710	single-organism metabolic process	2407	112	81.87	2.2e-05	0.001078	0.001078	0.001078	0.0011	0.00055	0.00247456	0.00055	2.2e-05	1.36802	BP
GO:0090407	organophosphate biosynthetic process	270	21	9.18	0.00032	0.01536	0.00875	0.00875	0.016	0.00533333	0.0239958	0.00533333	0.00032	2.28758	BP
GO:0008152	metabolic process	5241	198	178.25	0.00054	0.02538	0.00875	0.00875	0.027	0.006	0.0269952	0.006	0.00054	1.1108	BP
GO:0043648	dicarboxylic acid metabolic process	57	8	1.94	0.00062	0.02852	0.00875	0.00875	0.031	0.006	0.0269952	0.006	0.00062	4.12371	BP
GO:0016829	lyase activity	112	14	3.86	2.7e-05	0.00135	0.00135	0.001323	0.00135	0.001025	0.00461169	0.001025	2.7e-05	3.62694	MF
GO:0003824	catalytic activity	3495	151	120.31	4.1e-05	0.002009	0.002009	0.002009	0.00205	0.001025	0.00461169	0.001025	4.1e-05	1.25509	MF
GO:0008171	O-methyltransferase activity	23	5	0.79	0.00094	0.04512	0.03442	0.03442	0.047	0.0156667	0.0704876	0.0156667	0.00094	6.32911	MF
GO:0016840	carbon-nitrogen lyase activity	8	3	0.28	0.00198	0.09306	0.03442	0.03442	0.099	0.02475	0.111355	0.02475	0.00198	10.7143	MF
GO:0017080	sodium channel regulator activity	9	3	0.31	0.0029	0.1334	0.03442	0.03442	0.145	0.029	0.130477	0.029	0.0029	9.67742	MF
GO:0005739	mitochondrion	867	51	29.29	3.6e-05	0.0018	0.0018	0.0018	0.0018	0.0018	0.00809857	0.0018	3.6e-05	1.74121	CC
GO:0044444	cytoplasmic part	3785	152	127.88	0.00055	0.02695	0.02695	0.0264	0.0275	0.01375	0.0618641	0.01375	0.00055	1.18861	CC
GO:0045239	tricarboxylic acid cycle enzyme complex	8	3	0.27	0.00188	0.09024	0.09024	0.0769661	0.094	0.0208125	0.0936397	0.0208125	0.00188	11.1111	CC
GO:0042175	nuclear outer membrane-endoplasmic reticulum membrane network	539	31	18.21	0.00221	0.10387	0.09799	0.0802438	0.1105	0.0208125	0.0936397	0.0208125	0.00221	1.70236	CC
GO:0005737	cytoplasm	4637	176	156.67	0.0023	0.1058	0.09799	0.0805935	0.115	0.0208125	0.0936397	0.0208125	0.0023	1.12338	CC
Cluster_23
GO:0022613	ribonucleoprotein complex biogenesis	231	25	7.48	8.6e-08	4.3e-06	4.3e-06	4.3e-06	4.3e-06	4.3e-06	1.93466e-05	4.3e-06	8.6e-08	3.34225	BP
GO:0042254	ribosome biogenesis	150	19	4.86	2.9e-07	1.421e-05	1.421e-05	1.421e-05	1.45e-05	7.25e-06	3.26192e-05	7.25e-06	2.9e-07	3.90947	BP
GO:0035964	COPI-coated vesicle budding	11	5	0.36	1.3e-05	0.000624	0.000598	0.000572	0.00065	0.000128571	0.000578469	0.000128571	1.3e-05	13.8889	BP
GO:0048200	Golgi transport vesicle coating	11	5	0.36	1.3e-05	0.000624	0.000598	0.000572	0.00065	0.000128571	0.000578469	0.000128571	1.3e-05	13.8889	BP
GO:0048205	COPI coating of Golgi vesicle	11	5	0.36	1.3e-05	0.000624	0.000598	0.000572	0.00065	0.000128571	0.000578469	0.000128571	1.3e-05	13.8889	BP
GO:0003723	RNA binding	824	53	25.82	1.6e-07	8e-06	8e-06	8e-06	8e-06	8e-06	3.59936e-05	8e-06	1.6e-07	2.05267	MF
GO:0003676	nucleic acid binding	1577	82	49.41	3.3e-07	1.617e-05	1.617e-05	1.617e-05	1.65e-05	8.25e-06	3.71184e-05	8.25e-06	3.3e-07	1.65958	MF
GO:0044822	poly(A) RNA binding	610	42	19.11	6.9e-07	3.312e-05	3.312e-05	3.312e-05	3.45e-05	1.15e-05	5.17409e-05	1.15e-05	6.9e-07	2.1978	MF
GO:1901363	heterocyclic compound binding	2567	109	80.43	4.6e-05	0.002162	0.002162	0.002116	0.0023	0.000575	0.00258704	0.000575	4.6e-05	1.35522	MF
GO:0097159	organic cyclic compound binding	2594	109	81.28	7.6e-05	0.003496	0.003496	0.003496	0.0038	0.00076	0.0034194	0.00076	7.6e-05	1.34104	MF
GO:0030137	COPI-coated vesicle	18	6	0.59	1.5e-05	0.00075	0.00075	0.00072	0.00075	0.0004625	0.00208088	0.0004625	1.5e-05	10.1695	CC
GO:0030684	preribosome	37	8	1.21	2e-05	0.00098	0.00098	0.00094	0.001	0.0004625	0.00208088	0.0004625	2e-05	6.61157	CC
GO:0005832	chaperonin-containing T-complex	7	4	0.23	3.6e-05	0.001728	0.001728	0.001656	0.0018	0.0004625	0.00208088	0.0004625	3.6e-05	17.3913	CC
GO:0005730	nucleolus	399	29	13.06	3.7e-05	0.001739	0.001739	0.001702	0.00185	0.0004625	0.00208088	0.0004625	3.7e-05	2.22052	CC
GO:0030663	COPI-coated vesicle membrane	14	5	0.46	5.7e-05	0.002622	0.002622	0.00260667	0.00285	0.00057	0.00256455	0.00057	5.7e-05	10.8696	CC
Cluster_24
GO:0032940	secretion by cell	308	25	11.8	0.00028	0.014	0.00611	0.0056175	0.014	0.00397059	0.0178645	0.00397059	0.00028	2.11864	BP
GO:0034976	response to endoplasmic reticulum stress	130	14	4.98	0.00042	0.02058	0.00611	0.00611	0.021	0.00397059	0.0178645	0.00397059	0.00042	2.81124	BP
GO:0009822	alkaloid catabolic process	12	4	0.46	0.00082	0.03936	0.00611	0.00611	0.041	0.00397059	0.0178645	0.00397059	0.00082	8.69565	BP
GO:0016098	monoterpenoid metabolic process	12	4	0.46	0.00082	0.03936	0.00611	0.00611	0.041	0.00397059	0.0178645	0.00397059	0.00082	8.69565	BP
GO:0042221	response to chemical	1659	86	63.57	0.00085	0.03936	0.00611	0.00611	0.0425	0.00397059	0.0178645	0.00397059	0.00085	1.35284	BP
GO:0072509	divalent inorganic cation transmembrane ...	55	10	2.1	3.6e-05	0.0018	0.0018	0.001764	0.0018	0.000975	0.00438673	0.000975	3.6e-05	4.7619	MF
GO:0005262	calcium channel activity	35	8	1.34	3.9e-05	0.001911	0.001911	0.001911	0.00195	0.000975	0.00438673	0.000975	3.9e-05	5.97015	MF
GO:0015085	calcium ion transmembrane transporter activity	39	8	1.49	9e-05	0.00432	0.00432	0.00423	0.0045	0.0015	0.00674881	0.0015	9e-05	5.36913	MF
GO:0030343	vitamin D3 25-hydroxylase activity	12	4	0.46	0.00081	0.03807	0.01971	0.017776	0.0405	0.00357692	0.0160933	0.00357692	0.00081	8.69565	MF
GO:0033695	oxidoreductase activity, acting on CH or...	12	4	0.46	0.00081	0.03807	0.01971	0.017776	0.0405	0.00357692	0.0160933	0.00357692	0.00081	8.69565	MF
GO:0016021	integral component of membrane	1887	112	74.19	2.5e-07	1.25e-05	1.25e-05	1.25e-05	1.25e-05	1.25e-05	5.62401e-05	1.25e-05	2.5e-07	1.50964	CC
GO:0016020	membrane	3523	177	138.52	6.4e-07	3.136e-05	3.136e-05	3.072e-05	3.2e-05	1.28333e-05	5.77398e-05	1.28333e-05	6.4e-07	1.27779	CC
GO:0031224	intrinsic component of membrane	1926	112	75.73	7.7e-07	3.696e-05	3.696e-05	3.696e-05	3.85e-05	1.28333e-05	5.77398e-05	1.28333e-05	7.7e-07	1.47894	CC
GO:0044425	membrane part	2434	130	95.7	6.9e-06	0.0003243	0.0003243	0.0003243	0.000345	8.625e-05	0.000388056	8.625e-05	6.9e-06	1.35841	CC
GO:0012505	endomembrane system	1743	96	68.53	9e-05	0.00414	0.00414	0.00396	0.0045	0.0009	0.00404928	0.0009	9e-05	1.40085	CC
Cluster_25
GO:0048513	animal organ development	1094	66	37.7	1.4e-06	7e-05	7e-05	7e-05	7e-05	7e-05	0.000314944	7e-05	1.4e-06	1.75066	BP
GO:0021872	forebrain generation of neurons	31	8	1.07	7e-06	0.000343	0.000343	0.000343	0.00035	0.000175	0.000787361	0.000175	7e-06	7.47664	BP
GO:0048469	cell maturation	47	9	1.62	2.5e-05	0.0012	0.0012	0.00105	0.00125	0.000325	0.00146224	0.000325	2.5e-05	5.55556	BP
GO:0021879	forebrain neuron differentiation	27	7	0.93	2.6e-05	0.001222	0.001222	0.001066	0.0013	0.000325	0.00146224	0.000325	2.6e-05	7.52688	BP
GO:0006620	posttranslational protein targeting to membrane	3	3	0.1	4e-05	0.00184	0.00169	0.00141	0.002	0.000357143	0.00160686	0.000357143	4e-05	30	BP
GO:0008514	organic anion transmembrane transporter activity	47	7	1.64	0.0011	0.055	0.035	0.0338704	0.055	0.02	0.0899841	0.02	0.0011	4.26829	MF
GO:0042356	GDP-4-dehydro-D-rhamnose reductase activity	2	2	0.07	0.0012	0.0588	0.035	0.03422	0.06	0.02	0.0899841	0.02	0.0012	28.5714	MF
GO:0050577	GDP-L-fucose synthase activity	2	2	0.07	0.0012	0.0588	0.035	0.03422	0.06	0.02	0.0899841	0.02	0.0012	28.5714	MF
GO:0035326	enhancer binding	31	5	1.08	0.0041	0.1927	0.035	0.035	0.205	0.027619	0.124264	0.027619	0.0041	4.62963	MF
GO:0008198	ferrous iron binding	10	3	0.35	0.0042	0.1932	0.035	0.035	0.21	0.027619	0.124264	0.027619	0.0042	8.57143	MF
GO:0042470	melanosome	67	8	2.3	0.002	0.1	0.0676	0.0658565	0.1	0.025	0.11248	0.025	0.002	3.47826	CC
GO:0048770	pigment granule	67	8	2.3	0.002	0.1	0.0676	0.0658565	0.1	0.025	0.11248	0.025	0.002	3.47826	CC
GO:0005834	heterotrimeric G-protein complex	10	3	0.34	0.004	0.192	0.0676	0.0676	0.2	0.025	0.11248	0.025	0.004	8.82353	CC
GO:1905360	GTPase complex	10	3	0.34	0.004	0.192	0.0676	0.0676	0.2	0.025	0.11248	0.025	0.004	8.82353	CC
GO:0019897	extrinsic component of plasma membrane	45	6	1.55	0.0041	0.192	0.0676	0.0676	0.205	0.025	0.11248	0.025	0.0041	3.87097	CC
Cluster_26
GO:0034655	nucleobase-containing compound catabolic...	199	59	10.08	1.2e-30	3.48e-29	3.48e-29	3.48e-29	3.48e-29	3.48e-29	1.37866e-28	3.48e-29	1.2e-30	5.85317	BP
GO:0090150	establishment of protein localization to membrane	171	54	8.66	1.4e-29	3.92e-28	3.92e-28	3.92e-28	4.06e-28	2.03e-28	8.04216e-28	2.03e-28	1.4e-29	6.23557	BP
GO:0046700	heterocycle catabolic process	218	60	11.04	3.5e-29	9.45e-28	9.45e-28	9.1e-28	1.015e-27	3.38333e-28	1.34036e-27	3.38333e-28	3.5e-29	5.43478	BP
GO:0019439	aromatic compound catabolic process	228	61	11.55	6.4e-29	1.664e-27	1.664e-27	1.664e-27	1.856e-27	4.64e-28	1.83821e-27	4.64e-28	6.4e-29	5.28139	BP
GO:0044270	cellular nitrogen compound catabolic pro...	236	61	11.95	5.2e-28	1.3e-26	1.3e-26	1.3e-26	1.508e-26	3.016e-27	1.19483e-26	3.016e-27	5.2e-28	5.1046	BP
GO:0044822	poly(A) RNA binding	610	69	29.83	1.2e-11	5.76e-10	5.76e-10	5.76e-10	5.76e-10	5.76e-10	2.56827e-09	5.76e-10	1.2e-11	2.31311	MF
GO:0019843	rRNA binding	35	14	1.71	3.1e-10	1.457e-08	1.457e-08	1.457e-08	1.488e-08	7.44e-09	3.31735e-08	7.44e-09	3.1e-10	8.18713	MF
GO:0003723	RNA binding	824	78	40.29	2.9e-09	1.334e-07	1.334e-07	1.334e-07	1.392e-07	4.64e-08	2.06888e-07	4.64e-08	2.9e-09	1.93596	MF
GO:0015078	hydrogen ion transmembrane transporter activity	44	14	2.15	1e-08	4.5e-07	4.5e-07	4.5e-07	4.8e-07	1.2e-07	5.35056e-07	1.2e-07	1e-08	6.51163	MF
GO:0015077	monovalent inorganic cation transmembran...	133	24	6.5	2e-08	8.8e-07	8.8e-07	8.8e-07	9.6e-07	1.92e-07	8.56089e-07	1.92e-07	2e-08	3.69231	MF
GO:0015934	large ribosomal subunit	53	32	2.62	4.8e-29	2.16e-27	2.16e-27	2.16e-27	2.16e-27	2.16e-27	9.49309e-27	2.16e-27	4.8e-29	12.2137	CC
GO:0022627	cytosolic small ribosomal subunit	26	23	1.29	1e-27	4.4e-26	4.4e-26	4.3e-26	4.5e-26	2.25e-26	9.88863e-26	2.25e-26	1e-27	17.8295	CC
GO:0015935	small ribosomal subunit	38	27	1.88	1.5e-27	6.45e-26	6.45e-26	6.45e-26	6.75e-26	2.25e-26	9.88863e-26	2.25e-26	1.5e-27	14.3617	CC
GO:0030529	intracellular ribonucleoprotein complex	435	74	21.53	2e-22	8.4e-21	8.2e-21	8.2e-21	9e-21	1.8e-21	7.91091e-21	1.8e-21	2e-22	3.43706	CC
GO:1990904	ribonucleoprotein complex	435	74	21.53	2e-22	8.4e-21	8.2e-21	8.2e-21	9e-21	1.8e-21	7.91091e-21	1.8e-21	2e-22	3.43706	CC
Cluster_27
GO:0006554	lysine catabolic process	10	5	0.33	8.8e-06	0.00044	0.00044	0.0004048	0.00044	0.00017	0.000764865	0.00017	8.8e-06	15.1515	BP
GO:0006553	lysine metabolic process	11	5	0.37	1.6e-05	0.000784	0.000782	0.000736	0.0008	0.00017	0.000764865	0.00017	1.6e-05	13.5135	BP
GO:0019474	L-lysine catabolic process to acetyl-CoA	6	4	0.2	1.7e-05	0.000816	0.000782	0.000782	0.00085	0.00017	0.000764865	0.00017	1.7e-05	20	BP
GO:0019477	L-lysine catabolic process	6	4	0.2	1.7e-05	0.000816	0.000782	0.000782	0.00085	0.00017	0.000764865	0.00017	1.7e-05	20	BP
GO:0046440	L-lysine metabolic process	6	4	0.2	1.7e-05	0.000816	0.000782	0.000782	0.00085	0.00017	0.000764865	0.00017	1.7e-05	20	BP
GO:0043492	ATPase activity, coupled to movement of substances	64	9	2.09	0.00021	0.0105	0.0105	0.009952	0.0105	0.00914706	0.0411545	0.00914706	0.00021	4.30622	MF
GO:0042626	ATPase activity, coupled to transmembrane movement of substances	59	8	1.92	0.0006	0.0294	0.02602	0.0191543	0.03	0.00914706	0.0411545	0.00914706	0.0006	4.16667	MF
GO:0016820	hydrolase activity, acting on acid anhydrides, catalyzing transmembrane movement of substances	60	8	1.96	0.00067	0.03216	0.02602	0.0201	0.0335	0.00914706	0.0411545	0.00914706	0.00067	4.08163	MF
GO:0004833	tryptophan 2,3-dioxygenase activity	2	2	0.07	0.00106	0.04982	0.02602	0.02438	0.053	0.00914706	0.0411545	0.00914706	0.00106	28.5714	MF
GO:0017154	semaphorin receptor activity	2	2	0.07	0.00106	0.04982	0.02602	0.02438	0.053	0.00914706	0.0411545	0.00914706	0.00106	28.5714	MF
GO:0002116	semaphorin receptor complex	2	2	0.07	0.0011	0.055	0.0329	0.0329	0.055	0.0183333	0.0824854	0.0183333	0.0011	28.5714	CC
GO:0002139	stereocilia coupling link	2	2	0.07	0.0011	0.055	0.0329	0.0329	0.055	0.0183333	0.0824854	0.0183333	0.0011	28.5714	CC
GO:0005868	cytoplasmic dynein complex	7	3	0.23	0.0011	0.055	0.0329	0.0329	0.055	0.0183333	0.0824854	0.0183333	0.0011	13.0435	CC
GO:0005777	peroxisome	93	9	3.04	0.0032	0.1504	0.0329	0.0329	0.16	0.02125	0.0956081	0.02125	0.0032	2.96053	CC
GO:0042579	microbody	93	9	3.04	0.0032	0.1504	0.0329	0.0329	0.16	0.02125	0.0956081	0.02125	0.0032	2.96053	CC
Cluster_28
GO:0002764	immune response-regulating signaling pat...	221	21	8.04	4.8e-05	0.0024	0.0024	0.00221571	0.0024	0.001375	0.00618641	0.001375	4.8e-05	2.61194	BP
GO:0050776	regulation of immune response	275	24	10.01	5.5e-05	0.002695	0.002695	0.002365	0.00275	0.001375	0.00618641	0.001375	5.5e-05	2.3976	BP
GO:0051402	neuron apoptotic process	66	10	2.4	0.00012	0.00576	0.00279	0.0026795	0.006	0.001625	0.00731121	0.001625	0.00012	4.16667	BP
GO:0002757	immune response-activating signal transd...	169	17	6.15	0.00013	0.00611	0.00279	0.00271833	0.0065	0.001625	0.00731121	0.001625	0.00013	2.76423	BP
GO:0043524	negative regulation of neuron apoptotic process	45	8	1.64	0.00018	0.00828	0.00279	0.00279	0.009	0.00164286	0.00739155	0.00164286	0.00018	4.87805	BP
GO:0008047	enzyme activator activity	160	15	5.76	0.00061	0.0305	0.0305	0.02928	0.0305	0.019	0.0854849	0.019	0.00061	2.60417	MF
GO:0016209	antioxidant activity	43	7	1.55	0.00076	0.03724	0.03597	0.03496	0.038	0.019	0.0854849	0.019	0.00076	4.51613	MF
GO:0016491	oxidoreductase activity	638	38	22.95	0.00122	0.05856	0.03597	0.03597	0.061	0.0203333	0.0914838	0.0203333	0.00122	1.65577	MF
GO:0050662	coenzyme binding	166	14	5.97	0.00253	0.11891	0.03597	0.03597	0.1265	0.0235625	0.106013	0.0235625	0.00253	2.34506	MF
GO:0071949	FAD binding	9	3	0.32	0.00329	0.15134	0.03597	0.03597	0.1645	0.0235625	0.106013	0.0235625	0.00329	9.375	MF
GO:0005737	cytoplasm	4637	197	165.68	2e-06	0.0001	0.0001	0.0001	0.0001	0.0001	0.000449921	0.0001	2e-06	1.18904	CC
GO:0044444	cytoplasmic part	3785	165	135.24	3.9e-05	0.001911	0.001911	0.001911	0.00195	0.000975	0.00438673	0.000975	3.9e-05	1.22005	CC
GO:0005741	mitochondrial outer membrane	80	11	2.86	0.00011	0.00528	0.00528	0.00495	0.0055	0.001625	0.00731121	0.001625	0.00011	3.84615	CC
GO:0044429	mitochondrial part	512	35	18.29	0.00013	0.00611	0.00611	0.00585	0.0065	0.001625	0.00731121	0.001625	0.00013	1.91361	CC
GO:0005773	vacuole	527	35	18.83	0.00023	0.01058	0.01058	0.01012	0.0115	0.00192857	0.00867704	0.00192857	0.00023	1.85874	CC

## Sheet: Zebrafish
GO.ID	Term	Annotated	Significant	Expected	classicFisher	holm	hochberg	hommel	bonferroni	BH	BY	fdr	none	FoldChange	ontology
Cluster_1
GO:0008380	RNA splicing	126	35	5.1	1.9e-20	9.5e-19	9.5e-19	9.5e-19	9.5e-19	9.5e-19	4.27425e-18	9.5e-19	1.9e-20	6.86275	BP
GO:0016071	mRNA metabolic process	194	41	7.85	5.4e-19	2.646e-17	2.646e-17	2.646e-17	2.7e-17	1.35e-17	6.07393e-17	1.35e-17	5.4e-19	5.22293	BP
GO:0090304	nucleic acid metabolic process	1502	127	60.76	2e-18	9.6e-17	9.6e-17	9.6e-17	1e-16	3.33333e-17	1.49974e-16	3.33333e-17	2e-18	2.09019	BP
GO:0006397	mRNA processing	157	36	6.35	5.3e-18	2.491e-16	2.491e-16	2.491e-16	2.65e-16	6.625e-17	2.98072e-16	6.625e-17	5.3e-18	5.66929	BP
GO:0006396	RNA processing	347	53	14.04	1.2e-17	5.52e-16	5.52e-16	5.52e-16	6e-16	1.2e-16	5.39905e-16	1.2e-16	1.2e-17	3.77493	BP
GO:0003676	nucleic acid binding	1619	124	66.37	7.3e-14	3.65e-12	3.65e-12	3.65e-12	3.65e-12	3.65e-12	1.64221e-11	3.65e-12	7.3e-14	1.86831	MF
GO:0003723	RNA binding	459	49	18.82	4e-10	1.96e-08	1.96e-08	1.96e-08	2e-08	1e-08	4.49921e-08	1e-08	4e-10	2.60361	MF
GO:1901363	heterocyclic compound binding	2934	169	120.28	2.4e-08	1.152e-06	1.152e-06	1.128e-06	1.2e-06	4e-07	1.79968e-06	4e-07	2.4e-08	1.40505	MF
GO:0097159	organic cyclic compound binding	2952	169	121.02	4e-08	1.88e-06	1.88e-06	1.88e-06	2e-06	5e-07	2.2496e-06	5e-07	4e-08	1.39646	MF
GO:0017069	snRNA binding	14	6	0.57	1e-05	0.00046	0.00046	0.00045	0.0005	0.0001	0.000449921	0.0001	1e-05	10.5263	MF
GO:0005634	nucleus	1666	153	69.99	1.1e-25	5.5e-24	5.5e-24	5.5e-24	5.5e-24	5.5e-24	2.47456e-23	5.5e-24	1.1e-25	2.18603	CC
GO:0044428	nuclear part	575	83	24.16	4.9e-25	2.401e-23	2.401e-23	2.401e-23	2.45e-23	1.225e-23	5.51153e-23	1.225e-23	4.9e-25	3.43543	CC
GO:0005681	spliceosomal complex	74	22	3.11	1.3e-13	6.24e-12	6.24e-12	6.24e-12	6.5e-12	2.16667e-12	9.74828e-12	2.16667e-12	1.3e-13	7.07395	CC
GO:0031981	nuclear lumen	377	49	15.84	6.3e-13	2.961e-11	2.961e-11	2.961e-11	3.15e-11	7.875e-12	3.54312e-11	7.875e-12	6.3e-13	3.09343	CC
GO:0097525	spliceosomal snRNP complex	43	16	1.81	6.2e-12	2.852e-10	2.852e-10	2.728e-10	3.1e-10	6.2e-11	2.78951e-10	6.2e-11	6.2e-12	8.83978	CC
Cluster_2
GO:0055085	transmembrane transport	624	94	34.21	1.3e-20	6.5e-19	6.5e-19	6.5e-19	6.5e-19	6.5e-19	2.92448e-18	6.5e-19	1.3e-20	2.74773	BP
GO:0034220	ion transmembrane transport	356	60	19.52	1.7e-15	8.33e-14	8.33e-14	8.16e-14	8.5e-14	4e-14	1.79968e-13	4e-14	1.7e-15	3.07377	BP
GO:0006811	ion transport	498	73	27.31	2.4e-15	1.152e-13	1.152e-13	1.152e-13	1.2e-13	4e-14	1.79968e-13	4e-14	2.4e-15	2.67301	BP
GO:0006810	transport	1506	133	82.58	1.8e-09	8.46e-08	8.46e-08	8.28e-08	9e-08	1.9e-08	8.54849e-08	1.9e-08	1.8e-09	1.61056	BP
GO:0098655	cation transmembrane transport	249	39	13.65	1.9e-09	8.74e-08	8.74e-08	8.74e-08	9.5e-08	1.9e-08	8.54849e-08	1.9e-08	1.9e-09	2.85714	BP
GO:0022857	transmembrane transporter activity	540	87	29.75	7.7e-21	3.85e-19	3.85e-19	3.773e-19	3.85e-19	3.5e-19	1.57472e-18	3.5e-19	7.7e-21	2.92437	MF
GO:0015291	secondary active transmembrane transport...	133	41	7.33	1.4e-20	6.86e-19	6.86e-19	6.86e-19	7e-19	3.5e-19	1.57472e-18	3.5e-19	1.4e-20	5.59345	MF
GO:0005215	transporter activity	702	98	38.68	7e-19	3.36e-17	3.36e-17	3.36e-17	3.5e-17	1.16667e-17	5.24907e-17	1.16667e-17	7e-19	2.53361	MF
GO:0022891	substrate-specific transmembrane transporter activity	475	76	26.17	5.1e-18	2.397e-16	2.397e-16	2.397e-16	2.55e-16	6.375e-17	2.86824e-16	6.375e-17	5.1e-18	2.90409	MF
GO:0015075	ion transmembrane transporter activity	389	67	21.43	1.3e-17	5.98e-16	5.98e-16	5.98e-16	6.5e-16	1.3e-16	5.84897e-16	1.3e-16	1.3e-17	3.12646	MF
GO:0031224	intrinsic component of membrane	2504	238	140.48	2.4e-23	1.2e-21	1.2e-21	1.2e-21	1.2e-21	1.2e-21	5.39905e-21	1.2e-21	2.4e-23	1.69419	CC
GO:0016021	integral component of membrane	2484	236	139.36	5.1e-23	2.499e-21	2.499e-21	2.499e-21	2.55e-21	1.275e-21	5.73649e-21	1.275e-21	5.1e-23	1.69346	CC
GO:0044425	membrane part	2766	243	155.18	7.5e-19	3.6e-17	3.6e-17	3.6e-17	3.75e-17	1.25e-17	5.62401e-17	1.25e-17	7.5e-19	1.56592	CC
GO:0016020	membrane	3048	257	171	7.7e-18	3.619e-16	3.619e-16	3.619e-16	3.85e-16	9.625e-17	4.33049e-16	9.625e-17	7.7e-18	1.50292	CC
GO:0005886	plasma membrane	758	98	42.52	3.7e-16	1.702e-14	1.702e-14	1.702e-14	1.85e-14	3.7e-15	1.66471e-14	3.7e-15	3.7e-16	2.3048	CC
Cluster_3
GO:0016070	RNA metabolic process	1319	88	38.57	2.9e-15	1.45e-13	1.45e-13	1.45e-13	1.45e-13	1.45e-13	6.52385e-13	1.45e-13	2.9e-15	2.28157	BP
GO:0090304	nucleic acid metabolic process	1502	94	43.92	1.2e-14	5.88e-13	5.88e-13	5.88e-13	6e-13	3e-13	1.34976e-12	3e-13	1.2e-14	2.14026	BP
GO:0006351	transcription, DNA-templated	881	65	25.76	5.5e-13	2.64e-11	2.64e-11	2.31e-11	2.75e-11	6.25e-12	2.812e-11	6.25e-12	5.5e-13	2.52329	BP
GO:0006355	regulation of transcription, DNA-templated	818	62	23.92	6.8e-13	3.196e-11	3.196e-11	2.788e-11	3.4e-11	6.25e-12	2.812e-11	6.25e-12	6.8e-13	2.59197	BP
GO:0097659	nucleic acid-templated transcription	886	65	25.91	7.1e-13	3.266e-11	3.266e-11	2.911e-11	3.55e-11	6.25e-12	2.812e-11	6.25e-12	7.1e-13	2.50868	BP
GO:0000977	RNA polymerase II regulatory region sequence-specific DNA binding	97	39	3.99	2.5e-29	1.025e-27	1e-27	1e-27	1.025e-27	5.125e-28	2.20525e-27	5.125e-28	2.5e-29	9.77444	MF
GO:0001012	RNA polymerase II regulatory region DNA ...	97	39	3.99	2.5e-29	1.025e-27	1e-27	1e-27	1.025e-27	5.125e-28	2.20525e-27	5.125e-28	2.5e-29	9.77444	MF
GO:0000976	transcription regulatory region sequence-specific DNA binding	109	39	4.48	4.7e-27	1.833e-25	1.833e-25	1.833e-25	1.927e-25	6.42333e-26	2.76392e-25	6.42333e-26	4.7e-27	8.70536	MF
GO:0003690	double-stranded DNA binding	137	42	5.63	5.5e-26	2.09e-24	2.09e-24	2.035e-24	2.255e-24	5.6375e-25	2.42578e-24	5.6375e-25	5.5e-26	7.46004	MF
GO:1990837	sequence-specific double-stranded DNA bi...	117	39	4.81	1e-25	3.7e-24	3.7e-24	3.7e-24	4.1e-24	8.2e-25	3.52841e-24	8.2e-25	1e-25	8.10811	MF
GO:0005634	nucleus	1666	98	47.16	5.9e-15	2.95e-13	2.95e-13	2.95e-13	2.95e-13	2.95e-13	1.32727e-12	2.95e-13	5.9e-15	2.07803	CC
GO:0005730	nucleolus	102	15	2.89	1.5e-07	7.35e-06	7.35e-06	7.35e-06	7.5e-06	3.75e-06	1.6872e-05	3.75e-06	1.5e-07	5.19031	CC
GO:0000786	nucleosome	48	10	1.36	6.9e-07	3.312e-05	3.312e-05	3.105e-05	3.45e-05	9.25e-06	4.16176e-05	9.25e-06	6.9e-07	7.35294	CC
GO:0000785	chromatin	86	13	2.43	7.4e-07	3.478e-05	3.478e-05	3.33e-05	3.7e-05	9.25e-06	4.16176e-05	9.25e-06	7.4e-07	5.34979	CC
GO:0043231	intracellular membrane-bounded organelle	2876	116	81.42	1e-06	4.6e-05	4.6e-05	4.4e-05	5e-05	1e-05	4.49921e-05	1e-05	1e-06	1.42471	CC
Cluster_4
GO:0042594	response to starvation	17	6	0.59	1.5e-05	0.00075	0.00075	0.000735	0.00075	0.0005	0.0022496	0.0005	1.5e-05	10.1695	BP
GO:0009991	response to extracellular stimulus	19	6	0.66	3e-05	0.00147	0.00144	0.00144	0.0015	0.0005	0.0022496	0.0005	3e-05	9.09091	BP
GO:0031667	response to nutrient levels	19	6	0.66	3e-05	0.00147	0.00144	0.00144	0.0015	0.0005	0.0022496	0.0005	3e-05	9.09091	BP
GO:0009267	cellular response to starvation	16	5	0.55	0.00015	0.00705	0.0066	0.00645	0.0075	0.00107143	0.00482058	0.00107143	0.00015	9.09091	BP
GO:0031668	cellular response to extracellular stimu...	16	5	0.55	0.00015	0.00705	0.0066	0.00645	0.0075	0.00107143	0.00482058	0.00107143	0.00015	9.09091	BP
GO:0035091	phosphatidylinositol binding	61	9	1.94	0.00012	0.006	0.006	0.00588	0.006	0.0045	0.0202464	0.0045	0.00012	4.63918	MF
GO:0003824	catalytic activity	3556	142	113.05	0.00018	0.00882	0.00882	0.00882	0.009	0.0045	0.0202464	0.0045	0.00018	1.25608	MF
GO:0005543	phospholipid binding	96	10	3.05	0.0009	0.0432	0.03179	0.03179	0.045	0.012625	0.0568025	0.012625	0.0009	3.27869	MF
GO:0072345	NAADP-sensitive calcium-release channel activity	2	2	0.06	0.00101	0.04747	0.03179	0.03179	0.0505	0.012625	0.0568025	0.012625	0.00101	33.3333	MF
GO:0016740	transferase activity	1392	62	44.25	0.00273	0.12558	0.03179	0.03179	0.1365	0.0246667	0.11098	0.0246667	0.00273	1.40113	MF
GO:0044444	cytoplasmic part	1806	86	60.46	0.00015	0.0075	0.0075	0.0075	0.0075	0.0075	0.033744	0.0075	0.00015	1.42243	CC
GO:0005768	endosome	100	11	3.35	0.00048	0.02352	0.02352	0.02064	0.024	0.0075625	0.0340252	0.0075625	0.00048	3.28358	CC
GO:0044450	microtubule organizing center part	21	5	0.7	0.00053	0.02544	0.02544	0.02279	0.0265	0.0075625	0.0340252	0.0075625	0.00053	7.14286	CC
GO:0000922	spindle pole	14	4	0.47	0.00094	0.04418	0.04418	0.0376	0.047	0.0075625	0.0340252	0.0075625	0.00094	8.51064	CC
GO:0012505	endomembrane system	775	42	25.95	0.00106	0.04876	0.04876	0.0424	0.053	0.0075625	0.0340252	0.0075625	0.00106	1.6185	CC
Cluster_5
GO:0007165	signal transduction	1428	93	60.9	7.6e-06	0.00038	0.00038	0.00038	0.00038	0.00038	0.0017097	0.00038	7.6e-06	1.52709	BP
GO:0023052	signaling	1527	96	65.12	2.3e-05	0.001127	0.001127	0.001081	0.00115	0.000475	0.00213712	0.000475	2.3e-05	1.4742	BP
GO:0007154	cell communication	1545	96	65.89	3.7e-05	0.001776	0.001776	0.001739	0.00185	0.000475	0.00213712	0.000475	3.7e-05	1.45697	BP
GO:0044700	single organism signaling	1525	95	65.04	3.8e-05	0.001786	0.001786	0.001786	0.0019	0.000475	0.00213712	0.000475	3.8e-05	1.46064	BP
GO:0032870	cellular response to hormone stimulus	87	12	3.71	0.0003	0.0138	0.0138	0.0126297	0.015	0.00258333	0.0116229	0.00258333	0.0003	3.2345	BP
GO:0000293	ferric-chelate reductase activity	2	2	0.08	0.0017	0.085	0.0407	0.0407	0.085	0.031	0.139475	0.031	0.0017	25	MF
GO:0035591	signaling adaptor activity	15	4	0.62	0.0027	0.1323	0.0407	0.0407	0.135	0.031	0.139475	0.031	0.0027	6.45161	MF
GO:0042578	phosphoric ester hydrolase activity	218	18	8.96	0.0037	0.1776	0.0407	0.0407	0.185	0.031	0.139475	0.031	0.0037	2.00893	MF
GO:0060090	binding, bridging	27	5	1.11	0.0044	0.2068	0.0407	0.0407	0.22	0.031	0.139475	0.031	0.0044	4.5045	MF
GO:0043492	ATPase activity, coupled to movement of ...	78	9	3.21	0.0045	0.207	0.0407	0.0407	0.225	0.031	0.139475	0.031	0.0045	2.80374	MF
GO:0044425	membrane part	2766	138	109.05	0.00031	0.0155	0.0155	0.01488	0.0155	0.01	0.0449921	0.01	0.00031	1.26547	CC
GO:0031224	intrinsic component of membrane	2504	126	98.72	0.00051	0.02499	0.02499	0.02448	0.0255	0.01	0.0449921	0.01	0.00051	1.27634	CC
GO:0016020	membrane	3048	148	120.17	0.0006	0.0288	0.0288	0.0288	0.03	0.01	0.0449921	0.01	0.0006	1.23159	CC
GO:0016021	integral component of membrane	2484	122	97.93	0.00184	0.08648	0.08648	0.0792733	0.092	0.023	0.103482	0.023	0.00184	1.24579	CC
GO:0031463	Cul3-RING ubiquitin ligase complex	37	6	1.46	0.00296	0.13616	0.12942	0.10656	0.148	0.0296	0.133176	0.0296	0.00296	4.10959	CC
Cluster_6
GO:0046856	phosphatidylinositol dephosphorylation	15	4	0.29	0.00015	0.0075	0.0075	0.00585	0.0075	0.0015	0.00674881	0.0015	0.00015	13.7931	BP
GO:0032400	melanosome localization	18	4	0.34	0.00032	0.01568	0.01404	0.01024	0.016	0.0015	0.00674881	0.0015	0.00032	11.7647	BP
GO:0032401	establishment of melanosome localization	18	4	0.34	0.00032	0.01568	0.01404	0.01024	0.016	0.0015	0.00674881	0.0015	0.00032	11.7647	BP
GO:0032402	melanosome transport	18	4	0.34	0.00032	0.01568	0.01404	0.01024	0.016	0.0015	0.00674881	0.0015	0.00032	11.7647	BP
GO:0051904	pigment granule transport	18	4	0.34	0.00032	0.01568	0.01404	0.01024	0.016	0.0015	0.00674881	0.0015	0.00032	11.7647	BP
GO:0016798	hydrolase activity, acting on glycosyl bonds	77	5	1.42	0.014	0.7	0.047	0.047	0.7	0.0377551	0.169868	0.0377551	0.014	3.52113	MF
GO:0016779	nucleotidyltransferase activity	79	5	1.45	0.015	0.735	0.047	0.047	0.75	0.0377551	0.169868	0.0377551	0.015	3.44828	MF
GO:0003824	catalytic activity	3556	79	65.45	0.016	0.768	0.047	0.047	0.8	0.0377551	0.169868	0.0377551	0.016	1.20703	MF
GO:0061630	ubiquitin protein ligase activity	55	4	1.01	0.018	0.846	0.047	0.047	0.9	0.0377551	0.169868	0.0377551	0.018	3.9604	MF
GO:0061659	ubiquitin-like protein ligase activity	55	4	1.01	0.018	0.846	0.047	0.047	0.9	0.0377551	0.169868	0.0377551	0.018	3.9604	MF
GO:0044444	cytoplasmic part	1806	60	35.72	6.9e-06	0.000345	0.000345	0.000345	0.000345	0.000345	0.00155223	0.000345	6.9e-06	1.67973	CC
GO:0005737	cytoplasm	2669	76	52.79	6.8e-05	0.003332	0.003332	0.003332	0.0034	0.0017	0.00764865	0.0017	6.8e-05	1.43967	CC
GO:0005739	mitochondrion	445	20	8.8	0.00046	0.02208	0.02208	0.02208	0.023	0.00766667	0.0344939	0.00766667	0.00046	2.27273	CC
GO:0099023	tethring complex	25	4	0.49	0.00135	0.06345	0.06345	0.05805	0.0675	0.016875	0.0759241	0.016875	0.00135	8.16327	CC
GO:0005759	mitochondrial matrix	74	6	1.46	0.00332	0.15272	0.07727	0.07727	0.166	0.0267143	0.120193	0.0267143	0.00332	4.10959	CC
Cluster_7
GO:0008033	tRNA processing	69	20	3.09	9.5e-12	4.75e-10	4.75e-10	4.75e-10	4.75e-10	4.75e-10	2.13712e-09	4.75e-10	9.5e-12	6.47249	BP
GO:0009451	RNA modification	76	18	3.4	3.9e-09	1.911e-07	1.911e-07	1.911e-07	1.95e-07	9.75e-08	4.38673e-07	9.75e-08	3.9e-09	5.29412	BP
GO:0006396	RNA processing	347	41	15.52	8.1e-09	3.888e-07	3.888e-07	3.807e-07	4.05e-07	1.35e-07	6.07393e-07	1.35e-07	8.1e-09	2.64175	BP
GO:0034470	ncRNA processing	165	26	7.38	1.6e-08	7.52e-07	7.52e-07	7.36e-07	8e-07	1.8e-07	8.09857e-07	1.8e-07	1.6e-08	3.52304	BP
GO:0006400	tRNA modification	42	13	1.88	1.8e-08	8.28e-07	8.28e-07	8.28e-07	9e-07	1.8e-07	8.09857e-07	1.8e-07	1.8e-08	6.91489	BP
GO:0008474	palmitoyl-(protein) hydrolase activity	8	5	0.35	7.9e-06	0.000395	0.0003871	0.0003871	0.000395	0.0001975	0.000888593	0.0001975	7.9e-06	14.2857	MF
GO:0098599	palmitoyl hydrolase activity	8	5	0.35	7.9e-06	0.000395	0.0003871	0.0003871	0.000395	0.0001975	0.000888593	0.0001975	7.9e-06	14.2857	MF
GO:0008168	methyltransferase activity	127	16	5.57	0.00013	0.00624	0.00624	0.00598	0.0065	0.001875	0.00843601	0.001875	0.00013	2.87253	MF
GO:0008175	tRNA methyltransferase activity	13	5	0.57	0.00015	0.00705	0.00705	0.0069	0.0075	0.001875	0.00843601	0.001875	0.00015	8.77193	MF
GO:0008757	S-adenosylmethionine-dependent methyltransferase activity	84	12	3.68	0.00027	0.01242	0.01242	0.01161	0.0135	0.00258333	0.0116229	0.00258333	0.00027	3.26087	MF
GO:0043186	P granule	5	4	0.23	2.1e-05	0.00105	0.001029	0.001008	0.00105	0.000525	0.00236208	0.000525	2.1e-05	17.3913	CC
GO:0060293	germ plasm	5	4	0.23	2.1e-05	0.00105	0.001029	0.001008	0.00105	0.000525	0.00236208	0.000525	2.1e-05	17.3913	CC
GO:0005813	centrosome	57	11	2.61	4.4e-05	0.002112	0.002112	0.002068	0.0022	0.000733333	0.00329942	0.000733333	4.4e-05	4.21456	CC
GO:0045495	pole plasm	6	4	0.27	6e-05	0.00282	0.00282	0.00276	0.003	0.00075	0.0033744	0.00075	6e-05	14.8148	CC
GO:0005815	microtubule organizing center	83	13	3.8	8.9e-05	0.004094	0.004094	0.004094	0.00445	0.00089	0.00400429	0.00089	8.9e-05	3.42105	CC
Cluster_8
GO:0090304	nucleic acid metabolic process	1502	117	58.2	1.4e-15	7e-14	7e-14	7e-14	7e-14	7e-14	3.14944e-13	7e-14	1.4e-15	2.01031	BP
GO:0034641	cellular nitrogen compound metabolic pro...	2119	144	82.11	1.6e-14	7.84e-13	7.84e-13	7.52e-13	8e-13	3e-13	1.34976e-12	3e-13	1.6e-14	1.75374	BP
GO:0006396	RNA processing	347	47	13.45	2.2e-14	1.056e-12	1.056e-12	1.012e-12	1.1e-12	3e-13	1.34976e-12	3e-13	2.2e-14	3.49442	BP
GO:0006139	nucleobase-containing compound metabolic process	1765	127	68.39	2.4e-14	1.128e-12	1.128e-12	1.104e-12	1.2e-12	3e-13	1.34976e-12	3e-13	2.4e-14	1.857	BP
GO:0006807	nitrogen compound metabolic process	2254	149	87.34	4.2e-14	1.932e-12	1.932e-12	1.89e-12	2.1e-12	4.2e-13	1.88967e-12	4.2e-13	4.2e-14	1.70598	BP
GO:0003723	RNA binding	459	51	17.28	1.4e-12	7e-11	7e-11	7e-11	7e-11	7e-11	3.14944e-10	7e-11	1.4e-12	2.95139	MF
GO:0003676	nucleic acid binding	1619	110	60.95	2.5e-11	1.225e-09	1.225e-09	1.225e-09	1.25e-09	6.25e-10	2.812e-09	6.25e-10	2.5e-11	1.80476	MF
GO:1901363	heterocyclic compound binding	2934	155	110.46	1e-07	4.8e-06	4.8e-06	4.7e-06	5e-06	1.66667e-06	7.49868e-06	1.66667e-06	1e-07	1.40322	MF
GO:0097159	organic cyclic compound binding	2952	155	111.14	1.6e-07	7.52e-06	7.52e-06	7.52e-06	8e-06	2e-06	8.99841e-06	2e-06	1.6e-07	1.39464	MF
GO:0000166	nucleotide binding	1561	84	58.77	0.00023	0.01058	0.01035	0.00966	0.0115	0.00191667	0.00862348	0.00191667	0.00023	1.4293	MF
GO:0044428	nuclear part	575	84	22.15	1.3e-28	6.5e-27	6.5e-27	6.5e-27	6.5e-27	6.5e-27	2.92448e-26	6.5e-27	1.3e-28	3.79233	CC
GO:0005634	nucleus	1666	143	64.18	4.5e-25	2.205e-23	2.205e-23	2.205e-23	2.25e-23	1.125e-23	5.06161e-23	1.125e-23	4.5e-25	2.22811	CC
GO:0031981	nuclear lumen	377	53	14.52	4.7e-17	2.256e-15	2.256e-15	2.256e-15	2.35e-15	7.83333e-16	3.52438e-15	7.83333e-16	4.7e-17	3.65014	CC
GO:0031974	membrane-enclosed lumen	477	56	18.37	1.9e-14	8.93e-13	8.36e-13	8.17e-13	9.5e-13	1.35714e-13	6.10606e-13	1.35714e-13	1.9e-14	3.04845	CC
GO:0043233	organelle lumen	477	56	18.37	1.9e-14	8.93e-13	8.36e-13	8.17e-13	9.5e-13	1.35714e-13	6.10606e-13	1.35714e-13	1.9e-14	3.04845	CC
Cluster_9
GO:0045898	regulation of RNA polymerase II transcri...	6	4	0.21	2.1e-05	0.00105	0.001029	0.000903	0.00105	0.000418182	0.00188149	0.000418182	2.1e-05	19.0476	BP
GO:0045899	positive regulation of RNA polymerase II transcriptional preinitiation complex assembly	6	4	0.21	2.1e-05	0.00105	0.001029	0.000903	0.00105	0.000418182	0.00188149	0.000418182	2.1e-05	19.0476	BP
GO:0044260	cellular macromolecule metabolic process	2970	137	103.86	2.9e-05	0.001392	0.001392	0.001218	0.00145	0.000418182	0.00188149	0.000418182	2.9e-05	1.31908	BP
GO:0010467	gene expression	1527	81	53.4	3.4e-05	0.001598	0.001598	0.001394	0.0017	0.000418182	0.00188149	0.000418182	3.4e-05	1.51685	BP
GO:0034645	cellular macromolecule biosynthetic proc...	1420	76	49.66	4.8e-05	0.002208	0.002208	0.00192	0.0024	0.000418182	0.00188149	0.000418182	4.8e-05	1.53041	BP
GO:0004298	threonine-type endopeptidase activity	15	7	0.54	3.7e-07	1.85e-05	1.813e-05	1.813e-05	1.85e-05	9.25e-06	4.16176e-05	9.25e-06	3.7e-07	12.963	MF
GO:0070003	threonine-type peptidase activity	15	7	0.54	3.7e-07	1.85e-05	1.813e-05	1.813e-05	1.85e-05	9.25e-06	4.16176e-05	9.25e-06	3.7e-07	12.963	MF
GO:0036402	proteasome-activating ATPase activity	6	4	0.22	2.3e-05	0.001104	0.001104	0.001058	0.00115	0.00031	0.00139475	0.00031	2.3e-05	18.1818	MF
GO:0003676	nucleic acid binding	1619	87	58.24	3e-05	0.00141	0.00141	0.00138	0.0015	0.00031	0.00139475	0.00031	3e-05	1.49382	MF
GO:0051082	unfolded protein binding	46	9	1.65	3.1e-05	0.001426	0.001426	0.001426	0.00155	0.00031	0.00139475	0.00031	3.1e-05	5.45455	MF
GO:1905368	peptidase complex	46	14	1.58	2e-10	1e-08	1e-08	9.6e-09	1e-08	4e-09	1.79968e-08	4e-09	2e-10	8.86076	CC
GO:0000502	proteasome complex	39	13	1.34	2.4e-10	1.176e-08	1.152e-08	1.152e-08	1.2e-08	4e-09	1.79968e-08	4e-09	2.4e-10	9.70149	CC
GO:1905369	endopeptidase complex	39	13	1.34	2.4e-10	1.176e-08	1.152e-08	1.152e-08	1.2e-08	4e-09	1.79968e-08	4e-09	2.4e-10	9.70149	CC
GO:0005839	proteasome core complex	15	7	0.51	2.6e-07	1.222e-05	1.222e-05	1.222e-05	1.3e-05	3.25e-06	1.46224e-05	3.25e-06	2.6e-07	13.7255	CC
GO:0008540	proteasome regulatory particle, base subcomplex	11	5	0.38	1.8e-05	0.000828	0.000828	0.00081	0.0009	0.00018	0.000809857	0.00018	1.8e-05	13.1579	CC
Cluster_10
GO:0032501	multicellular organismal process	1688	136	82.89	1.7e-10	8.5e-09	8.5e-09	8.5e-09	8.5e-09	8.5e-09	3.82432e-08	8.5e-09	1.7e-10	1.64073	BP
GO:0061061	muscle structure development	146	28	7.17	3.5e-10	1.715e-08	1.715e-08	1.715e-08	1.75e-08	8.75e-09	3.9368e-08	8.75e-09	3.5e-10	3.90516	BP
GO:0044707	single-multicellular organism process	1605	129	78.81	7.8e-10	3.744e-08	3.744e-08	3.744e-08	3.9e-08	1.3e-08	5.84897e-08	1.3e-08	7.8e-10	1.63685	BP
GO:0030239	myofibril assembly	45	14	2.21	1.6e-08	7.52e-07	7.52e-07	6.88e-07	8e-07	1.66667e-07	7.49868e-07	1.66667e-07	1.6e-08	6.33484	BP
GO:0007275	multicellular organism development	1530	120	75.13	1.9e-08	8.74e-07	8.74e-07	7.98e-07	9.5e-07	1.66667e-07	7.49868e-07	1.66667e-07	1.9e-08	1.59723	BP
GO:0005509	calcium ion binding	361	42	17.73	1.3e-07	6.5e-06	6.5e-06	6.5e-06	6.5e-06	6.5e-06	2.92448e-05	6.5e-06	1.3e-07	2.36887	MF
GO:0005044	scavenger receptor activity	17	6	0.84	0.00011	0.00539	0.00539	0.00506	0.0055	0.0015	0.00674881	0.0015	0.00011	7.14286	MF
GO:0048306	calcium-dependent protein binding	3	3	0.15	0.00012	0.00576	0.00564	0.00552	0.006	0.0015	0.00674881	0.0015	0.00012	20	MF
GO:0048495	Roundabout binding	3	3	0.15	0.00012	0.00576	0.00564	0.00552	0.006	0.0015	0.00674881	0.0015	0.00012	20	MF
GO:0038024	cargo receptor activity	18	6	0.88	0.00015	0.0069	0.0069	0.0069	0.0075	0.0015	0.00674881	0.0015	0.00015	6.81818	MF
GO:0016011	dystroglycan complex	5	5	0.25	3.1e-07	1.55e-05	1.519e-05	1.519e-05	1.55e-05	7.75e-06	3.48688e-05	7.75e-06	3.1e-07	20	CC
GO:0016012	sarcoglycan complex	5	5	0.25	3.1e-07	1.55e-05	1.519e-05	1.519e-05	1.55e-05	7.75e-06	3.48688e-05	7.75e-06	3.1e-07	20	CC
GO:0005576	extracellular region	306	36	15.31	1.2e-06	5.76e-05	5.76e-05	5.4e-05	6e-05	2e-05	8.99841e-05	2e-05	1.2e-06	2.3514	CC
GO:0030016	myofibril	48	12	2.4	2.8e-06	0.0001316	0.0001288	0.0001232	0.00014	2.5e-05	0.00011248	2.5e-05	2.8e-06	5	CC
GO:0030017	sarcomere	48	12	2.4	2.8e-06	0.0001316	0.0001288	0.0001232	0.00014	2.5e-05	0.00011248	2.5e-05	2.8e-06	5	CC
Cluster_11
GO:0051673	membrane disruption in other organism	8	7	0.14	3.7e-12	1.85e-10	1.85e-10	1.85e-10	1.85e-10	1.85e-10	8.32353e-10	1.85e-10	3.7e-12	50	BP
GO:0050830	defense response to Gram-positive bacterium	9	7	0.16	1.6e-11	7.84e-10	7.84e-10	7.84e-10	8e-10	4e-10	1.79968e-09	4e-10	1.6e-11	43.75	BP
GO:0035821	modification of morphology or physiology...	10	7	0.18	5.3e-11	2.544e-09	2.544e-09	2.544e-09	2.65e-09	8.83333e-10	3.9743e-09	8.83333e-10	5.3e-11	38.8889	BP
GO:0042742	defense response to bacterium	17	8	0.3	1.7e-10	7.99e-09	7.99e-09	7.82e-09	8.5e-09	2.125e-09	9.56081e-09	2.125e-09	1.7e-10	26.6667	BP
GO:0098542	defense response to other organism	26	9	0.46	3.2e-10	1.472e-08	1.472e-08	1.472e-08	1.6e-08	3.2e-09	1.43975e-08	3.2e-09	3.2e-10	19.5652	BP
GO:0046982	protein heterodimerization activity	82	24	1.61	2.3e-22	1.15e-20	1.15e-20	1.15e-20	1.15e-20	1.15e-20	5.17409e-20	1.15e-20	2.3e-22	14.9068	MF
GO:0046983	protein dimerization activity	182	28	3.57	8.3e-18	4.067e-16	4.067e-16	4.067e-16	4.15e-16	2.075e-16	9.33585e-16	2.075e-16	8.3e-18	7.84314	MF
GO:0003677	DNA binding	733	38	14.37	1.6e-08	7.68e-07	7.68e-07	7.68e-07	8e-07	2.66667e-07	1.19979e-06	2.66667e-07	1.6e-08	2.6444	MF
GO:0005515	protein binding	1193	48	23.38	4.2e-07	1.974e-05	1.974e-05	1.974e-05	2.1e-05	5.25e-06	2.36208e-05	5.25e-06	4.2e-07	2.05304	MF
GO:0003676	nucleic acid binding	1619	53	31.73	4.7e-05	0.002162	0.002162	0.002162	0.00235	0.00047	0.00211463	0.00047	4.7e-05	1.67034	MF
GO:0000786	nucleosome	48	24	0.87	4.4e-30	2.2e-28	2.2e-28	2.2e-28	2.2e-28	2.2e-28	9.89825e-28	2.2e-28	4.4e-30	27.5862	CC
GO:0044815	DNA packaging complex	52	24	0.94	5.5e-29	2.695e-27	2.695e-27	2.695e-27	2.75e-27	1.375e-27	6.18641e-27	1.375e-27	5.5e-29	25.5319	CC
GO:0032993	protein-DNA complex	60	24	1.09	4.2e-27	2.016e-25	2.016e-25	2.016e-25	2.1e-25	7e-26	3.14944e-25	7e-26	4.2e-27	22.0183	CC
GO:0000785	chromatin	86	25	1.56	3.7e-24	1.739e-22	1.739e-22	1.739e-22	1.85e-22	4.625e-23	2.08088e-22	4.625e-23	3.7e-24	16.0256	CC
GO:0044427	chromosomal part	170	27	3.08	1.4e-18	6.44e-17	6.44e-17	6.44e-17	7e-17	1.4e-17	6.29889e-17	1.4e-17	1.4e-18	8.76623	CC
Cluster_12
GO:0044700	single organism signaling	1525	69	38.65	2.6e-07	1.3e-05	1.3e-05	1.248e-05	1.3e-05	6.75e-06	3.03696e-05	6.75e-06	2.6e-07	1.78525	BP
GO:0023052	signaling	1527	69	38.7	2.7e-07	1.323e-05	1.323e-05	1.296e-05	1.35e-05	6.75e-06	3.03696e-05	6.75e-06	2.7e-07	1.78295	BP
GO:0007154	cell communication	1545	69	39.16	4.3e-07	2.064e-05	2.064e-05	2.064e-05	2.15e-05	7.16667e-06	3.22443e-05	7.16667e-06	4.3e-07	1.762	BP
GO:0007165	signal transduction	1428	63	36.19	2.7e-06	0.0001269	0.0001269	0.0001269	0.000135	3.375e-05	0.000151848	3.375e-05	2.7e-06	1.74081	BP
GO:0044763	single-organism cellular process	3809	127	96.54	1.2e-05	0.000552	0.000552	0.000552	0.0006	0.00012	0.000539905	0.00012	1.2e-05	1.31552	BP
GO:0043548	phosphatidylinositol 3-kinase binding	3	3	0.07	1.3e-05	0.00065	0.000637	0.000637	0.00065	0.000325	0.00146224	0.000325	1.3e-05	42.8571	MF
GO:0043560	insulin receptor substrate binding	3	3	0.07	1.3e-05	0.00065	0.000637	0.000637	0.00065	0.000325	0.00146224	0.000325	1.3e-05	42.8571	MF
GO:0004672	protein kinase activity	378	22	8.99	8.8e-05	0.004224	0.004224	0.004224	0.0044	0.00146667	0.00659883	0.00146667	8.8e-05	2.44716	MF
GO:0016773	phosphotransferase activity, alcohol group as acceptor	456	24	10.85	0.0002	0.0094	0.0094	0.0092	0.01	0.0025	0.011248	0.0025	0.0002	2.21198	MF
GO:0016301	kinase activity	525	26	12.49	0.00028	0.01288	0.01288	0.0126	0.014	0.0028	0.0125978	0.0028	0.00028	2.08167	MF
GO:0005881	cytoplasmic microtubule	6	2	0.14	0.0079	0.395	0.1051	0.101942	0.395	0.089359	0.402044	0.089359	0.0079	14.2857	CC
GO:0005778	peroxisomal membrane	8	2	0.19	0.0143	0.7007	0.1051	0.1051	0.715	0.089359	0.402044	0.089359	0.0143	10.5263	CC
GO:0031903	microbody membrane	8	2	0.19	0.0143	0.7007	0.1051	0.1051	0.715	0.089359	0.402044	0.089359	0.0143	10.5263	CC
GO:0009986	cell surface	23	3	0.55	0.0165	0.7755	0.1051	0.1051	0.825	0.089359	0.402044	0.089359	0.0165	5.45455	CC
GO:0044438	microbody part	10	2	0.24	0.0223	1	0.1051	0.1051	1	0.089359	0.402044	0.089359	0.0223	8.33333	CC
Cluster_13
GO:0042491	auditory receptor cell differentiation	6	3	0.21	0.00082	0.041	0.01175	0.01175	0.041	0.00880952	0.0396359	0.00880952	0.00082	14.2857	BP
GO:0060113	inner ear receptor cell differentiation	14	4	0.5	0.00118	0.05782	0.01175	0.01175	0.059	0.00880952	0.0396359	0.00880952	0.00118	8	BP
GO:0006809	nitric oxide biosynthetic process	7	3	0.25	0.0014	0.0672	0.01175	0.01175	0.07	0.00880952	0.0396359	0.00880952	0.0014	12	BP
GO:0046209	nitric oxide metabolic process	7	3	0.25	0.0014	0.0672	0.01175	0.01175	0.07	0.00880952	0.0396359	0.00880952	0.0014	12	BP
GO:0060563	neuroepithelial cell differentiation	7	3	0.25	0.0014	0.0672	0.01175	0.01175	0.07	0.00880952	0.0396359	0.00880952	0.0014	12	BP
GO:0008234	cysteine-type peptidase activity	117	14	4.06	4.9e-05	0.00245	0.00245	0.00245	0.00245	0.00245	0.0110231	0.00245	4.9e-05	3.44828	MF
GO:0070011	peptidase activity, acting on L-amino ac...	350	24	12.13	0.0011	0.0539	0.0347	0.0347	0.055	0.0128571	0.0578469	0.0128571	0.0011	1.97857	MF
GO:0019238	cyclohydrolase activity	7	3	0.24	0.0013	0.0624	0.0347	0.0347	0.065	0.0128571	0.0578469	0.0128571	0.0013	12.5	MF
GO:0004197	cysteine-type endopeptidase activity	63	8	2.18	0.0014	0.0658	0.0347	0.0347	0.07	0.0128571	0.0578469	0.0128571	0.0014	3.66972	MF
GO:0016709	oxidoreductase activity, acting on paired donors, with incorporation or reduction of molecular oxygen, NAD(P)H as one donor, and incorporation of one atom of oxygen	15	4	0.52	0.0014	0.0658	0.0347	0.0347	0.07	0.0128571	0.0578469	0.0128571	0.0014	7.69231	MF
GO:0005576	extracellular region	306	25	10.24	3e-05	0.0015	0.0015	0.0015	0.0015	0.0015	0.00674881	0.0015	3e-05	2.44141	CC
GO:0044421	extracellular region part	192	17	6.43	0.00023	0.01127	0.01127	0.0106533	0.0115	0.00566667	0.0254955	0.00566667	0.00023	2.64386	CC
GO:0005885	Arp2/3 protein complex	12	4	0.4	0.00049	0.02352	0.02352	0.02205	0.0245	0.00566667	0.0254955	0.00566667	0.00049	10	CC
GO:0000313	organellar ribosome	32	6	1.07	0.00058	0.02726	0.02668	0.0261	0.029	0.00566667	0.0254955	0.00566667	0.00058	5.60748	CC
GO:0005761	mitochondrial ribosome	32	6	1.07	0.00058	0.02726	0.02668	0.0261	0.029	0.00566667	0.0254955	0.00566667	0.00058	5.60748	CC
Cluster_14
GO:0046907	intracellular transport	363	23	9.29	5.1e-05	0.00255	0.00255	0.002397	0.00255	0.0015	0.00674881	0.0015	5.1e-05	2.47578	BP
GO:0045184	establishment of protein localization	353	22	9.03	9.5e-05	0.004655	0.004608	0.004085	0.00475	0.0015	0.00674881	0.0015	9.5e-05	2.43632	BP
GO:0006888	ER to Golgi vesicle-mediated transport	43	7	1.1	9.6e-05	0.004655	0.004608	0.004128	0.0048	0.0015	0.00674881	0.0015	9.6e-05	6.36364	BP
GO:0015031	protein transport	338	21	8.65	0.00014	0.00658	0.00658	0.0056	0.007	0.0015	0.00674881	0.0015	0.00014	2.42775	BP
GO:0006490	oligosaccharide-lipid intermediate biosynthetic process	5	3	0.13	0.00016	0.00736	0.00736	0.00608	0.008	0.0015	0.00674881	0.0015	0.00016	23.0769	BP
GO:0004418	hydroxymethylbilane synthase activity	2	2	0.05	0.00059	0.0295	0.0295	0.02891	0.0295	0.028881	0.129941	0.028881	0.00059	40	MF
GO:0008242	omega peptidase activity	4	2	0.1	0.0034	0.1666	0.03832	0.03832	0.17	0.028881	0.129941	0.028881	0.0034	20	MF
GO:0002161	aminoacyl-tRNA editing activity	5	2	0.12	0.00558	0.26784	0.03832	0.03832	0.279	0.028881	0.129941	0.028881	0.00558	16.6667	MF
GO:0017112	Rab guanyl-nucleotide exchange factor activity	5	2	0.12	0.00558	0.26784	0.03832	0.03832	0.279	0.028881	0.129941	0.028881	0.00558	16.6667	MF
GO:0060590	ATPase regulator activity	5	2	0.12	0.00558	0.26784	0.03832	0.03832	0.279	0.028881	0.129941	0.028881	0.00558	16.6667	MF
GO:0044432	endoplasmic reticulum part	230	20	6.07	2.4e-06	0.00012	0.00012	0.0001104	0.00012	5.25e-05	0.000236208	5.25e-05	2.4e-06	3.29489	CC
GO:0005783	endoplasmic reticulum	320	24	8.44	3.2e-06	0.0001568	0.0001568	0.0001449	0.00016	5.25e-05	0.000236208	5.25e-05	3.2e-06	2.8436	CC
GO:0012505	endomembrane system	775	42	20.44	3.7e-06	0.0001776	0.0001776	0.0001665	0.000185	5.25e-05	0.000236208	5.25e-05	3.7e-06	2.05479	CC
GO:0005789	endoplasmic reticulum membrane	222	19	5.85	5.5e-06	0.0002585	0.0002576	0.0002475	0.000275	5.25e-05	0.000236208	5.25e-05	5.5e-06	3.24786	CC
GO:0005737	cytoplasm	2669	101	70.38	5.6e-06	0.0002585	0.0002576	0.000252	0.00028	5.25e-05	0.000236208	5.25e-05	5.6e-06	1.43507	CC
Cluster_15
GO:0018108	peptidyl-tyrosine phosphorylation	61	9	1.64	3.2e-05	0.0016	0.001568	0.001568	0.0016	0.0008	0.00359936	0.0008	3.2e-05	5.4878	BP
GO:0018212	peptidyl-tyrosine modification	61	9	1.64	3.2e-05	0.0016	0.001568	0.001568	0.0016	0.0008	0.00359936	0.0008	3.2e-05	5.4878	BP
GO:0051179	localization	1765	71	47.53	0.00013	0.00624	0.00624	0.00598	0.0065	0.00216667	0.00974828	0.00216667	0.00013	1.49379	BP
GO:0007169	transmembrane receptor protein tyrosine kinase signaling pathway	98	10	2.64	0.00029	0.01363	0.0135	0.01305	0.0145	0.0025	0.011248	0.0025	0.00029	3.78788	BP
GO:0006904	vesicle docking involved in exocytosis	13	4	0.35	0.0003	0.0138	0.0135	0.0135	0.015	0.0025	0.011248	0.0025	0.0003	11.4286	BP
GO:0004713	protein tyrosine kinase activity	55	8	1.45	8.4e-05	0.0042	0.0042	0.0042	0.0042	0.0042	0.0188967	0.0042	8.4e-05	5.51724	MF
GO:0004715	non-membrane spanning protein tyrosine kinase activity	20	4	0.53	0.0016	0.0784	0.0263	0.0263	0.08	0.0178571	0.080343	0.0178571	0.0016	7.54717	MF
GO:0003756	protein disulfide isomerase activity	10	3	0.26	0.0019	0.0912	0.0263	0.0263	0.095	0.0178571	0.080343	0.0178571	0.0019	11.5385	MF
GO:0016864	intramolecular oxidoreductase activity, ...	10	3	0.26	0.0019	0.0912	0.0263	0.0263	0.095	0.0178571	0.080343	0.0178571	0.0019	11.5385	MF
GO:0016860	intramolecular oxidoreductase activity	22	4	0.58	0.0023	0.1058	0.0263	0.0263	0.115	0.0178571	0.080343	0.0178571	0.0023	6.89655	MF
GO:0016020	membrane	3048	112	80.77	5.6e-06	0.00028	0.00028	0.00028	0.00028	0.00028	0.00125978	0.00028	5.6e-06	1.38665	CC
GO:0005737	cytoplasm	2669	97	70.73	8.4e-05	0.004116	0.004116	0.003948	0.0042	0.00175	0.00787361	0.00175	8.4e-05	1.37141	CC
GO:0044425	membrane part	2766	99	73.3	0.00013	0.00624	0.00624	0.00611	0.0065	0.00175	0.00787361	0.00175	0.00013	1.35061	CC
GO:0044444	cytoplasmic part	1806	71	47.86	0.00014	0.00658	0.00658	0.00644	0.007	0.00175	0.00787361	0.00175	0.00014	1.48349	CC
GO:0012505	endomembrane system	775	37	20.54	0.00026	0.01196	0.01196	0.01196	0.013	0.0026	0.0116979	0.0026	0.00026	1.80136	CC
Cluster_16
GO:0007154	cell communication	1545	89	54.59	5.1e-07	2.55e-05	2.55e-05	2.448e-05	2.55e-05	9.83333e-06	4.42422e-05	9.83333e-06	5.1e-07	1.63034	BP
GO:0044700	single organism signaling	1525	88	53.89	5.6e-07	2.744e-05	2.744e-05	2.688e-05	2.8e-05	9.83333e-06	4.42422e-05	9.83333e-06	5.6e-07	1.63296	BP
GO:0023052	signaling	1527	88	53.96	5.9e-07	2.832e-05	2.832e-05	2.832e-05	2.95e-05	9.83333e-06	4.42422e-05	9.83333e-06	5.9e-07	1.63084	BP
GO:0035556	intracellular signal transduction	648	47	22.9	1.3e-06	6.11e-05	6.11e-05	6.11e-05	6.5e-05	1.625e-05	7.31121e-05	1.625e-05	1.3e-06	2.0524	BP
GO:0007165	signal transduction	1428	80	50.46	7.5e-06	0.000345	0.000345	0.000345	0.000375	7.5e-05	0.00033744	7.5e-05	7.5e-06	1.58541	BP
GO:0005261	cation channel activity	106	15	3.72	3.9e-06	0.000195	0.000195	0.000195	0.000195	0.000195	0.000877345	0.000195	3.9e-06	4.03226	MF
GO:0016301	kinase activity	525	38	18.45	1.5e-05	0.000735	0.000735	0.00072	0.00075	0.000375	0.0016872	0.000375	1.5e-05	2.05962	MF
GO:0046873	metal ion transmembrane transporter activity	191	19	6.71	3.9e-05	0.001872	0.001872	0.001755	0.00195	0.000541667	0.00243707	0.000541667	3.9e-05	2.83159	MF
GO:0022836	gated channel activity	130	15	4.57	4.7e-05	0.002209	0.002209	0.002115	0.00235	0.000541667	0.00243707	0.000541667	4.7e-05	3.28228	MF
GO:0016773	phosphotransferase activity, alcohol group as acceptor	456	33	16.02	5.6e-05	0.002576	0.002576	0.002464	0.0028	0.000541667	0.00243707	0.000541667	5.6e-05	2.05993	MF
GO:0005891	voltage-gated calcium channel complex	17	5	0.6	0.00023	0.0115	0.0115	0.0115	0.0115	0.0115	0.0517409	0.0115	0.00023	8.33333	CC
GO:0034704	calcium channel complex	22	5	0.77	0.00083	0.04067	0.04067	0.04067	0.0415	0.02075	0.0933585	0.02075	0.00083	6.49351	CC
GO:0031224	intrinsic component of membrane	2504	110	88.04	0.00265	0.1272	0.1272	0.11925	0.1325	0.043	0.193466	0.043	0.00265	1.24943	CC
GO:0033596	TSC1-TSC2 complex	3	2	0.11	0.00361	0.16967	0.16967	0.150654	0.1805	0.043	0.193466	0.043	0.00361	18.1818	CC
GO:0016021	integral component of membrane	2484	108	87.34	0.0043	0.1978	0.19292	0.166904	0.215	0.043	0.193466	0.043	0.0043	1.23655	CC
Cluster_17
GO:0044767	single-organism developmental process	1705	145	81.85	4.2e-14	2.1e-12	2.1e-12	2.058e-12	2.1e-12	1.175e-12	5.28657e-12	1.175e-12	4.2e-14	1.77153	BP
GO:0048856	anatomical structure development	1673	143	80.32	4.7e-14	2.303e-12	2.303e-12	2.303e-12	2.35e-12	1.175e-12	5.28657e-12	1.175e-12	4.7e-14	1.78038	BP
GO:0032502	developmental process	1724	145	82.77	1.1e-13	5.28e-12	5.28e-12	5.28e-12	5.5e-12	1.83333e-12	8.24854e-12	1.83333e-12	1.1e-13	1.75184	BP
GO:0044699	single-organism process	4806	296	230.73	1.4e-12	6.58e-11	6.58e-11	6.44e-11	7e-11	1.75e-11	7.87361e-11	1.75e-11	1.4e-12	1.28288	BP
GO:0007275	multicellular organism development	1530	130	73.45	2.1e-12	9.66e-11	9.66e-11	9.45e-11	1.05e-10	2.1e-11	9.44833e-11	2.1e-11	2.1e-12	1.76991	BP
GO:0043565	sequence-specific DNA binding	329	40	15.1	1.2e-08	6e-07	6e-07	6e-07	6e-07	6e-07	2.69952e-06	6e-07	1.2e-08	2.64901	MF
GO:0001071	nucleic acid binding transcription facto...	290	34	13.31	3.8e-07	1.862e-05	1.824e-05	1.824e-05	1.9e-05	6.33333e-06	2.8495e-05	6.33333e-06	3.8e-07	2.55447	MF
GO:0003700	transcription factor activity, sequence-specific DNA binding	290	34	13.31	3.8e-07	1.862e-05	1.824e-05	1.824e-05	1.9e-05	6.33333e-06	2.8495e-05	6.33333e-06	3.8e-07	2.55447	MF
GO:0005102	receptor binding	128	17	5.87	7.1e-05	0.003337	0.003337	0.003266	0.00355	0.0008875	0.00399304	0.0008875	7.1e-05	2.89608	MF
GO:0005201	extracellular matrix structural constituent	12	5	0.55	0.00012	0.00552	0.00552	0.00552	0.006	0.0012	0.00539905	0.0012	0.00012	9.09091	MF
GO:0005576	extracellular region	306	45	14.36	3.9e-12	1.95e-10	1.95e-10	1.95e-10	1.95e-10	1.95e-10	8.77345e-10	1.95e-10	3.9e-12	3.1337	CC
GO:0031012	extracellular matrix	73	18	3.43	4.1e-09	2.009e-07	2.009e-07	1.968e-07	2.05e-07	7.33333e-08	3.29942e-07	7.33333e-08	4.1e-09	5.24781	CC
GO:0044421	extracellular region part	192	30	9.01	4.4e-09	2.112e-07	2.112e-07	2.112e-07	2.2e-07	7.33333e-08	3.29942e-07	7.33333e-08	4.4e-09	3.32963	CC
GO:0005578	proteinaceous extracellular matrix	56	14	2.63	1.9e-07	8.93e-06	8.93e-06	8.93e-06	9.5e-06	2.375e-06	1.06856e-05	2.375e-06	1.9e-07	5.32319	CC
GO:0005615	extracellular space	134	15	6.29	0.0015	0.069	0.069	0.0585	0.075	0.015	0.0674881	0.015	0.0015	2.38474	CC
Cluster_18
GO:0007156	homophilic cell adhesion via plasma membrane adhesion molecules	47	19	2.18	6e-14	3e-12	3e-12	3e-12	3e-12	3e-12	1.34976e-11	3e-12	6e-14	8.7156	BP
GO:0098742	cell-cell adhesion via plasma-membrane a...	55	19	2.55	1.7e-12	8.33e-11	8.33e-11	8.33e-11	8.5e-11	4.25e-11	1.91216e-10	4.25e-11	1.7e-12	7.45098	BP
GO:0006091	generation of precursor metabolites and ...	96	21	4.44	1.8e-09	8.64e-08	8.64e-08	8.64e-08	9e-08	3e-08	1.34976e-07	3e-08	1.8e-09	4.72973	BP
GO:0044724	single-organism carbohydrate catabolic p...	45	14	2.08	7.4e-09	3.478e-07	3.478e-07	3.404e-07	3.7e-07	9.25e-08	4.16176e-07	9.25e-08	7.4e-09	6.73077	BP
GO:0016052	carbohydrate catabolic process	46	14	2.13	1e-08	4.6e-07	4.6e-07	4.6e-07	5e-07	1e-07	4.49921e-07	1e-07	1e-08	6.57277	BP
GO:0005509	calcium ion binding	361	47	17.26	2.1e-10	1.05e-08	1.05e-08	1.05e-08	1.05e-08	1.05e-08	4.72417e-08	1.05e-08	2.1e-10	2.72306	MF
GO:0008092	cytoskeletal protein binding	286	35	13.67	2.4e-07	1.176e-05	1.176e-05	1.176e-05	1.2e-05	6e-06	2.69952e-05	6e-06	2.4e-07	2.56035	MF
GO:0003774	motor activity	79	14	3.78	1.9e-05	0.000912	0.000912	0.000912	0.00095	0.000316667	0.00142475	0.000316667	1.9e-05	3.7037	MF
GO:0015631	tubulin binding	100	15	4.78	7.3e-05	0.003431	0.003431	0.003431	0.00365	0.0009125	0.00410552	0.0009125	7.3e-05	3.13808	MF
GO:0003779	actin binding	170	19	8.13	0.00047	0.02162	0.02071	0.01316	0.0235	0.00371429	0.0167113	0.00371429	0.00047	2.33702	MF
GO:0044430	cytoskeletal part	311	35	15.12	2.5e-06	0.000125	0.000125	0.00012	0.000125	7e-05	0.000314944	7e-05	2.5e-06	2.31481	CC
GO:0005886	plasma membrane	758	65	36.84	2.8e-06	0.0001372	0.0001372	0.0001344	0.00014	7e-05	0.000314944	7e-05	2.8e-06	1.76439	CC
GO:0071944	cell periphery	785	66	38.15	4.6e-06	0.0002208	0.0002208	0.000207	0.00023	7.66667e-05	0.000344939	7.66667e-05	4.6e-06	1.73001	CC
GO:0005856	cytoskeleton	415	41	20.17	9.2e-06	0.0004324	0.0004324	0.0003956	0.00046	0.00010625	0.000478041	0.00010625	9.2e-06	2.03272	CC
GO:0030016	myofibril	48	11	2.33	1.4e-05	0.000644	0.00063	0.000588	0.0007	0.00010625	0.000478041	0.00010625	1.4e-05	4.72103	CC
Cluster_19
GO:0006139	nucleobase-containing compound metabolic process	1765	75	48.39	2.1e-05	0.00105	0.00105	0.001029	0.00105	0.0007	0.00314944	0.0007	2.1e-05	1.54991	BP
GO:0046483	heterocycle metabolic process	1814	76	49.73	3e-05	0.00147	0.00147	0.00144	0.0015	0.0007	0.00314944	0.0007	3e-05	1.52825	BP
GO:0006725	cellular aromatic compound metabolic process	1830	76	50.17	4.2e-05	0.002016	0.002016	0.001974	0.0021	0.0007	0.00314944	0.0007	4.2e-05	1.51485	BP
GO:1901360	organic cyclic compound metabolic proces...	1862	76	51.05	7.7e-05	0.003619	0.003619	0.003388	0.00385	0.0009625	0.00433049	0.0009625	7.7e-05	1.48874	BP
GO:0090304	nucleic acid metabolic process	1502	63	41.18	0.0002	0.0092	0.009	0.0078	0.01	0.0014375	0.00646761	0.0014375	0.0002	1.52987	BP
GO:0003676	nucleic acid binding	1619	73	44.89	5.6e-06	0.00028	0.00028	0.00028	0.00028	0.00028	0.00125978	0.00028	5.6e-06	1.6262	MF
GO:0003723	RNA binding	459	26	12.73	0.00039	0.01911	0.01911	0.01833	0.0195	0.00775	0.0348688	0.00775	0.00039	2.04242	MF
GO:0004298	threonine-type endopeptidase activity	15	4	0.42	0.00062	0.02976	0.02914	0.02852	0.031	0.00775	0.0348688	0.00775	0.00062	9.52381	MF
GO:0070003	threonine-type peptidase activity	15	4	0.42	0.00062	0.02976	0.02914	0.02852	0.031	0.00775	0.0348688	0.00775	0.00062	9.52381	MF
GO:0003899	DNA-directed RNA polymerase activity	31	5	0.86	0.00148	0.06808	0.04208	0.0358409	0.074	0.0123333	0.0554902	0.0123333	0.00148	5.81395	MF
GO:0000502	proteasome complex	39	10	1.13	1.1e-07	5.5e-06	5.39e-06	5.17e-06	5.5e-06	2e-06	8.99841e-06	2e-06	1.1e-07	8.84956	CC
GO:1905369	endopeptidase complex	39	10	1.13	1.1e-07	5.5e-06	5.39e-06	5.17e-06	5.5e-06	2e-06	8.99841e-06	2e-06	1.1e-07	8.84956	CC
GO:0005634	nucleus	1666	82	48.46	1.5e-07	7.2e-06	7.2e-06	7.05e-06	7.5e-06	2e-06	8.99841e-06	2e-06	1.5e-07	1.69212	CC
GO:0044424	intracellular part	4251	161	123.64	1.6e-07	7.52e-06	7.52e-06	7.52e-06	8e-06	2e-06	8.99841e-06	2e-06	1.6e-07	1.30217	CC
GO:1905368	peptidase complex	46	10	1.34	5.8e-07	2.668e-05	2.668e-05	2.494e-05	2.9e-05	5.8e-06	2.60954e-05	5.8e-06	5.8e-07	7.46269	CC
Cluster_20
GO:0045165	cell fate commitment	56	8	1.71	0.00027	0.0135	0.00644	0.00613333	0.0135	0.00571277	0.0257029	0.00571277	0.00027	4.67836	BP
GO:0071599	otic vesicle development	23	5	0.7	0.00055	0.02695	0.00644	0.00644	0.0275	0.00571277	0.0257029	0.00571277	0.00055	7.14286	BP
GO:0061114	branching involved in pancreas morphogen...	2	2	0.06	0.00093	0.04464	0.00644	0.00644	0.0465	0.00571277	0.0257029	0.00571277	0.00093	33.3333	BP
GO:0061130	pancreatic bud formation	2	2	0.06	0.00093	0.04464	0.00644	0.00644	0.0465	0.00571277	0.0257029	0.00571277	0.00093	33.3333	BP
GO:0061131	pancreas field specification	2	2	0.06	0.00093	0.04464	0.00644	0.00644	0.0465	0.00571277	0.0257029	0.00571277	0.00093	33.3333	BP
GO:0003676	nucleic acid binding	1619	77	53.99	0.00043	0.0215	0.0215	0.0215	0.0215	0.0215	0.0967329	0.0215	0.00043	1.42619	MF
GO:0008194	UDP-glycosyltransferase activity	57	7	1.9	0.0027	0.1323	0.03335	0.03335	0.135	0.0272632	0.122663	0.0272632	0.0027	3.68421	MF
GO:0003682	chromatin binding	80	8	2.67	0.00501	0.24048	0.03335	0.03335	0.2505	0.0272632	0.122663	0.0272632	0.00501	2.99625	MF
GO:0001228	transcriptional activator activity, RNA polymerase II transcription regulatory region sequence-specific binding	22	4	0.73	0.00551	0.25897	0.03335	0.03335	0.2755	0.0272632	0.122663	0.0272632	0.00551	5.47945	MF
GO:0008375	acetylglucosaminyltransferase activity	22	4	0.73	0.00551	0.25897	0.03335	0.03335	0.2755	0.0272632	0.122663	0.0272632	0.00551	5.47945	MF
GO:0044545	NSL complex	2	2	0.06	0.00084	0.042	0.042	0.042	0.042	0.042	0.188967	0.042	0.00084	33.3333	CC
GO:1902562	H4 histone acetyltransferase complex	10	3	0.29	0.0025	0.1225	0.1225	0.1175	0.125	0.0625	0.2812	0.0625	0.0025	10.3448	CC
GO:0030688	preribosome, small subunit precursor	4	2	0.12	0.00486	0.23328	0.19452	0.191518	0.243	0.0785833	0.353563	0.0785833	0.00486	16.6667	CC
GO:0005882	intermediate filament	28	4	0.81	0.00824	0.38728	0.19452	0.19452	0.412	0.0785833	0.353563	0.0785833	0.00824	4.93827	CC
GO:0045111	intermediate filament cytoskeleton	28	4	0.81	0.00824	0.38728	0.19452	0.19452	0.412	0.0785833	0.353563	0.0785833	0.00824	4.93827	CC
Cluster_21
GO:0000042	protein targeting to Golgi	4	3	0.13	0.00013	0.0065	0.00637	0.00533	0.0065	0.00216667	0.00974828	0.00216667	0.00013	23.0769	BP
GO:0072600	establishment of protein localization to...	4	3	0.13	0.00013	0.0065	0.00637	0.00533	0.0065	0.00216667	0.00974828	0.00216667	0.00013	23.0769	BP
GO:0043161	proteasome-mediated ubiquitin-dependent protein catabolic process	110	12	3.51	0.00019	0.00912	0.00912	0.00703	0.0095	0.00216667	0.00974828	0.00216667	0.00019	3.4188	BP
GO:0010498	proteasomal protein catabolic process	112	12	3.58	0.00022	0.01034	0.01034	0.00792	0.011	0.00216667	0.00974828	0.00216667	0.00022	3.35196	BP
GO:0043412	macromolecule modification	1343	65	42.87	0.00024	0.01104	0.01104	0.0084	0.012	0.00216667	0.00974828	0.00216667	0.00024	1.51621	BP
GO:0015095	magnesium ion transmembrane transporter activity	5	3	0.16	0.00028	0.014	0.014	0.014	0.014	0.014	0.0629889	0.014	0.00028	18.75	MF
GO:0016881	acid-amino acid ligase activity	7	3	0.22	0.00095	0.04655	0.03107	0.03107	0.0475	0.0226111	0.101732	0.0226111	0.00095	13.6364	MF
GO:0016301	kinase activity	525	29	16.31	0.00173	0.08304	0.03107	0.03107	0.0865	0.0226111	0.101732	0.0226111	0.00173	1.77805	MF
GO:0080025	phosphatidylinositol-3,5-bisphosphate binding	3	2	0.09	0.00283	0.13301	0.03107	0.03107	0.1415	0.0226111	0.101732	0.0226111	0.00283	22.2222	MF
GO:0016409	palmitoyltransferase activity	20	4	0.62	0.00298	0.13708	0.03107	0.03107	0.149	0.0226111	0.101732	0.0226111	0.00298	6.45161	MF
GO:0016020	membrane	3048	118	97.71	0.0048	0.24	0.0931	0.0931	0.24	0.0667857	0.300483	0.0667857	0.0048	1.20766	CC
GO:0030173	integral component of Golgi membrane	37	5	1.19	0.0061	0.2989	0.0931	0.0931	0.305	0.0667857	0.300483	0.0667857	0.0061	4.20168	CC
GO:0031228	intrinsic component of Golgi membrane	37	5	1.19	0.0061	0.2989	0.0931	0.0931	0.305	0.0667857	0.300483	0.0667857	0.0061	4.20168	CC
GO:0030176	integral component of endoplasmic reticulum membrane	38	5	1.22	0.0069	0.3243	0.0931	0.0931	0.345	0.0667857	0.300483	0.0667857	0.0069	4.09836	CC
GO:0012505	endomembrane system	775	37	24.84	0.0084	0.3864	0.0931	0.0931	0.42	0.0667857	0.300483	0.0667857	0.0084	1.48953	CC
Cluster_22
GO:0043412	macromolecule modification	1343	70	47.78	0.00042	0.021	0.021	0.02058	0.021	0.0205556	0.0924837	0.0205556	0.00042	1.46505	BP
GO:0006914	autophagy	75	9	2.67	0.00129	0.06321	0.03558	0.03558	0.0645	0.0205556	0.0924837	0.0205556	0.00129	3.37079	BP
GO:0006464	cellular protein modification process	1244	63	44.26	0.00182	0.08736	0.03558	0.03558	0.091	0.0205556	0.0924837	0.0205556	0.00182	1.42341	BP
GO:0036211	protein modification process	1244	63	44.26	0.00182	0.08736	0.03558	0.03558	0.091	0.0205556	0.0924837	0.0205556	0.00182	1.42341	BP
GO:0018105	peptidyl-serine phosphorylation	40	6	1.42	0.00267	0.12282	0.03558	0.03558	0.1335	0.0205556	0.0924837	0.0205556	0.00267	4.22535	BP
GO:0016740	transferase activity	1392	70	49.08	0.00091	0.0455	0.0455	0.0424928	0.0455	0.0419762	0.18886	0.0419762	0.00091	1.42624	MF
GO:0004674	protein serine/threonine kinase activity	238	18	8.39	0.00184	0.09016	0.06928	0.04968	0.092	0.0419762	0.18886	0.0419762	0.00184	2.14541	MF
GO:0004842	ubiquitin-protein transferase activity	150	12	5.29	0.00663	0.31824	0.06928	0.06928	0.3315	0.0419762	0.18886	0.0419762	0.00663	2.26843	MF
GO:0017134	fibroblast growth factor binding	4	2	0.14	0.00709	0.33323	0.06928	0.06928	0.3545	0.0419762	0.18886	0.0419762	0.00709	14.2857	MF
GO:0090482	vitamin transmembrane transporter activi...	4	2	0.14	0.00709	0.33323	0.06928	0.06928	0.3545	0.0419762	0.18886	0.0419762	0.00709	14.2857	MF
GO:0035068	micro-ribonucleoprotein complex	4	2	0.15	0.008	0.4	0.1176	0.117214	0.4	0.111633	0.502258	0.111633	0.008	13.3333	CC
GO:0098588	bounding membrane of organelle	342	22	12.86	0.0095	0.4655	0.1176	0.1176	0.475	0.111633	0.502258	0.111633	0.0095	1.71073	CC
GO:0031090	organelle membrane	522	30	19.64	0.0128	0.6144	0.1176	0.1176	0.64	0.111633	0.502258	0.111633	0.0128	1.52749	CC
GO:0000139	Golgi membrane	146	11	5.49	0.0215	1	0.1176	0.1176	1	0.111633	0.502258	0.111633	0.0215	2.00364	CC
GO:0016442	RISC complex	7	2	0.26	0.0261	1	0.1176	0.1176	1	0.111633	0.502258	0.111633	0.0261	7.69231	CC
Cluster_23
GO:1901564	organonitrogen compound metabolic proces...	825	120	43.02	1.9e-27	8.36e-26	8.36e-26	8.36e-26	8.36e-26	8.36e-26	3.6556e-25	8.36e-26	1.9e-27	2.7894	BP
GO:0044271	cellular nitrogen compound biosynthetic ...	1428	150	74.47	1.3e-19	5.59e-18	5.59e-18	5.59e-18	5.72e-18	2.86e-18	1.2506e-17	2.86e-18	1.3e-19	2.01423	BP
GO:0022613	ribonucleoprotein complex biogenesis	191	46	9.96	4e-19	1.68e-17	1.68e-17	1.68e-17	1.76e-17	5.86667e-18	2.56533e-17	5.86667e-18	4e-19	4.61847	BP
GO:0010467	gene expression	1527	149	79.63	2.1e-16	8.61e-15	8.61e-15	8.61e-15	9.24e-15	2.31e-15	1.0101e-14	2.31e-15	2.1e-16	1.87115	BP
GO:0042254	ribosome biogenesis	134	35	6.99	5.8e-16	2.32e-14	2.32e-14	2.32e-14	2.552e-14	5.104e-15	2.23184e-14	5.104e-15	5.8e-16	5.00715	BP
GO:0003723	RNA binding	459	57	23.21	1.4e-10	6.72e-09	6.72e-09	6.72e-09	6.72e-09	6.72e-09	2.99631e-08	6.72e-09	1.4e-10	2.45584	MF
GO:0019843	rRNA binding	28	12	1.42	3.5e-09	1.645e-07	1.645e-07	1.645e-07	1.68e-07	8.4e-08	3.74539e-07	8.4e-08	3.5e-09	8.4507	MF
GO:0003743	translation initiation factor activity	42	13	2.12	7.8e-08	3.588e-06	3.588e-06	3.588e-06	3.744e-06	1.248e-06	5.56458e-06	1.248e-06	7.8e-08	6.13208	MF
GO:0008135	translation factor activity, RNA binding	69	15	3.49	1.3e-06	5.85e-05	5.85e-05	5.85e-05	6.24e-05	1.56e-05	6.95572e-05	1.56e-05	1.3e-06	4.29799	MF
GO:0015078	hydrogen ion transmembrane transporter activity	64	13	3.24	1.5e-05	0.00066	0.00066	0.00066	0.00072	0.000144	0.000642067	0.000144	1.5e-05	4.01235	MF
GO:0005829	cytosol	346	74	17.71	1.2e-27	5.04e-26	5.04e-26	5.04e-26	5.04e-26	5.04e-26	2.18068e-25	5.04e-26	1.2e-27	4.17843	CC
GO:0022627	cytosolic small ribosomal subunit	27	23	1.38	1.6e-26	6.56e-25	6.56e-25	6.56e-25	6.72e-25	3.36e-25	1.45379e-24	3.36e-25	1.6e-26	16.6667	CC
GO:0015935	small ribosomal subunit	40	25	2.05	5.1e-23	2.04e-21	2.04e-21	2.04e-21	2.142e-21	7.14e-22	3.08929e-21	7.14e-22	5.1e-23	12.1951	CC
GO:0044444	cytoplasmic part	1806	176	92.45	1.6e-21	6.24e-20	6.24e-20	6.24e-20	6.72e-20	1.68e-20	7.26893e-20	1.68e-20	1.6e-21	1.90373	CC
GO:0005737	cytoplasm	2669	223	136.62	6.7e-20	2.546e-18	2.546e-18	2.546e-18	2.814e-18	5.628e-19	2.43509e-18	5.628e-19	6.7e-20	1.63226	CC
Cluster_24
GO:0007268	chemical synaptic transmission	97	36	5.64	1.7e-20	8.5e-19	7.99e-19	7.99e-19	8.5e-19	2.125e-19	9.56081e-19	2.125e-19	1.7e-20	6.38298	BP
GO:0098916	anterograde trans-synaptic signaling	97	36	5.64	1.7e-20	8.5e-19	7.99e-19	7.99e-19	8.5e-19	2.125e-19	9.56081e-19	2.125e-19	1.7e-20	6.38298	BP
GO:0099536	synaptic signaling	97	36	5.64	1.7e-20	8.5e-19	7.99e-19	7.99e-19	8.5e-19	2.125e-19	9.56081e-19	2.125e-19	1.7e-20	6.38298	BP
GO:0099537	trans-synaptic signaling	97	36	5.64	1.7e-20	8.5e-19	7.99e-19	7.99e-19	8.5e-19	2.125e-19	9.56081e-19	2.125e-19	1.7e-20	6.38298	BP
GO:0001505	regulation of neurotransmitter levels	52	24	3.02	1.2e-16	5.52e-15	5.52e-15	5.4e-15	6e-15	1.16667e-15	5.24907e-15	1.16667e-15	1.2e-16	7.94702	BP
GO:0005216	ion channel activity	165	47	9.56	7.1e-21	3.55e-19	3.55e-19	3.408e-19	3.55e-19	1.83333e-19	8.24854e-19	1.83333e-19	7.1e-21	4.91632	MF
GO:0015267	channel activity	181	49	10.49	1.1e-20	5.39e-19	5.28e-19	5.28e-19	5.5e-19	1.83333e-19	8.24854e-19	1.83333e-19	1.1e-20	4.67112	MF
GO:0022803	passive transmembrane transporter activi...	181	49	10.49	1.1e-20	5.39e-19	5.28e-19	5.28e-19	5.5e-19	1.83333e-19	8.24854e-19	1.83333e-19	1.1e-20	4.67112	MF
GO:0022838	substrate-specific channel activity	171	47	9.91	3.6e-20	1.692e-18	1.692e-18	1.656e-18	1.8e-18	3.7e-19	1.66471e-18	3.7e-19	3.6e-20	4.74268	MF
GO:0022836	gated channel activity	130	41	7.54	3.7e-20	1.702e-18	1.702e-18	1.702e-18	1.85e-18	3.7e-19	1.66471e-18	3.7e-19	3.7e-20	5.43767	MF
GO:0045202	synapse	136	49	8.46	1.4e-25	7e-24	7e-24	7e-24	7e-24	7e-24	3.14944e-23	7e-24	1.4e-25	5.79196	CC
GO:0016021	integral component of membrane	2484	255	154.45	9.8e-23	4.802e-21	4.802e-21	4.606e-21	4.9e-21	1.75e-21	7.87361e-21	1.75e-21	9.8e-23	1.65102	CC
GO:0044456	synapse part	113	42	7.03	1.2e-22	5.76e-21	5.76e-21	5.64e-21	6e-21	1.75e-21	7.87361e-21	1.75e-21	1.2e-22	5.9744	CC
GO:0031224	intrinsic component of membrane	2504	256	155.69	1.4e-22	6.58e-21	6.58e-21	6.58e-21	7e-21	1.75e-21	7.87361e-21	1.75e-21	1.4e-22	1.64429	CC
GO:0071944	cell periphery	785	119	48.81	9e-22	4.14e-20	4.14e-20	4.05e-20	4.5e-20	9e-21	4.04928e-20	9e-21	9e-22	2.43802	CC
Cluster_25
GO:0033554	cellular response to stress	294	37	8.49	1.7e-14	8.5e-13	8.5e-13	8.5e-13	8.5e-13	8.5e-13	3.82432e-12	8.5e-13	1.7e-14	4.35807	BP
GO:0006259	DNA metabolic process	226	31	6.53	2.7e-13	1.323e-11	1.323e-11	1.323e-11	1.35e-11	6.75e-12	3.03696e-11	6.75e-12	2.7e-13	4.74732	BP
GO:0006281	DNA repair	143	24	4.13	1.9e-12	9.12e-11	9.12e-11	8.93e-11	9.5e-11	2.5e-11	1.1248e-10	2.5e-11	1.9e-12	5.81114	BP
GO:0006974	cellular response to DNA damage stimulus	184	27	5.31	2e-12	9.4e-11	9.4e-11	9.4e-11	1e-10	2.5e-11	1.1248e-10	2.5e-11	2e-12	5.08475	BP
GO:0006950	response to stress	498	39	14.38	7.9e-09	3.634e-07	3.634e-07	3.634e-07	3.95e-07	7.9e-08	3.55437e-07	7.9e-08	7.9e-09	2.7121	BP
GO:0008094	DNA-dependent ATPase activity	33	9	0.93	2.1e-07	1.05e-05	1.05e-05	1.05e-05	1.05e-05	1.05e-05	4.72417e-05	1.05e-05	2.1e-07	9.67742	MF
GO:0034061	DNA polymerase activity	15	5	0.42	4.1e-05	0.002009	0.002009	0.002009	0.00205	0.001025	0.00461169	0.001025	4.1e-05	11.9048	MF
GO:0016779	nucleotidyltransferase activity	79	9	2.23	0.00036	0.01728	0.01692	0.01656	0.018	0.0039	0.0175469	0.0039	0.00036	4.03587	MF
GO:0003887	DNA-directed DNA polymerase activity	13	4	0.37	0.00036	0.01728	0.01692	0.01656	0.018	0.0039	0.0175469	0.0039	0.00036	10.8108	MF
GO:0004518	nuclease activity	80	9	2.26	0.00039	0.01794	0.01794	0.01794	0.0195	0.0039	0.0175469	0.0039	0.00039	3.9823	MF
GO:0043229	intracellular organelle	3380	151	101.8	3.7e-11	1.85e-09	1.85e-09	1.85e-09	1.85e-09	1.85e-09	8.32353e-09	1.85e-09	3.7e-11	1.4833	CC
GO:0043226	organelle	3418	151	102.95	1e-10	4.9e-09	4.9e-09	4.7e-09	5e-09	2.16667e-09	9.74828e-09	2.16667e-09	1e-10	1.46673	CC
GO:0043231	intracellular membrane-bounded organelle	2876	134	86.62	1.3e-10	6.24e-09	6.24e-09	5.98e-09	6.5e-09	2.16667e-09	9.74828e-09	2.16667e-09	1.3e-10	1.54699	CC
GO:0043227	membrane-bounded organelle	2889	134	87.01	1.8e-10	8.46e-09	8.46e-09	8.28e-09	9e-09	2.2e-09	9.89825e-09	2.2e-09	1.8e-10	1.54005	CC
GO:0044424	intracellular part	4251	174	128.04	2.2e-10	1.012e-08	1.012e-08	1.012e-08	1.1e-08	2.2e-09	9.89825e-09	2.2e-09	2.2e-10	1.35895	CC
Cluster_26
GO:0006354	DNA-templated transcription, elongation	27	6	0.63	2.8e-05	0.0014	0.0014	0.001316	0.0014	0.000857143	0.00385646	0.000857143	2.8e-05	9.52381	BP
GO:0016573	histone acetylation	33	6	0.76	9.4e-05	0.004606	0.00439	0.003572	0.0047	0.000857143	0.00385646	0.000857143	9.4e-05	7.89474	BP
GO:0006475	internal protein amino acid acetylation	34	6	0.79	0.00011	0.00528	0.00439	0.00407	0.0055	0.000857143	0.00385646	0.000857143	0.00011	7.59494	BP
GO:0018393	internal peptidyl-lysine acetylation	34	6	0.79	0.00011	0.00528	0.00439	0.00407	0.0055	0.000857143	0.00385646	0.000857143	0.00011	7.59494	BP
GO:0018394	peptidyl-lysine acetylation	34	6	0.79	0.00011	0.00528	0.00439	0.00407	0.0055	0.000857143	0.00385646	0.000857143	0.00011	7.59494	BP
GO:0008270	zinc ion binding	560	25	12.78	0.00091	0.0455	0.02638	0.0258207	0.0455	0.01625	0.0731121	0.01625	0.00091	1.95618	MF
GO:0000989	transcription factor activity, transcription factor binding	115	9	2.63	0.00122	0.05978	0.02638	0.0262743	0.061	0.01625	0.0731121	0.01625	0.00122	3.42205	MF
GO:0005488	binding	5027	135	114.76	0.00135	0.0648	0.02638	0.02638	0.0675	0.01625	0.0731121	0.01625	0.00135	1.17637	MF
GO:0000988	transcription factor activity, protein b...	117	9	2.67	0.00138	0.06486	0.02638	0.02638	0.069	0.01625	0.0731121	0.01625	0.00138	3.37079	MF
GO:0004402	histone acetyltransferase activity	24	4	0.55	0.00195	0.0897	0.02638	0.02638	0.0975	0.01625	0.0731121	0.01625	0.00195	7.27273	MF
GO:0005634	nucleus	1666	66	37.04	2.9e-07	1.45e-05	1.45e-05	1.45e-05	1.45e-05	1.45e-05	6.52385e-05	1.45e-05	2.9e-07	1.78186	CC
GO:0005654	nucleoplasm	209	16	4.65	1.5e-05	0.000735	0.000735	0.00072	0.00075	0.0003	0.00134976	0.0003	1.5e-05	3.44086	CC
GO:0000123	histone acetyltransferase complex	26	6	0.58	1.8e-05	0.000864	0.000864	0.000846	0.0009	0.0003	0.00134976	0.0003	1.8e-05	10.3448	CC
GO:0031248	protein acetyltransferase complex	31	6	0.69	5.1e-05	0.002397	0.002346	0.002295	0.00255	0.00051	0.00229459	0.00051	5.1e-05	8.69565	CC
GO:1902493	acetyltransferase complex	31	6	0.69	5.1e-05	0.002397	0.002346	0.002295	0.00255	0.00051	0.00229459	0.00051	5.1e-05	8.69565	CC
Cluster_27
GO:0090304	nucleic acid metabolic process	1502	86	43.37	2.2e-11	1.1e-09	1.1e-09	1.1e-09	1.1e-09	1.1e-09	4.94913e-09	1.1e-09	2.2e-11	1.98294	BP
GO:0016070	RNA metabolic process	1319	78	38.09	6.5e-11	3.185e-09	3.185e-09	3.185e-09	3.25e-09	1.625e-09	7.31121e-09	1.625e-09	6.5e-11	2.04778	BP
GO:0016071	mRNA metabolic process	194	24	5.6	1.4e-09	6.72e-08	6.72e-08	6.72e-08	7e-08	2.33333e-08	1.04981e-07	2.33333e-08	1.4e-09	4.28571	BP
GO:0006397	mRNA processing	157	21	4.53	3.7e-09	1.739e-07	1.739e-07	1.702e-07	1.85e-07	4.625e-08	2.08088e-07	4.625e-08	3.7e-09	4.63576	BP
GO:0044260	cellular macromolecule metabolic process	2970	129	85.77	4.9e-09	2.254e-07	2.254e-07	2.254e-07	2.45e-07	4.9e-08	2.20461e-07	4.9e-08	4.9e-09	1.50402	BP
GO:0003723	RNA binding	459	35	13.06	7e-08	3.5e-06	3.5e-06	3.5e-06	3.5e-06	3.5e-06	1.57472e-05	3.5e-06	7e-08	2.67994	MF
GO:0003676	nucleic acid binding	1619	78	46.05	4.4e-07	2.156e-05	2.156e-05	2.156e-05	2.2e-05	1.1e-05	4.94913e-05	1.1e-05	4.4e-07	1.69381	MF
GO:1901363	heterocyclic compound binding	2934	113	83.46	4.3e-05	0.002064	0.002064	0.001892	0.00215	0.000475	0.00213712	0.000475	4.3e-05	1.35394	MF
GO:0004004	ATP-dependent RNA helicase activity	36	7	1.02	5.7e-05	0.002679	0.002565	0.002508	0.00285	0.000475	0.00213712	0.000475	5.7e-05	6.86275	MF
GO:0008186	RNA-dependent ATPase activity	36	7	1.02	5.7e-05	0.002679	0.002565	0.002508	0.00285	0.000475	0.00213712	0.000475	5.7e-05	6.86275	MF
GO:0005634	nucleus	1666	95	46.95	1.2e-13	6e-12	6e-12	5.88e-12	6e-12	5.75e-12	2.58704e-11	5.75e-12	1.2e-13	2.02343	CC
GO:0044428	nuclear part	575	50	16.2	2.3e-13	1.127e-11	1.127e-11	1.127e-11	1.15e-11	5.75e-12	2.58704e-11	5.75e-12	2.3e-13	3.08642	CC
GO:0005681	spliceosomal complex	74	14	2.09	1.3e-08	6.24e-07	6.24e-07	6.24e-07	6.5e-07	2.16667e-07	9.74828e-07	2.16667e-07	1.3e-08	6.69856	CC
GO:0005654	nucleoplasm	209	22	5.89	8.3e-08	3.901e-06	3.901e-06	3.901e-06	4.15e-06	1.0375e-06	4.66793e-06	1.0375e-06	8.3e-08	3.73514	CC
GO:0031981	nuclear lumen	377	30	10.62	2e-07	9.2e-06	9.2e-06	9.2e-06	1e-05	2e-06	8.99841e-06	2e-06	2e-07	2.82486	CC
Cluster_28
GO:0044710	single-organism metabolic process	1492	82	50.9	2.6e-06	0.00013	0.00013	0.00013	0.00013	0.00013	0.000584897	0.00013	2.6e-06	1.611	BP
GO:0006629	lipid metabolic process	357	29	12.18	1.1e-05	0.000539	0.000539	0.000517	0.00055	0.000266667	0.00119979	0.000266667	1.1e-05	2.38095	BP
GO:0006644	phospholipid metabolic process	108	14	3.68	1.6e-05	0.000768	0.000768	0.00072	0.0008	0.000266667	0.00119979	0.000266667	1.6e-05	3.80435	BP
GO:0006796	phosphate-containing compound metabolic process	1027	59	35.04	2.9e-05	0.001363	0.001363	0.001247	0.00145	0.00033	0.00148474	0.00033	2.9e-05	1.68379	BP
GO:0006793	phosphorus metabolic process	1031	59	35.17	3.3e-05	0.001518	0.001518	0.001419	0.00165	0.00033	0.00148474	0.00033	3.3e-05	1.67757	BP
GO:0003824	catalytic activity	3556	151	113.9	2.5e-06	0.000125	0.000125	0.000125	0.000125	0.000125	0.000562401	0.000125	2.5e-06	1.32572	MF
GO:0017016	Ras GTPase binding	71	10	2.27	7.9e-05	0.003871	0.003871	0.003397	0.00395	0.00125	0.00562401	0.00125	7.9e-05	4.40529	MF
GO:0031267	small GTPase binding	72	10	2.31	8.9e-05	0.004272	0.004272	0.003827	0.00445	0.00125	0.00562401	0.00125	8.9e-05	4.329	MF
GO:0051020	GTPase binding	73	10	2.34	0.0001	0.0047	0.0047	0.0042	0.005	0.00125	0.00562401	0.00125	0.0001	4.2735	MF
GO:0017137	Rab GTPase binding	39	7	1.25	0.0002	0.0092	0.0092	0.00755778	0.01	0.00163636	0.00736234	0.00163636	0.0002	5.6	MF
GO:0055037	recycling endosome	16	3	0.51	0.013	0.65	0.139	0.139	0.65	0.132895	0.597921	0.132895	0.013	5.88235	CC
GO:0032838	cell projection cytoplasm	6	2	0.19	0.014	0.686	0.139	0.139	0.7	0.132895	0.597921	0.132895	0.014	10.5263	CC
GO:1904115	axon cytoplasm	6	2	0.19	0.014	0.686	0.139	0.139	0.7	0.132895	0.597921	0.132895	0.014	10.5263	CC
GO:0015629	actin cytoskeleton	125	9	3.96	0.017	0.799	0.139	0.139	0.85	0.132895	0.597921	0.132895	0.017	2.27273	CC
GO:0030424	axon	18	3	0.57	0.018	0.828	0.139	0.139	0.9	0.132895	0.597921	0.132895	0.018	5.26316	CC
