# Supplementary material for: Amphioxus functional genomics and the origins of vertebrate gene regulation
Source: Nature. 2018 Nov 21;564(7734):64–70. doi: 10.1038/s41586-018-0734-6 (PMC6292497; doi:10.1038/s41586-018-0734-6)
Supplement: Supplementary file 4 — This zipped file contains Supplementary Datasets 1-17 – see Supplementary Information document for a full Supplementary Dataset guide. [file 41586_2018_734_MOESM4_ESM.zip › 2017-11-15409B-s4/Supplementary Dataset 13.xlsx]

## Sheet: Supplementary Dataset 13
Gene	Assembly	Read length	PE/SE	Total reads	Mapped reads	%mapped reads
Dlx_15hpf_rep1	braLan71	49	SE	4403289	3130471	71.09
En_15hpf_rep1	braLan71	49	SE	3358985	1431707	42.62
En_8hpf_rep1	braLan71	49	SE	3818476	906437	23.74
Fezf_15hpf_rep1	braLan71	49	SE	4385891	1173738	26.76
Fezf_8hpf_rep1	braLan71	49	SE	1979112	477978	24.15
FoxAa_15hpf_rep1	braLan71	49	SE	4530842	2668673	58.9
Gbx_15hpf_rep1	braLan71	49	SE	3534666	2143911	60.65
Gbx_8hpf_rep1	braLan71	49	SE	1883388	466988	24.8
Hh_15hpf_rep1	braLan71	49	SE	5796853	4586772	79.13
Hh_8hpf_rep1	braLan71	49	SE	1410868	915926	64.92
Meox_15hpf_rep1	braLan71	49	SE	4631901	731035	15.78
Meox_15hpf_rep2	braLan71	49	SE	3261577	731152	22.42
Pax2.5.8_15hpf_rep1	braLan71	49	SE	5297266	1299136	24.52
Pax2.5.8_8hpf_rep1	braLan71	49	SE	1447199	476212	32.91
Pax3.7_15hpf_rep1	braLan71	49	SE	6258182	3722659	59.48
Pax4.6_15hpf_rep1	braLan71	49	SE	7815817	2825295	36.15
Rax_15hpf_rep1	braLan71	49	SE	5595637	1510656	27
Rax_8hpf_rep1	braLan71	49	SE	1116599	235648	21.1
Dhh_E95_rep1	mm10	49	SE	18158093	16463524	90.67
Dlx1_E95_rep1	mm10	49	SE	20342	18624	91.55
Dlx1_E95_rep2	mm10	49	SE	7259531	6598488	90.89
Dlx2_E95_rep1	mm10	49	SE	123820	100651	81.29
Dlx2_E95_rep2	mm10	49	SE	3067361	2297947	74.92
Dlx3_E95_rep1	mm10	49	SE	1564820	1118630	71.49
Dlx4_E95_rep1	mm10	49	SE	3744370	3267869	87.27
Dlx5_E95_rep1	mm10	49	SE	7757430	6680487	86.12
Dlx6_E95_rep1	mm10	49	SE	3050751	2350537	77.05
En1_E95_rep1	mm10	49	SE	3152361	2607310	82.71
En2_E95_rep1	mm10	49	SE	155255	116281	74.9
En2_E95_rep2	mm10	49	SE	6613286	5505883	83.25
FoxA1_E95_rep1	mm10	49	SE	3996320	3005904	75.22
FoxA2_E95_rep1	mm10	49	SE	6786	4797	70.69
FoxA2_E95_rep2	mm10	49	SE	10589397	8691400	82.08
Gbx2_E95_rep1	mm10	49	SE	3129	2271	72.58
Gbx2_E95_rep2	mm10	49	SE	8671851	5418695	62.49
Ihh_E95_rep1	mm10	49	SE	24185560	21206878	87.68
Meox1_E95_rep1	mm10	49	SE	3698	2651	71.69
Pax3_E95_rep1	mm10	49	SE	4321	3301	76.39
Pax5_E95_rep1	mm10	49	SE	29348	23307	79.42
Pax5_E95_rep2	mm10	49	SE	23153596	18287204	78.98
Pax6_E95_rep1	mm10	49	SE	10256043	7859741	76.64
Pax7_E95_rep1	mm10	49	SE	19905	16509	82.94
Pax7_E95_rep2	mm10	49	SE	12157498	10741026	88.35
Rax_E95_rep1	mm10	49	SE	34072	29293	85.97
Rax_E95_rep2	mm10	49	SE	4527489	3907505	86.31
Shh_E95_rep1	mm10	49	SE	1209745	461886	38.18
dlx1a_24hpf_rep1	danRer10	49	SE	1590834	865784	54.42
dlx1a_24hpf_rep2	danRer10	49	SE	1672612	868213	51.91
dlx2a_24hpf_rep1	danRer10	49	SE	10522049	5247337	49.87
dlx2a_24hpf_rep2	danRer10	49	SE	12173	6055	49.74
dlx2b_24hpf_rep1	danRer10	49	SE	342796	177747	51.85
dlx3b_24hpf_rep1	danRer10	49	SE	6631500	4439358	66.94
dlx4a_24hpf_rep1	danRer10	49	SE	8196376	5787306	70.61
dlx4b_24hpf_rep1	danRer10	49	SE	8451156	5785563	68.46
dlx5a_24hpf_rep1	danRer10	49	SE	5947773	3537848	59.48
dlx6a_24hpf_rep1	danRer10	49	SE	6454578	4196682	65.02
eng2a_24hpf_rep1	danRer10	49	SE	14445928	9391697	65.01
eng2a_24hpf_rep2	danRer10	49	SE	2104	1613	76.66
eng2b_24hpf_rep1	danRer10	49	SE	113743	62996	55.38
fezf1_24hpf_rep1	danRer10	49	SE	5967771	4319834	72.39
foxa1_24hpf_rep1	danRer10	49	SE	6353192	4736742	74.56
foxa1_24hpf_rep2	danRer10	49	SE	7377817	6163788	83.54
foxa2_24hpf_rep1	danRer10	49	SE	17757	10129	57.04
gbx2_24hpf_rep1	danRer10	49	SE	9390614	7767704	82.72
meox1_24hpf_rep1	danRer10	49	SE	17074	10369	60.73
meox1_24hpf_rep2	danRer10	49	SE	4704853	3281787	69.75
meox2b_24hpf_rep1	danRer10	49	SE	548518	301161	54.9
meox2b_24hpf_rep2	danRer10	49	SE	10934862	6115453	55.93
pax2a_24hpf_rep1	danRer10	49	SE	190517	121806	63.93
pax2a_24hpf_rep2	danRer10	49	SE	13718559	10967190	79.94
pax2b_24hpf_rep1	danRer10	49	SE	1512872	783279	51.77
pax2b_24hpf_rep2	danRer10	49	SE	543612	271238	49.9
pax3a_24hpf_rep1	danRer10	49	SE	9385673	7826231	83.38
pax5_24hpf_rep1	danRer10	49	SE	12158865	11348521	93.34
pax6a_24hpf_rep1	danRer10	49	SE	8467301	2640108	31.18
pax6b_24hpf_rep1	danRer10	49	SE	8968884	6083733	67.83
pax7a_24hpf_rep1	danRer10	49	SE	4877	4273	87.62
pax7b_24hpf_rep1	danRer10	49	SE	44948	28611	63.65
rx3_24hpf_rep1	danRer10	49	SE	8419354	5972038	70.93
shha_24hpf_rep1	danRer10	49	SE	5547209	3564040	64.25
shha_24hpf_rep2	danRer10	49	SE	4635846	2769364	59.74
shhb_24hpf_rep1	danRer10	49	SE	184615	58478	31.68
shhb_24hpf_rep2	danRer10	49	SE	15577	13256	85.1
