# Supplementary material for: Amphioxus functional genomics and the origins of vertebrate gene regulation
Source: Nature. 2018 Nov 21;564(7734):64–70. doi: 10.1038/s41586-018-0734-6 (PMC6292497; doi:10.1038/s41586-018-0734-6)
Supplement: Supplementary file 4 — This zipped file contains Supplementary Datasets 1-17 – see Supplementary Information document for a full Supplementary Dataset guide. [file 41586_2018_734_MOESM4_ESM.zip › 2017-11-15409B-s4/Supplementary Dataset 14.xlsx]

## Sheet: Supplementary Dataset 14
GeneID	TranscriptID
BL61971	BL61971_cuf3
BL77283	BL77283_cuf0
BL20829	BL20829_cuf0
BL20828	BL20828_cuf0
BL20825	BL20825_cuf0
BL20824	BL20824_cuf0
BL20827	BL20827_cuf0
BL20821	BL20821_evm1
BL20823	BL20823_cuf0
BL09204	BL09204_evm0
BL09205	BL09205_cuf1
BL09200	BL09200_evm0
BL09201	BL09201_cuf0
BL09202	BL09202_evm3
BL09203	BL09203_evm0
BL09209	BL09209_evm1
BL12125	BL12125_cuf0
BL12124	BL12124_evm0
BL12127	BL12127_cuf0
BL12121	BL12121_cuf0
BL12120	BL12120_cuf0
BL12123	BL12123_cuf0
BL12122	BL12122_cuf0
BL12129	BL12129_evm0
BL12128	BL12128_evm3
BL13654	BL13654_cuf0
BL19271	BL19271_evm0
BL13656	BL13656_cuf0
BL19273	BL19273_cuf0
BL13650	BL13650_cuf5
BL13651	BL13651_cuf0
BL19276	BL19276_evm18
BL13653	BL13653_cuf0
BL19278	BL19278_evm0
BL13658	BL13658_cuf0
BL13659	BL13659_evm0
BL26939	BL26939_evm0
BL26938	BL26938_evm0
BL28959	BL28959_evm0
BL28958	BL28958_evm0
BL26289	BL26289_evm0
BL26288	BL26288_evm0
BL26283	BL26283_evm0
BL26282	BL26282_evm0
BL26281	BL26281_evm0
BL26280	BL26280_evm0
BL26287	BL26287_evm0
BL26286	BL26286_evm0
BL26285	BL26285_evm0
BL26284	BL26284_evm0
BL25956	BL25956_evm0
BL25957	BL25957_evm0
BL25954	BL25954_evm0
BL25955	BL25955_evm0
BL25952	BL25952_evm0
BL25953	BL25953_evm0
BL25950	BL25950_evm0
BL25951	BL25951_evm0
BL25958	BL25958_evm0
BL25959	BL25959_evm0
BL60009	BL60009_cuf0
BL89488	BL89488_cuf0
BL21392	BL21392_evm0
BL21393	BL21393_cuf0
BL21394	BL21394_cuf3
BL21395	BL21395_cuf1
BL21396	BL21396_evm7
BL21398	BL21398_cuf1
BL21399	BL21399_cuf0
BL20820	BL20820_evm0
BL20822	BL20822_cuf1
BL02957	BL02957_cuf0
BL02951	BL02951_cuf8
BL23507	BL23507_evm0
BL23506	BL23506_cuf0
BL23505	BL23505_cuf0
BL23504	BL23504_evm1
BL23503	BL23503_cuf1
BL69540	BL69540_cuf0
BL23501	BL23501_cuf0
BL23500	BL23500_cuf4
BL69549	BL69549_cuf0
BL23509	BL23509_cuf5
BL23508	BL23508_cuf0
BL11459	BL11459_cuf1
BL84988	BL84988_cuf0
BL07349	BL07349_cuf7
BL07348	BL07348_cuf0
BL07347	BL07347_evm2
BL07346	BL07346_cuf0
BL07345	BL07345_evm0
BL07344	BL07344_cuf0
BL07343	BL07343_cuf5
BL07341	BL07341_cuf0
BL07340	BL07340_cuf0
BL23594	BL23594_evm1
BL23595	BL23595_cuf3
BL70882	BL70882_cuf0
BL23591	BL23591_cuf0
BL71308	BL71308_cuf0
BL42285	BL42285_cuf0
BL27578	BL27578_evm0
BL27579	BL27579_evm0
BL27576	BL27576_evm0
BL27577	BL27577_evm0
BL27574	BL27574_evm0
BL27575	BL27575_evm0
BL27572	BL27572_evm0
BL27573	BL27573_evm0
BL27570	BL27570_evm0
BL27571	BL27571_evm0
BL33326	BL33326_cuf0
BL09206	BL09206_cuf9
BL09207	BL09207_evm0
BL09208	BL09208_evm0
BL34678	BL34678_cuf0
BL36292	BL36292_cuf0
BL37169	BL37169_cuf0
BL13655	BL13655_evm0
BL80723	BL80723_cuf1
BL19274	BL19274_evm1
BL19275	BL19275_cuf8
BL19277	BL19277_evm0
BL00636	BL00636_evm0
BL00637	BL00637_cuf2
BL48029	BL48029_cuf4
BL00635	BL00635_evm5
BL00632	BL00632_cuf3
BL00633	BL00633_cuf3
BL00630	BL00630_evm1
BL00631	BL00631_cuf1
BL00638	BL00638_cuf0
BL29259	BL29259_evm0
BL29258	BL29258_evm0
BL29251	BL29251_evm0
BL29253	BL29253_evm0
BL29254	BL29254_evm0
BL29256	BL29256_evm0
BL30828	BL30828_evm0
BL64394	BL64394_cuf0
BL97247	BL97247_cuf6
BL97246	BL97246_cuf5
BL64399	BL64399_cuf1
BL97243	BL97243_cuf1
BL97242	BL97242_cuf0
BL97241	BL97241_cuf5
BL97240	BL97240_cuf2
BL87845	BL87845_cuf0
BL87841	BL87841_cuf0
BL87848	BL87848_cuf0
BL02671	BL02671_cuf0
BL02672	BL02672_cuf0
BL02674	BL02674_cuf0
BL02675	BL02675_cuf0
BL02676	BL02676_evm0
BL02677	BL02677_evm2
BL02678	BL02678_evm0
BL02679	BL02679_evm0
BL27671	BL27671_evm0
BL27670	BL27670_evm0
BL19540	BL19540_cuf2
BL02094	BL02094_evm0
BL02095	BL02095_cuf0
BL02096	BL02096_cuf0
BL02097	BL02097_cuf0
BL02090	BL02090_cuf1
BL02091	BL02091_cuf0
BL02092	BL02092_cuf0
BL02093	BL02093_evm0
BL27675	BL27675_evm0
BL02098	BL02098_cuf19
BL02099	BL02099_cuf4
BL19547	BL19547_cuf0
BL58790	BL58790_cuf0
BL58791	BL58791_cuf0
BL58795	BL58795_cuf0
BL58796	BL58796_cuf0
BL81442	BL81442_cuf0
BL35156	BL35156_cuf0
BL35150	BL35150_cuf0
BL09323	BL09323_evm0
BL09322	BL09322_cuf1
BL09320	BL09320_cuf0
BL09327	BL09327_cuf0
BL09326	BL09326_cuf1
BL09325	BL09325_cuf0
BL09324	BL09324_evm5
BL09329	BL09329_cuf0
BL09328	BL09328_cuf0
BL96554	BL96554_cuf2
BL25298	BL25298_evm0
BL51212	BL51212_cuf0
BL51211	BL51211_cuf0
BL90567	BL90567_cuf0
BL90560	BL90560_cuf0
BL20893	BL20893_evm0
BL20894	BL20894_cuf0
BL17955	BL17955_evm2
BL20895	BL20895_cuf1
BL22243	BL22243_cuf1
BL27885	BL27885_evm0
BL56978	BL56978_cuf0
BL56979	BL56979_cuf0
BL17951	BL17951_cuf0
BL27881	BL27881_evm0
BL22246	BL22246_cuf0
BL10019	BL10019_cuf6
BL55446	BL55446_cuf0
BL10013	BL10013_cuf0
BL10012	BL10012_evm0
BL10010	BL10010_cuf0
BL10017	BL10017_cuf1
BL10016	BL10016_cuf0
BL10014	BL10014_evm2
BL24163	BL24163_cuf0
BL24519	BL24519_cuf0
BL24518	BL24518_cuf0
BL24515	BL24515_cuf0
BL24514	BL24514_cuf0
BL24517	BL24517_evm0
BL24516	BL24516_cuf0
BL24511	BL24511_evm0
BL24510	BL24510_cuf1
BL24513	BL24513_cuf0
BL24512	BL24512_cuf8
BL77685	BL77685_cuf0
BL89915	BL89915_cuf0
BL89917	BL89917_cuf0
BL74792	BL74792_cuf0
BL74794	BL74794_cuf0
BL15551	BL15551_cuf0
BL14819	BL14819_cuf7
BL14818	BL14818_cuf2
BL14817	BL14817_evm0
BL14816	BL14816_cuf0
BL14815	BL14815_cuf1
BL14814	BL14814_evm0
BL14813	BL14813_cuf0
BL25482	BL25482_evm0
BL14811	BL14811_cuf0
BL14810	BL14810_evm3
BL25483	BL25483_evm0
BL25484	BL25484_evm0
BL15554	BL15554_cuf2
BL15557	BL15557_cuf0
BL15556	BL15556_cuf0
BL15559	BL15559_evm4
BL25489	BL25489_evm0
BL95810	BL95810_evm0
BL95811	BL95811_evm2
BL85110	BL85110_cuf0
BL85111	BL85111_cuf2
BL85119	BL85119_cuf0
BL18066	BL18066_cuf0
BL18067	BL18067_cuf0
BL18064	BL18064_evm0
BL18065	BL18065_cuf0
BL18062	BL18062_cuf0
BL18063	BL18063_evm0
BL18060	BL18060_cuf0
BL18061	BL18061_cuf0
BL18068	BL18068_evm0
BL18069	BL18069_cuf0
BL20981	BL20981_evm4
BL20986	BL20986_cuf1
BL20987	BL20987_cuf8
BL20985	BL20985_cuf1
BL20988	BL20988_cuf0
BL20989	BL20989_cuf6
BL17562	BL17562_cuf0
BL17563	BL17563_evm3
BL17560	BL17560_cuf3
BL17561	BL17561_cuf3
BL17566	BL17566_cuf1
BL17567	BL17567_evm1
BL17564	BL17564_cuf7
BL17565	BL17565_cuf0
BL17568	BL17568_evm1
BL17569	BL17569_cuf0
BL05846	BL05846_evm0
BL05847	BL05847_cuf0
BL05844	BL05844_cuf1
BL05845	BL05845_evm0
BL05842	BL05842_cuf1
BL05843	BL05843_cuf5
BL05840	BL05840_evm0
BL05841	BL05841_cuf1
BL05848	BL05848_cuf2
BL05849	BL05849_cuf1
BL14031	BL14031_evm0
BL14030	BL14030_cuf4
BL14034	BL14034_cuf1
BL14037	BL14037_cuf2
BL14039	BL14039_cuf1
BL14038	BL14038_cuf0
BL21215	BL21215_cuf1
BL21214	BL21214_evm5
BL21217	BL21217_cuf0
BL21216	BL21216_evm4
BL21211	BL21211_evm0
BL21213	BL21213_cuf0
BL21219	BL21219_cuf3
BL21218	BL21218_evm0
BL85933	BL85933_cuf0
BL85930	BL85930_cuf1
BL79565	BL79565_cuf1
BL18835	BL18835_cuf0
BL20165	BL20165_cuf0
BL20166	BL20166_evm0
BL18836	BL18836_cuf0
BL20160	BL20160_cuf0
BL20161	BL20161_cuf6
BL18833	BL18833_cuf0
BL31460	BL31460_evm0
BL20168	BL20168_cuf0
BL18838	BL18838_cuf0
BL31464	BL31464_evm0
BL73800	BL73800_cuf0
BL95658	BL95658_evm1
BL31125	BL31125_evm0
BL81132	BL81132_cuf0
BL42366	BL42366_cuf0
BL31128	BL31128_evm0
BL43335	BL43335_cuf0
BL36156	BL36156_cuf0
BL36151	BL36151_cuf0
BL37823	BL37823_cuf0
BL37824	BL37824_cuf0
BL66274	BL66274_cuf0
BL11354	BL11354_cuf0
BL13126	BL13126_cuf2
BL41048	BL41048_cuf1
BL41041	BL41041_cuf0
BL08308	BL08308_evm0
BL08309	BL08309_cuf0
BL13124	BL13124_evm0
BL08302	BL08302_cuf1
BL08300	BL08300_evm0
BL08301	BL08301_evm0
BL08306	BL08306_evm0
BL08307	BL08307_cuf7
BL08304	BL08304_evm0
BL08305	BL08305_cuf0
BL00369	BL00369_cuf5
BL11612	BL11612_evm0
BL11613	BL11613_cuf1
BL11610	BL11610_cuf0
BL11611	BL11611_cuf4
BL11616	BL11616_cuf0
BL11617	BL11617_cuf0
BL11614	BL11614_cuf6
BL11615	BL11615_evm0
BL11618	BL11618_cuf0
BL11619	BL11619_cuf3
BL03466	BL03466_evm0
BL03467	BL03467_cuf0
BL03464	BL03464_cuf0
BL03465	BL03465_cuf2
BL16969	BL16969_cuf0
BL03463	BL03463_cuf5
BL03460	BL03460_cuf0
BL03461	BL03461_cuf1
BL16965	BL16965_cuf3
BL16964	BL16964_cuf5
BL16967	BL16967_cuf3
BL16966	BL16966_cuf1
BL16961	BL16961_evm0
BL16960	BL16960_evm0
BL03468	BL03468_cuf26
BL16962	BL16962_cuf4
BL04162	BL04162_evm1
BL04163	BL04163_cuf1
BL04160	BL04160_evm0
BL04161	BL04161_evm0
BL04166	BL04166_cuf10
BL04167	BL04167_evm1
BL04164	BL04164_cuf0
BL04165	BL04165_cuf3
BL31376	BL31376_evm0
BL04168	BL04168_cuf0
BL04169	BL04169_cuf0
BL22831	BL22831_evm0
BL22832	BL22832_cuf3
BL22833	BL22833_evm2
BL09499	BL09499_evm5
BL09498	BL09498_evm1
BL22836	BL22836_cuf1
BL22837	BL22837_evm0
BL09495	BL09495_cuf0
BL22839	BL22839_evm0
BL09497	BL09497_cuf1
BL09496	BL09496_evm0
BL09490	BL09490_cuf2
BL09493	BL09493_cuf2
BL09492	BL09492_cuf2
BL29772	BL29772_evm0
BL84984	BL84984_cuf0
BL29770	BL29770_evm0
BL29771	BL29771_evm0
BL29776	BL29776_evm0
BL29777	BL29777_evm0
BL29774	BL29774_evm0
BL29775	BL29775_evm0
BL29778	BL29778_evm0
BL29779	BL29779_evm0
BL16341	BL16341_cuf5
BL16340	BL16340_cuf0
BL16343	BL16343_cuf1
BL16342	BL16342_cuf0
BL16345	BL16345_cuf2
BL16347	BL16347_cuf6
BL16346	BL16346_evm0
BL16349	BL16349_cuf2
BL16348	BL16348_cuf0
BL07342	BL07342_cuf2
BL53531	BL53531_cuf0
BL58616	BL58616_cuf0
BL58610	BL58610_cuf0
BL51975	BL51975_cuf0
BL51974	BL51974_cuf1
BL44790	BL44790_cuf0
BL28421	BL28421_evm0
BL28420	BL28420_evm0
BL28423	BL28423_evm0
BL28422	BL28422_evm0
BL13449	BL13449_evm4
BL13448	BL13448_cuf0
BL28427	BL28427_evm0
BL28426	BL28426_evm0
BL28429	BL28429_evm0
BL19779	BL19779_evm0
BL13447	BL13447_evm0
BL13446	BL13446_cuf1
BL13441	BL13441_evm0
BL13440	BL13440_cuf0
BL13443	BL13443_cuf0
BL13442	BL13442_evm0
BL54615	BL54615_cuf0
BL10938	BL10938_evm6
BL10939	BL10939_evm1
BL10934	BL10934_cuf0
BL10935	BL10935_evm1
BL10936	BL10936_cuf1
BL10937	BL10937_cuf0
BL10931	BL10931_cuf0
BL10932	BL10932_cuf0
BL10933	BL10933_cuf0
BL20571	BL20571_cuf1
BL76452	BL76452_cuf5
BL68868	BL68868_cuf0
BL23434	BL23434_cuf0
BL96262	BL96262_cuf1
BL96263	BL96263_cuf0
BL96260	BL96260_cuf1
BL96261	BL96261_cuf0
BL96266	BL96266_cuf5
BL96267	BL96267_cuf2
BL96264	BL96264_cuf1
BL96265	BL96265_cuf4
BL96268	BL96268_cuf3
BL96269	BL96269_cuf6
BL60472	BL60472_cuf0
BL26816	BL26816_evm0
BL26817	BL26817_evm0
BL26812	BL26812_evm0
BL26813	BL26813_evm0
BL26810	BL26810_evm0
BL26811	BL26811_evm0
BL72426	BL72426_cuf0
BL72427	BL72427_cuf0
BL26818	BL26818_evm0
BL26819	BL26819_evm0
BL31708	BL31708_evm0
BL31709	BL31709_evm0
BL31702	BL31702_evm0
BL31703	BL31703_evm0
BL31700	BL31700_evm0
BL31701	BL31701_evm0
BL31706	BL31706_evm0
BL31707	BL31707_evm0
BL31704	BL31704_evm0
BL31705	BL31705_evm0
BL85095	BL85095_cuf0
BL85094	BL85094_cuf0
BL85096	BL85096_cuf0
BL52138	BL52138_cuf0
BL22742	BL22742_evm1
BL17247	BL17247_cuf3
BL17246	BL17246_cuf0
BL17245	BL17245_cuf0
BL17244	BL17244_cuf0
BL17243	BL17243_cuf0
BL17242	BL17242_cuf0
BL17241	BL17241_cuf0
BL17240	BL17240_evm0
BL17249	BL17249_cuf2
BL17248	BL17248_cuf4
BL30596	BL30596_evm0
BL41535	BL41535_cuf0
BL41531	BL41531_cuf0
BL30590	BL30590_evm0
BL10196	BL10196_cuf0
BL30592	BL30592_evm0
BL30899	BL30899_evm0
BL30898	BL30898_evm0
BL30895	BL30895_evm0
BL30894	BL30894_evm0
BL30897	BL30897_evm0
BL30896	BL30896_evm0
BL30891	BL30891_evm0
BL30890	BL30890_evm0
BL30893	BL30893_evm0
BL30892	BL30892_evm0
BL06943	BL06943_evm0
BL26045	BL26045_evm0
BL26044	BL26044_evm0
BL26047	BL26047_evm0
BL26046	BL26046_evm0
BL26041	BL26041_evm0
BL26040	BL26040_evm0
BL26043	BL26043_evm0
BL26042	BL26042_evm0
BL26049	BL26049_evm0
BL26048	BL26048_evm0
BL30271	BL30271_evm0
BL30270	BL30270_evm0
BL30273	BL30273_evm0
BL30272	BL30272_evm0
BL30275	BL30275_evm0
BL30277	BL30277_evm0
BL30276	BL30276_evm0
BL30279	BL30279_evm0
BL18431	BL18431_cuf0
BL02209	BL02209_cuf1
BL02208	BL02208_cuf0
BL02205	BL02205_cuf0
BL02204	BL02204_cuf1
BL02207	BL02207_cuf2
BL02206	BL02206_cuf1
BL02201	BL02201_evm0
BL02200	BL02200_cuf0
BL02203	BL02203_cuf1
BL02202	BL02202_evm0
BL18437	BL18437_cuf0
BL18436	BL18436_cuf5
BL25534	BL25534_evm0
BL25535	BL25535_evm0
BL25536	BL25536_evm0
BL25537	BL25537_evm1
BL25530	BL25530_evm0
BL25531	BL25531_evm0
BL25532	BL25532_evm0
BL25533	BL25533_evm0
BL25538	BL25538_evm0
BL25539	BL25539_evm0
BL07189	BL07189_cuf1
BL07188	BL07188_cuf0
BL07181	BL07181_evm0
BL07180	BL07180_cuf0
BL07183	BL07183_cuf3
BL07182	BL07182_cuf5
BL07185	BL07185_evm3
BL07184	BL07184_evm2
BL07187	BL07187_cuf0
BL07186	BL07186_cuf3
BL05723	BL05723_cuf0
BL86525	BL86525_cuf0
BL45779	BL45779_cuf0
BL80965	BL80965_cuf0
BL80961	BL80961_cuf10
BL05728	BL05728_cuf6
BL35585	BL35585_cuf0
BL35581	BL35581_cuf0
BL35583	BL35583_cuf0
BL42450	BL42450_cuf0
BL06278	BL06278_cuf0
BL06279	BL06279_evm2
BL46221	BL46221_cuf0
BL06270	BL06270_cuf0
BL06273	BL06273_cuf0
BL06274	BL06274_cuf2
BL06275	BL06275_evm0
BL06276	BL06276_cuf9
BL06277	BL06277_cuf6
BL01695	BL01695_evm0
BL36748	BL36748_cuf0
BL03989	BL03989_cuf0
BL03985	BL03985_cuf8
BL59016	BL59016_cuf0
BL03986	BL03986_evm0
BL03981	BL03981_cuf0
BL03980	BL03980_evm0
BL03983	BL03983_cuf0
BL03982	BL03982_cuf0
BL01727	BL01727_cuf0
BL01726	BL01726_cuf0
BL01725	BL01725_cuf0
BL01724	BL01724_cuf0
BL01723	BL01723_cuf0
BL01722	BL01722_cuf3
BL01721	BL01721_cuf2
BL01720	BL01720_cuf0
BL13931	BL13931_cuf0
BL13930	BL13930_evm0
BL13933	BL13933_evm9
BL13932	BL13932_cuf0
BL13935	BL13935_evm1
BL13934	BL13934_cuf1
BL01729	BL01729_cuf0
BL13936	BL13936_cuf3
BL66339	BL66339_cuf0
BL66338	BL66338_cuf0
BL33749	BL33749_cuf0
BL65826	BL65826_cuf0
BL05118	BL05118_cuf6
BL05119	BL05119_cuf16
BL05110	BL05110_evm1
BL05111	BL05111_evm1
BL05112	BL05112_cuf2
BL05113	BL05113_cuf0
BL05114	BL05114_cuf0
BL05115	BL05115_cuf0
BL05116	BL05116_evm1
BL05117	BL05117_cuf0
BL55816	BL55816_cuf0
BL34210	BL34210_cuf0
BL44202	BL44202_cuf0
BL04647	BL04647_evm0
BL04646	BL04646_cuf1
BL04645	BL04645_cuf2
BL04644	BL04644_evm0
BL04643	BL04643_cuf2
BL04641	BL04641_cuf0
BL04640	BL04640_cuf0
BL04649	BL04649_cuf2
BL04648	BL04648_cuf0
BL11797	BL11797_cuf1
BL11796	BL11796_cuf0
BL11795	BL11795_cuf0
BL11794	BL11794_cuf0
BL11793	BL11793_evm4
BL11792	BL11792_cuf0
BL11791	BL11791_cuf0
BL11790	BL11790_cuf1
BL83987	BL83987_cuf0
BL11799	BL11799_evm0
BL11798	BL11798_evm0
BL29093	BL29093_evm0
BL29092	BL29092_evm0
BL29091	BL29091_evm0
BL29090	BL29090_evm0
BL29097	BL29097_evm0
BL29096	BL29096_evm0
BL29095	BL29095_evm0
BL29094	BL29094_evm0
BL29099	BL29099_evm0
BL29098	BL29098_evm0
BL28322	BL28322_evm0
BL28323	BL28323_evm0
BL28320	BL28320_evm0
BL28321	BL28321_evm0
BL28326	BL28326_evm0
BL28327	BL28327_evm0
BL28324	BL28324_evm0
BL28325	BL28325_evm0
BL28328	BL28328_evm0
BL28329	BL28329_evm0
BL46584	BL46584_cuf0
BL96938	BL96938_cuf4
BL96939	BL96939_cuf3
BL96936	BL96936_cuf4
BL96934	BL96934_cuf0
BL96935	BL96935_cuf1
BL96933	BL96933_cuf12
BL96930	BL96930_cuf1
BL96931	BL96931_cuf2
BL31949	BL31949_evm0
BL31247	BL31247_evm0
BL50947	BL50947_cuf0
BL97089	BL97089_cuf1
BL97088	BL97088_cuf10
BL59849	BL59849_cuf0
BL97080	BL97080_cuf0
BL59841	BL59841_cuf0
BL97084	BL97084_cuf6
BL97087	BL97087_cuf1
BL54383	BL54383_cuf0
BL31942	BL31942_evm0
BL29637	BL29637_evm0
BL12212	BL12212_evm1
BL29635	BL29635_evm0
BL12210	BL12210_cuf1
BL12217	BL12217_cuf1
BL29632	BL29632_evm0
BL12215	BL12215_cuf0
BL12214	BL12214_evm0
BL12219	BL12219_cuf0
BL12218	BL12218_cuf0
BL29639	BL29639_evm0
BL29638	BL29638_evm0
BL31946	BL31946_evm0
BL31947	BL31947_evm0
BL95627	BL95627_evm1
BL95626	BL95626_evm0
BL95625	BL95625_evm1
BL95624	BL95624_evm2
BL95623	BL95623_evm2
BL95622	BL95622_evm0
BL95621	BL95621_evm1
BL95620	BL95620_evm1
BL95629	BL95629_evm0
BL95628	BL95628_evm3
BL74935	BL74935_cuf0
BL08881	BL08881_cuf0
BL08880	BL08880_cuf0
BL08883	BL08883_cuf0
BL08882	BL08882_cuf0
BL08885	BL08885_cuf4
BL08884	BL08884_evm13
BL08887	BL08887_cuf0
BL08886	BL08886_cuf0
BL08889	BL08889_cuf1
BL08888	BL08888_cuf0
BL14689	BL14689_cuf0
BL14682	BL14682_cuf1
BL14683	BL14683_cuf0
BL14680	BL14680_cuf0
BL14681	BL14681_cuf0
BL14686	BL14686_evm1
BL14687	BL14687_cuf5
BL14685	BL14685_cuf0
BL52560	BL52560_cuf0
BL52565	BL52565_cuf0
BL52567	BL52567_cuf0
BL52569	BL52569_cuf0
BL30693	BL30693_evm0
BL20339	BL20339_cuf0
BL20338	BL20338_cuf0
BL20335	BL20335_cuf0
BL20337	BL20337_cuf0
BL20336	BL20336_cuf0
BL20331	BL20331_cuf0
BL20330	BL20330_cuf0
BL20333	BL20333_evm1
BL20332	BL20332_evm1
BL69097	BL69097_cuf0
BL69098	BL69098_cuf0
BL76399	BL76399_cuf0
BL22186	BL22186_cuf0
BL22187	BL22187_cuf0
BL22180	BL22180_evm0
BL22181	BL22181_cuf4
BL22182	BL22182_cuf1
BL22183	BL22183_cuf1
BL76391	BL76391_cuf0
BL76393	BL76393_cuf0
BL22189	BL22189_cuf2
BL27648	BL27648_evm0
BL19558	BL19558_evm1
BL27644	BL27644_evm0
BL19554	BL19554_cuf1
BL27646	BL27646_evm0
BL19556	BL19556_cuf9
BL19551	BL19551_cuf3
BL19550	BL19550_cuf6
BL27642	BL27642_evm0
BL27643	BL27643_evm0
BL96547	BL96547_cuf1
BL96546	BL96546_cuf0
BL96545	BL96545_cuf7
BL96544	BL96544_cuf6
BL96543	BL96543_cuf1
BL96542	BL96542_cuf3
BL96541	BL96541_cuf2
BL96540	BL96540_cuf0
BL96549	BL96549_cuf14
BL24179	BL24179_cuf3
BL24178	BL24178_cuf0
BL24173	BL24173_cuf0
BL24172	BL24172_evm0
BL24171	BL24171_cuf1
BL24177	BL24177_cuf0
BL24176	BL24176_evm0
BL24175	BL24175_cuf0
BL24174	BL24174_cuf0
BL45802	BL45802_cuf0
BL26999	BL26999_evm0
BL26998	BL26998_evm0
BL26993	BL26993_evm0
BL26992	BL26992_evm0
BL26991	BL26991_evm0
BL26990	BL26990_evm0
BL26997	BL26997_evm0
BL26996	BL26996_evm0
BL26995	BL26995_evm0
BL26994	BL26994_evm0
BL19453	BL19453_cuf1
BL75605	BL75605_cuf0
BL19454	BL19454_evm0
BL19455	BL19455_evm0
BL88025	BL88025_cuf0
BL71689	BL71689_cuf0
BL37477	BL37477_cuf2
BL37473	BL37473_cuf0
BL00639	BL00639_evm0
BL71605	BL71605_cuf1
BL29250	BL29250_evm0
BL18405	BL18405_cuf0
BL18406	BL18406_cuf4
BL18407	BL18407_cuf0
BL18400	BL18400_cuf0
BL18401	BL18401_evm0
BL18402	BL18402_cuf0
BL18403	BL18403_cuf0
BL29255	BL29255_evm0
BL18408	BL18408_cuf0
BL18409	BL18409_cuf0
BL40617	BL40617_cuf0
BL16538	BL16538_cuf5
BL16539	BL16539_cuf1
BL16532	BL16532_cuf45
BL16533	BL16533_cuf5
BL16530	BL16530_cuf27
BL16531	BL16531_evm3
BL16536	BL16536_evm0
BL16537	BL16537_cuf1
BL16534	BL16534_cuf0
BL16535	BL16535_evm1
BL45056	BL45056_cuf0
BL45050	BL45050_cuf0
BL46591	BL46591_cuf0
BL34350	BL34350_cuf0
BL22008	BL22008_cuf5
BL87595	BL87595_cuf0
BL28698	BL28698_evm0
BL28699	BL28699_evm0
BL28692	BL28692_evm0
BL28693	BL28693_evm0
BL28690	BL28690_evm0
BL28691	BL28691_evm0
BL28696	BL28696_evm0
BL28697	BL28697_evm0
BL28694	BL28694_evm0
BL28695	BL28695_evm0
BL57343	BL57343_cuf0
BL47353	BL47353_cuf0
BL88815	BL88815_cuf0
BL22457	BL22457_cuf0
BL07068	BL07068_cuf0
BL07069	BL07069_cuf0
BL07066	BL07066_cuf0
BL07067	BL07067_evm0
BL07064	BL07064_cuf0
BL07065	BL07065_evm0
BL07062	BL07062_evm0
BL07063	BL07063_cuf0
BL07060	BL07060_cuf0
BL97249	BL97249_cuf8
BL97248	BL97248_cuf7
BL97245	BL97245_cuf4
BL02016	BL02016_cuf0
BL51523	BL51523_cuf0
BL59737	BL59737_cuf0
BL59736	BL59736_cuf0
BL12949	BL12949_cuf2
BL12948	BL12948_cuf0
BL12947	BL12947_cuf2
BL12946	BL12946_cuf0
BL12945	BL12945_evm0
BL12944	BL12944_evm0
BL12943	BL12943_cuf0
BL12942	BL12942_cuf0
BL12941	BL12941_cuf0
BL12940	BL12940_cuf1
BL13018	BL13018_evm0
BL13019	BL13019_evm0
BL13013	BL13013_cuf0
BL13010	BL13010_cuf0
BL13011	BL13011_cuf1
BL13016	BL13016_cuf2
BL13017	BL13017_cuf2
BL13014	BL13014_cuf0
BL67786	BL67786_cuf0
BL79228	BL79228_cuf0
BL12958	BL12958_cuf1
BL12959	BL12959_cuf0
BL12955	BL12955_cuf2
BL12950	BL12950_evm0
BL09898	BL09898_cuf0
BL09892	BL09892_cuf12
BL09894	BL09894_cuf0
BL09897	BL09897_cuf5
BL08768	BL08768_evm1
BL08769	BL08769_cuf17
BL00577	BL00577_cuf0
BL00576	BL00576_cuf0
BL00571	BL00571_evm1
BL00570	BL00570_cuf6
BL00573	BL00573_evm0
BL00572	BL00572_evm2
BL08760	BL08760_evm1
BL08761	BL08761_cuf8
BL08762	BL08762_evm0
BL08763	BL08763_evm4
BL08764	BL08764_cuf0
BL08765	BL08765_evm0
BL08766	BL08766_evm0
BL08767	BL08767_cuf4
BL46515	BL46515_cuf0
BL56483	BL56483_cuf1
BL97168	BL97168_cuf2
BL97169	BL97169_cuf1
BL97166	BL97166_cuf13
BL97167	BL97167_cuf0
BL97164	BL97164_cuf4
BL97165	BL97165_cuf0
BL97162	BL97162_cuf2
BL97163	BL97163_cuf0
BL97160	BL97160_cuf16
BL97161	BL97161_cuf0
BL03004	BL03004_evm0
BL03006	BL03006_cuf0
BL03007	BL03007_evm2
BL03000	BL03000_evm0
BL03001	BL03001_evm0
BL03002	BL03002_evm0
BL03003	BL03003_cuf2
BL38853	BL38853_cuf0
BL03008	BL03008_cuf5
BL10699	BL10699_cuf1
BL41159	BL41159_cuf0
BL89231	BL89231_cuf0
BL89235	BL89235_cuf0
BL17070	BL17070_cuf0
BL17071	BL17071_cuf2
BL17072	BL17072_evm4
BL17073	BL17073_cuf3
BL17074	BL17074_evm0
BL17075	BL17075_cuf0
BL17077	BL17077_evm0
BL17078	BL17078_cuf0
BL17079	BL17079_cuf0
BL14529	BL14529_cuf3
BL14528	BL14528_cuf0
BL14527	BL14527_cuf17
BL14526	BL14526_evm6
BL14525	BL14525_cuf0
BL14524	BL14524_evm0
BL14523	BL14523_cuf0
BL14522	BL14522_cuf0
BL14521	BL14521_cuf2
BL14520	BL14520_cuf9
BL76026	BL76026_cuf0
BL76027	BL76027_cuf1
BL76025	BL76025_cuf0
BL06955	BL06955_cuf4
BL07155	BL07155_cuf0
BL22418	BL22418_cuf1
BL22419	BL22419_cuf0
BL22417	BL22417_cuf1
BL74875	BL74875_cuf0
BL22412	BL22412_cuf1
BL22413	BL22413_cuf0
BL22410	BL22410_evm0
BL08935	BL08935_cuf2
BL08934	BL08934_cuf0
BL77993	BL77993_cuf0
BL17694	BL17694_cuf1
BL17695	BL17695_evm0
BL17696	BL17696_cuf1
BL17697	BL17697_cuf1
BL17690	BL17690_cuf2
BL17691	BL17691_cuf0
BL17692	BL17692_cuf4
BL17693	BL17693_evm0
BL03818	BL03818_cuf0
BL17698	BL17698_cuf0
BL17699	BL17699_evm2
BL32303	BL32303_evm0
BL90247	BL90247_cuf0
BL32300	BL32300_evm0
BL32307	BL32307_evm1
BL32305	BL32305_evm0
BL15698	BL15698_evm2
BL15697	BL15697_cuf0
BL15694	BL15694_cuf0
BL15692	BL15692_cuf1
BL15693	BL15693_evm4
BL15691	BL15691_cuf0
BL18523	BL18523_evm0
BL18522	BL18522_cuf0
BL18521	BL18521_cuf1
BL18520	BL18520_cuf0
BL18526	BL18526_cuf0
BL18525	BL18525_cuf0
BL18524	BL18524_evm2
BL18529	BL18529_evm0
BL18528	BL18528_cuf0
BL72825	BL72825_cuf0
BL26412	BL26412_evm0
BL26413	BL26413_evm0
BL26410	BL26410_evm0
BL26411	BL26411_evm0
BL26416	BL26416_evm0
BL26417	BL26417_evm0
BL26414	BL26414_evm0
BL26415	BL26415_evm0
BL26418	BL26418_evm0
BL26419	BL26419_evm0
BL25141	BL25141_evm0
BL25140	BL25140_evm0
BL25143	BL25143_evm0
BL25142	BL25142_evm0
BL25145	BL25145_evm0
BL25144	BL25144_evm0
BL25147	BL25147_evm0
BL25146	BL25146_evm0
BL25149	BL25149_evm0
BL24818	BL24818_cuf0
BL24819	BL24819_cuf0
BL24814	BL24814_cuf0
BL24816	BL24816_cuf1
BL24817	BL24817_cuf0
BL24810	BL24810_cuf0
BL24811	BL24811_cuf0
BL24812	BL24812_cuf0
BL24813	BL24813_evm0
BL86959	BL86959_cuf0
BL19692	BL19692_cuf0
BL19693	BL19693_cuf2
BL19690	BL19690_cuf0
BL19691	BL19691_cuf1
BL19696	BL19696_evm0
BL19697	BL19697_cuf1
BL19694	BL19694_evm0
BL19695	BL19695_cuf0
BL19698	BL19698_evm0
BL19699	BL19699_cuf4
BL74058	BL74058_cuf0
BL35311	BL35311_cuf0
BL31870	BL31870_evm0
BL30499	BL30499_evm0
BL30498	BL30498_evm0
BL30491	BL30491_evm0
BL30490	BL30490_evm0
BL30493	BL30493_evm0
BL30492	BL30492_evm0
BL30495	BL30495_evm0
BL30494	BL30494_evm0
BL30497	BL30497_evm0
BL30496	BL30496_evm0
BL06607	BL06607_evm1
BL06606	BL06606_cuf0
BL06601	BL06601_cuf3
BL06600	BL06600_cuf0
BL06603	BL06603_evm0
BL06602	BL06602_cuf17
BL06609	BL06609_cuf5
BL01950	BL01950_cuf10
BL01951	BL01951_evm7
BL01952	BL01952_cuf1
BL01953	BL01953_cuf1
BL01954	BL01954_cuf0
BL01955	BL01955_evm13
BL01956	BL01956_cuf4
BL01959	BL01959_cuf17
BL95790	BL95790_evm1
BL95796	BL95796_evm0
BL72040	BL72040_cuf0
BL72045	BL72045_cuf0
BL72046	BL72046_cuf0
BL31368	BL31368_evm0
BL31360	BL31360_evm0
BL31361	BL31361_evm0
BL31362	BL31362_evm0
BL31363	BL31363_evm0
BL31365	BL31365_evm0
BL31366	BL31366_evm0
BL31367	BL31367_evm0
BL57823	BL57823_cuf0
BL57827	BL57827_cuf0
BL57359	BL57359_cuf1
BL57829	BL57829_cuf0
BL57358	BL57358_cuf0
BL01374	BL01374_evm0
BL01375	BL01375_cuf0
BL01376	BL01376_cuf1
BL01377	BL01377_cuf0
BL01370	BL01370_cuf0
BL01371	BL01371_cuf0
BL01372	BL01372_cuf1
BL01373	BL01373_cuf0
BL01378	BL01378_evm0
BL01379	BL01379_evm0
BL57349	BL57349_cuf0
BL84561	BL84561_cuf0
BL11120	BL11120_evm7
BL11121	BL11121_cuf1
BL11122	BL11122_evm0
BL11123	BL11123_cuf0
BL11124	BL11124_cuf0
BL11125	BL11125_cuf0
BL11126	BL11126_cuf0
BL11127	BL11127_evm3
BL11128	BL11128_evm0
BL11129	BL11129_cuf0
BL73312	BL73312_cuf0
BL97187	BL97187_cuf10
BL97188	BL97188_cuf0
BL47562	BL47562_cuf0
BL47561	BL47561_cuf0
BL79852	BL79852_cuf0
BL11567	BL11567_cuf0
BL04470	BL04470_evm0
BL04471	BL04471_evm4
BL04472	BL04472_cuf5
BL04474	BL04474_cuf1
BL04475	BL04475_cuf0
BL04476	BL04476_evm5
BL04477	BL04477_cuf1
BL04479	BL04479_evm6
BL16691	BL16691_cuf2
BL16690	BL16690_evm1
BL29440	BL29440_evm0
BL29441	BL29441_evm0
BL29442	BL29442_evm0
BL29443	BL29443_evm0
BL29444	BL29444_evm0
BL29445	BL29445_evm0
BL29446	BL29446_evm0
BL29447	BL29447_evm0
BL29448	BL29448_evm0
BL29449	BL29449_evm0
BL27799	BL27799_evm0
BL16479	BL16479_cuf0
BL16478	BL16478_evm10
BL16477	BL16477_cuf1
BL16476	BL16476_cuf10
BL16475	BL16475_evm1
BL16474	BL16474_cuf1
BL16473	BL16473_cuf0
BL16472	BL16472_evm14
BL16471	BL16471_cuf2
BL16470	BL16470_evm0
BL16698	BL16698_cuf0
BL18468	BL18468_evm1
BL04294	BL04294_cuf1
BL04295	BL04295_cuf5
BL04296	BL04296_cuf0
BL04297	BL04297_cuf29
BL04290	BL04290_evm0
BL04291	BL04291_cuf0
BL04292	BL04292_cuf0
BL04293	BL04293_cuf2
BL04298	BL04298_evm0
BL04299	BL04299_evm0
BL48270	BL48270_cuf0
BL07929	BL07929_evm0
BL07928	BL07928_cuf1
BL07927	BL07927_cuf0
BL07926	BL07926_cuf0
BL07925	BL07925_cuf1
BL07923	BL07923_evm0
BL07922	BL07922_cuf0
BL07921	BL07921_cuf2
BL28719	BL28719_evm0
BL28718	BL28718_evm0
BL28717	BL28717_evm0
BL28716	BL28716_evm0
BL28715	BL28715_evm0
BL28714	BL28714_evm0
BL28713	BL28713_evm0
BL28712	BL28712_evm0
BL28711	BL28711_evm0
BL28710	BL28710_evm0
BL57012	BL57012_cuf1
BL95854	BL95854_evm0
BL95857	BL95857_evm3
BL95858	BL95858_evm1
BL95859	BL95859_evm0
BL52750	BL52750_cuf0
BL52757	BL52757_cuf0
BL81275	BL81275_cuf0
BL95274	BL95274_evm0
BL95275	BL95275_evm1
BL95276	BL95276_evm0
BL95277	BL95277_evm1
BL95270	BL95270_evm0
BL95271	BL95271_evm2
BL95272	BL95272_evm0
BL95273	BL95273_evm2
BL95278	BL95278_evm1
BL95279	BL95279_evm0
BL78557	BL78557_cuf0
BL00916	BL00916_cuf0
BL78551	BL78551_cuf0
BL61439	BL61439_cuf0
BL61436	BL61436_cuf0
BL53809	BL53809_cuf0
BL09178	BL09178_cuf4
BL09179	BL09179_cuf0
BL22719	BL22719_cuf2
BL22718	BL22718_cuf0
BL22715	BL22715_cuf0
BL22714	BL22714_cuf0
BL09170	BL09170_evm4
BL22711	BL22711_evm0
BL22710	BL22710_cuf1
BL09174	BL09174_cuf2
BL09175	BL09175_evm0
BL90737	BL90737_cuf0
BL90735	BL90735_cuf0
BL90738	BL90738_cuf0
BL15106	BL15106_cuf4
BL15107	BL15107_evm2
BL15104	BL15104_cuf0
BL15105	BL15105_evm1
BL15102	BL15102_cuf0
BL15103	BL15103_evm0
BL15100	BL15100_cuf0
BL15101	BL15101_cuf33
BL15108	BL15108_cuf0
BL96770	BL96770_cuf0
BL96771	BL96771_cuf8
BL96772	BL96772_cuf0
BL96773	BL96773_cuf1
BL96774	BL96774_cuf0
BL96775	BL96775_cuf4
BL96776	BL96776_cuf7
BL96777	BL96777_cuf8
BL96778	BL96778_cuf9
BL96779	BL96779_cuf10
BL96392	BL96392_cuf71
BL96393	BL96393_cuf72
BL68575	BL68575_cuf0
BL68574	BL68574_cuf0
BL60740	BL60740_cuf0
BL02853	BL02853_cuf0
BL29879	BL29879_evm0
BL29878	BL29878_evm0
BL29871	BL29871_evm0
BL29870	BL29870_evm0
BL29873	BL29873_evm0
BL29872	BL29872_evm0
BL29875	BL29875_evm1
BL29874	BL29874_evm0
BL29877	BL29877_evm0
BL29876	BL29876_evm0
BL96194	BL96194_cuf2
BL96195	BL96195_cuf1
BL96196	BL96196_cuf0
BL96197	BL96197_cuf6
BL96190	BL96190_cuf1
BL96191	BL96191_cuf2
BL96192	BL96192_cuf4
BL96193	BL96193_cuf5
BL96198	BL96198_cuf7
BL96199	BL96199_cuf0
BL16037	BL16037_evm0
BL16036	BL16036_cuf3
BL16034	BL16034_cuf15
BL90565	BL90565_cuf0
BL16032	BL16032_cuf0
BL19908	BL19908_cuf1
BL19909	BL19909_cuf0
BL16031	BL16031_cuf0
BL19902	BL19902_cuf2
BL19903	BL19903_cuf0
BL19900	BL19900_cuf0
BL19906	BL19906_cuf0
BL19907	BL19907_cuf1
BL19904	BL19904_cuf0
BL19905	BL19905_cuf0
BL41968	BL41968_cuf0
BL53078	BL53078_cuf0
BL53075	BL53075_cuf0
BL53076	BL53076_cuf0
BL16971	BL16971_evm0
BL23244	BL23244_evm2
BL23245	BL23245_cuf1
BL15957	BL15957_cuf20
BL23247	BL23247_cuf0
BL23240	BL23240_cuf1
BL15950	BL15950_cuf9
BL23242	BL23242_cuf0
BL15952	BL15952_cuf0
BL23248	BL23248_evm0
BL15958	BL15958_cuf1
BL76969	BL76969_cuf0
BL12631	BL12631_cuf1
BL12630	BL12630_cuf0
BL12633	BL12633_cuf3
BL12632	BL12632_cuf0
BL18299	BL18299_cuf0
BL12634	BL12634_cuf0
BL12637	BL12637_evm0
BL12636	BL12636_cuf0
BL12639	BL12639_cuf0
BL18294	BL18294_cuf0
BL18297	BL18297_cuf11
BL18291	BL18291_cuf1
BL18290	BL18290_cuf1
BL18293	BL18293_cuf0
BL18292	BL18292_evm1
BL50528	BL50528_cuf0
BL26597	BL26597_evm0
BL26596	BL26596_evm0
BL26595	BL26595_evm0
BL26594	BL26594_evm0
BL26593	BL26593_evm0
BL26592	BL26592_evm0
BL26591	BL26591_evm0
BL26590	BL26590_evm0
BL26599	BL26599_evm0
BL26598	BL26598_evm0
BL16664	BL16664_cuf2
BL16665	BL16665_cuf0
BL16662	BL16662_cuf0
BL16663	BL16663_cuf1
BL21488	BL21488_evm3
BL21489	BL21489_evm1
BL21484	BL21484_evm0
BL21485	BL21485_cuf0
BL21486	BL21486_cuf0
BL21487	BL21487_cuf0
BL21480	BL21480_evm2
BL21481	BL21481_cuf3
BL21482	BL21482_evm1
BL21483	BL21483_cuf6
BL10018	BL10018_cuf0
BL31470	BL31470_evm0
BL04909	BL04909_evm0
BL04904	BL04904_cuf0
BL04905	BL04905_cuf0
BL04906	BL04906_evm0
BL04907	BL04907_cuf11
BL04900	BL04900_cuf0
BL04901	BL04901_evm0
BL04902	BL04902_cuf12
BL04903	BL04903_cuf7
BL24991	BL24991_cuf0
BL24990	BL24990_cuf4
BL24993	BL24993_evm0
BL24992	BL24992_cuf0
BL24995	BL24995_cuf0
BL24994	BL24994_cuf0
BL24997	BL24997_cuf0
BL24996	BL24996_evm1
BL24999	BL24999_evm0
BL24998	BL24998_cuf1
BL20759	BL20759_cuf4
BL20758	BL20758_cuf0
BL20753	BL20753_cuf1
BL20752	BL20752_cuf2
BL20750	BL20750_cuf0
BL20757	BL20757_cuf0
BL20756	BL20756_cuf0
BL20755	BL20755_cuf0
BL20754	BL20754_cuf2
BL38108	BL38108_cuf0
BL63367	BL63367_cuf0
BL71270	BL71270_cuf0
BL30758	BL30758_evm0
BL30759	BL30759_evm0
BL30756	BL30756_evm0
BL30757	BL30757_evm0
BL30754	BL30754_evm0
BL30755	BL30755_evm0
BL30752	BL30752_evm0
BL30753	BL30753_evm0
BL30750	BL30750_evm0
BL30751	BL30751_evm0
BL81926	BL81926_cuf1
BL81928	BL81928_cuf0
BL58867	BL58867_cuf0
BL05266	BL05266_cuf4
BL05267	BL05267_cuf3
BL05264	BL05264_cuf4
BL05265	BL05265_evm0
BL05262	BL05262_cuf4
BL05263	BL05263_cuf2
BL05260	BL05260_cuf0
BL05261	BL05261_cuf0
BL05268	BL05268_cuf0
BL05269	BL05269_cuf1
BL36361	BL36361_cuf0
BL36360	BL36360_cuf0
BL36362	BL36362_cuf0
BL46991	BL46991_cuf0
BL41670	BL41670_cuf0
BL48592	BL48592_cuf11
BL67927	BL67927_cuf0
BL67920	BL67920_cuf0
BL48334	BL48334_cuf0
BL00920	BL00920_cuf0
BL00921	BL00921_evm7
BL00926	BL00926_evm1
BL00927	BL00927_cuf1
BL00925	BL00925_cuf1
BL00928	BL00928_cuf5
BL00929	BL00929_cuf0
BL23154	BL23154_cuf0
BL03699	BL03699_cuf0
BL23155	BL23155_evm7
BL03695	BL03695_evm0
BL03694	BL03694_cuf1
BL03697	BL03697_cuf0
BL03696	BL03696_cuf5
BL03691	BL03691_cuf0
BL03690	BL03690_cuf1
BL03693	BL03693_cuf0
BL03692	BL03692_cuf0
BL23157	BL23157_evm0
BL52424	BL52424_cuf0
BL23152	BL23152_cuf0
BL55304	BL55304_cuf0
BL16158	BL16158_cuf1
BL16159	BL16159_cuf0
BL16150	BL16150_cuf0
BL16151	BL16151_cuf26
BL16152	BL16152_cuf0
BL16153	BL16153_cuf1
BL16154	BL16154_cuf0
BL16155	BL16155_cuf0
BL16156	BL16156_cuf0
BL16157	BL16157_cuf5
BL86003	BL86003_cuf0
BL17409	BL17409_evm0
BL17408	BL17408_evm0
BL17405	BL17405_cuf0
BL17404	BL17404_evm0
BL17401	BL17401_cuf1
BL17403	BL17403_cuf0
BL17402	BL17402_cuf3
BL89916	BL89916_cuf0
BL77686	BL77686_cuf0
BL52657	BL52657_cuf0
BL64165	BL64165_cuf0
BL23484	BL23484_evm0
BL91367	BL91367_cuf0
BL14179	BL14179_cuf0
BL14174	BL14174_cuf1
BL14170	BL14170_evm4
BL14171	BL14171_evm0
BL14173	BL14173_evm0
BL23489	BL23489_evm1
BL09038	BL09038_cuf1
BL09037	BL09037_evm0
BL09036	BL09036_cuf0
BL09035	BL09035_cuf0
BL09034	BL09034_cuf2
BL09032	BL09032_cuf1
BL09031	BL09031_cuf0
BL09030	BL09030_evm2
BL25738	BL25738_evm0
BL25739	BL25739_evm0
BL25732	BL25732_evm0
BL25733	BL25733_evm0
BL25730	BL25730_evm0
BL25731	BL25731_evm0
BL25736	BL25736_evm0
BL25737	BL25737_evm0
BL25734	BL25734_evm0
BL25735	BL25735_evm0
BL10127	BL10127_cuf2
BL10125	BL10125_cuf0
BL10124	BL10124_cuf0
BL10122	BL10122_cuf5
BL10121	BL10121_cuf1
BL10120	BL10120_cuf0
BL10129	BL10129_cuf0
BL10128	BL10128_cuf0
BL11832	BL11832_cuf0
BL11833	BL11833_evm7
BL11830	BL11830_evm2
BL11831	BL11831_cuf0
BL11837	BL11837_cuf0
BL11834	BL11834_cuf3
BL11835	BL11835_evm1
BL11838	BL11838_cuf0
BL11839	BL11839_cuf3
BL24469	BL24469_cuf0
BL24468	BL24468_cuf2
BL24462	BL24462_cuf0
BL74226	BL74226_cuf0
BL24464	BL24464_evm10
BL24467	BL24467_cuf0
BL19826	BL19826_cuf0
BL14812	BL14812_cuf0
BL20618	BL20618_cuf0
BL20612	BL20612_evm0
BL20613	BL20613_evm0
BL20610	BL20610_cuf0
BL20611	BL20611_cuf0
BL20616	BL20616_cuf2
BL20617	BL20617_cuf1
BL20614	BL20614_evm0
BL20615	BL20615_cuf2
BL74486	BL74486_cuf0
BL74487	BL74487_cuf0
BL74480	BL74480_cuf0
BL13746	BL13746_cuf0
BL14929	BL14929_cuf2
BL14928	BL14928_cuf0
BL72964	BL72964_cuf0
BL13747	BL13747_cuf2
BL14923	BL14923_cuf0
BL14922	BL14922_cuf0
BL14920	BL14920_cuf4
BL14927	BL14927_evm1
BL14926	BL14926_evm0
BL14925	BL14925_cuf0
BL14924	BL14924_cuf3
BL13745	BL13745_cuf0
BL01529	BL01529_cuf0
BL01528	BL01528_evm0
BL01525	BL01525_evm1
BL01524	BL01524_cuf0
BL01527	BL01527_cuf0
BL01526	BL01526_cuf4
BL01521	BL01521_cuf0
BL01520	BL01520_cuf0
BL01523	BL01523_cuf2
BL01522	BL01522_evm1
BL76888	BL76888_cuf0
BL13740	BL13740_cuf4
BL13741	BL13741_cuf3
BL76884	BL76884_cuf0
BL76885	BL76885_cuf0
BL70060	BL70060_cuf0
BL53542	BL53542_cuf0
BL27349	BL27349_evm0
BL27348	BL27348_evm0
BL27341	BL27341_evm0
BL27340	BL27340_evm0
BL27343	BL27343_evm0
BL27342	BL27342_evm0
BL27345	BL27345_evm0
BL27344	BL27344_evm0
BL27347	BL27347_evm0
BL27346	BL27346_evm0
BL85602	BL85602_cuf0
BL22469	BL22469_cuf0
BL22468	BL22468_cuf0
BL74869	BL74869_cuf1
BL16870	BL16870_cuf2
BL74864	BL74864_cuf0
BL22462	BL22462_evm0
BL22461	BL22461_cuf9
BL29241	BL29241_evm0
BL19281	BL19281_cuf0
BL19280	BL19280_cuf0
BL19283	BL19283_cuf1
BL19282	BL19282_cuf1
BL19285	BL19285_cuf0
BL19284	BL19284_cuf2
BL19286	BL19286_cuf3
BL19289	BL19289_cuf0
BL19288	BL19288_cuf0
BL82149	BL82149_cuf1
BL04009	BL04009_evm0
BL04008	BL04008_evm0
BL04005	BL04005_cuf1
BL04004	BL04004_cuf1
BL04007	BL04007_evm5
BL04006	BL04006_evm2
BL04001	BL04001_evm1
BL04000	BL04000_cuf0
BL04003	BL04003_cuf0
BL04002	BL04002_cuf2
BL22357	BL22357_evm1
BL22351	BL22351_cuf0
BL21360	BL21360_cuf1
BL21363	BL21363_evm0
BL78077	BL78077_cuf1
BL21367	BL21367_cuf1
BL21366	BL21366_evm0
BL21369	BL21369_cuf0
BL21368	BL21368_cuf1
BL22352	BL22352_cuf0
BL29249	BL29249_evm0
BL18901	BL18901_cuf0
BL18900	BL18900_cuf0
BL18903	BL18903_cuf1
BL18902	BL18902_cuf2
BL18905	BL18905_cuf4
BL18904	BL18904_cuf0
BL18907	BL18907_cuf1
BL18906	BL18906_cuf0
BL18908	BL18908_cuf2
BL32048	BL32048_evm0
BL32049	BL32049_evm0
BL32044	BL32044_evm0
BL32045	BL32045_evm0
BL32046	BL32046_evm0
BL32047	BL32047_evm0
BL32040	BL32040_evm0
BL32041	BL32041_evm0
BL32042	BL32042_evm0
BL32043	BL32043_evm0
BL27729	BL27729_evm0
BL95429	BL95429_evm0
BL95428	BL95428_evm1
BL95425	BL95425_evm0
BL95424	BL95424_evm1
BL95427	BL95427_evm0
BL95426	BL95426_evm2
BL95421	BL95421_evm1
BL95420	BL95420_evm0
BL95423	BL95423_evm0
BL95422	BL95422_evm1
BL35778	BL35778_cuf0
BL46079	BL46079_cuf0
BL46071	BL46071_cuf0
BL80171	BL80171_cuf0
BL80173	BL80173_cuf0
BL80172	BL80172_cuf0
BL80176	BL80176_cuf0
BL02190	BL02190_evm0
BL37736	BL37736_cuf0
BL37738	BL37738_cuf1
BL96309	BL96309_cuf0
BL96308	BL96308_cuf11
BL96305	BL96305_cuf0
BL96304	BL96304_cuf2
BL96307	BL96307_cuf6
BL96306	BL96306_cuf4
BL96301	BL96301_cuf4
BL96300	BL96300_cuf0
BL96303	BL96303_cuf1
BL96302	BL96302_cuf5
BL08276	BL08276_evm1
BL08277	BL08277_cuf4
BL08274	BL08274_cuf0
BL08275	BL08275_evm0
BL08272	BL08272_cuf0
BL08270	BL08270_evm1
BL08271	BL08271_cuf0
BL08278	BL08278_evm0
BL08279	BL08279_evm0
BL00063	BL00063_cuf2
BL00062	BL00062_cuf0
BL00061	BL00061_evm1
BL00060	BL00060_cuf0
BL00067	BL00067_cuf0
BL00066	BL00066_evm0
BL00065	BL00065_evm7
BL00064	BL00064_cuf7
BL00069	BL00069_cuf4
BL00068	BL00068_evm0
BL67882	BL67882_cuf0
BL32814	BL32814_cuf0
BL02198	BL02198_cuf1
BL19895	BL19895_cuf0
BL56481	BL56481_cuf0
BL00687	BL00687_cuf0
BL00686	BL00686_cuf7
BL00684	BL00684_cuf1
BL00683	BL00683_cuf0
BL00682	BL00682_cuf2
BL11508	BL11508_cuf0
BL11509	BL11509_cuf2
BL11506	BL11506_cuf4
BL11507	BL11507_cuf0
BL11505	BL11505_evm0
BL11502	BL11502_evm0
BL11503	BL11503_evm2
BL11500	BL11500_evm0
BL00688	BL00688_evm3
BL87252	BL87252_cuf1
BL02681	BL02681_evm0
BL02680	BL02680_cuf0
BL02683	BL02683_cuf0
BL02682	BL02682_evm0
BL02685	BL02685_cuf0
BL02684	BL02684_cuf0
BL02687	BL02687_cuf0
BL02686	BL02686_evm10
BL02689	BL02689_evm0
BL02688	BL02688_cuf1
BL64344	BL64344_cuf0
BL64341	BL64341_cuf0
BL64342	BL64342_cuf0
BL20984	BL20984_cuf0
BL39231	BL39231_cuf0
BL12088	BL12088_evm3
BL12089	BL12089_evm3
BL12082	BL12082_cuf7
BL12083	BL12083_cuf1
BL12080	BL12080_cuf0
BL12081	BL12081_cuf0
BL12086	BL12086_evm0
BL12087	BL12087_cuf1
BL12084	BL12084_cuf4
BL12085	BL12085_evm0
BL50170	BL50170_cuf0
BL58769	BL58769_cuf0
BL51802	BL51802_cuf0
BL31168	BL31168_evm0
BL62531	BL62531_cuf0
BL01710	BL01710_cuf3
BL62537	BL62537_cuf0
BL72571	BL72571_cuf0
BL26320	BL26320_evm0
BL26321	BL26321_evm0
BL26322	BL26322_evm0
BL26323	BL26323_evm0
BL26324	BL26324_evm0
BL26325	BL26325_evm0
BL26326	BL26326_evm0
BL26327	BL26327_evm0
BL26328	BL26328_evm0
BL26329	BL26329_evm0
BL23418	BL23418_cuf31
BL11977	BL11977_cuf10
BL11976	BL11976_cuf0
BL11975	BL11975_evm0
BL11974	BL11974_evm8
BL11973	BL11973_evm0
BL11972	BL11972_cuf0
BL11971	BL11971_cuf0
BL11970	BL11970_cuf0
BL11979	BL11979_cuf0
BL11978	BL11978_cuf0
BL25158	BL25158_evm0
BL25679	BL25679_evm0
BL25678	BL25678_evm0
BL25677	BL25677_evm0
BL25676	BL25676_evm0
BL25675	BL25675_evm0
BL25674	BL25674_evm0
BL25673	BL25673_evm0
BL25672	BL25672_evm0
BL25671	BL25671_evm0
BL25670	BL25670_evm0
BL22378	BL22378_cuf0
BL55491	BL55491_cuf0
BL22373	BL22373_cuf0
BL22372	BL22372_cuf0
BL22371	BL22371_cuf0
BL22370	BL22370_evm0
BL22377	BL22377_cuf11
BL22375	BL22375_cuf0
BL22374	BL22374_cuf0
BL06133	BL06133_cuf2
BL06132	BL06132_cuf0
BL06131	BL06131_cuf0
BL06130	BL06130_evm0
BL06137	BL06137_cuf2
BL06136	BL06136_cuf0
BL06135	BL06135_cuf0
BL06134	BL06134_evm0
BL06139	BL06139_cuf14
BL06138	BL06138_cuf0
BL07053	BL07053_cuf1
BL77659	BL77659_cuf0
BL72510	BL72510_cuf0
BL31676	BL31676_evm0
BL31677	BL31677_evm0
BL31672	BL31672_evm0
BL31673	BL31673_evm0
BL31670	BL31670_evm0
BL31671	BL31671_evm0
BL31679	BL31679_evm0
BL01482	BL01482_cuf2
BL01483	BL01483_cuf2
BL01480	BL01480_cuf4
BL01481	BL01481_cuf0
BL01487	BL01487_cuf1
BL01484	BL01484_cuf1
BL01485	BL01485_cuf2
BL01489	BL01489_cuf2
BL84878	BL84878_cuf0
BL84877	BL84877_cuf0
BL01469	BL01469_cuf0
BL39281	BL39281_cuf0
BL39280	BL39280_cuf0
BL01467	BL01467_cuf1
BL42153	BL42153_cuf0
BL42152	BL42152_cuf0
BL01463	BL01463_cuf0
BL37284	BL37284_cuf0
BL83131	BL83131_cuf0
BL83133	BL83133_cuf0
BL82844	BL82844_cuf0
BL07254	BL07254_cuf0
BL31888	BL31888_evm0
BL48144	BL48144_cuf0
BL48148	BL48148_cuf0
BL14032	BL14032_evm11
BL03248	BL03248_evm0
BL03249	BL03249_evm1
BL03242	BL03242_evm0
BL03243	BL03243_cuf0
BL03240	BL03240_evm0
BL03241	BL03241_evm13
BL03246	BL03246_evm0
BL03247	BL03247_evm0
BL03244	BL03244_cuf2
BL03245	BL03245_cuf2
BL82260	BL82260_cuf0
BL57721	BL57721_cuf0
BL34166	BL34166_cuf0
BL34160	BL34160_cuf0
BL34162	BL34162_cuf0
BL02119	BL02119_cuf0
BL02118	BL02118_cuf6
BL42938	BL42938_cuf1
BL02110	BL02110_cuf1
BL02113	BL02113_cuf0
BL02112	BL02112_evm0
BL02115	BL02115_cuf1
BL02114	BL02114_cuf2
BL02117	BL02117_cuf1
BL02116	BL02116_evm2
BL95582	BL95582_evm1
BL95583	BL95583_evm0
BL95580	BL95580_evm1
BL95581	BL95581_evm0
BL95586	BL95586_evm0
BL95587	BL95587_evm1
BL95584	BL95584_evm0
BL95585	BL95585_evm1
BL95588	BL95588_evm1
BL95589	BL95589_evm0
BL47269	BL47269_cuf6
BL10308	BL10308_cuf27
BL47885	BL47885_cuf0
BL47882	BL47882_cuf0
BL46139	BL46139_cuf0
BL30154	BL30154_evm0
BL30155	BL30155_evm0
BL27422	BL27422_evm0
BL27423	BL27423_evm0
BL30150	BL30150_evm0
BL27425	BL27425_evm0
BL67518	BL67518_cuf0
BL67516	BL67516_cuf0
BL13805	BL13805_evm2
BL13804	BL13804_cuf2
BL13807	BL13807_cuf2
BL13806	BL13806_cuf0
BL13801	BL13801_cuf0
BL13800	BL13800_evm0
BL13803	BL13803_evm0
BL13802	BL13802_cuf1
BL13809	BL13809_cuf0
BL13808	BL13808_cuf0
BL00188	BL00188_evm0
BL00189	BL00189_evm0
BL00180	BL00180_cuf0
BL00181	BL00181_evm0
BL00182	BL00182_cuf7
BL00183	BL00183_cuf0
BL00184	BL00184_cuf0
BL00185	BL00185_cuf0
BL00186	BL00186_cuf3
BL56252	BL56252_cuf3
BL02969	BL02969_cuf0
BL02961	BL02961_cuf0
BL02962	BL02962_cuf1
BL02963	BL02963_evm0
BL02964	BL02964_cuf0
BL02965	BL02965_evm0
BL02967	BL02967_cuf0
BL05604	BL05604_cuf0
BL05605	BL05605_cuf10
BL05607	BL05607_cuf2
BL05600	BL05600_cuf0
BL05601	BL05601_cuf0
BL05602	BL05602_evm0
BL05603	BL05603_cuf6
BL05608	BL05608_cuf4
BL05609	BL05609_cuf4
BL10574	BL10574_cuf0
BL10575	BL10575_evm19
BL10576	BL10576_evm1
BL10577	BL10577_cuf17
BL10570	BL10570_cuf0
BL10571	BL10571_cuf0
BL10572	BL10572_cuf0
BL10573	BL10573_evm0
BL10578	BL10578_cuf0
BL10579	BL10579_cuf0
BL30488	BL30488_evm0
BL30489	BL30489_evm0
BL22400	BL22400_evm3
BL17456	BL17456_cuf3
BL28218	BL28218_evm0
BL28219	BL28219_evm0
BL28216	BL28216_evm0
BL28217	BL28217_evm0
BL28214	BL28214_evm0
BL28215	BL28215_evm0
BL28212	BL28212_evm0
BL28213	BL28213_evm0
BL28210	BL28210_evm0
BL28211	BL28211_evm0
BL60241	BL60241_cuf0
BL60240	BL60240_cuf0
BL09448	BL09448_cuf0
BL09449	BL09449_cuf0
BL09446	BL09446_cuf2
BL09447	BL09447_cuf0
BL09444	BL09444_cuf0
BL09445	BL09445_cuf0
BL09442	BL09442_cuf0
BL09443	BL09443_cuf0
BL09440	BL09440_cuf0
BL12329	BL12329_cuf5
BL12328	BL12328_cuf7
BL12327	BL12327_cuf3
BL12326	BL12326_cuf0
BL12325	BL12325_cuf0
BL12324	BL12324_evm0
BL12323	BL12323_cuf0
BL12320	BL12320_evm0
BL13498	BL13498_cuf0
BL13499	BL13499_cuf1
BL13496	BL13496_cuf0
BL13497	BL13497_evm0
BL13495	BL13495_cuf0
BL13492	BL13492_evm0
BL13493	BL13493_evm1
BL13490	BL13490_evm0
BL13491	BL13491_cuf17
BL39918	BL39918_cuf0
BL39913	BL39913_cuf0
BL03824	BL03824_cuf5
BL12892	BL12892_cuf1
BL97180	BL97180_cuf0
BL21158	BL21158_cuf0
BL21159	BL21159_cuf0
BL21152	BL21152_cuf2
BL21153	BL21153_cuf19
BL21151	BL21151_cuf2
BL21156	BL21156_cuf0
BL21157	BL21157_evm2
BL21154	BL21154_cuf0
BL21155	BL21155_evm1
BL97183	BL97183_cuf5
BL03820	BL03820_cuf0
BL17869	BL17869_cuf0
BL90476	BL90476_cuf0
BL17863	BL17863_cuf6
BL17862	BL17862_cuf0
BL17861	BL17861_cuf0
BL17860	BL17860_cuf0
BL17866	BL17866_cuf1
BL17865	BL17865_cuf7
BL17864	BL17864_cuf0
BL15425	BL15425_cuf2
BL15424	BL15424_evm0
BL15427	BL15427_evm0
BL15426	BL15426_cuf13
BL15420	BL15420_evm0
BL15423	BL15423_cuf0
BL15422	BL15422_cuf0
BL15429	BL15429_cuf0
BL15428	BL15428_cuf0
BL97185	BL97185_cuf2
BL23741	BL23741_evm0
BL23740	BL23740_cuf3
BL23743	BL23743_cuf0
BL23742	BL23742_evm0
BL23745	BL23745_cuf0
BL23744	BL23744_cuf0
BL23747	BL23747_cuf0
BL23746	BL23746_evm0
BL23749	BL23749_cuf0
BL23748	BL23748_cuf1
BL31580	BL31580_evm0
BL31581	BL31581_evm0
BL31582	BL31582_evm0
BL31583	BL31583_evm0
BL31584	BL31584_evm0
BL31585	BL31585_evm0
BL31586	BL31586_evm0
BL31587	BL31587_evm0
BL31588	BL31588_evm0
BL31589	BL31589_evm0
BL20209	BL20209_evm0
BL20208	BL20208_cuf3
BL18778	BL18778_cuf0
BL18779	BL18779_cuf0
BL18772	BL18772_cuf0
BL18773	BL18773_cuf0
BL18770	BL18770_cuf0
BL20202	BL20202_cuf1
BL18776	BL18776_evm0
BL18777	BL18777_cuf8
BL20207	BL20207_cuf3
BL18775	BL18775_evm1
BL25358	BL25358_evm0
BL20164	BL20164_cuf0
BL18834	BL18834_cuf5
BL25350	BL25350_evm0
BL25351	BL25351_evm0
BL25352	BL25352_evm0
[truncated: 36,740 more rows]
