# Supplementary material for: Amphioxus functional genomics and the origins of vertebrate gene regulation
Source: Nature. 2018 Nov 21;564(7734):64–70. doi: 10.1038/s41586-018-0734-6 (PMC6292497; doi:10.1038/s41586-018-0734-6)
Supplement: Supplementary file 4 — This zipped file contains Supplementary Datasets 1-17 – see Supplementary Information document for a full Supplementary Dataset guide. [file 41586_2018_734_MOESM4_ESM.zip › 2017-11-15409B-s4/Supplementary Dataset 15.xlsx]

## Sheet: Supplementary Dataset 15
GO	SHORT	Name	GeneID	Gene_Name	Crosstalk
GO:0030509	BMP	BMP signaling pathway	ENSDARG00000102778	fgf17	EXCLUDE
GO:0030509	BMP	BMP signaling pathway	ENSDARG00000088048	fgf18a	EXCLUDE
GO:0030509	BMP	BMP signaling pathway	ENSDARG00000043962	fgf18b	EXCLUDE
GO:0030509	BMP	BMP signaling pathway	ENSDARG00000037677	fgf24	EXCLUDE
GO:0030509	BMP	BMP signaling pathway	ENSDARG00000003399	fgf8a	EXCLUDE
GO:0030509	BMP	BMP signaling pathway	ENSDARG00000039615	fgf8b	EXCLUDE
GO:0030509	BMP	BMP signaling pathway	ENSDARG00000055554	wnt1	EXCLUDE
GO:0030509	BMP	BMP signaling pathway	ENSDARG00000038990	wnt3	EXCLUDE
GO:0030509	BMP	BMP signaling pathway	ENSDARG00000058822	wnt3a	EXCLUDE
GO:0030509	BMP	BMP signaling pathway	ENSDARG00000042296	dlx5a
GO:0030509	BMP	BMP signaling pathway	ENSDARG00000014986	acvr1l
GO:0030509	BMP	BMP signaling pathway	ENSDARG00000011188	acvr2aa
GO:0030509	BMP	BMP signaling pathway	ENSDARG00000104700	acvr2ab
GO:0030509	BMP	BMP signaling pathway	ENSDARG00000044422	acvr2b
GO:0030509	BMP	BMP signaling pathway	ENSDARG00000103108	ACVR2B (2 of 2)
GO:0030509	BMP	BMP signaling pathway	ENSDARG00000018179	acvrl1
GO:0030509	BMP	BMP signaling pathway	ENSDARG00000061769	bmp10
GO:0030509	BMP	BMP signaling pathway	ENSDARG00000045632	BMP10 (1 of 2)
GO:0030509	BMP	BMP signaling pathway	ENSDARG00000037491	bmp15
GO:0030509	BMP	BMP signaling pathway	ENSDARG00000028071	bmp1a
GO:0030509	BMP	BMP signaling pathway	ENSDARG00000028053	bmp1b
GO:0030509	BMP	BMP signaling pathway	ENSDARG00000013409	bmp2a
GO:0030509	BMP	BMP signaling pathway	ENSDARG00000041430	bmp2b
GO:0030509	BMP	BMP signaling pathway	ENSDARG00000060526	bmp3
GO:0030509	BMP	BMP signaling pathway	ENSDARG00000019995	bmp4
GO:0030509	BMP	BMP signaling pathway	ENSDARG00000101701	bmp5
GO:0030509	BMP	BMP signaling pathway	ENSDARG00000015686	bmp6
GO:0030509	BMP	BMP signaling pathway	ENSDARG00000018260	bmp7a
GO:0030509	BMP	BMP signaling pathway	ENSDARG00000063230	bmp7b
GO:0030509	BMP	BMP signaling pathway	ENSDARG00000035677	bmp8a
GO:0030509	BMP	BMP signaling pathway	ENSDARG00000019728	bmpr1aa
GO:0030509	BMP	BMP signaling pathway	ENSDARG00000105045	bmpr1ab
GO:0030509	BMP	BMP signaling pathway	ENSDARG00000104100	bmpr1ba
GO:0030509	BMP	BMP signaling pathway	ENSDARG00000102742	bmpr1bb
GO:0030509	BMP	BMP signaling pathway	ENSDARG00000011941	bmpr2a
GO:0030509	BMP	BMP signaling pathway	ENSDARG00000020057	bmpr2b
GO:0030509	BMP	BMP signaling pathway	ENSDARG00000068784	C13H10orf54
GO:0030509	BMP	BMP signaling pathway	ENSDARG00000059039	CABZ01031753.1
GO:0030509	BMP	BMP signaling pathway	ENSDARG00000039164	CABZ01031754.1
GO:0030509	BMP	BMP signaling pathway	ENSDARG00000103580	CABZ01110379.1
GO:0030509	BMP	BMP signaling pathway	ENSDARG00000078916	chrdl2
GO:0030509	BMP	BMP signaling pathway	ENSDARG00000016227	CU571323.1
GO:0030509	BMP	BMP signaling pathway	ENSDARG00000098747	CU633479.1
GO:0030509	BMP	BMP signaling pathway	ENSDARG00000103837	CU633479.2
GO:0030509	BMP	BMP signaling pathway	ENSDARG00000076426	dsg2l
GO:0030509	BMP	BMP signaling pathway	ENSDARG00000062834	ecsit
GO:0030509	BMP	BMP signaling pathway	ENSDARG00000037421	egr1
GO:0030509	BMP	BMP signaling pathway	ENSDARG00000042826	egr2b
GO:0030509	BMP	BMP signaling pathway	ENSDARG00000015356	fcho1
GO:0030509	BMP	BMP signaling pathway	ENSDARG00000099115	FO904953.1
GO:0030509	BMP	BMP signaling pathway	ENSDARG00000052846	fsta
GO:0030509	BMP	BMP signaling pathway	ENSDARG00000057992	fstb
GO:0030509	BMP	BMP signaling pathway	ENSDARG00000015559	fstl1a
GO:0030509	BMP	BMP signaling pathway	ENSDARG00000039576	fstl1b
GO:0030509	BMP	BMP signaling pathway	ENSDARG00000098952	gata4
GO:0030509	BMP	BMP signaling pathway	ENSDARG00000103589	gata6
GO:0030509	BMP	BMP signaling pathway	ENSDARG00000095378	gdf10a
GO:0030509	BMP	BMP signaling pathway	ENSDARG00000073891	gdf10b
GO:0030509	BMP	BMP signaling pathway	ENSDARG00000059173	gdf2
GO:0030509	BMP	BMP signaling pathway	ENSDARG00000037995	gdf3
GO:0030509	BMP	BMP signaling pathway	ENSDARG00000002760	gdf5
GO:0030509	BMP	BMP signaling pathway	ENSDARG00000053479	gdf6a
GO:0030509	BMP	BMP signaling pathway	ENSDARG00000005510	gdf6b
GO:0030509	BMP	BMP signaling pathway	ENSDARG00000042784	gdf7
GO:0030509	BMP	BMP signaling pathway	ENSDARG00000003229	gdf9
GO:0030509	BMP	BMP signaling pathway	ENSDARG00000104618	grem1b
GO:0030509	BMP	BMP signaling pathway	ENSDARG00000103092	grem2b
GO:0030509	BMP	BMP signaling pathway	ENSDARG00000030494	hfe2
GO:0030509	BMP	BMP signaling pathway	ENSDARG00000040764	id1
GO:0030509	BMP	BMP signaling pathway	ENSDARG00000104222	inppl1a
GO:0030509	BMP	BMP signaling pathway	ENSDARG00000031894	lef1
GO:0030509	BMP	BMP signaling pathway	ENSDARG00000027552	mapk1
GO:0030509	BMP	BMP signaling pathway	ENSDARG00000070573	mapk3
GO:0030509	BMP	BMP signaling pathway	ENSDARG00000079751	megf8
GO:0030509	BMP	BMP signaling pathway	ENSDARG00000016056	mhc1laa
GO:0030509	BMP	BMP signaling pathway	ENSDARG00000023203	mhc1lda
GO:0030509	BMP	BMP signaling pathway	ENSDARG00000051712	mhc1lfa
GO:0030509	BMP	BMP signaling pathway	ENSDARG00000097766	mhc1lia
GO:0030509	BMP	BMP signaling pathway	ENSDARG00000096830	mhc1lja
GO:0030509	BMP	BMP signaling pathway	ENSDARG00000075963	mhc1uba
GO:0030509	BMP	BMP signaling pathway	ENSDARG00000092731	mhc1uka
GO:0030509	BMP	BMP signaling pathway	ENSDARG00000092162	mhc1zaa
GO:0030509	BMP	BMP signaling pathway	ENSDARG00000036588	mhc1zba
GO:0030509	BMP	BMP signaling pathway	ENSDARG00000069471	mhc1zca
GO:0030509	BMP	BMP signaling pathway	ENSDARG00000001470	mhc1zea
GO:0030509	BMP	BMP signaling pathway	ENSDARG00000088022	mhc1zfa
GO:0030509	BMP	BMP signaling pathway	ENSDARG00000074765	mhc1zja
GO:0030509	BMP	BMP signaling pathway	ENSDARG00000104293	mhc1zka
GO:0030509	BMP	BMP signaling pathway	ENSDARG00000104651	msxa
GO:0030509	BMP	BMP signaling pathway	ENSDARG00000101023	msxd
GO:0030509	BMP	BMP signaling pathway	ENSDARG00000007641	msxe
GO:0030509	BMP	BMP signaling pathway	ENSDARG00000090637	myh6
GO:0030509	BMP	BMP signaling pathway	ENSDARG00000076075	myh7ba
GO:0030509	BMP	BMP signaling pathway	ENSDARG00000095930	myha
GO:0030509	BMP	BMP signaling pathway	ENSDARG00000001993	myhb
GO:0030509	BMP	BMP signaling pathway	ENSDARG00000035438	myhc4
GO:0030509	BMP	BMP signaling pathway	ENSDARG00000067990	myhz1.1
GO:0030509	BMP	BMP signaling pathway	ENSDARG00000067995	myhz1.2
GO:0030509	BMP	BMP signaling pathway	ENSDARG00000067997	myhz1.3
GO:0030509	BMP	BMP signaling pathway	ENSDARG00000012944	myhz2
GO:0030509	BMP	BMP signaling pathway	ENSDARG00000057096	ndr1
GO:0030509	BMP	BMP signaling pathway	ENSDARG00000101279	ndr2
GO:0030509	BMP	BMP signaling pathway	ENSDARG00000018004	nkx2.5
GO:0030509	BMP	BMP signaling pathway	ENSDARG00000058819	nog1
GO:0030509	BMP	BMP signaling pathway	ENSDARG00000043066	nog2
GO:0030509	BMP	BMP signaling pathway	ENSDARG00000053528	nog3
GO:0030509	BMP	BMP signaling pathway	ENSDARG00000102609	nog5
GO:0030509	BMP	BMP signaling pathway	ENSDARG00000012248	rgma
GO:0030509	BMP	BMP signaling pathway	ENSDARG00000079323	rgmb
GO:0030509	BMP	BMP signaling pathway	ENSDARG00000034013	rgmd
GO:0030509	BMP	BMP signaling pathway	ENSDARG00000015176	ror1
GO:0030509	BMP	BMP signaling pathway	ENSDARG00000076227	ror2
GO:0030509	BMP	BMP signaling pathway	ENSDARG00000040261	runx2a
GO:0030509	BMP	BMP signaling pathway	ENSDARG00000059233	runx2b
GO:0030509	BMP	BMP signaling pathway	ENSDARG00000011422	ryr1a
GO:0030509	BMP	BMP signaling pathway	ENSDARG00000023797	ryr1b
GO:0030509	BMP	BMP signaling pathway	ENSDARG00000098856	RYR2
GO:0030509	BMP	BMP signaling pathway	ENSDARG00000071331	ryr3
GO:0030509	BMP	BMP signaling pathway	ENSDARG00000035695	scxa
GO:0030509	BMP	BMP signaling pathway	ENSDARG00000011635	scxb
GO:0030509	BMP	BMP signaling pathway	ENSDARG00000042857	si:ch211-246m6.4
GO:0030509	BMP	BMP signaling pathway	ENSDARG00000062750	si:ch73-74h11.1
GO:0030509	BMP	BMP signaling pathway	ENSDARG00000045094	si:dkey-222b8.1
GO:0030509	BMP	BMP signaling pathway	ENSDARG00000055813	si:dkey-225f5.5
GO:0030509	BMP	BMP signaling pathway	ENSDARG00000070428	si:dkey-239n17.4
GO:0030509	BMP	BMP signaling pathway	ENSDARG00000042151	skia
GO:0030509	BMP	BMP signaling pathway	ENSDARG00000008034	skib
GO:0030509	BMP	BMP signaling pathway	ENSDARG00000023933	skila
GO:0030509	BMP	BMP signaling pathway	ENSDARG00000020085	slc33a1
GO:0030509	BMP	BMP signaling pathway	ENSDARG00000079525	slc39a5
GO:0030509	BMP	BMP signaling pathway	ENSDARG00000027199	smad1
GO:0030509	BMP	BMP signaling pathway	ENSDARG00000012649	SMAD4 (1 of 2)
GO:0030509	BMP	BMP signaling pathway	ENSDARG00000075226	SMAD4 (2 of 2)
GO:0030509	BMP	BMP signaling pathway	ENSDARG00000037238	smad5
GO:0030509	BMP	BMP signaling pathway	ENSDARG00000053209	smad6a
GO:0030509	BMP	BMP signaling pathway	ENSDARG00000031763	smad6b
GO:0030509	BMP	BMP signaling pathway	ENSDARG00000016858	smad7
GO:0030509	BMP	BMP signaling pathway	ENSDARG00000021938	smad9
GO:0030509	BMP	BMP signaling pathway	ENSDARG00000016086	smurf1
GO:0030509	BMP	BMP signaling pathway	ENSDARG00000038067	smurf2
GO:0030509	BMP	BMP signaling pathway	ENSDARG00000099959	smyhc1
GO:0030509	BMP	BMP signaling pathway	ENSDARG00000103969	smyhc2
GO:0030509	BMP	BMP signaling pathway	ENSDARG00000014309	spaw
GO:0030509	BMP	BMP signaling pathway	ENSDARG00000101576	ta
GO:0030509	BMP	BMP signaling pathway	ENSDARG00000039806	tb
GO:0030509	BMP	BMP signaling pathway	ENSDARG00000079187	tbx19
GO:0030509	BMP	BMP signaling pathway	ENSDARG00000067544	tcf15
GO:0030509	BMP	BMP signaling pathway	ENSDARG00000038672	tcf7
GO:0030509	BMP	BMP signaling pathway	ENSDARG00000035095	tdgf1
GO:0030509	BMP	BMP signaling pathway	ENSDARG00000099979	tgfbr3
GO:0030509	BMP	BMP signaling pathway	ENSDARG00000088795	TGFBR3L
GO:0030509	BMP	BMP signaling pathway	ENSDARG00000037429	tll1
GO:0030509	BMP	BMP signaling pathway	ENSDARG00000087687	TMEM100
GO:0030509	BMP	BMP signaling pathway	ENSDARG00000032619	tob1a
GO:0030509	BMP	BMP signaling pathway	ENSDARG00000104244	twsg1a
GO:0030509	BMP	BMP signaling pathway	ENSDARG00000029107	ube2d1a
GO:0030509	BMP	BMP signaling pathway	ENSDARG00000038576	ube2d1b
GO:0030509	BMP	BMP signaling pathway	ENSDARG00000043484	ube2d2
GO:0030509	BMP	BMP signaling pathway	ENSDARG00000099749	ube2d2l
GO:0030509	BMP	BMP signaling pathway	ENSDARG00000038473	ube2d3
GO:0030509	BMP	BMP signaling pathway	ENSDARG00000015057	ube2d4
GO:0030509	BMP	BMP signaling pathway	ENSDARG00000100224	USP15
GO:0030509	BMP	BMP signaling pathway	ENSDARG00000014770	usp4
GO:0030509	BMP	BMP signaling pathway	ENSDARG00000013708	usp9
GO:0030509	BMP	BMP signaling pathway	ENSDARG00000079564	vmhc
GO:0030509	BMP	BMP signaling pathway	ENSDARG00000079782	vmhcl
GO:0030509	BMP	BMP signaling pathway	ENSDARG00000071048	wisp3
GO:0030509	BMP	BMP signaling pathway	ENSDARG00000102414	wu:fd14a01
GO:0070371	ERK	ERK1 and ERK2 cascade	ENSDARG00000030932	fgf10a	EXCLUDE
GO:0070371	ERK	ERK1 and ERK2 cascade	ENSDARG00000100475	fgf10b	EXCLUDE
GO:0070371	ERK	ERK1 and ERK2 cascade	ENSDARG00000042233	fgf16	EXCLUDE
GO:0070371	ERK	ERK1 and ERK2 cascade	ENSDARG00000007356	fgf20a	EXCLUDE
GO:0070371	ERK	ERK1 and ERK2 cascade	ENSDARG00000086070	fgf20b	EXCLUDE
GO:0070371	ERK	ERK1 and ERK2 cascade	ENSDARG00000076510	fgf22	EXCLUDE
GO:0070371	ERK	ERK1 and ERK2 cascade	ENSDARG00000011027	fgfr1a	EXCLUDE
GO:0070371	ERK	ERK1 and ERK2 cascade	ENSDARG00000011190	fgfr1b	EXCLUDE
GO:0070371	ERK	ERK1 and ERK2 cascade	ENSDARG00000058115	fgfr2	EXCLUDE
GO:0070371	ERK	ERK1 and ERK2 cascade	ENSDARG00000004782	fgfr3	EXCLUDE
GO:0070371	ERK	ERK1 and ERK2 cascade	ENSDARG00000069105	fgfr4	EXCLUDE
GO:0070371	ERK	ERK1 and ERK2 cascade	ENSDARG00000077467	sox10	EXCLUDE
GO:0070371	ERK	ERK1 and ERK2 cascade	ENSDARG00000003293	sox9a	EXCLUDE
GO:0070371	ERK	ERK1 and ERK2 cascade	ENSDARG00000043923	sox9b	EXCLUDE
GO:0070371	ERK	ERK1 and ERK2 cascade	ENSDARG00000016412	agt
GO:0070371	ERK	ERK1 and ERK2 cascade	ENSDARG00000012076	apoa1a
GO:0070371	ERK	ERK1 and ERK2 cascade	ENSDARG00000101324	apoa1b
GO:0070371	ERK	ERK1 and ERK2 cascade	ENSDARG00000101160	apoa4a
GO:0070371	ERK	ERK1 and ERK2 cascade	ENSDARG00000040298	apoa4b.1
GO:0070371	ERK	ERK1 and ERK2 cascade	ENSDARG00000020866	apoa4b.2
GO:0070371	ERK	ERK1 and ERK2 cascade	ENSDARG00000094929	apoa4b.3
GO:0070371	ERK	ERK1 and ERK2 cascade	ENSDARG00000058567	avp
GO:0070371	ERK	ERK1 and ERK2 cascade	ENSDARG00000077083	avpr1a
GO:0070371	ERK	ERK1 and ERK2 cascade	ENSDARG00000045788	avpr1b
GO:0070371	ERK	ERK1 and ERK2 cascade	ENSDARG00000007436	avpr2aa
GO:0070371	ERK	ERK1 and ERK2 cascade	ENSDARG00000029219	avpr2ab
GO:0070371	ERK	ERK1 and ERK2 cascade	ENSDARG00000086616	CABZ01093075.1
GO:0070371	ERK	ERK1 and ERK2 cascade	ENSDARG00000074117	CCKBR (1 of 2)
GO:0070371	ERK	ERK1 and ERK2 cascade	ENSDARG00000076824	CCKBR (2 of 2)
GO:0070371	ERK	ERK1 and ERK2 cascade	ENSDARG00000103466	ccl35.1
GO:0070371	ERK	ERK1 and ERK2 cascade	ENSDARG00000070378	ccl35.2
GO:0070371	ERK	ERK1 and ERK2 cascade	ENSDARG00000041919	ccl38.1
GO:0070371	ERK	ERK1 and ERK2 cascade	ENSDARG00000041923	ccl38.6
GO:0070371	ERK	ERK1 and ERK2 cascade	ENSDARG00000041917	ccl38a.4
GO:0070371	ERK	ERK1 and ERK2 cascade	ENSDARG00000041835	ccl38a.5
GO:0070371	ERK	ERK1 and ERK2 cascade	ENSDARG00000038541	ccr12a
GO:0070371	ERK	ERK1 and ERK2 cascade	ENSDARG00000095789	ccr8.1
GO:0070371	ERK	ERK1 and ERK2 cascade	ENSDARG00000041108	ctsh
GO:0070371	ERK	ERK1 and ERK2 cascade	ENSDARG00000070755	CX3CR1 (1 of 2)
GO:0070371	ERK	ERK1 and ERK2 cascade	ENSDARG00000079829	CX3CR1 (2 of 2)
GO:0070371	ERK	ERK1 and ERK2 cascade	ENSDARG00000052739	egf
GO:0070371	ERK	ERK1 and ERK2 cascade	ENSDARG00000070940	htr2b
GO:0070371	ERK	ERK1 and ERK2 cascade	ENSDARG00000094132	igf1
GO:0070371	ERK	ERK1 and ERK2 cascade	ENSDARG00000078888	iqgap1
GO:0070371	ERK	ERK1 and ERK2 cascade	ENSDARG00000060010	iqgap2
GO:0070371	ERK	ERK1 and ERK2 cascade	ENSDARG00000098650	IQGAP3
GO:0070371	ERK	ERK1 and ERK2 cascade	ENSDARG00000018687	itga2b
GO:0070371	ERK	ERK1 and ERK2 cascade	ENSDARG00000006353	itga5
GO:0070371	ERK	ERK1 and ERK2 cascade	ENSDARG00000078717	itga8
GO:0070371	ERK	ERK1 and ERK2 cascade	ENSDARG00000006314	itgav
GO:0070371	ERK	ERK1 and ERK2 cascade	ENSDARG00000037066	LGALS8 (1 of 2)
GO:0070371	ERK	ERK1 and ERK2 cascade	ENSDARG00000037613	LGALS8 (2 of 2)
GO:0070371	ERK	ERK1 and ERK2 cascade	ENSDARG00000025903	lgals9l1
GO:0070371	ERK	ERK1 and ERK2 cascade	ENSDARG00000007825	map2k1
GO:0070371	ERK	ERK1 and ERK2 cascade	ENSDARG00000006609	map2k2a
GO:0070371	ERK	ERK1 and ERK2 cascade	ENSDARG00000068918	map2k2b
GO:0070371	ERK	ERK1 and ERK2 cascade	ENSDARG00000027552	mapk1
GO:0070371	ERK	ERK1 and ERK2 cascade	ENSDARG00000070573	mapk3
GO:0070371	ERK	ERK1 and ERK2 cascade	ENSDARG00000075340	med1
GO:0070371	ERK	ERK1 and ERK2 cascade	ENSDARG00000042845	oxt
GO:0070371	ERK	ERK1 and ERK2 cascade	ENSDARG00000033956	oxtr
GO:0070371	ERK	ERK1 and ERK2 cascade	ENSDARG00000044175	oxtrl
GO:0070371	ERK	ERK1 and ERK2 cascade	ENSDARG00000055781	ptger3
GO:0070371	ERK	ERK1 and ERK2 cascade	ENSDARG00000059236	ptger4a
GO:0070371	ERK	ERK1 and ERK2 cascade	ENSDARG00000035415	ptger4b
GO:0070371	ERK	ERK1 and ERK2 cascade	ENSDARG00000093059	si:ch211-209m20.9
GO:0070371	ERK	ERK1 and ERK2 cascade	ENSDARG00000076797	si:dkey-178o16.4
GO:0070371	ERK	ERK1 and ERK2 cascade	ENSDARG00000052988	XCR1 (1 of 2)
GO:0070371	ERK	ERK1 and ERK2 cascade	ENSDARG00000054847	xcr1a.1
GO:0070371	ERK	ERK1 and ERK2 cascade	ENSDARG00000069058	zgc:136924
GO:0070371	ERK	ERK1 and ERK2 cascade	ENSDARG00000087311	zgc:171951
GO:0070371	ERK	ERK1 and ERK2 cascade	ENSDARG00000041060	zgc:92326
GO:0008543	FGF	fibroblast growth factor receptor signaling pathway	ENSDARG00000052739	egf	EXCLUDE
GO:0008543	FGF	fibroblast growth factor receptor signaling pathway	ENSDARG00000013847	egfra	EXCLUDE
GO:0008543	FGF	fibroblast growth factor receptor signaling pathway	ENSDARG00000026294	erbb2	EXCLUDE
GO:0008543	FGF	fibroblast growth factor receptor signaling pathway	ENSDARG00000006202	erbb3a	EXCLUDE
GO:0008543	FGF	fibroblast growth factor receptor signaling pathway	ENSDARG00000036993	erbb3b	EXCLUDE
GO:0008543	FGF	fibroblast growth factor receptor signaling pathway	ENSDARG00000090408	ERBB4 (2 of 2)	EXCLUDE
GO:0008543	FGF	fibroblast growth factor receptor signaling pathway	ENSDARG00000063207	erbb4a	EXCLUDE
GO:0008543	FGF	fibroblast growth factor receptor signaling pathway	ENSDARG00000089536	erbb4b	EXCLUDE
GO:0008543	FGF	fibroblast growth factor receptor signaling pathway	ENSDARG00000020625	jak1	EXCLUDE
GO:0008543	FGF	fibroblast growth factor receptor signaling pathway	ENSDARG00000104808	jak2a	EXCLUDE
GO:0008543	FGF	fibroblast growth factor receptor signaling pathway	ENSDARG00000018882	jak2b	EXCLUDE
GO:0008543	FGF	fibroblast growth factor receptor signaling pathway	ENSDARG00000010252	jak3	EXCLUDE
GO:0008543	FGF	fibroblast growth factor receptor signaling pathway	ENSDARG00000007219	actn1
GO:0008543	FGF	fibroblast growth factor receptor signaling pathway	ENSDARG00000071090	actn2b
GO:0008543	FGF	fibroblast growth factor receptor signaling pathway	ENSDARG00000013755	actn3a
GO:0008543	FGF	fibroblast growth factor receptor signaling pathway	ENSDARG00000001431	actn3b
GO:0008543	FGF	fibroblast growth factor receptor signaling pathway	ENSDARG00000074057	calm3b
GO:0008543	FGF	fibroblast growth factor receptor signaling pathway	ENSDARG00000053617	camk2a
GO:0008543	FGF	fibroblast growth factor receptor signaling pathway	ENSDARG00000011065	camk2b1
GO:0008543	FGF	fibroblast growth factor receptor signaling pathway	ENSDARG00000043010	camk2d1
GO:0008543	FGF	fibroblast growth factor receptor signaling pathway	ENSDARG00000014273	camk2d2
GO:0008543	FGF	fibroblast growth factor receptor signaling pathway	ENSDARG00000071395	camk2g1
GO:0008543	FGF	fibroblast growth factor receptor signaling pathway	ENSDARG00000056206	camk2g2
GO:0008543	FGF	fibroblast growth factor receptor signaling pathway	ENSDARG00000005372	camk4
GO:0008543	FGF	fibroblast growth factor receptor signaling pathway	ENSDARG00000004325	casp9
GO:0008543	FGF	fibroblast growth factor receptor signaling pathway	ENSDARG00000076554	cdkn1a
GO:0008543	FGF	fibroblast growth factor receptor signaling pathway	ENSDARG00000010878	cdkn1ca
GO:0008543	FGF	fibroblast growth factor receptor signaling pathway	ENSDARG00000104903	cdkn1cb
GO:0008543	FGF	fibroblast growth factor receptor signaling pathway	ENSDARG00000099719	cdkn1d
GO:0008543	FGF	fibroblast growth factor receptor signaling pathway	ENSDARG00000105276	grb2a
GO:0008543	FGF	fibroblast growth factor receptor signaling pathway	ENSDARG00000038059	grb2b
GO:0008543	FGF	fibroblast growth factor receptor signaling pathway	ENSDARG00000027828	grin1a
GO:0008543	FGF	fibroblast growth factor receptor signaling pathway	ENSDARG00000025728	grin1b
GO:0008543	FGF	fibroblast growth factor receptor signaling pathway	ENSDARG00000034493	grin2aa
GO:0008543	FGF	fibroblast growth factor receptor signaling pathway	ENSDARG00000070543	grin2ab
GO:0008543	FGF	fibroblast growth factor receptor signaling pathway	ENSDARG00000078149	grin2ca
GO:0008543	FGF	fibroblast growth factor receptor signaling pathway	ENSDARG00000077560	grin2cb
GO:0008543	FGF	fibroblast growth factor receptor signaling pathway	ENSDARG00000070620	grin2db
GO:0008543	FGF	fibroblast growth factor receptor signaling pathway	ENSDARG00000029501	gsk3aa
GO:0008543	FGF	fibroblast growth factor receptor signaling pathway	ENSDARG00000015681	gsk3ab
GO:0008543	FGF	fibroblast growth factor receptor signaling pathway	ENSDARG00000017803	gsk3b
GO:0008543	FGF	fibroblast growth factor receptor signaling pathway	ENSDARG00000101560	psma1
GO:0008543	FGF	fibroblast growth factor receptor signaling pathway	ENSDARG00000086618	psma3
GO:0008543	FGF	fibroblast growth factor receptor signaling pathway	ENSDARG00000045928	psma4
GO:0008543	FGF	fibroblast growth factor receptor signaling pathway	ENSDARG00000003526	psma5
GO:0008543	FGF	fibroblast growth factor receptor signaling pathway	ENSDARG00000019398	psma6a
GO:0008543	FGF	fibroblast growth factor receptor signaling pathway	ENSDARG00000013966	psma6b
GO:0008543	FGF	fibroblast growth factor receptor signaling pathway	ENSDARG00000010965	psma8
GO:0008543	FGF	fibroblast growth factor receptor signaling pathway	ENSDARG00000009640	psmb1
GO:0008543	FGF	fibroblast growth factor receptor signaling pathway	ENSDARG00000001656	psmb10
GO:0008543	FGF	fibroblast growth factor receptor signaling pathway	ENSDARG00000043781	PSMB10
GO:0008543	FGF	fibroblast growth factor receptor signaling pathway	ENSDARG00000068086	psmb11b
GO:0008543	FGF	fibroblast growth factor receptor signaling pathway	ENSDARG00000031511	psmb2
GO:0008543	FGF	fibroblast growth factor receptor signaling pathway	ENSDARG00000054696	psmb4
GO:0008543	FGF	fibroblast growth factor receptor signaling pathway	ENSDARG00000075445	psmb5
GO:0008543	FGF	fibroblast growth factor receptor signaling pathway	ENSDARG00000002240	psmb6
GO:0008543	FGF	fibroblast growth factor receptor signaling pathway	ENSDARG00000037962	psmb7
GO:0008543	FGF	fibroblast growth factor receptor signaling pathway	ENSDARG00000001303	psmb8
GO:0008543	FGF	fibroblast growth factor receptor signaling pathway	ENSDARG00000000656	psmb9a
GO:0008543	FGF	fibroblast growth factor receptor signaling pathway	ENSDARG00000030537	psmc1a
GO:0008543	FGF	fibroblast growth factor receptor signaling pathway	ENSDARG00000043561	psmc1b
GO:0008543	FGF	fibroblast growth factor receptor signaling pathway	ENSDARG00000020101	psmc2
GO:0008543	FGF	fibroblast growth factor receptor signaling pathway	ENSDARG00000007141	psmc3
GO:0008543	FGF	fibroblast growth factor receptor signaling pathway	ENSDARG00000015315	psmc5
GO:0008543	FGF	fibroblast growth factor receptor signaling pathway	ENSDARG00000037038	psmc6
GO:0008543	FGF	fibroblast growth factor receptor signaling pathway	ENSDARG00000003189	psmd1
GO:0008543	FGF	fibroblast growth factor receptor signaling pathway	ENSDARG00000015628	psmd10
GO:0008543	FGF	fibroblast growth factor receptor signaling pathway	ENSDARG00000060150	psmd11a
GO:0008543	FGF	fibroblast growth factor receptor signaling pathway	ENSDARG00000005134	psmd11b
GO:0008543	FGF	fibroblast growth factor receptor signaling pathway	ENSDARG00000052377	psmd12
GO:0008543	FGF	fibroblast growth factor receptor signaling pathway	ENSDARG00000016239	psmd13
GO:0008543	FGF	fibroblast growth factor receptor signaling pathway	ENSDARG00000063100	psmd14
GO:0008543	FGF	fibroblast growth factor receptor signaling pathway	ENSDARG00000099653	psmd2
GO:0008543	FGF	fibroblast growth factor receptor signaling pathway	ENSDARG00000103190	PSMD2 (2 of 2)
GO:0008543	FGF	fibroblast growth factor receptor signaling pathway	ENSDARG00000018124	psmd3
GO:0008543	FGF	fibroblast growth factor receptor signaling pathway	ENSDARG00000101295	psmd4a
GO:0008543	FGF	fibroblast growth factor receptor signaling pathway	ENSDARG00000023279	psmd4b
GO:0008543	FGF	fibroblast growth factor receptor signaling pathway	ENSDARG00000059046	psmd5
GO:0008543	FGF	fibroblast growth factor receptor signaling pathway	ENSDARG00000070674	psmd6
GO:0008543	FGF	fibroblast growth factor receptor signaling pathway	ENSDARG00000102417	psmd7
GO:0008543	FGF	fibroblast growth factor receptor signaling pathway	ENSDARG00000020454	psmd8
GO:0008543	FGF	fibroblast growth factor receptor signaling pathway	ENSDARG00000006300	psmd9
GO:0008543	FGF	fibroblast growth factor receptor signaling pathway	ENSDARG00000002165	psme1
GO:0008543	FGF	fibroblast growth factor receptor signaling pathway	ENSDARG00000033144	psme2
GO:0008543	FGF	fibroblast growth factor receptor signaling pathway	ENSDARG00000012234	psme3
GO:0008543	FGF	fibroblast growth factor receptor signaling pathway	ENSDARG00000087911	psme4a
GO:0008543	FGF	fibroblast growth factor receptor signaling pathway	ENSDARG00000018742	psme4b
GO:0008543	FGF	fibroblast growth factor receptor signaling pathway	ENSDARG00000022652	psmf1
GO:0008543	FGF	fibroblast growth factor receptor signaling pathway	ENSDARG00000013078	ywhaba
GO:0008543	FGF	fibroblast growth factor receptor signaling pathway	ENSDARG00000075758	ywhabb
GO:0008543	FGF	fibroblast growth factor receptor signaling pathway	ENSDARG00000040287	ywhabl
GO:0008543	FGF	fibroblast growth factor receptor signaling pathway	ENSDARG00000067626	ywhag1
GO:0008543	FGF	fibroblast growth factor receptor signaling pathway	ENSDARG00000071658	ywhag2
GO:0008543	FGF	fibroblast growth factor receptor signaling pathway	ENSDARG00000005560	ywhah
GO:0008543	FGF	fibroblast growth factor receptor signaling pathway	ENSDARG00000042539	ywhaqa
GO:0008543	FGF	fibroblast growth factor receptor signaling pathway	ENSDARG00000023323	ywhaqb
GO:0008543	FGF	fibroblast growth factor receptor signaling pathway	ENSDARG00000032575	ywhaz
GO:0008543	FGF	fibroblast growth factor receptor signaling pathway	ENSDARG00000069026	adcy1a
GO:0008543	FGF	fibroblast growth factor receptor signaling pathway	ENSDARG00000088634	adcy1b
GO:0008543	FGF	fibroblast growth factor receptor signaling pathway	ENSDARG00000058392	adcy2a
GO:0008543	FGF	fibroblast growth factor receptor signaling pathway	ENSDARG00000014588	adcy2b
GO:0008543	FGF	fibroblast growth factor receptor signaling pathway	ENSDARG00000077145	ADCY3 (2 of 2)
GO:0008543	FGF	fibroblast growth factor receptor signaling pathway	ENSDARG00000017437	adcy3b
GO:0008543	FGF	fibroblast growth factor receptor signaling pathway	ENSDARG00000091342	adcy5
GO:0008543	FGF	fibroblast growth factor receptor signaling pathway	ENSDARG00000061445	adcy6a
GO:0008543	FGF	fibroblast growth factor receptor signaling pathway	ENSDARG00000027797	adcy6b
GO:0008543	FGF	fibroblast growth factor receptor signaling pathway	ENSDARG00000060070	adcy7
GO:0008543	FGF	fibroblast growth factor receptor signaling pathway	ENSDARG00000031783	adcy8
GO:0008543	FGF	fibroblast growth factor receptor signaling pathway	ENSDARG00000100869	adcy9
GO:0008543	FGF	fibroblast growth factor receptor signaling pathway	ENSDARG00000103847	ADCY9 (2 of 2)
GO:0008543	FGF	fibroblast growth factor receptor signaling pathway	ENSDARG00000104094	adrbk2
GO:0008543	FGF	fibroblast growth factor receptor signaling pathway	ENSDARG00000099657	AKT1
GO:0008543	FGF	fibroblast growth factor receptor signaling pathway	ENSDARG00000074667	akt1s1
GO:0008543	FGF	fibroblast growth factor receptor signaling pathway	ENSDARG00000011219	akt2
GO:0008543	FGF	fibroblast growth factor receptor signaling pathway	ENSDARG00000104810	akt3a
GO:0008543	FGF	fibroblast growth factor receptor signaling pathway	ENSDARG00000087205	akt3b
GO:0008543	FGF	fibroblast growth factor receptor signaling pathway	ENSDARG00000030364	angpt1
GO:0008543	FGF	fibroblast growth factor receptor signaling pathway	ENSDARG00000054533	araf
GO:0008543	FGF	fibroblast growth factor receptor signaling pathway	ENSDARG00000044301	atf1
GO:0008543	FGF	fibroblast growth factor receptor signaling pathway	ENSDARG00000087993	bada
GO:0008543	FGF	fibroblast growth factor receptor signaling pathway	ENSDARG00000007783	blk
GO:0008543	FGF	fibroblast growth factor receptor signaling pathway	ENSDARG00000017661	braf
GO:0008543	FGF	fibroblast growth factor receptor signaling pathway	ENSDARG00000008560	brap
GO:0008543	FGF	fibroblast growth factor receptor signaling pathway	ENSDARG00000098112	btc
GO:0008543	FGF	fibroblast growth factor receptor signaling pathway	ENSDARG00000056909	CABZ01013362.1
GO:0008543	FGF	fibroblast growth factor receptor signaling pathway	ENSDARG00000009958	cbl
GO:0008543	FGF	fibroblast growth factor receptor signaling pathway	ENSDARG00000067668	CEP57
GO:0008543	FGF	fibroblast growth factor receptor signaling pathway	ENSDARG00000002826	cep57l1
GO:0008543	FGF	fibroblast growth factor receptor signaling pathway	ENSDARG00000011662	chuk
GO:0008543	FGF	fibroblast growth factor receptor signaling pathway	ENSDARG00000003757	cnpy1
GO:0008543	FGF	fibroblast growth factor receptor signaling pathway	ENSDARG00000053586	creb1a
GO:0008543	FGF	fibroblast growth factor receptor signaling pathway	ENSDARG00000093420	creb1b
GO:0008543	FGF	fibroblast growth factor receptor signaling pathway	ENSDARG00000023217	crema
GO:0008543	FGF	fibroblast growth factor receptor signaling pathway	ENSDARG00000102986	csf1ra
GO:0008543	FGF	fibroblast growth factor receptor signaling pathway	ENSDARG00000042934	ctgfa
GO:0008543	FGF	fibroblast growth factor receptor signaling pathway	ENSDARG00000104292	ctgfb
GO:0008543	FGF	fibroblast growth factor receptor signaling pathway	ENSDARG00000038967	cul3a
GO:0008543	FGF	fibroblast growth factor receptor signaling pathway	ENSDARG00000100108	cul3b
GO:0008543	FGF	fibroblast growth factor receptor signaling pathway	ENSDARG00000023062	cyr61
GO:0008543	FGF	fibroblast growth factor receptor signaling pathway	ENSDARG00000069484	dab2ipa
GO:0008543	FGF	fibroblast growth factor receptor signaling pathway	ENSDARG00000075110	dab2ipb
GO:0008543	FGF	fibroblast growth factor receptor signaling pathway	ENSDARG00000041926	DLG1 (2 of 3)
GO:0008543	FGF	fibroblast growth factor receptor signaling pathway	ENSDARG00000019307	dusp5
GO:0008543	FGF	fibroblast growth factor receptor signaling pathway	ENSDARG00000070914	dusp6
GO:0008543	FGF	fibroblast growth factor receptor signaling pathway	ENSDARG00000101413	dusp7
GO:0008543	FGF	fibroblast growth factor receptor signaling pathway	ENSDARG00000056648	ext2
GO:0008543	FGF	fibroblast growth factor receptor signaling pathway	ENSDARG00000105285	FAT4
GO:0008543	FGF	fibroblast growth factor receptor signaling pathway	ENSDARG00000030932	fgf10a
GO:0008543	FGF	fibroblast growth factor receptor signaling pathway	ENSDARG00000100475	fgf10b
GO:0008543	FGF	fibroblast growth factor receptor signaling pathway	ENSDARG00000027957	fgf12a
GO:0008543	FGF	fibroblast growth factor receptor signaling pathway	ENSDARG00000062542	fgf12b
GO:0008543	FGF	fibroblast growth factor receptor signaling pathway	ENSDARG00000040982	fgf14
GO:0008543	FGF	fibroblast growth factor receptor signaling pathway	ENSDARG00000042233	fgf16
GO:0008543	FGF	fibroblast growth factor receptor signaling pathway	ENSDARG00000102778	fgf17
GO:0008543	FGF	fibroblast growth factor receptor signaling pathway	ENSDARG00000088048	fgf18a
GO:0008543	FGF	fibroblast growth factor receptor signaling pathway	ENSDARG00000043962	fgf18b
GO:0008543	FGF	fibroblast growth factor receptor signaling pathway	ENSDARG00000098663	fgf19
GO:0008543	FGF	fibroblast growth factor receptor signaling pathway	ENSDARG00000017542	fgf1a
GO:0008543	FGF	fibroblast growth factor receptor signaling pathway	ENSDARG00000042811	fgf1b
GO:0008543	FGF	fibroblast growth factor receptor signaling pathway	ENSDARG00000104348	fgf2
GO:0008543	FGF	fibroblast growth factor receptor signaling pathway	ENSDARG00000007356	fgf20a
GO:0008543	FGF	fibroblast growth factor receptor signaling pathway	ENSDARG00000086070	fgf20b
GO:0008543	FGF	fibroblast growth factor receptor signaling pathway	ENSDARG00000100846	fgf21
GO:0008543	FGF	fibroblast growth factor receptor signaling pathway	ENSDARG00000076510	fgf22
GO:0008543	FGF	fibroblast growth factor receptor signaling pathway	ENSDARG00000045854	fgf23
GO:0008543	FGF	fibroblast growth factor receptor signaling pathway	ENSDARG00000037677	fgf24
GO:0008543	FGF	fibroblast growth factor receptor signaling pathway	ENSDARG00000101540	fgf3
GO:0008543	FGF	fibroblast growth factor receptor signaling pathway	ENSDARG00000105230	fgf4
GO:0008543	FGF	fibroblast growth factor receptor signaling pathway	ENSDARG00000035377	fgf5
GO:0008543	FGF	fibroblast growth factor receptor signaling pathway	ENSDARG00000009351	fgf6a
GO:0008543	FGF	fibroblast growth factor receptor signaling pathway	ENSDARG00000045856	fgf6b
GO:0008543	FGF	fibroblast growth factor receptor signaling pathway	ENSDARG00000059387	fgf7
GO:0008543	FGF	fibroblast growth factor receptor signaling pathway	ENSDARG00000003399	fgf8a
GO:0008543	FGF	fibroblast growth factor receptor signaling pathway	ENSDARG00000039615	fgf8b
GO:0008543	FGF	fibroblast growth factor receptor signaling pathway	ENSDARG00000078625	fgf9
GO:0008543	FGF	fibroblast growth factor receptor signaling pathway	ENSDARG00000091660	fgfbp1b
GO:0008543	FGF	fibroblast growth factor receptor signaling pathway	ENSDARG00000040162	FGFBP3
GO:0008543	FGF	fibroblast growth factor receptor signaling pathway	ENSDARG00000011027	fgfr1a
GO:0008543	FGF	fibroblast growth factor receptor signaling pathway	ENSDARG00000011190	fgfr1b
GO:0008543	FGF	fibroblast growth factor receptor signaling pathway	ENSDARG00000058115	fgfr2
GO:0008543	FGF	fibroblast growth factor receptor signaling pathway	ENSDARG00000004782	fgfr3
GO:0008543	FGF	fibroblast growth factor receptor signaling pathway	ENSDARG00000069105	fgfr4
GO:0008543	FGF	fibroblast growth factor receptor signaling pathway	ENSDARG00000032617	fgfrl1a
GO:0008543	FGF	fibroblast growth factor receptor signaling pathway	ENSDARG00000052556	fgfrl1b
GO:0008543	FGF	fibroblast growth factor receptor signaling pathway	ENSDARG00000016058	fibpa
GO:0008543	FGF	fibroblast growth factor receptor signaling pathway	ENSDARG00000087666	fibpb
GO:0008543	FGF	fibroblast growth factor receptor signaling pathway	ENSDARG00000102508	flrt1a
GO:0008543	FGF	fibroblast growth factor receptor signaling pathway	ENSDARG00000075597	flrt1b
GO:0008543	FGF	fibroblast growth factor receptor signaling pathway	ENSDARG00000079355	flrt2
GO:0008543	FGF	fibroblast growth factor receptor signaling pathway	ENSDARG00000097299	FLRT2 (2 of 2)
GO:0008543	FGF	fibroblast growth factor receptor signaling pathway	ENSDARG00000076895	flrt3
GO:0008543	FGF	fibroblast growth factor receptor signaling pathway	ENSDARG00000019371	flt1
GO:0008543	FGF	fibroblast growth factor receptor signaling pathway	ENSDARG00000104453	flt4
GO:0008543	FGF	fibroblast growth factor receptor signaling pathway	ENSDARG00000099555	foxo1a
GO:0008543	FGF	fibroblast growth factor receptor signaling pathway	ENSDARG00000061549	foxo1b
GO:0008543	FGF	fibroblast growth factor receptor signaling pathway	ENSDARG00000023058	foxo3a
GO:0008543	FGF	fibroblast growth factor receptor signaling pathway	ENSDARG00000042904	foxo3b
GO:0008543	FGF	fibroblast growth factor receptor signaling pathway	ENSDARG00000055792	FOXO4
GO:0008543	FGF	fibroblast growth factor receptor signaling pathway	ENSDARG00000045873	frs2a
GO:0008543	FGF	fibroblast growth factor receptor signaling pathway	ENSDARG00000037353	frs2b
GO:0008543	FGF	fibroblast growth factor receptor signaling pathway	ENSDARG00000078688	frs3
GO:0008543	FGF	fibroblast growth factor receptor signaling pathway	ENSDARG00000011370	fyna
GO:0008543	FGF	fibroblast growth factor receptor signaling pathway	ENSDARG00000025319	fynb
GO:0008543	FGF	fibroblast growth factor receptor signaling pathway	ENSDARG00000027807	fynrk
GO:0008543	FGF	fibroblast growth factor receptor signaling pathway	ENSDARG00000037018	gab1
GO:0008543	FGF	fibroblast growth factor receptor signaling pathway	ENSDARG00000016526	gata3
GO:0008543	FGF	fibroblast growth factor receptor signaling pathway	ENSDARG00000005414	grapa
GO:0008543	FGF	fibroblast growth factor receptor signaling pathway	ENSDARG00000022668	grapb
GO:0008543	FGF	fibroblast growth factor receptor signaling pathway	ENSDARG00000052468	GSK3B (2 of 2)
GO:0008543	FGF	fibroblast growth factor receptor signaling pathway	ENSDARG00000098497	hrasa
GO:0008543	FGF	fibroblast growth factor receptor signaling pathway	ENSDARG00000005651	hrasb
GO:0008543	FGF	fibroblast growth factor receptor signaling pathway	ENSDARG00000079123	ikbkb
GO:0008543	FGF	fibroblast growth factor receptor signaling pathway	ENSDARG00000098359	il17rd
GO:0008543	FGF	fibroblast growth factor receptor signaling pathway	ENSDARG00000075720	il2rb
GO:0008543	FGF	fibroblast growth factor receptor signaling pathway	ENSDARG00000068858	il2rga
GO:0008543	FGF	fibroblast growth factor receptor signaling pathway	ENSDARG00000053702	il2rgb
GO:0008543	FGF	fibroblast growth factor receptor signaling pathway	ENSDARG00000078888	iqgap1
GO:0008543	FGF	fibroblast growth factor receptor signaling pathway	ENSDARG00000060010	iqgap2
GO:0008543	FGF	fibroblast growth factor receptor signaling pathway	ENSDARG00000098650	IQGAP3
GO:0008543	FGF	fibroblast growth factor receptor signaling pathway	ENSDARG00000054087	irs1
GO:0008543	FGF	fibroblast growth factor receptor signaling pathway	ENSDARG00000037099	irs2a
GO:0008543	FGF	fibroblast growth factor receptor signaling pathway	ENSDARG00000075282	irs2b
GO:0008543	FGF	fibroblast growth factor receptor signaling pathway	ENSDARG00000014655	itpr1a
GO:0008543	FGF	fibroblast growth factor receptor signaling pathway	ENSDARG00000074149	itpr1b
GO:0008543	FGF	fibroblast growth factor receptor signaling pathway	ENSDARG00000011909	itpr2
GO:0008543	FGF	fibroblast growth factor receptor signaling pathway	ENSDARG00000061741	itpr3
GO:0008543	FGF	fibroblast growth factor receptor signaling pathway	ENSDARG00000001882	kbtbd12
GO:0008543	FGF	fibroblast growth factor receptor signaling pathway	ENSDARG00000087226	kbtbd2
GO:0008543	FGF	fibroblast growth factor receptor signaling pathway	ENSDARG00000078001	kbtbd7
GO:0008543	FGF	fibroblast growth factor receptor signaling pathway	ENSDARG00000070698	kbtbd8
GO:0008543	FGF	fibroblast growth factor receptor signaling pathway	ENSDARG00000017321	kdr
GO:0008543	FGF	fibroblast growth factor receptor signaling pathway	ENSDARG00000105215	kdrl
GO:0008543	FGF	fibroblast growth factor receptor signaling pathway	ENSDARG00000100225	kif16ba
GO:0008543	FGF	fibroblast growth factor receptor signaling pathway	ENSDARG00000043317	kita
GO:0008543	FGF	fibroblast growth factor receptor signaling pathway	ENSDARG00000056133	kitb
GO:0008543	FGF	fibroblast growth factor receptor signaling pathway	ENSDARG00000070917	kitlga
GO:0008543	FGF	fibroblast growth factor receptor signaling pathway	ENSDARG00000079862	kl
GO:0008543	FGF	fibroblast growth factor receptor signaling pathway	ENSDARG00000076294	klb
GO:0008543	FGF	fibroblast growth factor receptor signaling pathway	ENSDARG00000039052	klhl40a
GO:0008543	FGF	fibroblast growth factor receptor signaling pathway	ENSDARG00000019125	klhl40b
GO:0008543	FGF	fibroblast growth factor receptor signaling pathway	ENSDARG00000068888	klhl41a
GO:0008543	FGF	fibroblast growth factor receptor signaling pathway	ENSDARG00000006757	klhl41b
GO:0008543	FGF	fibroblast growth factor receptor signaling pathway	ENSDARG00000010844	kras
GO:0008543	FGF	fibroblast growth factor receptor signaling pathway	ENSDARG00000068714	ksr1a
GO:0008543	FGF	fibroblast growth factor receptor signaling pathway	ENSDARG00000030933	ksr1b
GO:0008543	FGF	fibroblast growth factor receptor signaling pathway	ENSDARG00000094526	ksr2
GO:0008543	FGF	fibroblast growth factor receptor signaling pathway	ENSDARG00000102525	lck
GO:0008543	FGF	fibroblast growth factor receptor signaling pathway	ENSDARG00000007825	map2k1
GO:0008543	FGF	fibroblast growth factor receptor signaling pathway	ENSDARG00000006609	map2k2a
GO:0008543	FGF	fibroblast growth factor receptor signaling pathway	ENSDARG00000068918	map2k2b
GO:0008543	FGF	fibroblast growth factor receptor signaling pathway	ENSDARG00000027552	mapk1
GO:0008543	FGF	fibroblast growth factor receptor signaling pathway	ENSDARG00000070573	mapk3
GO:0008543	FGF	fibroblast growth factor receptor signaling pathway	ENSDARG00000091777	mapkap1
GO:0008543	FGF	fibroblast growth factor receptor signaling pathway	ENSDARG00000104014	MARK1
GO:0008543	FGF	fibroblast growth factor receptor signaling pathway	ENSDARG00000079905	mark2a
GO:0008543	FGF	fibroblast growth factor receptor signaling pathway	ENSDARG00000032458	mark2b
GO:0008543	FGF	fibroblast growth factor receptor signaling pathway	ENSDARG00000019345	mark3a
GO:0008543	FGF	fibroblast growth factor receptor signaling pathway	ENSDARG00000026630	mark3b
GO:0008543	FGF	fibroblast growth factor receptor signaling pathway	ENSDARG00000033443	mdm2
GO:0008543	FGF	fibroblast growth factor receptor signaling pathway	ENSDARG00000018411	mknk1
GO:0008543	FGF	fibroblast growth factor receptor signaling pathway	ENSDARG00000011373	mknk2a
GO:0008543	FGF	fibroblast growth factor receptor signaling pathway	ENSDARG00000015164	mknk2b
GO:0008543	FGF	fibroblast growth factor receptor signaling pathway	ENSDARG00000003167	mlst8
GO:0008543	FGF	fibroblast growth factor receptor signaling pathway	ENSDARG00000015829	mov10a
GO:0008543	FGF	fibroblast growth factor receptor signaling pathway	ENSDARG00000061177	mov10b.1
GO:0008543	FGF	fibroblast growth factor receptor signaling pathway	ENSDARG00000056065	mov10b.2
GO:0008543	FGF	fibroblast growth factor receptor signaling pathway	ENSDARG00000053196	mtor
GO:0008543	FGF	fibroblast growth factor receptor signaling pathway	ENSDARG00000056181	ncam1a
GO:0008543	FGF	fibroblast growth factor receptor signaling pathway	ENSDARG00000007220	ncam1b
GO:0008543	FGF	fibroblast growth factor receptor signaling pathway	ENSDARG00000017466	ncam2
GO:0008543	FGF	fibroblast growth factor receptor signaling pathway	ENSDARG00000098523	NCAM2 (2 of 2)
GO:0008543	FGF	fibroblast growth factor receptor signaling pathway	ENSDARG00000103606	NDST1 (2 of 2)
GO:0008543	FGF	fibroblast growth factor receptor signaling pathway	ENSDARG00000062397	ndst1a
GO:0008543	FGF	fibroblast growth factor receptor signaling pathway	ENSDARG00000060678	ndst2a
GO:0008543	FGF	fibroblast growth factor receptor signaling pathway	ENSDARG00000086269	ndst2a
GO:0008543	FGF	fibroblast growth factor receptor signaling pathway	ENSDARG00000041776	ndst3
GO:0008543	FGF	fibroblast growth factor receptor signaling pathway	ENSDARG00000012982	nf1a
GO:0008543	FGF	fibroblast growth factor receptor signaling pathway	ENSDARG00000004184	nf1b
GO:0008543	FGF	fibroblast growth factor receptor signaling pathway	ENSDARG00000000796	nr4a1
GO:0008543	FGF	fibroblast growth factor receptor signaling pathway	ENSDARG00000038225	nras
GO:0008543	FGF	fibroblast growth factor receptor signaling pathway	ENSDARG00000104314	nrg1
GO:0008543	FGF	fibroblast growth factor receptor signaling pathway	ENSDARG00000077818	nrg2a
GO:0008543	FGF	fibroblast growth factor receptor signaling pathway	ENSDARG00000086585	nrg2b
GO:0008543	FGF	fibroblast growth factor receptor signaling pathway	ENSDARG00000017703	paqr3a
GO:0008543	FGF	fibroblast growth factor receptor signaling pathway	ENSDARG00000044253	paqr3b
GO:0008543	FGF	fibroblast growth factor receptor signaling pathway	ENSDARG00000033012	pcnt
GO:0008543	FGF	fibroblast growth factor receptor signaling pathway	ENSDARG00000060875	pde1a
GO:0008543	FGF	fibroblast growth factor receptor signaling pathway	ENSDARG00000090398	PDE1C
GO:0008543	FGF	fibroblast growth factor receptor signaling pathway	ENSDARG00000055505	pdgfaa
GO:0008543	FGF	fibroblast growth factor receptor signaling pathway	ENSDARG00000098578	pdgfab
GO:0008543	FGF	fibroblast growth factor receptor signaling pathway	ENSDARG00000070494	pdgfra
GO:0008543	FGF	fibroblast growth factor receptor signaling pathway	ENSDARG00000100897	PDGFRB
GO:0008543	FGF	fibroblast growth factor receptor signaling pathway	ENSDARG00000062304	pdpk1a
GO:0008543	FGF	fibroblast growth factor receptor signaling pathway	ENSDARG00000018285	pdpk1b
GO:0008543	FGF	fibroblast growth factor receptor signaling pathway	ENSDARG00000079771	PEA15
GO:0008543	FGF	fibroblast growth factor receptor signaling pathway	ENSDARG00000042069	pebp1
GO:0008543	FGF	fibroblast growth factor receptor signaling pathway	ENSDARG00000078694	PHLPP1
GO:0008543	FGF	fibroblast growth factor receptor signaling pathway	ENSDARG00000090255	phlpp2
GO:0008543	FGF	fibroblast growth factor receptor signaling pathway	ENSDARG00000099962	PHLPP2 (2 of 2)
GO:0008543	FGF	fibroblast growth factor receptor signaling pathway	ENSDARG00000075456	pik3ca
GO:0008543	FGF	fibroblast growth factor receptor signaling pathway	ENSDARG00000075253	pik3cb
GO:0008543	FGF	fibroblast growth factor receptor signaling pathway	ENSDARG00000003250	pik3cd
GO:0008543	FGF	fibroblast growth factor receptor signaling pathway	ENSDARG00000038524	pik3r1
GO:0008543	FGF	fibroblast growth factor receptor signaling pathway	ENSDARG00000018060	pik3r2
GO:0008543	FGF	fibroblast growth factor receptor signaling pathway	ENSDARG00000034409	pik3r3b
GO:0008543	FGF	fibroblast growth factor receptor signaling pathway	ENSDARG00000038442	plcg1
GO:0008543	FGF	fibroblast growth factor receptor signaling pathway	ENSDARG00000030224	ppp2ca
GO:0008543	FGF	fibroblast growth factor receptor signaling pathway	ENSDARG00000099241	ppp2cb
GO:0008543	FGF	fibroblast growth factor receptor signaling pathway	ENSDARG00000007791	ppp2r1a
GO:0008543	FGF	fibroblast growth factor receptor signaling pathway	ENSDARG00000032430	ppp2r1b
GO:0008543	FGF	fibroblast growth factor receptor signaling pathway	ENSDARG00000034313	ppp5c
GO:0008543	FGF	fibroblast growth factor receptor signaling pathway	ENSDARG00000100349	prkacaa
GO:0008543	FGF	fibroblast growth factor receptor signaling pathway	ENSDARG00000016809	prkacab
GO:0008543	FGF	fibroblast growth factor receptor signaling pathway	ENSDARG00000098844	prkacbb
GO:0008543	FGF	fibroblast growth factor receptor signaling pathway	ENSDARG00000076128	prkar1aa
GO:0008543	FGF	fibroblast growth factor receptor signaling pathway	ENSDARG00000101755	prkar1ab
GO:0008543	FGF	fibroblast growth factor receptor signaling pathway	ENSDARG00000098642	PRKAR1B
GO:0008543	FGF	fibroblast growth factor receptor signaling pathway	ENSDARG00000103800	prkar1b
GO:0008543	FGF	fibroblast growth factor receptor signaling pathway	ENSDARG00000033184	prkar2aa
GO:0008543	FGF	fibroblast growth factor receptor signaling pathway	ENSDARG00000009477	prkar2ab
GO:0008543	FGF	fibroblast growth factor receptor signaling pathway	ENSDARG00000036446	PRKAR2B
GO:0008543	FGF	fibroblast growth factor receptor signaling pathway	ENSDARG00000039241	prkca
GO:0008543	FGF	fibroblast growth factor receptor signaling pathway	ENSDARG00000099841	PRKCA (2 of 2)
GO:0008543	FGF	fibroblast growth factor receptor signaling pathway	ENSDARG00000022254	prkcbb
GO:0008543	FGF	fibroblast growth factor receptor signaling pathway	ENSDARG00000009208	prkcda
GO:0008543	FGF	fibroblast growth factor receptor signaling pathway	ENSDARG00000070651	prkcdb
GO:0008543	FGF	fibroblast growth factor receptor signaling pathway	ENSDARG00000003008	prkcea
GO:0008543	FGF	fibroblast growth factor receptor signaling pathway	ENSDARG00000069928	prkceb
GO:0008543	FGF	fibroblast growth factor receptor signaling pathway	ENSDARG00000004561	prkcg
GO:0008543	FGF	fibroblast growth factor receptor signaling pathway	ENSDARG00000034173	prkcq
GO:0008543	FGF	fibroblast growth factor receptor signaling pathway	ENSDARG00000075977	prr5
GO:0008543	FGF	fibroblast growth factor receptor signaling pathway	ENSDARG00000102121	PRR5 (2 of 2)
GO:0008543	FGF	fibroblast growth factor receptor signaling pathway	ENSDARG00000071018	ptena
GO:0008543	FGF	fibroblast growth factor receptor signaling pathway	ENSDARG00000056623	ptenb
GO:0008543	FGF	fibroblast growth factor receptor signaling pathway	ENSDARG00000004672	ptk2ab
GO:0008543	FGF	fibroblast growth factor receptor signaling pathway	ENSDARG00000020334	ptpn11a
GO:0008543	FGF	fibroblast growth factor receptor signaling pathway	ENSDARG00000012340	ptpn11b
GO:0008543	FGF	fibroblast growth factor receptor signaling pathway	ENSDARG00000001769	ptpra
GO:0008543	FGF	fibroblast growth factor receptor signaling pathway	ENSDARG00000015891	ptprea
GO:0008543	FGF	fibroblast growth factor receptor signaling pathway	ENSDARG00000021151	ptpreb
GO:0008543	FGF	fibroblast growth factor receptor signaling pathway	ENSDARG00000097572	ptprt
GO:0008543	FGF	fibroblast growth factor receptor signaling pathway	ENSDARG00000074246	rab14
GO:0008543	FGF	fibroblast growth factor receptor signaling pathway	ENSDARG00000035188	rab14l
GO:0008543	FGF	fibroblast growth factor receptor signaling pathway	ENSDARG00000096415	raf1a
GO:0008543	FGF	fibroblast growth factor receptor signaling pathway	ENSDARG00000102328	raf1a
GO:0008543	FGF	fibroblast growth factor receptor signaling pathway	ENSDARG00000059406	raf1b
GO:0008543	FGF	fibroblast growth factor receptor signaling pathway	ENSDARG00000005482	rapgef2
GO:0008543	FGF	fibroblast growth factor receptor signaling pathway	ENSDARG00000035535	rasa1a
GO:0008543	FGF	fibroblast growth factor receptor signaling pathway	ENSDARG00000078775	RASA2
GO:0008543	FGF	fibroblast growth factor receptor signaling pathway	ENSDARG00000029372	rasa4
GO:0008543	FGF	fibroblast growth factor receptor signaling pathway	ENSDARG00000041515	RASAL1 (1 of 2)
GO:0008543	FGF	fibroblast growth factor receptor signaling pathway	ENSDARG00000101346	RASAL1 (2 of 2)
GO:0008543	FGF	fibroblast growth factor receptor signaling pathway	ENSDARG00000036257	rasal2
GO:0008543	FGF	fibroblast growth factor receptor signaling pathway	ENSDARG00000089933	rasal3
GO:0008543	FGF	fibroblast growth factor receptor signaling pathway	ENSDARG00000073824	RASGRF1
GO:0008543	FGF	fibroblast growth factor receptor signaling pathway	ENSDARG00000075054	RASGRF2 (2 of 2)
GO:0008543	FGF	fibroblast growth factor receptor signaling pathway	ENSDARG00000002816	rasgrf2b
GO:0008543	FGF	fibroblast growth factor receptor signaling pathway	ENSDARG00000077864	rasgrp3
GO:0008543	FGF	fibroblast growth factor receptor signaling pathway	ENSDARG00000061796	rasgrp4
GO:0008543	FGF	fibroblast growth factor receptor signaling pathway	ENSDARG00000038030	rbx1
GO:0008543	FGF	fibroblast growth factor receptor signaling pathway	ENSDARG00000100867	rictora
GO:0008543	FGF	fibroblast growth factor receptor signaling pathway	ENSDARG00000002020	rictorb
GO:0008543	FGF	fibroblast growth factor receptor signaling pathway	ENSDARG00000032725	rps27a
GO:0008543	FGF	fibroblast growth factor receptor signaling pathway	ENSDARG00000018399	rps6kb1a
GO:0008543	FGF	fibroblast growth factor receptor signaling pathway	ENSDARG00000058230	rps6kb1b
GO:0008543	FGF	fibroblast growth factor receptor signaling pathway	ENSDARG00000022996	setx
GO:0008543	FGF	fibroblast growth factor receptor signaling pathway	ENSDARG00000075437	shc1
GO:0008543	FGF	fibroblast growth factor receptor signaling pathway	ENSDARG00000062080	shc2
GO:0008543	FGF	fibroblast growth factor receptor signaling pathway	ENSDARG00000098909	SHC3
GO:0008543	FGF	fibroblast growth factor receptor signaling pathway	ENSDARG00000102068	shcbp1
GO:0008543	FGF	fibroblast growth factor receptor signaling pathway	ENSDARG00000040853	shoc2
GO:0008543	FGF	fibroblast growth factor receptor signaling pathway	ENSDARG00000043141	si:ch211-132f19.7
GO:0008543	FGF	fibroblast growth factor receptor signaling pathway	ENSDARG00000002369	si:ch211-202a12.4
GO:0008543	FGF	fibroblast growth factor receptor signaling pathway	ENSDARG00000078504	si:ch73-60h1.1
GO:0008543	FGF	fibroblast growth factor receptor signaling pathway	ENSDARG00000032838	si:dkey-206f10.1
GO:0008543	FGF	fibroblast growth factor receptor signaling pathway	ENSDARG00000061459	si:dkey-253i9.4
GO:0008543	FGF	fibroblast growth factor receptor signaling pathway	ENSDARG00000060506	sos2
GO:0008543	FGF	fibroblast growth factor receptor signaling pathway	ENSDARG00000019231	spna2
GO:0008543	FGF	fibroblast growth factor receptor signaling pathway	ENSDARG00000041449	spred1
GO:0008543	FGF	fibroblast growth factor receptor signaling pathway	ENSDARG00000052435	spred2a
GO:0008543	FGF	fibroblast growth factor receptor signaling pathway	ENSDARG00000008372	spred2b
GO:0008543	FGF	fibroblast growth factor receptor signaling pathway	ENSDARG00000078308	spry2
GO:0008543	FGF	fibroblast growth factor receptor signaling pathway	ENSDARG00000030490	sptb
GO:0008543	FGF	fibroblast growth factor receptor signaling pathway	ENSDARG00000102883	SPTBN1
GO:0008543	FGF	fibroblast growth factor receptor signaling pathway	ENSDARG00000053956	sptbn2
GO:0008543	FGF	fibroblast growth factor receptor signaling pathway	ENSDARG00000092624	SPTBN4
GO:0008543	FGF	fibroblast growth factor receptor signaling pathway	ENSDARG00000097683	sptbn5
GO:0008543	FGF	fibroblast growth factor receptor signaling pathway	ENSDARG00000008107	src
GO:0008543	FGF	fibroblast growth factor receptor signaling pathway	ENSDARG00000068624	SYNE1
GO:0008543	FGF	fibroblast growth factor receptor signaling pathway	ENSDARG00000063713	SYNGAP1 (1 of 2)
GO:0008543	FGF	fibroblast growth factor receptor signaling pathway	ENSDARG00000069765	SYNGAP1 (2 of 2)
GO:0008543	FGF	fibroblast growth factor receptor signaling pathway	ENSDARG00000028663	tek
GO:0008543	FGF	fibroblast growth factor receptor signaling pathway	ENSDARG00000061621	them4
GO:0008543	FGF	fibroblast growth factor receptor signaling pathway	ENSDARG00000004105	tie1
GO:0008543	FGF	fibroblast growth factor receptor signaling pathway	ENSDARG00000079688	tnrc6a
GO:0008543	FGF	fibroblast growth factor receptor signaling pathway	ENSDARG00000074161	tnrc6b
GO:0008543	FGF	fibroblast growth factor receptor signaling pathway	ENSDARG00000076847	tnrc6c1
GO:0008543	FGF	fibroblast growth factor receptor signaling pathway	ENSDARG00000103851	tnrc6c2
GO:0008543	FGF	fibroblast growth factor receptor signaling pathway	ENSDARG00000076142	trib1
GO:0008543	FGF	fibroblast growth factor receptor signaling pathway	ENSDARG00000068179	trib2
GO:0008543	FGF	fibroblast growth factor receptor signaling pathway	ENSDARG00000016200	trib3
GO:0008543	FGF	fibroblast growth factor receptor signaling pathway	ENSDARG00000075593	trim71
GO:0008543	FGF	fibroblast growth factor receptor signaling pathway	ENSDARG00000103125	TSC2
GO:0008543	FGF	fibroblast growth factor receptor signaling pathway	ENSDARG00000020326	tyk2
GO:0008543	FGF	fibroblast growth factor receptor signaling pathway	ENSDARG00000041435	uba52
GO:0008543	FGF	fibroblast growth factor receptor signaling pathway	ENSDARG00000102632	ubc
GO:0008543	FGF	fibroblast growth factor receptor signaling pathway	ENSDARG00000044718	vav2
GO:0008543	FGF	fibroblast growth factor receptor signaling pathway	ENSDARG00000057107	VAV3 (1 of 3)
GO:0008543	FGF	fibroblast growth factor receptor signaling pathway	ENSDARG00000075962	vav3b
GO:0008543	FGF	fibroblast growth factor receptor signaling pathway	ENSDARG00000041600	wdr83
GO:0008543	FGF	fibroblast growth factor receptor signaling pathway	ENSDARG00000005941	yes1
GO:0008543	FGF	fibroblast growth factor receptor signaling pathway	ENSDARG00000004378	yrk
GO:0008543	FGF	fibroblast growth factor receptor signaling pathway	ENSDARG00000060597	zgc:158659
GO:0008543	FGF	fibroblast growth factor receptor signaling pathway	ENSDARG00000013161	zgc:55558
GO:0008543	FGF	fibroblast growth factor receptor signaling pathway	ENSDARG00000053404	zgc:56064
GO:0007224	Hedgehog	Hedgehog	ENSDARG00000013409	bmp2a	EXCLUDE
GO:0007224	Hedgehog	Hedgehog	ENSDARG00000041430	bmp2b	EXCLUDE
GO:0007224	Hedgehog	Hedgehog	ENSDARG00000019995	bmp4	EXCLUDE
GO:0007224	Hedgehog	Hedgehog	ENSDARG00000017155	wnt10a	EXCLUDE
GO:0007224	Hedgehog	Hedgehog	ENSDARG00000040925	wnt10b	EXCLUDE
GO:0007224	Hedgehog	Hedgehog	ENSDARG00000103379	pax6a
GO:0007224	Hedgehog	Hedgehog	ENSDARG00000045936	pax6b
GO:0007224	Hedgehog	Hedgehog	ENSDARG00000027590	sept2
GO:0007224	Hedgehog	Hedgehog	ENSDARG00000104094	adrbk2
GO:0007224	Hedgehog	Hedgehog	ENSDARG00000052575	arl13a
GO:0007224	Hedgehog	Hedgehog	ENSDARG00000012763	arl13b
GO:0007224	Hedgehog	Hedgehog	ENSDARG00000071409	arl3
GO:0007224	Hedgehog	Hedgehog	ENSDARG00000102393	arl3l1
GO:0007224	Hedgehog	Hedgehog	ENSDARG00000015404	arl3l2
GO:0007224	Hedgehog	Hedgehog	ENSDARG00000011727	b9d1
GO:0007224	Hedgehog	Hedgehog	ENSDARG00000059911	bbs7
GO:0007224	Hedgehog	Hedgehog	ENSDARG00000074335	boc
GO:0007224	Hedgehog	Hedgehog	ENSDARG00000099397	C21orf2
GO:0007224	Hedgehog	Hedgehog	ENSDARG00000090971	cc2d2a
GO:0007224	Hedgehog	Hedgehog	ENSDARG00000102546	cdk11b
GO:0007224	Hedgehog	Hedgehog	ENSDARG00000061328	cdon
GO:0007224	Hedgehog	Hedgehog	ENSDARG00000018121	cenpj
GO:0007224	Hedgehog	Hedgehog	ENSDARG00000079110	cluap1
GO:0007224	Hedgehog	Hedgehog	ENSDARG00000037062	dhh
GO:0007224	Hedgehog	Hedgehog	ENSDARG00000044417	disp1
GO:0007224	Hedgehog	Hedgehog	ENSDARG00000042846	disp2
GO:0007224	Hedgehog	Hedgehog	ENSDARG00000094646	dyrk2
GO:0007224	Hedgehog	Hedgehog	ENSDARG00000070600	DYRK3
GO:0007224	Hedgehog	Hedgehog	ENSDARG00000000943	dzip1
GO:0007224	Hedgehog	Hedgehog	ENSDARG00000074265	dzip1l
GO:0007224	Hedgehog	Hedgehog	ENSDARG00000001976	fkbp16
GO:0007224	Hedgehog	Hedgehog	ENSDARG00000001734	fkbp8
GO:0007224	Hedgehog	Hedgehog	ENSDARG00000015399	foxf1
GO:0007224	Hedgehog	Hedgehog	ENSDARG00000101244	gli1
GO:0007224	Hedgehog	Hedgehog	ENSDARG00000025641	gli2a
GO:0007224	Hedgehog	Hedgehog	ENSDARG00000020884	gli2b
GO:0007224	Hedgehog	Hedgehog	ENSDARG00000052131	gli3
GO:0007224	Hedgehog	Hedgehog	ENSDARG00000104217	gpc2
GO:0007224	Hedgehog	Hedgehog	ENSDARG00000032963	her12
GO:0007224	Hedgehog	Hedgehog	ENSDARG00000054562	her15.1
GO:0007224	Hedgehog	Hedgehog	ENSDARG00000054560	her15.2
GO:0007224	Hedgehog	Hedgehog	ENSDARG00000038205	her2
GO:0007224	Hedgehog	Hedgehog	ENSDARG00000056732	her4.1
GO:0007224	Hedgehog	Hedgehog	ENSDARG00000056729	her4.2
GO:0007224	Hedgehog	Hedgehog	ENSDARG00000094426	her4.2
GO:0007224	Hedgehog	Hedgehog	ENSDARG00000070770	her4.3
GO:0007224	Hedgehog	Hedgehog	ENSDARG00000009822	her4.4
GO:0007224	Hedgehog	Hedgehog	ENSDARG00000006514	her6
GO:0007224	Hedgehog	Hedgehog	ENSDARG00000056438	her9
GO:0007224	Hedgehog	Hedgehog	ENSDARG00000068168	hes2.2
GO:0007224	Hedgehog	Hedgehog	ENSDARG00000074428	hhat
GO:0007224	Hedgehog	Hedgehog	ENSDARG00000005139	hhatlb
GO:0007224	Hedgehog	Hedgehog	ENSDARG00000060397	hhip
GO:0007224	Hedgehog	Hedgehog	ENSDARG00000077095	HIPK1 (2 of 2)
GO:0007224	Hedgehog	Hedgehog	ENSDARG00000063594	hipk1a
GO:0007224	Hedgehog	Hedgehog	ENSDARG00000042518	hipk2
GO:0007224	Hedgehog	Hedgehog	ENSDARG00000067777	HSPB11
GO:0007224	Hedgehog	Hedgehog	ENSDARG00000041870	ift172
GO:0007224	Hedgehog	Hedgehog	ENSDARG00000040556	ift20
GO:0007224	Hedgehog	Hedgehog	ENSDARG00000099279	ift27
GO:0007224	Hedgehog	Hedgehog	ENSDARG00000011240	ift46
GO:0007224	Hedgehog	Hedgehog	ENSDARG00000045025	ift52
GO:0007224	Hedgehog	Hedgehog	ENSDARG00000021022	ift57
GO:0007224	Hedgehog	Hedgehog	ENSDARG00000038879	ift80
GO:0007224	Hedgehog	Hedgehog	ENSDARG00000027234	ift88
GO:0007224	Hedgehog	Hedgehog	ENSDARG00000058733	ihha
GO:0007224	Hedgehog	Hedgehog	ENSDARG00000058815	ihhb
GO:0007224	Hedgehog	Hedgehog	ENSDARG00000061899	iqub
GO:0007224	Hedgehog	Hedgehog	ENSDARG00000087538	kif3a
GO:0007224	Hedgehog	Hedgehog	ENSDARG00000055672	map3k10
GO:0007224	Hedgehog	Hedgehog	ENSDARG00000103606	NDST1 (2 of 2)
GO:0007224	Hedgehog	Hedgehog	ENSDARG00000062397	ndst1a
GO:0007224	Hedgehog	Hedgehog	ENSDARG00000060678	ndst2a
GO:0007224	Hedgehog	Hedgehog	ENSDARG00000086269	ndst2a
GO:0007224	Hedgehog	Hedgehog	ENSDARG00000041776	ndst3
GO:0007224	Hedgehog	Hedgehog	ENSDARG00000053298	nkx2.2a
GO:0007224	Hedgehog	Hedgehog	ENSDARG00000022569	nkx6.1
GO:0007224	Hedgehog	Hedgehog	ENSDARG00000104735	nkx6.2
GO:0007224	Hedgehog	Hedgehog	ENSDARG00000099315	nsdhl
GO:0007224	Hedgehog	Hedgehog	ENSDARG00000002779	pdx1
GO:0007224	Hedgehog	Hedgehog	ENSDARG00000014098	pkd2
GO:0007224	Hedgehog	Hedgehog	ENSDARG00000022503	pkd2l1
GO:0007224	Hedgehog	Hedgehog	ENSDARG00000016404	ptch1
GO:0007224	Hedgehog	Hedgehog	ENSDARG00000055026	ptch2
GO:0007224	Hedgehog	Hedgehog	ENSDARG00000018066	ptchd1
GO:0007224	Hedgehog	Hedgehog	ENSDARG00000036999	PTCHD2
GO:0007224	Hedgehog	Hedgehog	ENSDARG00000061656	ptpdc1a
GO:0007224	Hedgehog	Hedgehog	ENSDARG00000058873	ptpdc1b
GO:0007224	Hedgehog	Hedgehog	ENSDARG00000015176	ror1
GO:0007224	Hedgehog	Hedgehog	ENSDARG00000076227	ror2
GO:0007224	Hedgehog	Hedgehog	ENSDARG00000063097	scube1
GO:0007224	Hedgehog	Hedgehog	ENSDARG00000037362	scube2
GO:0007224	Hedgehog	Hedgehog	ENSDARG00000011490	scube3
GO:0007224	Hedgehog	Hedgehog	ENSDARG00000068567	shha
GO:0007224	Hedgehog	Hedgehog	ENSDARG00000038867	shhb
GO:0007224	Hedgehog	Hedgehog	ENSDARG00000079473	si:ch211-120p12.3
GO:0007224	Hedgehog	Hedgehog	ENSDARG00000097772	si:ch211-185a18.2
GO:0007224	Hedgehog	Hedgehog	ENSDARG00000002952	smo
GO:0007224	Hedgehog	Hedgehog	ENSDARG00000024904	stil
GO:0007224	Hedgehog	Hedgehog	ENSDARG00000061095	stk36
GO:0007224	Hedgehog	Hedgehog	ENSDARG00000056801	sufu
GO:0007224	Hedgehog	Hedgehog	ENSDARG00000078447	tctn1
GO:0007224	Hedgehog	Hedgehog	ENSDARG00000035633	tctn2
GO:0007224	Hedgehog	Hedgehog	ENSDARG00000034541	tgfbr2
GO:0007224	Hedgehog	Hedgehog	ENSDARG00000059363	TGFBR2 (2 of 2)
GO:0007224	Hedgehog	Hedgehog	ENSDARG00000074518	tmem17
GO:0007224	Hedgehog	Hedgehog	ENSDARG00000042272	tmem231
GO:0007224	Hedgehog	Hedgehog	ENSDARG00000089225	trove2
GO:0007224	Hedgehog	Hedgehog	ENSDARG00000005670	ttbk2
GO:0007224	Hedgehog	Hedgehog	ENSDARG00000012368	ttc21b
GO:0007224	Hedgehog	Hedgehog	ENSDARG00000012039	ttc26
GO:0007224	Hedgehog	Hedgehog	ENSDARG00000037406	wdr19
GO:0007224	Hedgehog	Hedgehog	ENSDARG00000056794	zgc:110197
GO:0007224	Hedgehog	Hedgehog	ENSDARG00000010602	zgc:112294
GO:0007224	Hedgehog	Hedgehog	ENSDARG00000017140	zgc:63587
GO:0007224	Hedgehog	Hedgehog	ENSDARG00000042387	zgc:77752
GO:0035329	Hippo	hippo signaling	ENSDARG00000017905	casp3a
GO:0035329	Hippo	hippo signaling	ENSDARG00000055045	casp3b
GO:0035329	Hippo	hippo signaling	ENSDARG00000091836	casp7
GO:0035329	Hippo	hippo signaling	ENSDARG00000013078	ywhaba
GO:0035329	Hippo	hippo signaling	ENSDARG00000075758	ywhabb
GO:0035329	Hippo	hippo signaling	ENSDARG00000040287	ywhabl
GO:0035329	Hippo	hippo signaling	ENSDARG00000067626	ywhag1
GO:0035329	Hippo	hippo signaling	ENSDARG00000071658	ywhag2
GO:0035329	Hippo	hippo signaling	ENSDARG00000005560	ywhah
GO:0035329	Hippo	hippo signaling	ENSDARG00000042539	ywhaqa
GO:0035329	Hippo	hippo signaling	ENSDARG00000023323	ywhaqb
GO:0035329	Hippo	hippo signaling	ENSDARG00000032575	ywhaz
GO:0035329	Hippo	hippo signaling	ENSDARG00000078335	amot
GO:0035329	Hippo	hippo signaling	ENSDARG00000061923	amotl2a
GO:0035329	Hippo	hippo signaling	ENSDARG00000061948	amotl2b
GO:0035329	Hippo	hippo signaling	ENSDARG00000019442	CABZ01086041.1
GO:0035329	Hippo	hippo signaling	ENSDARG00000070025	dchs1a
GO:0035329	Hippo	hippo signaling	ENSDARG00000079850	dchs1b
GO:0035329	Hippo	hippo signaling	ENSDARG00000037286	DCHS2
GO:0035329	Hippo	hippo signaling	ENSDARG00000056184	dvl2
GO:0035329	Hippo	hippo signaling	ENSDARG00000105285	FAT4
GO:0035329	Hippo	hippo signaling	ENSDARG00000003751	lats1
GO:0035329	Hippo	hippo signaling	ENSDARG00000078864	lats2
GO:0035329	Hippo	hippo signaling	ENSDARG00000069014	nphp4
GO:0035329	Hippo	hippo signaling	ENSDARG00000100296	pja2
GO:0035329	Hippo	hippo signaling	ENSDARG00000006196	sav1
GO:0035329	Hippo	hippo signaling	ENSDARG00000011312	stk3
GO:0035329	Hippo	hippo signaling	ENSDARG00000028159	tead1a
GO:0035329	Hippo	hippo signaling	ENSDARG00000059483	tead1b
GO:0035329	Hippo	hippo signaling	ENSDARG00000074321	tead3a
GO:0035329	Hippo	hippo signaling	ENSDARG00000063649	tead3b
GO:0035329	Hippo	hippo signaling	ENSDARG00000075274	TEAD4
GO:0035329	Hippo	hippo signaling	ENSDARG00000063309	tjp2a
GO:0035329	Hippo	hippo signaling	ENSDARG00000023443	tjp2b
GO:0035329	Hippo	hippo signaling	ENSDARG00000002909	tjp3
GO:0035329	Hippo	hippo signaling	ENSDARG00000076041	wwc1
GO:0035329	Hippo	hippo signaling	ENSDARG00000061654	wwc3
GO:0035329	Hippo	hippo signaling	ENSDARG00000067719	wwtr1
GO:0035329	Hippo	hippo signaling	ENSDARG00000068401	yap1
GO:0008286	INSR	insulin receptor signaling pathway	ENSDARG00000030932	fgf10a	EXCLUDE
GO:0008286	INSR	insulin receptor signaling pathway	ENSDARG00000100475	fgf10b	EXCLUDE
GO:0008286	INSR	insulin receptor signaling pathway	ENSDARG00000042233	fgf16	EXCLUDE
GO:0008286	INSR	insulin receptor signaling pathway	ENSDARG00000102778	fgf17	EXCLUDE
GO:0008286	INSR	insulin receptor signaling pathway	ENSDARG00000088048	fgf18a	EXCLUDE
GO:0008286	INSR	insulin receptor signaling pathway	ENSDARG00000043962	fgf18b	EXCLUDE
GO:0008286	INSR	insulin receptor signaling pathway	ENSDARG00000098663	fgf19	EXCLUDE
GO:0008286	INSR	insulin receptor signaling pathway	ENSDARG00000017542	fgf1a	EXCLUDE
GO:0008286	INSR	insulin receptor signaling pathway	ENSDARG00000104348	fgf2	EXCLUDE
GO:0008286	INSR	insulin receptor signaling pathway	ENSDARG00000007356	fgf20a	EXCLUDE
GO:0008286	INSR	insulin receptor signaling pathway	ENSDARG00000086070	fgf20b	EXCLUDE
GO:0008286	INSR	insulin receptor signaling pathway	ENSDARG00000076510	fgf22	EXCLUDE
GO:0008286	INSR	insulin receptor signaling pathway	ENSDARG00000045854	fgf23	EXCLUDE
GO:0008286	INSR	insulin receptor signaling pathway	ENSDARG00000037677	fgf24	EXCLUDE
GO:0008286	INSR	insulin receptor signaling pathway	ENSDARG00000101540	fgf3	EXCLUDE
GO:0008286	INSR	insulin receptor signaling pathway	ENSDARG00000105230	fgf4	EXCLUDE
GO:0008286	INSR	insulin receptor signaling pathway	ENSDARG00000035377	fgf5	EXCLUDE
GO:0008286	INSR	insulin receptor signaling pathway	ENSDARG00000009351	fgf6a	EXCLUDE
GO:0008286	INSR	insulin receptor signaling pathway	ENSDARG00000045856	fgf6b	EXCLUDE
GO:0008286	INSR	insulin receptor signaling pathway	ENSDARG00000059387	fgf7	EXCLUDE
GO:0008286	INSR	insulin receptor signaling pathway	ENSDARG00000003399	fgf8a	EXCLUDE
GO:0008286	INSR	insulin receptor signaling pathway	ENSDARG00000039615	fgf8b	EXCLUDE
GO:0008286	INSR	insulin receptor signaling pathway	ENSDARG00000078625	fgf9	EXCLUDE
GO:0008286	INSR	insulin receptor signaling pathway	ENSDARG00000011027	fgfr1a	EXCLUDE
GO:0008286	INSR	insulin receptor signaling pathway	ENSDARG00000011190	fgfr1b	EXCLUDE
GO:0008286	INSR	insulin receptor signaling pathway	ENSDARG00000058115	fgfr2	EXCLUDE
GO:0008286	INSR	insulin receptor signaling pathway	ENSDARG00000004782	fgfr3	EXCLUDE
GO:0008286	INSR	insulin receptor signaling pathway	ENSDARG00000069105	fgfr4	EXCLUDE
GO:0008286	INSR	insulin receptor signaling pathway	ENSDARG00000020625	jak1	EXCLUDE
GO:0008286	INSR	insulin receptor signaling pathway	ENSDARG00000104808	jak2a	EXCLUDE
GO:0008286	INSR	insulin receptor signaling pathway	ENSDARG00000018882	jak2b	EXCLUDE
GO:0008286	INSR	insulin receptor signaling pathway	ENSDARG00000010252	jak3	EXCLUDE
GO:0008286	INSR	insulin receptor signaling pathway	ENSDARG00000007219	actn1
GO:0008286	INSR	insulin receptor signaling pathway	ENSDARG00000071090	actn2b
GO:0008286	INSR	insulin receptor signaling pathway	ENSDARG00000013755	actn3a
GO:0008286	INSR	insulin receptor signaling pathway	ENSDARG00000001431	actn3b
GO:0008286	INSR	insulin receptor signaling pathway	ENSDARG00000074057	calm3b
GO:0008286	INSR	insulin receptor signaling pathway	ENSDARG00000053617	camk2a
GO:0008286	INSR	insulin receptor signaling pathway	ENSDARG00000011065	camk2b1
GO:0008286	INSR	insulin receptor signaling pathway	ENSDARG00000043010	camk2d1
GO:0008286	INSR	insulin receptor signaling pathway	ENSDARG00000014273	camk2d2
GO:0008286	INSR	insulin receptor signaling pathway	ENSDARG00000071395	camk2g1
GO:0008286	INSR	insulin receptor signaling pathway	ENSDARG00000056206	camk2g2
GO:0008286	INSR	insulin receptor signaling pathway	ENSDARG00000017439	eif4ba
GO:0008286	INSR	insulin receptor signaling pathway	ENSDARG00000010194	eif4bb
GO:0008286	INSR	insulin receptor signaling pathway	ENSDARG00000014565	eif4e1b
GO:0008286	INSR	insulin receptor signaling pathway	ENSDARG00000012274	eif4e1c
GO:0008286	INSR	insulin receptor signaling pathway	ENSDARG00000077012	eif4ea
GO:0008286	INSR	insulin receptor signaling pathway	ENSDARG00000013274	eif4eb
GO:0008286	INSR	insulin receptor signaling pathway	ENSDARG00000043608	eif4ebp1
GO:0008286	INSR	insulin receptor signaling pathway	ENSDARG00000031819	eif4ebp2
GO:0008286	INSR	insulin receptor signaling pathway	ENSDARG00000054916	eif4ebp3
GO:0008286	INSR	insulin receptor signaling pathway	ENSDARG00000041607	eif4ebp3l
GO:0008286	INSR	insulin receptor signaling pathway	ENSDARG00000101256	EIF4G1 (2 of 2)
GO:0008286	INSR	insulin receptor signaling pathway	ENSDARG00000006200	eif4g1a
GO:0008286	INSR	insulin receptor signaling pathway	ENSDARG00000077215	EIF4G3 (2 of 2)
GO:0008286	INSR	insulin receptor signaling pathway	ENSDARG00000074331	eif4g3b
GO:0008286	INSR	insulin receptor signaling pathway	ENSDARG00000002013	grb10a
GO:0008286	INSR	insulin receptor signaling pathway	ENSDARG00000035308	grb10b
GO:0008286	INSR	insulin receptor signaling pathway	ENSDARG00000068280	GRB14
GO:0008286	INSR	insulin receptor signaling pathway	ENSDARG00000105276	grb2a
GO:0008286	INSR	insulin receptor signaling pathway	ENSDARG00000038059	grb2b
GO:0008286	INSR	insulin receptor signaling pathway	ENSDARG00000042726	GRB7
GO:0008286	INSR	insulin receptor signaling pathway	ENSDARG00000027828	grin1a
GO:0008286	INSR	insulin receptor signaling pathway	ENSDARG00000025728	grin1b
GO:0008286	INSR	insulin receptor signaling pathway	ENSDARG00000034493	grin2aa
GO:0008286	INSR	insulin receptor signaling pathway	ENSDARG00000070543	grin2ab
GO:0008286	INSR	insulin receptor signaling pathway	ENSDARG00000078149	grin2ca
GO:0008286	INSR	insulin receptor signaling pathway	ENSDARG00000077560	grin2cb
GO:0008286	INSR	insulin receptor signaling pathway	ENSDARG00000070620	grin2db
GO:0008286	INSR	insulin receptor signaling pathway	ENSDARG00000029501	gsk3aa
GO:0008286	INSR	insulin receptor signaling pathway	ENSDARG00000015681	gsk3ab
GO:0008286	INSR	insulin receptor signaling pathway	ENSDARG00000017803	gsk3b
GO:0008286	INSR	insulin receptor signaling pathway	ENSDARG00000101560	psma1
GO:0008286	INSR	insulin receptor signaling pathway	ENSDARG00000086618	psma3
GO:0008286	INSR	insulin receptor signaling pathway	ENSDARG00000045928	psma4
GO:0008286	INSR	insulin receptor signaling pathway	ENSDARG00000003526	psma5
GO:0008286	INSR	insulin receptor signaling pathway	ENSDARG00000019398	psma6a
GO:0008286	INSR	insulin receptor signaling pathway	ENSDARG00000013966	psma6b
GO:0008286	INSR	insulin receptor signaling pathway	ENSDARG00000010965	psma8
GO:0008286	INSR	insulin receptor signaling pathway	ENSDARG00000009640	psmb1
GO:0008286	INSR	insulin receptor signaling pathway	ENSDARG00000001656	psmb10
GO:0008286	INSR	insulin receptor signaling pathway	ENSDARG00000043781	PSMB10
GO:0008286	INSR	insulin receptor signaling pathway	ENSDARG00000068086	psmb11b
GO:0008286	INSR	insulin receptor signaling pathway	ENSDARG00000031511	psmb2
GO:0008286	INSR	insulin receptor signaling pathway	ENSDARG00000054696	psmb4
GO:0008286	INSR	insulin receptor signaling pathway	ENSDARG00000075445	psmb5
GO:0008286	INSR	insulin receptor signaling pathway	ENSDARG00000002240	psmb6
GO:0008286	INSR	insulin receptor signaling pathway	ENSDARG00000037962	psmb7
GO:0008286	INSR	insulin receptor signaling pathway	ENSDARG00000001303	psmb8
GO:0008286	INSR	insulin receptor signaling pathway	ENSDARG00000000656	psmb9a
GO:0008286	INSR	insulin receptor signaling pathway	ENSDARG00000030537	psmc1a
GO:0008286	INSR	insulin receptor signaling pathway	ENSDARG00000043561	psmc1b
GO:0008286	INSR	insulin receptor signaling pathway	ENSDARG00000020101	psmc2
GO:0008286	INSR	insulin receptor signaling pathway	ENSDARG00000007141	psmc3
GO:0008286	INSR	insulin receptor signaling pathway	ENSDARG00000015315	psmc5
GO:0008286	INSR	insulin receptor signaling pathway	ENSDARG00000037038	psmc6
GO:0008286	INSR	insulin receptor signaling pathway	ENSDARG00000003189	psmd1
GO:0008286	INSR	insulin receptor signaling pathway	ENSDARG00000015628	psmd10
GO:0008286	INSR	insulin receptor signaling pathway	ENSDARG00000060150	psmd11a
GO:0008286	INSR	insulin receptor signaling pathway	ENSDARG00000005134	psmd11b
GO:0008286	INSR	insulin receptor signaling pathway	ENSDARG00000052377	psmd12
GO:0008286	INSR	insulin receptor signaling pathway	ENSDARG00000016239	psmd13
GO:0008286	INSR	insulin receptor signaling pathway	ENSDARG00000063100	psmd14
GO:0008286	INSR	insulin receptor signaling pathway	ENSDARG00000099653	psmd2
GO:0008286	INSR	insulin receptor signaling pathway	ENSDARG00000103190	PSMD2 (2 of 2)
GO:0008286	INSR	insulin receptor signaling pathway	ENSDARG00000018124	psmd3
GO:0008286	INSR	insulin receptor signaling pathway	ENSDARG00000101295	psmd4a
GO:0008286	INSR	insulin receptor signaling pathway	ENSDARG00000023279	psmd4b
GO:0008286	INSR	insulin receptor signaling pathway	ENSDARG00000059046	psmd5
GO:0008286	INSR	insulin receptor signaling pathway	ENSDARG00000070674	psmd6
GO:0008286	INSR	insulin receptor signaling pathway	ENSDARG00000102417	psmd7
GO:0008286	INSR	insulin receptor signaling pathway	ENSDARG00000020454	psmd8
GO:0008286	INSR	insulin receptor signaling pathway	ENSDARG00000006300	psmd9
GO:0008286	INSR	insulin receptor signaling pathway	ENSDARG00000002165	psme1
GO:0008286	INSR	insulin receptor signaling pathway	ENSDARG00000033144	psme2
GO:0008286	INSR	insulin receptor signaling pathway	ENSDARG00000012234	psme3
GO:0008286	INSR	insulin receptor signaling pathway	ENSDARG00000087911	psme4a
GO:0008286	INSR	insulin receptor signaling pathway	ENSDARG00000018742	psme4b
GO:0008286	INSR	insulin receptor signaling pathway	ENSDARG00000022652	psmf1
GO:0008286	INSR	insulin receptor signaling pathway	ENSDARG00000025397	srsf3a
GO:0008286	INSR	insulin receptor signaling pathway	ENSDARG00000059360	srsf3b
GO:0008286	INSR	insulin receptor signaling pathway	ENSDARG00000035325	srsf7a
GO:0008286	INSR	insulin receptor signaling pathway	ENSDARG00000101057	srsf7b
GO:0008286	INSR	insulin receptor signaling pathway	ENSDARG00000013078	ywhaba
GO:0008286	INSR	insulin receptor signaling pathway	ENSDARG00000075758	ywhabb
GO:0008286	INSR	insulin receptor signaling pathway	ENSDARG00000040287	ywhabl
GO:0008286	INSR	insulin receptor signaling pathway	ENSDARG00000067626	ywhag1
GO:0008286	INSR	insulin receptor signaling pathway	ENSDARG00000071658	ywhag2
GO:0008286	INSR	insulin receptor signaling pathway	ENSDARG00000005560	ywhah
GO:0008286	INSR	insulin receptor signaling pathway	ENSDARG00000042539	ywhaqa
GO:0008286	INSR	insulin receptor signaling pathway	ENSDARG00000023323	ywhaqb
GO:0008286	INSR	insulin receptor signaling pathway	ENSDARG00000032575	ywhaz
GO:0008286	INSR	insulin receptor signaling pathway	ENSDARG00000099657	AKT1
GO:0008286	INSR	insulin receptor signaling pathway	ENSDARG00000074667	akt1s1
GO:0008286	INSR	insulin receptor signaling pathway	ENSDARG00000011219	akt2
GO:0008286	INSR	insulin receptor signaling pathway	ENSDARG00000103612	akt2l
GO:0008286	INSR	insulin receptor signaling pathway	ENSDARG00000104810	akt3a
GO:0008286	INSR	insulin receptor signaling pathway	ENSDARG00000087205	akt3b
GO:0008286	INSR	insulin receptor signaling pathway	ENSDARG00000030364	angpt1
GO:0008286	INSR	insulin receptor signaling pathway	ENSDARG00000039882	ap3s2
GO:0008286	INSR	insulin receptor signaling pathway	ENSDARG00000060734	appl1
GO:0008286	INSR	insulin receptor signaling pathway	ENSDARG00000078139	appl2
GO:0008286	INSR	insulin receptor signaling pathway	ENSDARG00000054533	araf
GO:0008286	INSR	insulin receptor signaling pathway	ENSDARG00000041417	atp6ap1a
GO:0008286	INSR	insulin receptor signaling pathway	ENSDARG00000037153	atp6ap1b
GO:0008286	INSR	insulin receptor signaling pathway	ENSDARG00000020847	atp6v0a1a
GO:0008286	INSR	insulin receptor signaling pathway	ENSDARG00000015174	atp6v0a1b
GO:0008286	INSR	insulin receptor signaling pathway	ENSDARG00000035538	atp6v0a2a
GO:0008286	INSR	insulin receptor signaling pathway	ENSDARG00000035565	atp6v0a2b
GO:0008286	INSR	insulin receptor signaling pathway	ENSDARG00000031681	atp6v0b
GO:0008286	INSR	insulin receptor signaling pathway	ENSDARG00000057853	atp6v0ca
GO:0008286	INSR	insulin receptor signaling pathway	ENSDARG00000036577	atp6v0cb
GO:0008286	INSR	insulin receptor signaling pathway	ENSDARG00000069090	atp6v0d1
GO:0008286	INSR	insulin receptor signaling pathway	ENSDARG00000101794	atp6v0e1
GO:0008286	INSR	insulin receptor signaling pathway	ENSDARG00000034534	atp6v1aa
GO:0008286	INSR	insulin receptor signaling pathway	ENSDARG00000076318	atp6v1ab
GO:0008286	INSR	insulin receptor signaling pathway	ENSDARG00000043465	atp6v1b2
GO:0008286	INSR	insulin receptor signaling pathway	ENSDARG00000013443	atp6v1ba
GO:0008286	INSR	insulin receptor signaling pathway	ENSDARG00000023967	atp6v1c1a
GO:0008286	INSR	insulin receptor signaling pathway	ENSDARG00000035880	atp6v1c1b
GO:0008286	INSR	insulin receptor signaling pathway	ENSDARG00000011175	atp6v1d
GO:0008286	INSR	insulin receptor signaling pathway	ENSDARG00000014085	atp6v1e1a
GO:0008286	INSR	insulin receptor signaling pathway	ENSDARG00000030694	atp6v1e1b
GO:0008286	INSR	insulin receptor signaling pathway	ENSDARG00000045543	atp6v1f
GO:0008286	INSR	insulin receptor signaling pathway	ENSDARG00000022315	atp6v1g1
GO:0008286	INSR	insulin receptor signaling pathway	ENSDARG00000006370	atp6v1h
GO:0008286	INSR	insulin receptor signaling pathway	ENSDARG00000059057	atpv0e2
GO:0008286	INSR	insulin receptor signaling pathway	ENSDARG00000062799	baiap2a
GO:0008286	INSR	insulin receptor signaling pathway	ENSDARG00000103333	baiap2b
GO:0008286	INSR	insulin receptor signaling pathway	ENSDARG00000029305	baiap2l1a
GO:0008286	INSR	insulin receptor signaling pathway	ENSDARG00000031119	baiap2l1b
GO:0008286	INSR	insulin receptor signaling pathway	ENSDARG00000016483	baiap2l2a
GO:0008286	INSR	insulin receptor signaling pathway	ENSDARG00000060933	baiap2l2b
GO:0008286	INSR	insulin receptor signaling pathway	ENSDARG00000056525	bcar1
GO:0008286	INSR	insulin receptor signaling pathway	ENSDARG00000104256	bco1
GO:0008286	INSR	insulin receptor signaling pathway	ENSDARG00000103659	bco1l
GO:0008286	INSR	insulin receptor signaling pathway	ENSDARG00000055722	bco2a
GO:0008286	INSR	insulin receptor signaling pathway	ENSDARG00000041715	bco2b
GO:0008286	INSR	insulin receptor signaling pathway	ENSDARG00000027620	bco2l
GO:0008286	INSR	insulin receptor signaling pathway	ENSDARG00000017661	braf
GO:0008286	INSR	insulin receptor signaling pathway	ENSDARG00000008560	brap
GO:0008286	INSR	insulin receptor signaling pathway	ENSDARG00000074747	brwd1
GO:0008286	INSR	insulin receptor signaling pathway	ENSDARG00000035540	brwd3
GO:0008286	INSR	insulin receptor signaling pathway	ENSDARG00000098112	btc
GO:0008286	INSR	insulin receptor signaling pathway	ENSDARG00000043451	cab39
GO:0008286	INSR	insulin receptor signaling pathway	ENSDARG00000036658	cab39l
GO:0008286	INSR	insulin receptor signaling pathway	ENSDARG00000021374	cab39l1
GO:0008286	INSR	insulin receptor signaling pathway	ENSDARG00000056909	CABZ01013362.1
GO:0008286	INSR	insulin receptor signaling pathway	ENSDARG00000052000	cav2
GO:0008286	INSR	insulin receptor signaling pathway	ENSDARG00000102986	csf1ra
GO:0008286	INSR	insulin receptor signaling pathway	ENSDARG00000036414	CU019646.1
GO:0008286	INSR	insulin receptor signaling pathway	ENSDARG00000038967	cul3a
GO:0008286	INSR	insulin receptor signaling pathway	ENSDARG00000100108	cul3b
GO:0008286	INSR	insulin receptor signaling pathway	ENSDARG00000069484	dab2ipa
GO:0008286	INSR	insulin receptor signaling pathway	ENSDARG00000075110	dab2ipb
GO:0008286	INSR	insulin receptor signaling pathway	ENSDARG00000041926	DLG1 (2 of 3)
GO:0008286	INSR	insulin receptor signaling pathway	ENSDARG00000019307	dusp5
GO:0008286	INSR	insulin receptor signaling pathway	ENSDARG00000070914	dusp6
GO:0008286	INSR	insulin receptor signaling pathway	ENSDARG00000101413	dusp7
GO:0008286	INSR	insulin receptor signaling pathway	ENSDARG00000035835	eef2k
GO:0008286	INSR	insulin receptor signaling pathway	ENSDARG00000052739	egf
GO:0008286	INSR	insulin receptor signaling pathway	ENSDARG00000013847	egfra
GO:0008286	INSR	insulin receptor signaling pathway	ENSDARG00000026294	erbb2
GO:0008286	INSR	insulin receptor signaling pathway	ENSDARG00000006202	erbb3a
GO:0008286	INSR	insulin receptor signaling pathway	ENSDARG00000036993	erbb3b
GO:0008286	INSR	insulin receptor signaling pathway	ENSDARG00000090408	ERBB4 (2 of 2)
GO:0008286	INSR	insulin receptor signaling pathway	ENSDARG00000063207	erbb4a
GO:0008286	INSR	insulin receptor signaling pathway	ENSDARG00000089536	erbb4b
GO:0008286	INSR	insulin receptor signaling pathway	ENSDARG00000019371	flt1
GO:0008286	INSR	insulin receptor signaling pathway	ENSDARG00000104453	flt4
GO:0008286	INSR	insulin receptor signaling pathway	ENSDARG00000055398	foxc1b
GO:0008286	INSR	insulin receptor signaling pathway	ENSDARG00000099555	foxo1a
GO:0008286	INSR	insulin receptor signaling pathway	ENSDARG00000061549	foxo1b
GO:0008286	INSR	insulin receptor signaling pathway	ENSDARG00000055792	FOXO4
GO:0008286	INSR	insulin receptor signaling pathway	ENSDARG00000045873	frs2a
GO:0008286	INSR	insulin receptor signaling pathway	ENSDARG00000037353	frs2b
GO:0008286	INSR	insulin receptor signaling pathway	ENSDARG00000078688	frs3
GO:0008286	INSR	insulin receptor signaling pathway	ENSDARG00000011370	fyna
GO:0008286	INSR	insulin receptor signaling pathway	ENSDARG00000025319	fynb
GO:0008286	INSR	insulin receptor signaling pathway	ENSDARG00000027807	fynrk
GO:0008286	INSR	insulin receptor signaling pathway	ENSDARG00000037018	gab1
GO:0008286	INSR	insulin receptor signaling pathway	ENSDARG00000005414	grapa
GO:0008286	INSR	insulin receptor signaling pathway	ENSDARG00000022668	grapb
GO:0008286	INSR	insulin receptor signaling pathway	ENSDARG00000052468	GSK3B (2 of 2)
GO:0008286	INSR	insulin receptor signaling pathway	ENSDARG00000098497	hrasa
GO:0008286	INSR	insulin receptor signaling pathway	ENSDARG00000005651	hrasb
GO:0008286	INSR	insulin receptor signaling pathway	ENSDARG00000075570	ide
GO:0008286	INSR	insulin receptor signaling pathway	ENSDARG00000027423	igf1ra
GO:0008286	INSR	insulin receptor signaling pathway	ENSDARG00000034434	igf1rb
GO:0008286	INSR	insulin receptor signaling pathway	ENSDARG00000018643	igf2a
GO:0008286	INSR	insulin receptor signaling pathway	ENSDARG00000033307	igf2b
GO:0008286	INSR	insulin receptor signaling pathway	ENSDARG00000099351	igfbp1a
GO:0008286	INSR	insulin receptor signaling pathway	ENSDARG00000038666	igfbp1b
GO:0008286	INSR	insulin receptor signaling pathway	ENSDARG00000052470	igfbp2a
GO:0008286	INSR	insulin receptor signaling pathway	ENSDARG00000031422	igfbp2b
GO:0008286	INSR	insulin receptor signaling pathway	ENSDARG00000098359	il17rd
GO:0008286	INSR	insulin receptor signaling pathway	ENSDARG00000075720	il2rb
GO:0008286	INSR	insulin receptor signaling pathway	ENSDARG00000068858	il2rga
GO:0008286	INSR	insulin receptor signaling pathway	ENSDARG00000053702	il2rgb
GO:0008286	INSR	insulin receptor signaling pathway	ENSDARG00000035350	ins
GO:0008286	INSR	insulin receptor signaling pathway	ENSDARG00000034610	insb
GO:0008286	INSR	insulin receptor signaling pathway	ENSDARG00000011948	insra
GO:0008286	INSR	insulin receptor signaling pathway	ENSDARG00000071524	insrb
GO:0008286	INSR	insulin receptor signaling pathway	ENSDARG00000054087	irs1
GO:0008286	INSR	insulin receptor signaling pathway	ENSDARG00000037099	irs2a
GO:0008286	INSR	insulin receptor signaling pathway	ENSDARG00000075282	irs2b
GO:0008286	INSR	insulin receptor signaling pathway	ENSDARG00000086551	irs4a
GO:0008286	INSR	insulin receptor signaling pathway	ENSDARG00000001882	kbtbd12
GO:0008286	INSR	insulin receptor signaling pathway	ENSDARG00000087226	kbtbd2
GO:0008286	INSR	insulin receptor signaling pathway	ENSDARG00000078001	kbtbd7
GO:0008286	INSR	insulin receptor signaling pathway	ENSDARG00000070698	kbtbd8
GO:0008286	INSR	insulin receptor signaling pathway	ENSDARG00000017321	kdr
GO:0008286	INSR	insulin receptor signaling pathway	ENSDARG00000105215	kdrl
GO:0008286	INSR	insulin receptor signaling pathway	ENSDARG00000043317	kita
GO:0008286	INSR	insulin receptor signaling pathway	ENSDARG00000056133	kitb
GO:0008286	INSR	insulin receptor signaling pathway	ENSDARG00000070917	kitlga
GO:0008286	INSR	insulin receptor signaling pathway	ENSDARG00000079862	kl
GO:0008286	INSR	insulin receptor signaling pathway	ENSDARG00000076294	klb
GO:0008286	INSR	insulin receptor signaling pathway	ENSDARG00000039052	klhl40a
GO:0008286	INSR	insulin receptor signaling pathway	ENSDARG00000019125	klhl40b
GO:0008286	INSR	insulin receptor signaling pathway	ENSDARG00000068888	klhl41a
GO:0008286	INSR	insulin receptor signaling pathway	ENSDARG00000006757	klhl41b
GO:0008286	INSR	insulin receptor signaling pathway	ENSDARG00000010844	kras
GO:0008286	INSR	insulin receptor signaling pathway	ENSDARG00000068714	ksr1a
GO:0008286	INSR	insulin receptor signaling pathway	ENSDARG00000030933	ksr1b
GO:0008286	INSR	insulin receptor signaling pathway	ENSDARG00000094526	ksr2
GO:0008286	INSR	insulin receptor signaling pathway	ENSDARG00000007825	map2k1
GO:0008286	INSR	insulin receptor signaling pathway	ENSDARG00000006609	map2k2a
GO:0008286	INSR	insulin receptor signaling pathway	ENSDARG00000068918	map2k2b
GO:0008286	INSR	insulin receptor signaling pathway	ENSDARG00000027552	mapk1
GO:0008286	INSR	insulin receptor signaling pathway	ENSDARG00000070573	mapk3
GO:0008286	INSR	insulin receptor signaling pathway	ENSDARG00000104014	MARK1
GO:0008286	INSR	insulin receptor signaling pathway	ENSDARG00000079905	mark2a
GO:0008286	INSR	insulin receptor signaling pathway	ENSDARG00000032458	mark2b
GO:0008286	INSR	insulin receptor signaling pathway	ENSDARG00000019345	mark3a
GO:0008286	INSR	insulin receptor signaling pathway	ENSDARG00000026630	mark3b
GO:0008286	INSR	insulin receptor signaling pathway	ENSDARG00000003167	mlst8
GO:0008286	INSR	insulin receptor signaling pathway	ENSDARG00000053196	mtor
GO:0008286	INSR	insulin receptor signaling pathway	ENSDARG00000056181	ncam1a
GO:0008286	INSR	insulin receptor signaling pathway	ENSDARG00000007220	ncam1b
GO:0008286	INSR	insulin receptor signaling pathway	ENSDARG00000017466	ncam2
GO:0008286	INSR	insulin receptor signaling pathway	ENSDARG00000098523	NCAM2 (2 of 2)
GO:0008286	INSR	insulin receptor signaling pathway	ENSDARG00000089878	nedd9
GO:0008286	INSR	insulin receptor signaling pathway	ENSDARG00000012982	nf1a
GO:0008286	INSR	insulin receptor signaling pathway	ENSDARG00000004184	nf1b
GO:0008286	INSR	insulin receptor signaling pathway	ENSDARG00000098439	nr1h3
GO:0008286	INSR	insulin receptor signaling pathway	ENSDARG00000057741	nr1h4
GO:0008286	INSR	insulin receptor signaling pathway	ENSDARG00000038225	nras
GO:0008286	INSR	insulin receptor signaling pathway	ENSDARG00000104314	nrg1
GO:0008286	INSR	insulin receptor signaling pathway	ENSDARG00000077818	nrg2a
GO:0008286	INSR	insulin receptor signaling pathway	ENSDARG00000086585	nrg2b
GO:0008286	INSR	insulin receptor signaling pathway	ENSDARG00000017703	paqr3a
GO:0008286	INSR	insulin receptor signaling pathway	ENSDARG00000044253	paqr3b
GO:0008286	INSR	insulin receptor signaling pathway	ENSDARG00000033012	pcnt
GO:0008286	INSR	insulin receptor signaling pathway	ENSDARG00000004227	pde3a
GO:0008286	INSR	insulin receptor signaling pathway	ENSDARG00000062190	PDE3B
GO:0008286	INSR	insulin receptor signaling pathway	ENSDARG00000055505	pdgfaa
GO:0008286	INSR	insulin receptor signaling pathway	ENSDARG00000098578	pdgfab
GO:0008286	INSR	insulin receptor signaling pathway	ENSDARG00000070494	pdgfra
GO:0008286	INSR	insulin receptor signaling pathway	ENSDARG00000100897	PDGFRB
GO:0008286	INSR	insulin receptor signaling pathway	ENSDARG00000013128	pdk1
GO:0008286	INSR	insulin receptor signaling pathway	ENSDARG00000020876	pdk2a
GO:0008286	INSR	insulin receptor signaling pathway	ENSDARG00000059054	pdk2b
GO:0008286	INSR	insulin receptor signaling pathway	ENSDARG00000014527	pdk3a
GO:0008286	INSR	insulin receptor signaling pathway	ENSDARG00000099791	pdk3b
GO:0008286	INSR	insulin receptor signaling pathway	ENSDARG00000054848	pdk4
GO:0008286	INSR	insulin receptor signaling pathway	ENSDARG00000062304	pdpk1a
GO:0008286	INSR	insulin receptor signaling pathway	ENSDARG00000018285	pdpk1b
GO:0008286	INSR	insulin receptor signaling pathway	ENSDARG00000079771	PEA15
GO:0008286	INSR	insulin receptor signaling pathway	ENSDARG00000042069	pebp1
GO:0008286	INSR	insulin receptor signaling pathway	ENSDARG00000015970	phip
GO:0008286	INSR	insulin receptor signaling pathway	ENSDARG00000060841	pik3c2a
GO:0008286	INSR	insulin receptor signaling pathway	ENSDARG00000086927	pik3c2b
GO:0008286	INSR	insulin receptor signaling pathway	ENSDARG00000054829	pik3c3
GO:0008286	INSR	insulin receptor signaling pathway	ENSDARG00000075456	pik3ca
GO:0008286	INSR	insulin receptor signaling pathway	ENSDARG00000075253	pik3cb
GO:0008286	INSR	insulin receptor signaling pathway	ENSDARG00000003250	pik3cd
GO:0008286	INSR	insulin receptor signaling pathway	ENSDARG00000038524	pik3r1
GO:0008286	INSR	insulin receptor signaling pathway	ENSDARG00000018060	pik3r2
GO:0008286	INSR	insulin receptor signaling pathway	ENSDARG00000103038	pik3r3a
GO:0008286	INSR	insulin receptor signaling pathway	ENSDARG00000034409	pik3r3b
GO:0008286	INSR	insulin receptor signaling pathway	ENSDARG00000060469	pik3r4
GO:0008286	INSR	insulin receptor signaling pathway	ENSDARG00000068246	plcb3
GO:0008286	INSR	insulin receptor signaling pathway	ENSDARG00000032155	ppm1aa
GO:0008286	INSR	insulin receptor signaling pathway	ENSDARG00000043250	ppm1ab
GO:0008286	INSR	insulin receptor signaling pathway	ENSDARG00000001888	ppm1ba
GO:0008286	INSR	insulin receptor signaling pathway	ENSDARG00000011496	ppm1bb
GO:0008286	INSR	insulin receptor signaling pathway	ENSDARG00000010231	ppm1na
GO:0008286	INSR	insulin receptor signaling pathway	ENSDARG00000034313	ppp5c
GO:0008286	INSR	insulin receptor signaling pathway	ENSDARG00000060596	prkaa1
GO:0008286	INSR	insulin receptor signaling pathway	ENSDARG00000060641	prkaa2
GO:0008286	INSR	insulin receptor signaling pathway	ENSDARG00000044183	prkab1a
GO:0008286	INSR	insulin receptor signaling pathway	ENSDARG00000046143	prkab1b
GO:0008286	INSR	insulin receptor signaling pathway	ENSDARG00000067817	PRKAB2
GO:0008286	INSR	insulin receptor signaling pathway	ENSDARG00000003818	prkag1
GO:0008286	INSR	insulin receptor signaling pathway	ENSDARG00000012625	prkag2a
GO:0008286	INSR	insulin receptor signaling pathway	ENSDARG00000001933	prkag2b
GO:0008286	INSR	insulin receptor signaling pathway	ENSDARG00000017537	prkag3a
GO:0008286	INSR	insulin receptor signaling pathway	ENSDARG00000000369	prkag3b
GO:0008286	INSR	insulin receptor signaling pathway	ENSDARG00000021225	prkci
GO:0008286	INSR	insulin receptor signaling pathway	ENSDARG00000043332	prkcz
GO:0008286	INSR	insulin receptor signaling pathway	ENSDARG00000004672	ptk2ab
GO:0008286	INSR	insulin receptor signaling pathway	ENSDARG00000007923	ptpn1
GO:0008286	INSR	insulin receptor signaling pathway	ENSDARG00000020334	ptpn11a
GO:0008286	INSR	insulin receptor signaling pathway	ENSDARG00000012340	ptpn11b
GO:0008286	INSR	insulin receptor signaling pathway	ENSDARG00000016481	ptpn2a
GO:0008286	INSR	insulin receptor signaling pathway	ENSDARG00000035986	ptpn2b
GO:0008286	INSR	insulin receptor signaling pathway	ENSDARG00000001769	ptpra
GO:0008286	INSR	insulin receptor signaling pathway	ENSDARG00000015891	ptprea
GO:0008286	INSR	insulin receptor signaling pathway	ENSDARG00000021151	ptpreb
GO:0008286	INSR	insulin receptor signaling pathway	ENSDARG00000097572	ptprt
GO:0008286	INSR	insulin receptor signaling pathway	ENSDARG00000096415	raf1a
GO:0008286	INSR	insulin receptor signaling pathway	ENSDARG00000102328	raf1a
GO:0008286	INSR	insulin receptor signaling pathway	ENSDARG00000059406	raf1b
GO:0008286	INSR	insulin receptor signaling pathway	ENSDARG00000005482	rapgef2
GO:0008286	INSR	insulin receptor signaling pathway	ENSDARG00000035535	rasa1a
GO:0008286	INSR	insulin receptor signaling pathway	ENSDARG00000078775	RASA2
GO:0008286	INSR	insulin receptor signaling pathway	ENSDARG00000029372	rasa4
GO:0008286	INSR	insulin receptor signaling pathway	ENSDARG00000041515	RASAL1 (1 of 2)
GO:0008286	INSR	insulin receptor signaling pathway	ENSDARG00000101346	RASAL1 (2 of 2)
GO:0008286	INSR	insulin receptor signaling pathway	ENSDARG00000036257	rasal2
GO:0008286	INSR	insulin receptor signaling pathway	ENSDARG00000089933	rasal3
GO:0008286	INSR	insulin receptor signaling pathway	ENSDARG00000073824	RASGRF1
GO:0008286	INSR	insulin receptor signaling pathway	ENSDARG00000075054	RASGRF2 (2 of 2)
GO:0008286	INSR	insulin receptor signaling pathway	ENSDARG00000002816	rasgrf2b
GO:0008286	INSR	insulin receptor signaling pathway	ENSDARG00000077864	rasgrp3
GO:0008286	INSR	insulin receptor signaling pathway	ENSDARG00000061796	rasgrp4
GO:0008286	INSR	insulin receptor signaling pathway	ENSDARG00000038030	rbx1
GO:0008286	INSR	insulin receptor signaling pathway	ENSDARG00000090213	rheb
GO:0008286	INSR	insulin receptor signaling pathway	ENSDARG00000039162	rhebl1
GO:0008286	INSR	insulin receptor signaling pathway	ENSDARG00000020250	rhoj
GO:0008286	INSR	insulin receptor signaling pathway	ENSDARG00000025953	rhoq
GO:0008286	INSR	insulin receptor signaling pathway	ENSDARG00000007480	rpe65a
GO:0008286	INSR	insulin receptor signaling pathway	ENSDARG00000094752	rpe65b
GO:0008286	INSR	insulin receptor signaling pathway	ENSDARG00000054420	rpe65c
GO:0008286	INSR	insulin receptor signaling pathway	ENSDARG00000032725	rps27a
GO:0008286	INSR	insulin receptor signaling pathway	ENSDARG00000019778	rps6
GO:0008286	INSR	insulin receptor signaling pathway	ENSDARG00000018399	rps6kb1a
GO:0008286	INSR	insulin receptor signaling pathway	ENSDARG00000058230	rps6kb1b
GO:0008286	INSR	insulin receptor signaling pathway	ENSDARG00000098726	rptor
GO:0008286	INSR	insulin receptor signaling pathway	ENSDARG00000104149	rraga
GO:0008286	INSR	insulin receptor signaling pathway	ENSDARG00000069829	rragca
GO:0008286	INSR	insulin receptor signaling pathway	ENSDARG00000099049	rragcb
GO:0008286	INSR	insulin receptor signaling pathway	ENSDARG00000006279	rragd
GO:0008286	INSR	insulin receptor signaling pathway	ENSDARG00000057679	sh2b1
GO:0008286	INSR	insulin receptor signaling pathway	ENSDARG00000090421	SH2B2
GO:0008286	INSR	insulin receptor signaling pathway	ENSDARG00000069958	sh2b3
GO:0008286	INSR	insulin receptor signaling pathway	ENSDARG00000102334	SH3RF3
GO:0008286	INSR	insulin receptor signaling pathway	ENSDARG00000075437	shc1
GO:0008286	INSR	insulin receptor signaling pathway	ENSDARG00000062080	shc2
GO:0008286	INSR	insulin receptor signaling pathway	ENSDARG00000098909	SHC3
GO:0008286	INSR	insulin receptor signaling pathway	ENSDARG00000002369	si:ch211-202a12.4
GO:0008286	INSR	insulin receptor signaling pathway	ENSDARG00000060330	si:ch211-284e13.4
GO:0008286	INSR	insulin receptor signaling pathway	ENSDARG00000061459	si:dkey-253i9.4
GO:0008286	INSR	insulin receptor signaling pathway	ENSDARG00000103743	si:dkeyp-72e1.9
GO:0008286	INSR	insulin receptor signaling pathway	ENSDARG00000079618	sik2a
GO:0008286	INSR	insulin receptor signaling pathway	ENSDARG00000062315	sik2b
GO:0008286	INSR	insulin receptor signaling pathway	ENSDARG00000104278	slc2a8
GO:0008286	INSR	insulin receptor signaling pathway	ENSDARG00000017397	smarcc1a
GO:0008286	INSR	insulin receptor signaling pathway	ENSDARG00000098919	smarcc1b
GO:0008286	INSR	insulin receptor signaling pathway	ENSDARG00000077946	smarcc2
GO:0008286	INSR	insulin receptor signaling pathway	ENSDARG00000077018	socs7
GO:0008286	INSR	insulin receptor signaling pathway	ENSDARG00000063075	soga1
GO:0008286	INSR	insulin receptor signaling pathway	ENSDARG00000103435	sorbs1
GO:0008286	INSR	insulin receptor signaling pathway	ENSDARG00000037476	sorbs3
GO:0008286	INSR	insulin receptor signaling pathway	ENSDARG00000060506	sos2
GO:0008286	INSR	insulin receptor signaling pathway	ENSDARG00000019231	spna2
GO:0008286	INSR	insulin receptor signaling pathway	ENSDARG00000041449	spred1
GO:0008286	INSR	insulin receptor signaling pathway	ENSDARG00000052435	spred2a
GO:0008286	INSR	insulin receptor signaling pathway	ENSDARG00000008372	spred2b
GO:0008286	INSR	insulin receptor signaling pathway	ENSDARG00000030490	sptb
GO:0008286	INSR	insulin receptor signaling pathway	ENSDARG00000102883	SPTBN1
GO:0008286	INSR	insulin receptor signaling pathway	ENSDARG00000053956	sptbn2
GO:0008286	INSR	insulin receptor signaling pathway	ENSDARG00000092624	SPTBN4
GO:0008286	INSR	insulin receptor signaling pathway	ENSDARG00000097683	sptbn5
GO:0008286	INSR	insulin receptor signaling pathway	ENSDARG00000008107	src
GO:0008286	INSR	insulin receptor signaling pathway	ENSDARG00000067607	srebf1
GO:0008286	INSR	insulin receptor signaling pathway	ENSDARG00000063438	srebf2
GO:0008286	INSR	insulin receptor signaling pathway	ENSDARG00000046074	stk11
GO:0008286	INSR	insulin receptor signaling pathway	ENSDARG00000088225	STRADB
GO:0008286	INSR	insulin receptor signaling pathway	ENSDARG00000076997	stxbp4
GO:0008286	INSR	insulin receptor signaling pathway	ENSDARG00000068624	SYNE1
GO:0008286	INSR	insulin receptor signaling pathway	ENSDARG00000063713	SYNGAP1 (1 of 2)
GO:0008286	INSR	insulin receptor signaling pathway	ENSDARG00000069765	SYNGAP1 (2 of 2)
GO:0008286	INSR	insulin receptor signaling pathway	ENSDARG00000016835	tcirg1a
GO:0008286	INSR	insulin receptor signaling pathway	ENSDARG00000105142	tcirg1b
GO:0008286	INSR	insulin receptor signaling pathway	ENSDARG00000028663	tek
GO:0008286	INSR	insulin receptor signaling pathway	ENSDARG00000061621	them4
GO:0008286	INSR	insulin receptor signaling pathway	ENSDARG00000004105	tie1
GO:0008286	INSR	insulin receptor signaling pathway	ENSDARG00000044490	tlr9
GO:0008286	INSR	insulin receptor signaling pathway	ENSDARG00000076142	trib1
GO:0008286	INSR	insulin receptor signaling pathway	ENSDARG00000068179	trib2
GO:0008286	INSR	insulin receptor signaling pathway	ENSDARG00000016200	trib3
GO:0008286	INSR	insulin receptor signaling pathway	ENSDARG00000026048	tsc1a
GO:0008286	INSR	insulin receptor signaling pathway	ENSDARG00000057918	tsc1b
GO:0008286	INSR	insulin receptor signaling pathway	ENSDARG00000103125	TSC2
GO:0008286	INSR	insulin receptor signaling pathway	ENSDARG00000020326	tyk2
GO:0008286	INSR	insulin receptor signaling pathway	ENSDARG00000041435	uba52
GO:0008286	INSR	insulin receptor signaling pathway	ENSDARG00000102632	ubc
GO:0008286	INSR	insulin receptor signaling pathway	ENSDARG00000041600	wdr83
GO:0008286	INSR	insulin receptor signaling pathway	ENSDARG00000005941	yes1
GO:0008286	INSR	insulin receptor signaling pathway	ENSDARG00000004378	yrk
GO:0008286	INSR	insulin receptor signaling pathway	ENSDARG00000070923	zgc:158296
GO:0008286	INSR	insulin receptor signaling pathway	ENSDARG00000060597	zgc:158659
GO:0008286	INSR	insulin receptor signaling pathway	ENSDARG00000017785	zgc:158689
GO:0008286	INSR	insulin receptor signaling pathway	ENSDARG00000003632	zgc:172270
GO:0008286	INSR	insulin receptor signaling pathway	ENSDARG00000013161	zgc:55558
GO:0008286	INSR	insulin receptor signaling pathway	ENSDARG00000016651	znf106a
GO:0007259	JAK_STAT	JAK-STAT cascade	ENSDARG00000011027	fgfr1a	EXCLUDE
GO:0007259	JAK_STAT	JAK-STAT cascade	ENSDARG00000011190	fgfr1b	EXCLUDE
GO:0007259	JAK_STAT	JAK-STAT cascade	ENSDARG00000058115	fgfr2	EXCLUDE
GO:0007259	JAK_STAT	JAK-STAT cascade	ENSDARG00000004782	fgfr3	EXCLUDE
GO:0007259	JAK_STAT	JAK-STAT cascade	ENSDARG00000069105	fgfr4	EXCLUDE
GO:0007259	JAK_STAT	JAK-STAT cascade	ENSDARG00000086616	CABZ01093075.1
GO:0007259	JAK_STAT	JAK-STAT cascade	ENSDARG00000103466	ccl35.1
GO:0007259	JAK_STAT	JAK-STAT cascade	ENSDARG00000070378	ccl35.2
GO:0007259	JAK_STAT	JAK-STAT cascade	ENSDARG00000041919	ccl38.1
GO:0007259	JAK_STAT	JAK-STAT cascade	ENSDARG00000041923	ccl38.6
GO:0007259	JAK_STAT	JAK-STAT cascade	ENSDARG00000041917	ccl38a.4
GO:0007259	JAK_STAT	JAK-STAT cascade	ENSDARG00000041835	ccl38a.5
GO:0007259	JAK_STAT	JAK-STAT cascade	ENSDARG00000038541	ccr12a
GO:0007259	JAK_STAT	JAK-STAT cascade	ENSDARG00000095789	ccr8.1
GO:0007259	JAK_STAT	JAK-STAT cascade	ENSDARG00000060316	cish
GO:0007259	JAK_STAT	JAK-STAT cascade	ENSDARG00000016773	cishb
GO:0007259	JAK_STAT	JAK-STAT cascade	ENSDARG00000009170	ctr9
GO:0007259	JAK_STAT	JAK-STAT cascade	ENSDARG00000070755	CX3CR1 (1 of 2)
GO:0007259	JAK_STAT	JAK-STAT cascade	ENSDARG00000079829	CX3CR1 (2 of 2)
GO:0007259	JAK_STAT	JAK-STAT cascade	ENSDARG00000054771	ghra
GO:0007259	JAK_STAT	JAK-STAT cascade	ENSDARG00000075643	ifi35
GO:0007259	JAK_STAT	JAK-STAT cascade	ENSDARG00000087131	ifnlr1
GO:0007259	JAK_STAT	JAK-STAT cascade	ENSDARG00000020625	jak1
GO:0007259	JAK_STAT	JAK-STAT cascade	ENSDARG00000104808	jak2a
GO:0007259	JAK_STAT	JAK-STAT cascade	ENSDARG00000018882	jak2b
GO:0007259	JAK_STAT	JAK-STAT cascade	ENSDARG00000010252	jak3
GO:0007259	JAK_STAT	JAK-STAT cascade	ENSDARG00000100275	NMI
GO:0007259	JAK_STAT	JAK-STAT cascade	ENSDARG00000036094	PIAS1 (1 of 2)
GO:0007259	JAK_STAT	JAK-STAT cascade	ENSDARG00000062445	pias1b
GO:0007259	JAK_STAT	JAK-STAT cascade	ENSDARG00000092979	pias2
GO:0007259	JAK_STAT	JAK-STAT cascade	ENSDARG00000007081	pias4a
GO:0007259	JAK_STAT	JAK-STAT cascade	ENSDARG00000030417	PKD1
GO:0007259	JAK_STAT	JAK-STAT cascade	ENSDARG00000033029	pkd1b
GO:0007259	JAK_STAT	JAK-STAT cascade	ENSDARG00000014098	pkd2
GO:0007259	JAK_STAT	JAK-STAT cascade	ENSDARG00000022503	pkd2l1
GO:0007259	JAK_STAT	JAK-STAT cascade	ENSDARG00000016570	prlra
GO:0007259	JAK_STAT	JAK-STAT cascade	ENSDARG00000038095	socs1a
GO:0007259	JAK_STAT	JAK-STAT cascade	ENSDARG00000089873	socs1b
GO:0007259	JAK_STAT	JAK-STAT cascade	ENSDARG00000045557	socs2
GO:0007259	JAK_STAT	JAK-STAT cascade	ENSDARG00000104400	SOCS3 (3 of 3)
GO:0007259	JAK_STAT	JAK-STAT cascade	ENSDARG00000025428	socs3a
GO:0007259	JAK_STAT	JAK-STAT cascade	ENSDARG00000026611	socs3b
GO:0007259	JAK_STAT	JAK-STAT cascade	ENSDARG00000100717	socs5a
GO:0007259	JAK_STAT	JAK-STAT cascade	ENSDARG00000062745	socs5b
GO:0007259	JAK_STAT	JAK-STAT cascade	ENSDARG00000058565	SOCS6 (2 of 2)
GO:0007259	JAK_STAT	JAK-STAT cascade	ENSDARG00000015863	socs6b
GO:0007259	JAK_STAT	JAK-STAT cascade	ENSDARG00000101985	socs9
GO:0007259	JAK_STAT	JAK-STAT cascade	ENSDARG00000054501	stambpa
GO:0007259	JAK_STAT	JAK-STAT cascade	ENSDARG00000086906	stambpb
GO:0007259	JAK_STAT	JAK-STAT cascade	ENSDARG00000003085	stambpl1
GO:0007259	JAK_STAT	JAK-STAT cascade	ENSDARG00000006266	stat1a
GO:0007259	JAK_STAT	JAK-STAT cascade	ENSDARG00000076182	stat1b
GO:0007259	JAK_STAT	JAK-STAT cascade	ENSDARG00000031647	stat2
GO:0007259	JAK_STAT	JAK-STAT cascade	ENSDARG00000022712	stat3
GO:0007259	JAK_STAT	JAK-STAT cascade	ENSDARG00000028731	stat4
GO:0007259	JAK_STAT	JAK-STAT cascade	ENSDARG00000019392	stat5a
GO:0007259	JAK_STAT	JAK-STAT cascade	ENSDARG00000055588	stat5b
GO:0007259	JAK_STAT	JAK-STAT cascade	ENSDARG00000020326	tyk2
GO:0007259	JAK_STAT	JAK-STAT cascade	ENSDARG00000052988	XCR1 (1 of 2)
GO:0007259	JAK_STAT	JAK-STAT cascade	ENSDARG00000054847	xcr1a.1
GO:0038092	NODAL	nodal signaling pathway	ENSDARG00000018968	acvr1ba
GO:0038092	NODAL	nodal signaling pathway	ENSDARG00000052142	acvr1bb
GO:0038092	NODAL	nodal signaling pathway	ENSDARG00000086172	ACVR1C
GO:0038092	NODAL	nodal signaling pathway	ENSDARG00000057096	ndr1
GO:0038092	NODAL	nodal signaling pathway	ENSDARG00000101279	ndr2
GO:0038092	NODAL	nodal signaling pathway	ENSDARG00000075793	prex1
GO:0038092	NODAL	nodal signaling pathway	ENSDARG00000007257	rab5ab
GO:0038092	NODAL	nodal signaling pathway	ENSDARG00000006389	smad2
GO:0038092	NODAL	nodal signaling pathway	ENSDARG00000036096	smad3a
GO:0038092	NODAL	nodal signaling pathway	ENSDARG00000010207	smad3b
GO:0038092	NODAL	nodal signaling pathway	ENSDARG00000014309	spaw
GO:0038092	NODAL	nodal signaling pathway	ENSDARG00000035095	tdgf1
GO:0038092	NODAL	nodal signaling pathway	ENSDARG00000017494	tgfbr1a
GO:0038092	NODAL	nodal signaling pathway	ENSDARG00000042259	tgfbr1b
GO:0038092	NODAL	nodal signaling pathway	ENSDARG00000059337	tgif1
GO:0007219	Notch	Notch signaling pathway	ENSDARG00000013409	bmp2a	EXCLUDE
GO:0007219	Notch	Notch signaling pathway	ENSDARG00000041430	bmp2b	EXCLUDE
GO:0007219	Notch	Notch signaling pathway	ENSDARG00000019995	bmp4	EXCLUDE
GO:0007219	Notch	Notch signaling pathway	ENSDARG00000015427	hdac1
GO:0007219	Notch	Notch signaling pathway	ENSDARG00000086458	hdac10
GO:0007219	Notch	Notch signaling pathway	ENSDARG00000037514	hdac3
GO:0007219	Notch	Notch signaling pathway	ENSDARG00000098349	hdac4
GO:0007219	Notch	Notch signaling pathway	ENSDARG00000075139	hdac5
GO:0007219	Notch	Notch signaling pathway	ENSDARG00000105179	HDAC7 (2 of 2)
GO:0007219	Notch	Notch signaling pathway	ENSDARG00000017108	KCNA1 (1 of 2)
GO:0007219	Notch	Notch signaling pathway	ENSDARG00000062942	kcna1a
GO:0007219	Notch	Notch signaling pathway	ENSDARG00000002241	KCNA2 (1 of 2)
GO:0007219	Notch	Notch signaling pathway	ENSDARG00000102064	kcna2b
GO:0007219	Notch	Notch signaling pathway	ENSDARG00000079491	KCNA3
GO:0007219	Notch	Notch signaling pathway	ENSDARG00000046014	kcna6a
GO:0007219	Notch	Notch signaling pathway	ENSDARG00000036840	krt15
GO:0007219	Notch	Notch signaling pathway	ENSDARG00000094041	krt17
GO:0007219	Notch	Notch signaling pathway	ENSDARG00000018404	krt18
GO:0007219	Notch	Notch signaling pathway	ENSDARG00000017624	krt4
GO:0007219	Notch	Notch signaling pathway	ENSDARG00000058371	krt5
GO:0007219	Notch	Notch signaling pathway	ENSDARG00000058358	krt8
GO:0007219	Notch	Notch signaling pathway	ENSDARG00000036830	krt91
GO:0007219	Notch	Notch signaling pathway	ENSDARG00000036834	krt92
GO:0007219	Notch	Notch signaling pathway	ENSDARG00000044976	krt93
GO:0007219	Notch	Notch signaling pathway	ENSDARG00000044975	krt94
GO:0007219	Notch	Notch signaling pathway	ENSDARG00000095147	krt96
GO:0007219	Notch	Notch signaling pathway	ENSDARG00000000212	krt97
GO:0007219	Notch	Notch signaling pathway	ENSDARG00000040046	snai2
GO:0007219	Notch	Notch signaling pathway	ENSDARG00000077467	sox10
GO:0007219	Notch	Notch signaling pathway	ENSDARG00000003293	sox9a
GO:0007219	Notch	Notch signaling pathway	ENSDARG00000043923	sox9b
GO:0007219	Notch	Notch signaling pathway	ENSDARG00000053468	adam10a
GO:0007219	Notch	Notch signaling pathway	ENSDARG00000015502	adam10b
GO:0007219	Notch	Notch signaling pathway	ENSDARG00000043213	adam17a
GO:0007219	Notch	Notch signaling pathway	ENSDARG00000093093	adam17b
GO:0007219	Notch	Notch signaling pathway	ENSDARG00000052099	agxta
GO:0007219	Notch	Notch signaling pathway	ENSDARG00000018478	agxtb
GO:0007219	Notch	Notch signaling pathway	ENSDARG00000074667	akt1s1
GO:0007219	Notch	Notch signaling pathway	ENSDARG00000052517	AL954146.2
GO:0007219	Notch	Notch signaling pathway	ENSDARG00000014946	angpt2a
GO:0007219	Notch	Notch signaling pathway	ENSDARG00000053906	angpt2b
GO:0007219	Notch	Notch signaling pathway	ENSDARG00000076787	angpt4
GO:0007219	Notch	Notch signaling pathway	ENSDARG00000077383	anxa11a
GO:0007219	Notch	Notch signaling pathway	ENSDARG00000002632	anxa11b
GO:0007219	Notch	Notch signaling pathway	ENSDARG00000013976	anxa13
GO:0007219	Notch	Notch signaling pathway	ENSDARG00000013613	anxa13l
GO:0007219	Notch	Notch signaling pathway	ENSDARG00000036456	anxa4
GO:0007219	Notch	Notch signaling pathway	ENSDARG00000016470	anxa5b
GO:0007219	Notch	Notch signaling pathway	ENSDARG00000100633	APH1A
GO:0007219	Notch	Notch signaling pathway	ENSDARG00000005612	aph1b
GO:0007219	Notch	Notch signaling pathway	ENSDARG00000098368	aplp1
GO:0007219	Notch	Notch signaling pathway	ENSDARG00000054864	aplp2
GO:0007219	Notch	Notch signaling pathway	ENSDARG00000104279	appa
GO:0007219	Notch	Notch signaling pathway	ENSDARG00000055543	appb
GO:0007219	Notch	Notch signaling pathway	ENSDARG00000056511	arr3a
GO:0007219	Notch	Notch signaling pathway	ENSDARG00000098475	arr3b
GO:0007219	Notch	Notch signaling pathway	ENSDARG00000043241	arrb1
GO:0007219	Notch	Notch signaling pathway	ENSDARG00000039215	arrb2a
GO:0007219	Notch	Notch signaling pathway	ENSDARG00000011545	arrb2b
GO:0007219	Notch	Notch signaling pathway	ENSDARG00000038386	ascl1a
GO:0007219	Notch	Notch signaling pathway	ENSDARG00000101628	ascl1b
GO:0007219	Notch	Notch signaling pathway	ENSDARG00000044301	atf1
GO:0007219	Notch	Notch signaling pathway	ENSDARG00000055294	atoh1a
GO:0007219	Notch	Notch signaling pathway	ENSDARG00000002634	b4galt1
GO:0007219	Notch	Notch signaling pathway	ENSDARG00000104404	b4galt1l
GO:0007219	Notch	Notch signaling pathway	ENSDARG00000077994	b4galt2
GO:0007219	Notch	Notch signaling pathway	ENSDARG00000062329	b4galt3
GO:0007219	Notch	Notch signaling pathway	ENSDARG00000104042	b4galt4
GO:0007219	Notch	Notch signaling pathway	ENSDARG00000063051	bap1
GO:0007219	Notch	Notch signaling pathway	ENSDARG00000103903	CABZ01067945.1
GO:0007219	Notch	Notch signaling pathway	ENSDARG00000077725	CABZ01102109.1
GO:0007219	Notch	Notch signaling pathway	ENSDARG00000102982	CABZ01113981.1
GO:0007219	Notch	Notch signaling pathway	ENSDARG00000009607	ccnc
GO:0007219	Notch	Notch signaling pathway	ENSDARG00000101637	ccnd1
GO:0007219	Notch	Notch signaling pathway	ENSDARG00000051748	ccnd2a
GO:0007219	Notch	Notch signaling pathway	ENSDARG00000070408	ccnd2b
GO:0007219	Notch	Notch signaling pathway	ENSDARG00000027391	ccnd3
GO:0007219	Notch	Notch signaling pathway	ENSDARG00000055843	cdh10a
GO:0007219	Notch	Notch signaling pathway	ENSDARG00000014522	cdh6
GO:0007219	Notch	Notch signaling pathway	ENSDARG00000043858	cdk19
GO:0007219	Notch	Notch signaling pathway	ENSDARG00000030163	cdk21
GO:0007219	Notch	Notch signaling pathway	ENSDARG00000087937	cdk4
GO:0007219	Notch	Notch signaling pathway	ENSDARG00000070228	cdk6
GO:0007219	Notch	Notch signaling pathway	ENSDARG00000016496	cdk8
GO:0007219	Notch	Notch signaling pathway	ENSDARG00000010878	cdkn1ca
GO:0007219	Notch	Notch signaling pathway	ENSDARG00000036074	cebpa
GO:0007219	Notch	Notch signaling pathway	ENSDARG00000039579	cfd
GO:0007219	Notch	Notch signaling pathway	ENSDARG00000070426	chac1
GO:0007219	Notch	Notch signaling pathway	ENSDARG00000055078	chac2
GO:0007219	Notch	Notch signaling pathway	ENSDARG00000039970	cnr2
GO:0007219	Notch	Notch signaling pathway	ENSDARG00000045685	cntn1b
GO:0007219	Notch	Notch signaling pathway	ENSDARG00000053586	creb1a
GO:0007219	Notch	Notch signaling pathway	ENSDARG00000093420	creb1b
GO:0007219	Notch	Notch signaling pathway	ENSDARG00000104609	crebbpa
GO:0007219	Notch	Notch signaling pathway	ENSDARG00000104148	crebbpb
GO:0007219	Notch	Notch signaling pathway	ENSDARG00000023217	crema
GO:0007219	Notch	Notch signaling pathway	ENSDARG00000090428	ctrb1
GO:0007219	Notch	Notch signaling pathway	ENSDARG00000019239	cul1a
GO:0007219	Notch	Notch signaling pathway	ENSDARG00000007691	cul1b
GO:0007219	Notch	Notch signaling pathway	ENSDARG00000092947	cyt1
GO:0007219	Notch	Notch signaling pathway	ENSDARG00000036832	cyt1l
GO:0007219	Notch	Notch signaling pathway	ENSDARG00000031761	dab2
GO:0007219	Notch	Notch signaling pathway	ENSDARG00000058656	desma
GO:0007219	Notch	Notch signaling pathway	ENSDARG00000005221	desmb
GO:0007219	Notch	Notch signaling pathway	ENSDARG00000010791	dla
GO:0007219	Notch	Notch signaling pathway	ENSDARG00000004232	dlb
GO:0007219	Notch	Notch signaling pathway	ENSDARG00000002336	dlc
GO:0007219	Notch	Notch signaling pathway	ENSDARG00000020219	dld
GO:0007219	Notch	Notch signaling pathway	ENSDARG00000076247	dlk2
GO:0007219	Notch	Notch signaling pathway	ENSDARG00000070425	dll4
GO:0007219	Notch	Notch signaling pathway	ENSDARG00000061031	dner
GO:0007219	Notch	Notch signaling pathway	ENSDARG00000076302	dtx1
GO:0007219	Notch	Notch signaling pathway	ENSDARG00000102042	DTX1
GO:0007219	Notch	Notch signaling pathway	ENSDARG00000032933	dtx2
GO:0007219	Notch	Notch signaling pathway	ENSDARG00000078016	dtx4
GO:0007219	Notch	Notch signaling pathway	ENSDARG00000103868	E2F1
GO:0007219	Notch	Notch signaling pathway	ENSDARG00000079233	E2F2
GO:0007219	Notch	Notch signaling pathway	ENSDARG00000070463	e2f3
GO:0007219	Notch	Notch signaling pathway	ENSDARG00000100666	ep300a
GO:0007219	Notch	Notch signaling pathway	ENSDARG00000061108	ep300b
GO:0007219	Notch	Notch signaling pathway	ENSDARG00000008697	epas1a
GO:0007219	Notch	Notch signaling pathway	ENSDARG00000057671	epas1b
GO:0007219	Notch	Notch signaling pathway	ENSDARG00000010411	epn1
GO:0007219	Notch	Notch signaling pathway	ENSDARG00000008377	epn2
GO:0007219	Notch	Notch signaling pathway	ENSDARG00000004633	epn3b
GO:0007219	Notch	Notch signaling pathway	ENSDARG00000105285	FAT4
GO:0007219	Notch	Notch signaling pathway	ENSDARG00000060994	fbxw7
GO:0007219	Notch	Notch signaling pathway	ENSDARG00000102138	foxa1
GO:0007219	Notch	Notch signaling pathway	ENSDARG00000003411	foxa2
GO:0007219	Notch	Notch signaling pathway	ENSDARG00000091481	foxc1a
GO:0007219	Notch	Notch signaling pathway	ENSDARG00000055398	foxc1b
GO:0007219	Notch	Notch signaling pathway	ENSDARG00000090394	FQ311892.1
GO:0007219	Notch	Notch signaling pathway	ENSDARG00000062909	furina
GO:0007219	Notch	Notch signaling pathway	ENSDARG00000070971	furinb
GO:0007219	Notch	Notch signaling pathway	ENSDARG00000063636	galnt11
GO:0007219	Notch	Notch signaling pathway	ENSDARG00000025301	gfap
GO:0007219	Notch	Notch signaling pathway	ENSDARG00000026629	gmds
GO:0007219	Notch	Notch signaling pathway	ENSDARG00000039093	got1
GO:0007219	Notch	Notch signaling pathway	ENSDARG00000062934	gpr12
GO:0007219	Notch	Notch signaling pathway	ENSDARG00000052400	GPR6
GO:0007219	Notch	Notch signaling pathway	ENSDARG00000015053	grip1
GO:0007219	Notch	Notch signaling pathway	ENSDARG00000087187	grip2a
GO:0007219	Notch	Notch signaling pathway	ENSDARG00000027618	grip2b
GO:0007219	Notch	Notch signaling pathway	ENSDARG00000028780	gzma
GO:0007219	Notch	Notch signaling pathway	ENSDARG00000090380	gzmk
GO:0007219	Notch	Notch signaling pathway	ENSDARG00000032963	her12
GO:0007219	Notch	Notch signaling pathway	ENSDARG00000054562	her15.1
GO:0007219	Notch	Notch signaling pathway	ENSDARG00000054560	her15.2
GO:0007219	Notch	Notch signaling pathway	ENSDARG00000038205	her2
GO:0007219	Notch	Notch signaling pathway	ENSDARG00000056732	her4.1
GO:0007219	Notch	Notch signaling pathway	ENSDARG00000056729	her4.2
GO:0007219	Notch	Notch signaling pathway	ENSDARG00000094426	her4.2
GO:0007219	Notch	Notch signaling pathway	ENSDARG00000070770	her4.3
GO:0007219	Notch	Notch signaling pathway	ENSDARG00000009822	her4.4
GO:0007219	Notch	Notch signaling pathway	ENSDARG00000008796	her5
GO:0007219	Notch	Notch signaling pathway	ENSDARG00000006514	her6
GO:0007219	Notch	Notch signaling pathway	ENSDARG00000056438	her9
GO:0007219	Notch	Notch signaling pathway	ENSDARG00000068168	hes2.2
GO:0007219	Notch	Notch signaling pathway	ENSDARG00000070538	hey1
GO:0007219	Notch	Notch signaling pathway	ENSDARG00000013441	hey2
GO:0007219	Notch	Notch signaling pathway	ENSDARG00000055798	heyl
GO:0007219	Notch	Notch signaling pathway	ENSDARG00000098231	HHEX
GO:0007219	Notch	Notch signaling pathway	ENSDARG00000034293	hif1ab
GO:0007219	Notch	Notch signaling pathway	ENSDARG00000100826	hif1al
GO:0007219	Notch	Notch signaling pathway	ENSDARG00000006615	hnf1ba
GO:0007219	Notch	Notch signaling pathway	ENSDARG00000059280	hoxd3a
GO:0007219	Notch	Notch signaling pathway	ENSDARG00000051890	hp
GO:0007219	Notch	Notch signaling pathway	ENSDARG00000041870	ift172
GO:0007219	Notch	Notch signaling pathway	ENSDARG00000023495	ift74
GO:0007219	Notch	Notch signaling pathway	ENSDARG00000027234	ift88
GO:0007219	Notch	Notch signaling pathway	ENSDARG00000011862	inaa
GO:0007219	Notch	Notch signaling pathway	ENSDARG00000053248	inab
GO:0007219	Notch	Notch signaling pathway	ENSDARG00000074903	itcha
GO:0007219	Notch	Notch signaling pathway	ENSDARG00000099199	itchb
GO:0007219	Notch	Notch signaling pathway	ENSDARG00000007169	itgb1bp1
GO:0007219	Notch	Notch signaling pathway	ENSDARG00000030289	jag1a
GO:0007219	Notch	Notch signaling pathway	ENSDARG00000013168	jag1b
GO:0007219	Notch	Notch signaling pathway	ENSDARG00000014246	JAG2 (1 of 2)
GO:0007219	Notch	Notch signaling pathway	ENSDARG00000021389	jag2b
GO:0007219	Notch	Notch signaling pathway	ENSDARG00000104734	kat2a
GO:0007219	Notch	Notch signaling pathway	ENSDARG00000062634	kat2b
GO:0007219	Notch	Notch signaling pathway	ENSDARG00000037879	lfng
GO:0007219	Notch	Notch signaling pathway	ENSDARG00000099840	lpar1
GO:0007219	Notch	Notch signaling pathway	ENSDARG00000042338	lpar2a
GO:0007219	Notch	Notch signaling pathway	ENSDARG00000042561	lpar2b
GO:0007219	Notch	Notch signaling pathway	ENSDARG00000101814	lpar3
GO:0007219	Notch	Notch signaling pathway	ENSDARG00000076466	maml1
GO:0007219	Notch	Notch signaling pathway	ENSDARG00000079552	maml3
GO:0007219	Notch	Notch signaling pathway	ENSDARG00000015515	mc4r
GO:0007219	Notch	Notch signaling pathway	ENSDARG00000031348	mc5ra
GO:0007219	Notch	Notch signaling pathway	ENSDARG00000054946	mc5rb
GO:0007219	Notch	Notch signaling pathway	ENSDARG00000036036	mdka
GO:0007219	Notch	Notch signaling pathway	ENSDARG00000020708	mdkb
GO:0007219	Notch	Notch signaling pathway	ENSDARG00000042925	mfng
GO:0007219	Notch	Notch signaling pathway	ENSDARG00000102184	mib1
GO:0007219	Notch	Notch signaling pathway	ENSDARG00000103609	MIB2
GO:0007219	Notch	Notch signaling pathway	ENSDARG00000015829	mov10a
GO:0007219	Notch	Notch signaling pathway	ENSDARG00000061177	mov10b.1
GO:0007219	Notch	Notch signaling pathway	ENSDARG00000056065	mov10b.2
GO:0007219	Notch	Notch signaling pathway	ENSDARG00000045695	myca
GO:0007219	Notch	Notch signaling pathway	ENSDARG00000007241	mycb
GO:0007219	Notch	Notch signaling pathway	ENSDARG00000006837	mycn
GO:0007219	Notch	Notch signaling pathway	ENSDARG00000035285	ncor1
GO:0007219	Notch	Notch signaling pathway	ENSDARG00000000966	ncor2
GO:0007219	Notch	Notch signaling pathway	ENSDARG00000103284	NCSTN
GO:0007219	Notch	Notch signaling pathway	ENSDARG00000069438	neurl1aa
GO:0007219	Notch	Notch signaling pathway	ENSDARG00000061773	neurl1ab
GO:0007219	Notch	Notch signaling pathway	ENSDARG00000099694	neurl1b
GO:0007219	Notch	Notch signaling pathway	ENSDARG00000019566	neurod1
GO:0007219	Notch	Notch signaling pathway	ENSDARG00000003469	neurod4
GO:0007219	Notch	Notch signaling pathway	ENSDARG00000033450	nkap
GO:0007219	Notch	Notch signaling pathway	ENSDARG00000057105	nle1
GO:0007219	Notch	Notch signaling pathway	ENSDARG00000103554	notch1a
GO:0007219	Notch	Notch signaling pathway	ENSDARG00000052094	notch1b
GO:0007219	Notch	Notch signaling pathway	ENSDARG00000043130	notch2
GO:0007219	Notch	Notch signaling pathway	ENSDARG00000052139	notch3
GO:0007219	Notch	Notch signaling pathway	ENSDARG00000088308	notchl
GO:0007219	Notch	Notch signaling pathway	ENSDARG00000056541	nr0b1
GO:0007219	Notch	Notch signaling pathway	ENSDARG00000044685	nr0b2a
GO:0007219	Notch	Notch signaling pathway	ENSDARG00000098439	nr1h3
GO:0007219	Notch	Notch signaling pathway	ENSDARG00000057741	nr1h4
GO:0007219	Notch	Notch signaling pathway	ENSDARG00000091419	nrarpa
GO:0007219	Notch	Notch signaling pathway	ENSDARG00000018958	nrarpb
GO:0007219	Notch	Notch signaling pathway	ENSDARG00000079985	nrip2
GO:0007219	Notch	Notch signaling pathway	ENSDARG00000027279	numb
GO:0007219	Notch	Notch signaling pathway	ENSDARG00000101949	numbl
GO:0007219	Notch	Notch signaling pathway	ENSDARG00000007982	onecut1
GO:0007219	Notch	Notch signaling pathway	ENSDARG00000090387	ONECUT2
GO:0007219	Notch	Notch signaling pathway	ENSDARG00000091059	ONECUT3 (2 of 2)
GO:0007219	Notch	Notch signaling pathway	ENSDARG00000056395	onecut3a
GO:0007219	Notch	Notch signaling pathway	ENSDARG00000040253	onecutl
GO:0007219	Notch	Notch signaling pathway	ENSDARG00000017220	otud7b
GO:0007219	Notch	Notch signaling pathway	ENSDARG00000060518	pcsk5b
GO:0007219	Notch	Notch signaling pathway	ENSDARG00000104574	PCSK6
GO:0007219	Notch	Notch signaling pathway	ENSDARG00000063572	perp
GO:0007219	Notch	Notch signaling pathway	ENSDARG00000005423	pgam1a
GO:0007219	Notch	Notch signaling pathway	ENSDARG00000014068	pgam1b
GO:0007219	Notch	Notch signaling pathway	ENSDARG00000057571	pgam2
GO:0007219	Notch	Notch signaling pathway	ENSDARG00000008953	pofut1
GO:0007219	Notch	Notch signaling pathway	ENSDARG00000079274	prss59.1
GO:0007219	Notch	Notch signaling pathway	ENSDARG00000073742	prss59.2
GO:0007219	Notch	Notch signaling pathway	ENSDARG00000004870	psen1
GO:0007219	Notch	Notch signaling pathway	ENSDARG00000015540	psen2
GO:0007219	Notch	Notch signaling pathway	ENSDARG00000068698	psenen
GO:0007219	Notch	Notch signaling pathway	ENSDARG00000006242	ptp4a1
GO:0007219	Notch	Notch signaling pathway	ENSDARG00000087443	ptp4a2a
GO:0007219	Notch	Notch signaling pathway	ENSDARG00000035676	ptp4a2b
GO:0007219	Notch	Notch signaling pathway	ENSDARG00000039997	ptp4a3
GO:0007219	Notch	Notch signaling pathway	ENSDARG00000054814	PTP4A3 (2 of 2)
GO:0007219	Notch	Notch signaling pathway	ENSDARG00000003398	rbpja
GO:0007219	Notch	Notch signaling pathway	ENSDARG00000052091	rbpjb
GO:0007219	Notch	Notch signaling pathway	ENSDARG00000038030	rbx1
GO:0007219	Notch	Notch signaling pathway	ENSDARG00000003109	rcan1a
GO:0007219	Notch	Notch signaling pathway	ENSDARG00000099004	rcan1b
GO:0007219	Notch	Notch signaling pathway	ENSDARG00000021869	rcan2
GO:0007219	Notch	Notch signaling pathway	ENSDARG00000032623	rcan3
GO:0007219	Notch	Notch signaling pathway	ENSDARG00000019746	rfng
GO:0007219	Notch	Notch signaling pathway	ENSDARG00000054103	ripply1
GO:0007219	Notch	Notch signaling pathway	ENSDARG00000070535	ripply2
GO:0007219	Notch	Notch signaling pathway	ENSDARG00000030602	rps19
GO:0007219	Notch	Notch signaling pathway	ENSDARG00000032725	rps27a
GO:0007219	Notch	Notch signaling pathway	ENSDARG00000006553	rras
GO:0007219	Notch	Notch signaling pathway	ENSDARG00000042690	s1pr1
GO:0007219	Notch	Notch signaling pathway	ENSDARG00000036548	s1pr2
GO:0007219	Notch	Notch signaling pathway	ENSDARG00000098253	S1PR3
GO:0007219	Notch	Notch signaling pathway	ENSDARG00000074851	s1pr4
GO:0007219	Notch	Notch signaling pathway	ENSDARG00000012610	saga
GO:0007219	Notch	Notch signaling pathway	ENSDARG00000038378	sagb
GO:0007219	Notch	Notch signaling pathway	ENSDARG00000004581	sel1l
GO:0007219	Notch	Notch signaling pathway	ENSDARG00000057590	si:ch1073-396h14.1
GO:0007219	Notch	Notch signaling pathway	ENSDARG00000078451	si:ch211-165b19.4
GO:0007219	Notch	Notch signaling pathway	ENSDARG00000055986	si:ch211-165b19.5
GO:0007219	Notch	Notch signaling pathway	ENSDARG00000093990	si:ch211-165b19.8
GO:0007219	Notch	Notch signaling pathway	ENSDARG00000076814	si:ch211-165b19.9
GO:0007219	Notch	Notch signaling pathway	ENSDARG00000002369	si:ch211-202a12.4
GO:0007219	Notch	Notch signaling pathway	ENSDARG00000014623	si:ch211-212d10.1
GO:0007219	Notch	Notch signaling pathway	ENSDARG00000011673	si:ch211-246m6.5
GO:0007219	Notch	Notch signaling pathway	ENSDARG00000097256	si:ch211-270g19.5
GO:0007219	Notch	Notch signaling pathway	ENSDARG00000079519	si:ch211-69e5.1
GO:0007219	Notch	Notch signaling pathway	ENSDARG00000102727	si:ch73-182e20.4
GO:0007219	Notch	Notch signaling pathway	ENSDARG00000104329	si:ch73-281k2.5
GO:0007219	Notch	Notch signaling pathway	ENSDARG00000095963	si:ch73-361h17.1
GO:0007219	Notch	Notch signaling pathway	ENSDARG00000027196	si:dkey-16l2.17
GO:0007219	Notch	Notch signaling pathway	ENSDARG00000018853	si:dkey-199f5.8
GO:0007219	Notch	Notch signaling pathway	ENSDARG00000095005	si:dkey-21e2.10
GO:0007219	Notch	Notch signaling pathway	ENSDARG00000092518	si:dkey-21e2.11
GO:0007219	Notch	Notch signaling pathway	ENSDARG00000095729	si:dkey-21e2.12
GO:0007219	Notch	Notch signaling pathway	ENSDARG00000098651	si:dkey-21e2.12
GO:0007219	Notch	Notch signaling pathway	ENSDARG00000094840	si:dkey-21e2.13
GO:0007219	Notch	Notch signaling pathway	ENSDARG00000095572	si:dkey-21e2.14
GO:0007219	Notch	Notch signaling pathway	ENSDARG00000092788	si:dkey-21e2.15
GO:0007219	Notch	Notch signaling pathway	ENSDARG00000094077	si:dkey-21e2.16
GO:0007219	Notch	Notch signaling pathway	ENSDARG00000092814	si:dkey-21e2.3
GO:0007219	Notch	Notch signaling pathway	ENSDARG00000092532	si:dkey-21e2.4
GO:0007219	Notch	Notch signaling pathway	ENSDARG00000093843	si:dkey-21e2.7
GO:0007219	Notch	Notch signaling pathway	ENSDARG00000094662	si:dkey-21e2.8
GO:0007219	Notch	Notch signaling pathway	ENSDARG00000008767	si:dkey-42p8.3
GO:0007219	Notch	Notch signaling pathway	ENSDARG00000093415	si:dkey-78l4.1
GO:0007219	Notch	Notch signaling pathway	ENSDARG00000093450	si:dkey-78l4.10
GO:0007219	Notch	Notch signaling pathway	ENSDARG00000071381	si:dkey-78l4.11
GO:0007219	Notch	Notch signaling pathway	ENSDARG00000095175	si:dkey-78l4.12
GO:0007219	Notch	Notch signaling pathway	ENSDARG00000042003	si:dkey-78l4.13
GO:0007219	Notch	Notch signaling pathway	ENSDARG00000095384	si:dkey-78l4.2
GO:0007219	Notch	Notch signaling pathway	ENSDARG00000095438	si:dkey-78l4.4
GO:0007219	Notch	Notch signaling pathway	ENSDARG00000071310	si:dkey-78l4.5
GO:0007219	Notch	Notch signaling pathway	ENSDARG00000071389	si:dkey-78l4.6
GO:0007219	Notch	Notch signaling pathway	ENSDARG00000095355	si:dkey-78l4.7
GO:0007219	Notch	Notch signaling pathway	ENSDARG00000070710	si:dkeyp-41g9.6
GO:0007219	Notch	Notch signaling pathway	ENSDARG00000052064	si:dkeyp-93a5.2
GO:0007219	Notch	Notch signaling pathway	ENSDARG00000100953	si:dkeyp-93a5.2
GO:0007219	Notch	Notch signaling pathway	ENSDARG00000096975	si:dkeyp-93a5.3
GO:0007219	Notch	Notch signaling pathway	ENSDARG00000003151	skp1
GO:0007219	Notch	Notch signaling pathway	ENSDARG00000091563	snw1
GO:0007219	Notch	Notch signaling pathway	ENSDARG00000020442	snx5
GO:0007219	Notch	Notch signaling pathway	ENSDARG00000003046	sorbs2a
GO:0007219	Notch	Notch signaling pathway	ENSDARG00000061603	sorbs2b
GO:0007219	Notch	Notch signaling pathway	ENSDARG00000074245	spen
GO:0007219	Notch	Notch signaling pathway	ENSDARG00000088277	susd5
GO:0007219	Notch	Notch signaling pathway	ENSDARG00000060438	tbl1x
GO:0007219	Notch	Notch signaling pathway	ENSDARG00000058696	tbl1xr1a
GO:0007219	Notch	Notch signaling pathway	ENSDARG00000008966	tbl1xr1b
GO:0007219	Notch	Notch signaling pathway	ENSDARG00000018025	tbx2a
GO:0007219	Notch	Notch signaling pathway	ENSDARG00000006120	tbx2b
GO:0007219	Notch	Notch signaling pathway	ENSDARG00000002216	tbx3a
GO:0007219	Notch	Notch signaling pathway	ENSDARG00000019293	tfdp1a
GO:0007219	Notch	Notch signaling pathway	ENSDARG00000042835	tfdp2
GO:0007219	Notch	Notch signaling pathway	ENSDARG00000041502	tgfb1a
GO:0007219	Notch	Notch signaling pathway	ENSDARG00000034895	tgfb1b
GO:0007219	Notch	Notch signaling pathway	ENSDARG00000027087	tgfb2
GO:0007219	Notch	Notch signaling pathway	ENSDARG00000071879	tgfb2l
GO:0007219	Notch	Notch signaling pathway	ENSDARG00000019367	tgfb3
GO:0007219	Notch	Notch signaling pathway	ENSDARG00000034541	tgfbr2
GO:0007219	Notch	Notch signaling pathway	ENSDARG00000059363	TGFBR2 (2 of 2)
GO:0007219	Notch	Notch signaling pathway	ENSDARG00000061226	timp2a
GO:0007219	Notch	Notch signaling pathway	ENSDARG00000075261	timp2b
GO:0007219	Notch	Notch signaling pathway	ENSDARG00000101649	TIMP3
GO:0007219	Notch	Notch signaling pathway	ENSDARG00000100795	timp4a
GO:0007219	Notch	Notch signaling pathway	ENSDARG00000042484	tle2
GO:0007219	Notch	Notch signaling pathway	ENSDARG00000002787	tle3a
GO:0007219	Notch	Notch signaling pathway	ENSDARG00000069006	tle3b
GO:0007219	Notch	Notch signaling pathway	ENSDARG00000087687	TMEM100
GO:0007219	Notch	Notch signaling pathway	ENSDARG00000079688	tnrc6a
GO:0007219	Notch	Notch signaling pathway	ENSDARG00000074161	tnrc6b
GO:0007219	Notch	Notch signaling pathway	ENSDARG00000076847	tnrc6c1
GO:0007219	Notch	Notch signaling pathway	ENSDARG00000103851	tnrc6c2
GO:0007219	Notch	Notch signaling pathway	ENSDARG00000035559	tp53
GO:0007219	Notch	Notch signaling pathway	ENSDARG00000044356	tp63
GO:0007219	Notch	Notch signaling pathway	ENSDARG00000017953	tp73
GO:0007219	Notch	Notch signaling pathway	ENSDARG00000042993	try
GO:0007219	Notch	Notch signaling pathway	ENSDARG00000041435	uba52
GO:0007219	Notch	Notch signaling pathway	ENSDARG00000102632	ubc
GO:0007219	Notch	Notch signaling pathway	ENSDARG00000030177	uchl3
GO:0007219	Notch	Notch signaling pathway	ENSDARG00000010008	vim
GO:0007219	Notch	Notch signaling pathway	ENSDARG00000044501	viml
GO:0007219	Notch	Notch signaling pathway	ENSDARG00000045003	vsg1
GO:0007219	Notch	Notch signaling pathway	ENSDARG00000003287	wdr12
GO:0007219	Notch	Notch signaling pathway	ENSDARG00000094973	wnt16
GO:0007219	Notch	Notch signaling pathway	ENSDARG00000061345	wwp2
GO:0007219	Notch	Notch signaling pathway	ENSDARG00000055644	zgc:101788
GO:0007219	Notch	Notch signaling pathway	ENSDARG00000046140	zgc:112038
GO:0007219	Notch	Notch signaling pathway	ENSDARG00000039730	zgc:112160
GO:0007219	Notch	Notch signaling pathway	ENSDARG00000059026	zgc:123217
GO:0007219	Notch	Notch signaling pathway	ENSDARG00000056324	zgc:123295
GO:0007219	Notch	Notch signaling pathway	ENSDARG00000093844	zgc:136461
GO:0007219	Notch	Notch signaling pathway	ENSDARG00000061858	zgc:153968
GO:0007219	Notch	Notch signaling pathway	ENSDARG00000070713	zgc:162180
GO:0007219	Notch	Notch signaling pathway	ENSDARG00000056773	zgc:163079
GO:0007219	Notch	Notch signaling pathway	ENSDARG00000040513	zgc:92313
GO:0007219	Notch	Notch signaling pathway	ENSDARG00000059707	ZNF423
GO:0007219	Notch	Notch signaling pathway	ENSDARG00000075545	ZNF646 (2 of 2)
GO:0007219	Notch	Notch signaling pathway	ENSDARG00000061424	znf646p
GO:0071300	Retinoic	cellular response to retinoic acid	ENSDARG00000068213	fzd10	EXCLUDE
GO:0071300	Retinoic	cellular response to retinoic acid	ENSDARG00000054438	fzd2	EXCLUDE
GO:0071300	Retinoic	cellular response to retinoic acid	ENSDARG00000104117	fzd4	EXCLUDE
GO:0071300	Retinoic	cellular response to retinoic acid	ENSDARG00000060004	fzd7a	EXCLUDE
GO:0071300	Retinoic	cellular response to retinoic acid	ENSDARG00000027589	fzd7b	EXCLUDE
GO:0071300	Retinoic	cellular response to retinoic acid	ENSDARG00000102815	FZD9 (3 of 3)	EXCLUDE
GO:0071300	Retinoic	cellular response to retinoic acid	ENSDARG00000035185	fzd9a	EXCLUDE
GO:0071300	Retinoic	cellular response to retinoic acid	ENSDARG00000015427	hdac1	EXCLUDE
GO:0071300	Retinoic	cellular response to retinoic acid	ENSDARG00000104307	hoxa1a	EXCLUDE
GO:0071300	Retinoic	cellular response to retinoic acid	ENSDARG00000023031	hoxa2b	EXCLUDE
GO:0071300	Retinoic	cellular response to retinoic acid	ENSDARG00000028159	tead1a	EXCLUDE
GO:0071300	Retinoic	cellular response to retinoic acid	ENSDARG00000059483	tead1b	EXCLUDE
GO:0071300	Retinoic	cellular response to retinoic acid	ENSDARG00000074321	tead3a	EXCLUDE
GO:0071300	Retinoic	cellular response to retinoic acid	ENSDARG00000063649	tead3b	EXCLUDE
GO:0071300	Retinoic	cellular response to retinoic acid	ENSDARG00000075274	TEAD4	EXCLUDE
GO:0071300	Retinoic	cellular response to retinoic acid	ENSDARG00000017155	wnt10a	EXCLUDE
GO:0071300	Retinoic	cellular response to retinoic acid	ENSDARG00000040925	wnt10b	EXCLUDE
GO:0071300	Retinoic	cellular response to retinoic acid	ENSDARG00000004256	wnt11	EXCLUDE
GO:0071300	Retinoic	cellular response to retinoic acid	ENSDARG00000014796	wnt11r	EXCLUDE
GO:0071300	Retinoic	cellular response to retinoic acid	ENSDARG00000041117	wnt2	EXCLUDE
GO:0071300	Retinoic	cellular response to retinoic acid	ENSDARG00000005050	wnt2ba	EXCLUDE
GO:0071300	Retinoic	cellular response to retinoic acid	ENSDARG00000032234	wnt2bb	EXCLUDE
GO:0071300	Retinoic	cellular response to retinoic acid	ENSDARG00000038990	wnt3	EXCLUDE
GO:0071300	Retinoic	cellular response to retinoic acid	ENSDARG00000058822	wnt3a	EXCLUDE
GO:0071300	Retinoic	cellular response to retinoic acid	ENSDARG00000104973	wnt5a	EXCLUDE
GO:0071300	Retinoic	cellular response to retinoic acid	ENSDARG00000102464	wnt5b	EXCLUDE
GO:0071300	Retinoic	cellular response to retinoic acid	ENSDARG00000073935	wnt6b	EXCLUDE
GO:0071300	Retinoic	cellular response to retinoic acid	ENSDARG00000044827	wnt7aa	EXCLUDE
GO:0071300	Retinoic	cellular response to retinoic acid	ENSDARG00000022858	wnt7ba	EXCLUDE
GO:0071300	Retinoic	cellular response to retinoic acid	ENSDARG00000071107	wnt7bb	EXCLUDE
GO:0071300	Retinoic	cellular response to retinoic acid	ENSDARG00000052910	wnt8a	EXCLUDE
GO:0071300	Retinoic	cellular response to retinoic acid	ENSDARG00000078507	wnt8a	EXCLUDE
GO:0071300	Retinoic	cellular response to retinoic acid	ENSDARG00000006911	wnt8b	EXCLUDE
GO:0071300	Retinoic	cellular response to retinoic acid	ENSDARG00000063437	wnt9a	EXCLUDE
GO:0071300	Retinoic	cellular response to retinoic acid	ENSDARG00000037889	wnt9b	EXCLUDE
GO:0071300	Retinoic	cellular response to retinoic acid	ENSDARG00000068401	yap1	EXCLUDE
GO:0071300	Retinoic	cellular response to retinoic acid	ENSDARG00000005941	yes1	EXCLUDE
GO:0071300	Retinoic	cellular response to retinoic acid	ENSDARG00000100666	ep300a
GO:0071300	Retinoic	cellular response to retinoic acid	ENSDARG00000061108	ep300b
GO:0071300	Retinoic	cellular response to retinoic acid	ENSDARG00000036840	krt15
GO:0071300	Retinoic	cellular response to retinoic acid	ENSDARG00000094041	krt17
GO:0071300	Retinoic	cellular response to retinoic acid	ENSDARG00000018404	krt18
GO:0071300	Retinoic	cellular response to retinoic acid	ENSDARG00000017624	krt4
GO:0071300	Retinoic	cellular response to retinoic acid	ENSDARG00000058371	krt5
GO:0071300	Retinoic	cellular response to retinoic acid	ENSDARG00000058358	krt8
GO:0071300	Retinoic	cellular response to retinoic acid	ENSDARG00000036830	krt91
GO:0071300	Retinoic	cellular response to retinoic acid	ENSDARG00000036834	krt92
GO:0071300	Retinoic	cellular response to retinoic acid	ENSDARG00000044976	krt93
GO:0071300	Retinoic	cellular response to retinoic acid	ENSDARG00000044975	krt94
GO:0071300	Retinoic	cellular response to retinoic acid	ENSDARG00000095147	krt96
GO:0071300	Retinoic	cellular response to retinoic acid	ENSDARG00000000212	krt97
GO:0071300	Retinoic	cellular response to retinoic acid	ENSDARG00000031756	mef2aa
GO:0071300	Retinoic	cellular response to retinoic acid	ENSDARG00000029764	mef2ca
GO:0071300	Retinoic	cellular response to retinoic acid	ENSDARG00000009418	mef2cb
GO:0071300	Retinoic	cellular response to retinoic acid	ENSDARG00000040237	mef2d
GO:0071300	Retinoic	cellular response to retinoic acid	ENSDARG00000077467	sox10
GO:0071300	Retinoic	cellular response to retinoic acid	ENSDARG00000003293	sox9a
GO:0071300	Retinoic	cellular response to retinoic acid	ENSDARG00000043923	sox9b
GO:0071300	Retinoic	cellular response to retinoic acid	ENSDARG00000074635	abca1a
GO:0071300	Retinoic	cellular response to retinoic acid	ENSDARG00000079009	abca1b
GO:0071300	Retinoic	cellular response to retinoic acid	ENSDARG00000103962	add1
GO:0071300	Retinoic	cellular response to retinoic acid	ENSDARG00000074581	add2
GO:0071300	Retinoic	cellular response to retinoic acid	ENSDARG00000040874	add3a
GO:0071300	Retinoic	cellular response to retinoic acid	ENSDARG00000060937	adnp2a
GO:0071300	Retinoic	cellular response to retinoic acid	ENSDARG00000028431	adnp2b
GO:0071300	Retinoic	cellular response to retinoic acid	ENSDARG00000053493	aldh1a2
GO:0071300	Retinoic	cellular response to retinoic acid	ENSDARG00000076933	aldh1a3
GO:0071300	Retinoic	cellular response to retinoic acid	ENSDARG00000089924	aldh2.1
GO:0071300	Retinoic	cellular response to retinoic acid	ENSDARG00000028087	aldh2.2
GO:0071300	Retinoic	cellular response to retinoic acid	ENSDARG00000095833	alk
GO:0071300	Retinoic	cellular response to retinoic acid	ENSDARG00000023713	aqp1a.1
GO:0071300	Retinoic	cellular response to retinoic acid	ENSDARG00000091027	aqp1a.2
GO:0071300	Retinoic	cellular response to retinoic acid	ENSDARG00000010565	aqp4
GO:0071300	Retinoic	cellular response to retinoic acid	ENSDARG00000045141	aqp8a.1
GO:0071300	Retinoic	cellular response to retinoic acid	ENSDARG00000071592	aqp8a.2
GO:0071300	Retinoic	cellular response to retinoic acid	ENSDARG00000089749	aqp8b
GO:0071300	Retinoic	cellular response to retinoic acid	ENSDARG00000099154	CABZ01032488.1
GO:0071300	Retinoic	cellular response to retinoic acid	ENSDARG00000017905	casp3a
GO:0071300	Retinoic	cellular response to retinoic acid	ENSDARG00000103466	ccl35.1
GO:0071300	Retinoic	cellular response to retinoic acid	ENSDARG00000070378	ccl35.2
GO:0071300	Retinoic	cellular response to retinoic acid	ENSDARG00000041919	ccl38.1
GO:0071300	Retinoic	cellular response to retinoic acid	ENSDARG00000041923	ccl38.6
GO:0071300	Retinoic	cellular response to retinoic acid	ENSDARG00000041917	ccl38a.4
GO:0071300	Retinoic	cellular response to retinoic acid	ENSDARG00000041835	ccl38a.5
GO:0071300	Retinoic	cellular response to retinoic acid	ENSDARG00000012405	col1a1a
GO:0071300	Retinoic	cellular response to retinoic acid	ENSDARG00000069093	col2a1a
GO:0071300	Retinoic	cellular response to retinoic acid	ENSDARG00000011407	col2a1b
GO:0071300	Retinoic	cellular response to retinoic acid	ENSDARG00000104609	crebbpa
GO:0071300	Retinoic	cellular response to retinoic acid	ENSDARG00000104148	crebbpb
GO:0071300	Retinoic	cellular response to retinoic acid	ENSDARG00000033999	cyp26a1
GO:0071300	Retinoic	cellular response to retinoic acid	ENSDARG00000077121	cyp26b1
GO:0071300	Retinoic	cellular response to retinoic acid	ENSDARG00000056029	cyp26c1
GO:0071300	Retinoic	cellular response to retinoic acid	ENSDARG00000092947	cyt1
GO:0071300	Retinoic	cellular response to retinoic acid	ENSDARG00000036832	cyt1l
GO:0071300	Retinoic	cellular response to retinoic acid	ENSDARG00000058656	desma
GO:0071300	Retinoic	cellular response to retinoic acid	ENSDARG00000005221	desmb
GO:0071300	Retinoic	cellular response to retinoic acid	ENSDARG00000099634	elna
GO:0071300	Retinoic	cellular response to retinoic acid	ENSDARG00000039373	epha3
GO:0071300	Retinoic	cellular response to retinoic acid	ENSDARG00000054454	epha4a
GO:0071300	Retinoic	cellular response to retinoic acid	ENSDARG00000004635	epha7
GO:0071300	Retinoic	cellular response to retinoic acid	ENSDARG00000023609	epha8
GO:0071300	Retinoic	cellular response to retinoic acid	ENSDARG00000076757	ephb1
GO:0071300	Retinoic	cellular response to retinoic acid	ENSDARG00000021539	ephb2b
GO:0071300	Retinoic	cellular response to retinoic acid	ENSDARG00000103576	EPHB3 (2 of 2)
GO:0071300	Retinoic	cellular response to retinoic acid	ENSDARG00000011370	fyna
GO:0071300	Retinoic	cellular response to retinoic acid	ENSDARG00000025319	fynb
GO:0071300	Retinoic	cellular response to retinoic acid	ENSDARG00000027807	fynrk
GO:0071300	Retinoic	cellular response to retinoic acid	ENSDARG00000014673	fzd9b
GO:0071300	Retinoic	cellular response to retinoic acid	ENSDARG00000025301	gfap
GO:0071300	Retinoic	cellular response to retinoic acid	ENSDARG00000032831	htra1a
GO:0071300	Retinoic	cellular response to retinoic acid	ENSDARG00000014907	htra1b
GO:0071300	Retinoic	cellular response to retinoic acid	ENSDARG00000069909	HTRA2 (2 of 24)
GO:0071300	Retinoic	cellular response to retinoic acid	ENSDARG00000095444	HTRA2 (22 of 24)
GO:0071300	Retinoic	cellular response to retinoic acid	ENSDARG00000088743	HTRA2 (5 of 24)
GO:0071300	Retinoic	cellular response to retinoic acid	ENSDARG00000052895	htra3a
GO:0071300	Retinoic	cellular response to retinoic acid	ENSDARG00000011862	inaa
GO:0071300	Retinoic	cellular response to retinoic acid	ENSDARG00000053248	inab
GO:0071300	Retinoic	cellular response to retinoic acid	ENSDARG00000079922	klf4
GO:0071300	Retinoic	cellular response to retinoic acid	ENSDARG00000042861	ltk
GO:0071300	Retinoic	cellular response to retinoic acid	ENSDARG00000031715	lyn
GO:0071300	Retinoic	cellular response to retinoic acid	ENSDARG00000037285	mipa
GO:0071300	Retinoic	cellular response to retinoic acid	ENSDARG00000013963	mipb
GO:0071300	Retinoic	cellular response to retinoic acid	ENSDARG00000009438	myog
GO:0071300	Retinoic	cellular response to retinoic acid	ENSDARG00000098584	ndufa13
GO:0071300	Retinoic	cellular response to retinoic acid	ENSDARG00000037639	nkx3.2
GO:0071300	Retinoic	cellular response to retinoic acid	ENSDARG00000003820	nr1d2a
GO:0071300	Retinoic	cellular response to retinoic acid	ENSDARG00000009594	nr1d2b
GO:0071300	Retinoic	cellular response to retinoic acid	ENSDARG00000004586	ntrk1
GO:0071300	Retinoic	cellular response to retinoic acid	ENSDARG00000059897	ntrk2a
GO:0071300	Retinoic	cellular response to retinoic acid	ENSDARG00000098511	ntrk2b
GO:0071300	Retinoic	cellular response to retinoic acid	ENSDARG00000077228	ntrk3a
GO:0071300	Retinoic	cellular response to retinoic acid	ENSDARG00000086214	ntrk3b
GO:0071300	Retinoic	cellular response to retinoic acid	ENSDARG00000105243	ogt.1
GO:0071300	Retinoic	cellular response to retinoic acid	ENSDARG00000014091	osr1
GO:0071300	Retinoic	cellular response to retinoic acid	ENSDARG00000028148	pax2a
GO:0071300	Retinoic	cellular response to retinoic acid	ENSDARG00000032578	pax2b
GO:0071300	Retinoic	cellular response to retinoic acid	ENSDARG00000037383	pax5
GO:0071300	Retinoic	cellular response to retinoic acid	ENSDARG00000002971	phc1
GO:0071300	Retinoic	cellular response to retinoic acid	ENSDARG00000031777	pparaa
GO:0071300	Retinoic	cellular response to retinoic acid	ENSDARG00000054323	pparab
GO:0071300	Retinoic	cellular response to retinoic acid	ENSDARG00000044525	pparda
GO:0071300	Retinoic	cellular response to retinoic acid	ENSDARG00000009473	ppardb
GO:0071300	Retinoic	cellular response to retinoic acid	ENSDARG00000031848	pparg
GO:0071300	Retinoic	cellular response to retinoic acid	ENSDARG00000022841	ptk2ba
GO:0071300	Retinoic	cellular response to retinoic acid	ENSDARG00000039577	ptk2bb
GO:0071300	Retinoic	cellular response to retinoic acid	ENSDARG00000017947	ptk6a
GO:0071300	Retinoic	cellular response to retinoic acid	ENSDARG00000059956	ptk6b
GO:0071300	Retinoic	cellular response to retinoic acid	ENSDARG00000011863	ptk7a
GO:0071300	Retinoic	cellular response to retinoic acid	ENSDARG00000056783	raraa
GO:0071300	Retinoic	cellular response to retinoic acid	ENSDARG00000034893	rarab
GO:0071300	Retinoic	cellular response to retinoic acid	ENSDARG00000034117	rarga
GO:0071300	Retinoic	cellular response to retinoic acid	ENSDARG00000054003	rargb
GO:0071300	Retinoic	cellular response to retinoic acid	ENSDARG00000055305	ret
GO:0071300	Retinoic	cellular response to retinoic acid	ENSDARG00000031768	roraa
GO:0071300	Retinoic	cellular response to retinoic acid	ENSDARG00000033498	rorb
GO:0071300	Retinoic	cellular response to retinoic acid	ENSDARG00000057231	rorca
GO:0071300	Retinoic	cellular response to retinoic acid	ENSDARG00000017780	rorcb
GO:0071300	Retinoic	cellular response to retinoic acid	ENSDARG00000057737	rxraa
GO:0071300	Retinoic	cellular response to retinoic acid	ENSDARG00000035127	rxrab
GO:0071300	Retinoic	cellular response to retinoic acid	ENSDARG00000078954	rxrba
GO:0071300	Retinoic	cellular response to retinoic acid	ENSDARG00000002006	rxrbb
GO:0071300	Retinoic	cellular response to retinoic acid	ENSDARG00000004697	rxrgb
GO:0071300	Retinoic	cellular response to retinoic acid	ENSDARG00000069048	serpinf1
GO:0071300	Retinoic	cellular response to retinoic acid	ENSDARG00000022996	setx
GO:0071300	Retinoic	cellular response to retinoic acid	ENSDARG00000016141	slc6a2
GO:0071300	Retinoic	cellular response to retinoic acid	ENSDARG00000004219	SLC6A3
GO:0071300	Retinoic	cellular response to retinoic acid	ENSDARG00000061165	slc6a4a
GO:0071300	Retinoic	cellular response to retinoic acid	ENSDARG00000057017	slc6a4b
GO:0071300	Retinoic	cellular response to retinoic acid	ENSDARG00000091563	snw1
GO:0071300	Retinoic	cellular response to retinoic acid	ENSDARG00000008107	src
GO:0071300	Retinoic	cellular response to retinoic acid	ENSDARG00000101576	ta
GO:0071300	Retinoic	cellular response to retinoic acid	ENSDARG00000039806	tb
GO:0071300	Retinoic	cellular response to retinoic acid	ENSDARG00000031891	tbx1
GO:0071300	Retinoic	cellular response to retinoic acid	ENSDARG00000079187	tbx19
GO:0071300	Retinoic	cellular response to retinoic acid	ENSDARG00000028346	tesca
GO:0071300	Retinoic	cellular response to retinoic acid	ENSDARG00000030839	tescb
GO:0071300	Retinoic	cellular response to retinoic acid	ENSDARG00000021948	tnc
GO:0071300	Retinoic	cellular response to retinoic acid	ENSDARG00000078362	TNC (2 of 2)
GO:0071300	Retinoic	cellular response to retinoic acid	ENSDARG00000011661	twf1b
GO:0071300	Retinoic	cellular response to retinoic acid	ENSDARG00000094792	twf2a
GO:0071300	Retinoic	cellular response to retinoic acid	ENSDARG00000009727	twf2b
GO:0071300	Retinoic	cellular response to retinoic acid	ENSDARG00000010008	vim
GO:0071300	Retinoic	cellular response to retinoic acid	ENSDARG00000044501	viml
GO:0071300	Retinoic	cellular response to retinoic acid	ENSDARG00000067719	wwtr1
GO:0071300	Retinoic	cellular response to retinoic acid	ENSDARG00000004378	yrk
GO:0016055	WNT	Wnt signaling pathway	ENSDARG00000015427	hdac1
GO:0016055	WNT	Wnt signaling pathway	ENSDARG00000036840	krt15
GO:0016055	WNT	Wnt signaling pathway	ENSDARG00000094041	krt17
GO:0016055	WNT	Wnt signaling pathway	ENSDARG00000018404	krt18
GO:0016055	WNT	Wnt signaling pathway	ENSDARG00000017624	krt4
GO:0016055	WNT	Wnt signaling pathway	ENSDARG00000058371	krt5
GO:0016055	WNT	Wnt signaling pathway	ENSDARG00000058358	krt8
GO:0016055	WNT	Wnt signaling pathway	ENSDARG00000036830	krt91
GO:0016055	WNT	Wnt signaling pathway	ENSDARG00000036834	krt92
GO:0016055	WNT	Wnt signaling pathway	ENSDARG00000044976	krt93
GO:0016055	WNT	Wnt signaling pathway	ENSDARG00000044975	krt94
GO:0016055	WNT	Wnt signaling pathway	ENSDARG00000095147	krt96
GO:0016055	WNT	Wnt signaling pathway	ENSDARG00000000212	krt97
GO:0016055	WNT	Wnt signaling pathway	ENSDARG00000076994	adgra2
GO:0016055	WNT	Wnt signaling pathway	ENSDARG00000007490	adrb1
GO:0016055	WNT	Wnt signaling pathway	ENSDARG00000088124	adrb2a
GO:0016055	WNT	Wnt signaling pathway	ENSDARG00000054510	adrb2b
GO:0016055	WNT	Wnt signaling pathway	ENSDARG00000053646	adrb3a
GO:0016055	WNT	Wnt signaling pathway	ENSDARG00000021805	aes
GO:0016055	WNT	Wnt signaling pathway	ENSDARG00000079624	amer1
GO:0016055	WNT	Wnt signaling pathway	ENSDARG00000075222	amer2
GO:0016055	WNT	Wnt signaling pathway	ENSDARG00000061923	amotl2a
GO:0016055	WNT	Wnt signaling pathway	ENSDARG00000061948	amotl2b
GO:0016055	WNT	Wnt signaling pathway	ENSDARG00000002790	ap2m1a
GO:0016055	WNT	Wnt signaling pathway	ENSDARG00000033899	ap2m1b
GO:0016055	WNT	Wnt signaling pathway	ENSDARG00000058868	apc
GO:0016055	WNT	Wnt signaling pathway	ENSDARG00000063007	apc2
GO:0016055	WNT	Wnt signaling pathway	ENSDARG00000098203	APCDD1
GO:0016055	WNT	Wnt signaling pathway	ENSDARG00000075557	apcdd1l
GO:0016055	WNT	Wnt signaling pathway	ENSDARG00000032056	arl6
GO:0016055	WNT	Wnt signaling pathway	ENSDARG00000102964	axin1
GO:0016055	WNT	Wnt signaling pathway	ENSDARG00000100149	axin2
GO:0016055	WNT	Wnt signaling pathway	ENSDARG00000100611	bcl7ba
GO:0016055	WNT	Wnt signaling pathway	ENSDARG00000040396	bcl7bb
GO:0016055	WNT	Wnt signaling pathway	ENSDARG00000036687	bcl9
GO:0016055	WNT	Wnt signaling pathway	ENSDARG00000044619	birc2
GO:0016055	WNT	Wnt signaling pathway	ENSDARG00000058082	birc7
GO:0016055	WNT	Wnt signaling pathway	ENSDARG00000008380	brd7
GO:0016055	WNT	Wnt signaling pathway	ENSDARG00000017143	brd9
GO:0016055	WNT	Wnt signaling pathway	ENSDARG00000098631	CABZ01044277.1
GO:0016055	WNT	Wnt signaling pathway	ENSDARG00000098070	CABZ01085140.1
GO:0016055	WNT	Wnt signaling pathway	ENSDARG00000019442	CABZ01086041.1
GO:0016055	WNT	Wnt signaling pathway	ENSDARG00000036695	calcoco1a
GO:0016055	WNT	Wnt signaling pathway	ENSDARG00000016391	calcoco1b
GO:0016055	WNT	Wnt signaling pathway	ENSDARG00000078440	ccdc88aa
GO:0016055	WNT	Wnt signaling pathway	ENSDARG00000053713	ccdc88c
GO:0016055	WNT	Wnt signaling pathway	ENSDARG00000101637	ccnd1
GO:0016055	WNT	Wnt signaling pathway	ENSDARG00000051748	ccnd2a
GO:0016055	WNT	Wnt signaling pathway	ENSDARG00000070408	ccnd2b
GO:0016055	WNT	Wnt signaling pathway	ENSDARG00000027391	ccnd3
GO:0016055	WNT	Wnt signaling pathway	ENSDARG00000098622	ccne1
GO:0016055	WNT	Wnt signaling pathway	ENSDARG00000098529	ccne2
GO:0016055	WNT	Wnt signaling pathway	ENSDARG00000063677	ccny
GO:0016055	WNT	Wnt signaling pathway	ENSDARG00000099692	ccnyl1
GO:0016055	WNT	Wnt signaling pathway	ENSDARG00000020201	cdc73
GO:0016055	WNT	Wnt signaling pathway	ENSDARG00000074665	cdk14
GO:0016055	WNT	Wnt signaling pathway	ENSDARG00000006093	cdk15
GO:0016055	WNT	Wnt signaling pathway	ENSDARG00000069185	celsr1a
GO:0016055	WNT	Wnt signaling pathway	ENSDARG00000058259	celsr1b
GO:0016055	WNT	Wnt signaling pathway	ENSDARG00000055825	celsr3
GO:0016055	WNT	Wnt signaling pathway	ENSDARG00000103771	CEP128 (2 of 2)
GO:0016055	WNT	Wnt signaling pathway	ENSDARG00000075543	chd8
GO:0016055	WNT	Wnt signaling pathway	ENSDARG00000019588	chico
GO:0016055	WNT	Wnt signaling pathway	ENSDARG00000055874	cpe
GO:0016055	WNT	Wnt signaling pathway	ENSDARG00000096728	cpn1
GO:0016055	WNT	Wnt signaling pathway	ENSDARG00000075521	cpz
GO:0016055	WNT	Wnt signaling pathway	ENSDARG00000052674	csnk1a1
GO:0016055	WNT	Wnt signaling pathway	ENSDARG00000008370	csnk1da
GO:0016055	WNT	Wnt signaling pathway	ENSDARG00000006125	csnk1db
GO:0016055	WNT	Wnt signaling pathway	ENSDARG00000045150	csnk1e
GO:0016055	WNT	Wnt signaling pathway	ENSDARG00000104342	csnk1g1
GO:0016055	WNT	Wnt signaling pathway	ENSDARG00000005458	csnk1g2a
GO:0016055	WNT	Wnt signaling pathway	ENSDARG00000034056	csnk1g2b
GO:0016055	WNT	Wnt signaling pathway	ENSDARG00000002082	csnk2a1
GO:0016055	WNT	Wnt signaling pathway	ENSDARG00000012818	csnk2a2a
GO:0016055	WNT	Wnt signaling pathway	ENSDARG00000013582	csnk2a2b
GO:0016055	WNT	Wnt signaling pathway	ENSDARG00000077776	csnk2b
GO:0016055	WNT	Wnt signaling pathway	ENSDARG00000006603	csrp1a
GO:0016055	WNT	Wnt signaling pathway	ENSDARG00000014571	ctnnb1
GO:0016055	WNT	Wnt signaling pathway	ENSDARG00000023472	ctnnb2
GO:0016055	WNT	Wnt signaling pathway	ENSDARG00000038954	ctnnbip1
GO:0016055	WNT	Wnt signaling pathway	ENSDARG00000078233	ctnnd1
GO:0016055	WNT	Wnt signaling pathway	ENSDARG00000062415	ctnnd2a
GO:0016055	WNT	Wnt signaling pathway	ENSDARG00000003779	ctnnd2b
GO:0016055	WNT	Wnt signaling pathway	ENSDARG00000009170	ctr9
GO:0016055	WNT	Wnt signaling pathway	ENSDARG00000089563	CU633855.1
GO:0016055	WNT	Wnt signaling pathway	ENSDARG00000038967	cul3a
GO:0016055	WNT	Wnt signaling pathway	ENSDARG00000100108	cul3b
GO:0016055	WNT	Wnt signaling pathway	ENSDARG00000077817	cxxc4
GO:0016055	WNT	Wnt signaling pathway	ENSDARG00000060058	cylda
GO:0016055	WNT	Wnt signaling pathway	ENSDARG00000089724	cyldb
GO:0016055	WNT	Wnt signaling pathway	ENSDARG00000092947	cyt1
GO:0016055	WNT	Wnt signaling pathway	ENSDARG00000036832	cyt1l
GO:0016055	WNT	Wnt signaling pathway	ENSDARG00000031761	dab2
GO:0016055	WNT	Wnt signaling pathway	ENSDARG00000053091	DAB2
GO:0016055	WNT	Wnt signaling pathway	ENSDARG00000101635	dact1
GO:0016055	WNT	Wnt signaling pathway	ENSDARG00000056986	dact2
GO:0016055	WNT	Wnt signaling pathway	ENSDARG00000074431	ddb1
GO:0016055	WNT	Wnt signaling pathway	ENSDARG00000103083	DDB1 (2 of 2)
GO:0016055	WNT	Wnt signaling pathway	ENSDARG00000059836	ddit3
GO:0016055	WNT	Wnt signaling pathway	ENSDARG00000020573	ddx3
GO:0016055	WNT	Wnt signaling pathway	ENSDARG00000058656	desma
GO:0016055	WNT	Wnt signaling pathway	ENSDARG00000005221	desmb
GO:0016055	WNT	Wnt signaling pathway	ENSDARG00000025302	dixdc1a
GO:0016055	WNT	Wnt signaling pathway	ENSDARG00000056267	dixdc1b
GO:0016055	WNT	Wnt signaling pathway	ENSDARG00000014103	dkk1a
GO:0016055	WNT	Wnt signaling pathway	ENSDARG00000045219	dkk1b
GO:0016055	WNT	Wnt signaling pathway	ENSDARG00000076420	dkk2
GO:0016055	WNT	Wnt signaling pathway	ENSDARG00000103591	dkk3a
[truncated: 218 more rows]
