# Supplementary material for: Amphioxus functional genomics and the origins of vertebrate gene regulation
Source: Nature. 2018 Nov 21;564(7734):64–70. doi: 10.1038/s41586-018-0734-6 (PMC6292497; doi:10.1038/s41586-018-0734-6)
Supplement: Supplementary file 4 — This zipped file contains Supplementary Datasets 1-17 – see Supplementary Information document for a full Supplementary Dataset guide. [file 41586_2018_734_MOESM4_ESM.zip › 2017-11-15409B-s4/Supplementary Dataset 16.xlsx]

## Sheet: Supplementary Dataset 16
PromoterID	seqnames	start	end	strand	width	exon_start	exon_length	dominant_tss	gene	cluster	category	tata	yy1	ry	bidirectional	Embr_32cell	Embr_8h	Embr_15h	NeuralTube	Hepatic	FemGonads
1	Sc0000000	25501	25820	+	319	25509	739	25586	BL09450	0_4	neural_tube	no	no	yes	no	0	0	0	58.64	0	0
2	Sc0000000	25941	26168	+	227	25509	739	26062	BL09450	0_4	neural_tube	no	no	yes	no	0	0	0	118.21	0	0
3	Sc0000000	26424	26425	+	1	25509	739	26424	BL09450	NA	None	no	no	no	no	1.33	0	0	1.35	0	0
4	Sc0000000	29226	29227	+	1	28944	751	29226	BL09450	NA	None	no	no	yes	no	0	0	0	1.96	0	0
5	Sc0000000	135866	135867	+	1	135710	236	135866	BL10006	NA	None	no	no	yes	no	0	0	0	1.35	0	0
6	Sc0000000	166497	166535	+	38	165796	841	166534	BL66736	0_4	neural_tube	no	no	yes	no	0	0	0	5.63	0	0
7	Sc0000000	167404	167405	+	1	166980	1962	167404	BL16275	NA	None	no	no	yes	no	0	0	0	1.05	0	0
8	Sc0000000	167731	167848	+	117	166980	1962	167742	BL16275	0_4	neural_tube	no	no	yes	no	0	0	0	30.92	0	0
9	Sc0000000	168373	168432	+	59	166980	1962	168395	BL16275	0_4	neural_tube	no	no	yes	no	0	0	0	13.98	0	0
10	Sc0000000	168540	168544	+	4	166980	1962	168543	BL16275	0_4	neural_tube	no	no	yes	no	0	0	0	5.68	0	0
11	Sc0000000	236248	236276	+	28	236301	265	236272	BL73500	0_4	neural_tube	no	no	yes	no	0	0	0	8.86	0	0
12	Sc0000000	283112	283113	+	1	283302	884	283112	BL10006	NA	None	no	no	yes	no	0	0	0	1.96	0	0
13	Sc0000000	283291	283376	+	85	283302	884	283311	BL10006	0_4	neural_tube	no	no	yes	no	4.38	0	0	97.42	0	0
14	Sc0000000	463553	463555	+	2	463399	226	463554	BL11263	0_4	neural_tube	yes	no	yes	no	0	0	0	5.58	0	0
15	Sc0000000	540797	540800	+	3	540915	127	540799	BL24939	NA	None	no	no	yes	no	0	0	0	0	0	2.4
16	Sc0000000	548783	548786	+	3	548803	541	548783	BL04777	NA	None	no	no	yes	no	0	0	0	1.53	0	0
17	Sc0000000	548907	549020	+	113	548933	411	548941	BL04777	2_3	ubiquitous	no	yes	yes	no	134.57	71.86	83.04	276.51	24.69	55.1
18	Sc0000000	614895	614923	+	28	614838	429	614922	BL24944	4_4	embryo_high	no	no	no	yes	8.49	3.09	8.92	0	0	0
19	Sc0000000	615163	615164	+	1	614838	429	615163	BL24944	NA	None	no	no	yes	no	0	0	0	0	0	0
20	Sc0000000	627132	627138	+	6	627581	53	627132	BL05756	NA	None	no	no	no	no	0	0	0	0	0	0
21	Sc0000000	736918	736944	+	26	736953	207	736943	BL00766	0_4	neural_tube	no	no	yes	no	0	0	0	9.22	0	0
22	Sc0000000	886053	886068	+	15	884899	314	886055	BL66638	4_3	late_embryo	no	no	no	no	0	2.99	10.79	0	0	0
23	Sc0000000	886215	886273	+	58	No gene assigned	No gene assigned	886217	No gene assigned	4_4	embryo_high	no	no	no	no	5.04	0	13.59	0	0	0
24	Sc0000000	896910	896912	+	2	896147	66	896910	BL95001	NA	None	no	yes	yes	no	1.39	0	1.96	0	0	0
25	Sc0000000	898680	898737	+	57	No gene assigned	No gene assigned	898695	No gene assigned	4_4	embryo_high	no	no	no	no	430.31	30.34	487.49	0	1.78	2.01
26	Sc0000000	900115	900116	+	1	900108	129	900115	BL95000	NA	None	no	no	yes	no	0	0	1.06	0	0	0
27	Sc0000000	900555	900575	+	20	900543	134	900574	BL95000	NA	None	no	no	no	no	0	0	2.46	0	0	0
28	Sc0000000	901472	901473	+	1	901471	46	901472	BL95000	NA	None	no	no	yes	no	0	0	1.22	0	0	0
29	Sc0000000	902010	902011	+	1	901989	72	902010	BL95000	NA	None	no	no	yes	no	0	0	1.7	0	0	0
30	Sc0000000	911893	911991	+	98	911893	152	911925	BL37991	4_2	None	no	no	yes	yes	8.22	161.36	95.87	27.42	24.67	84.25
31	Sc0000000	948430	948871	+	441	948111	822	948577	BL21529	3_4	32_cell	no	yes	no	no	473.78	4.29	895.42	53.83	11.22	0
32	Sc0000000	949363	949504	+	141	949106	3190	949503	BL21529	4_4	embryo_high	no	no	yes	no	0	0	10.29	0	0	0
33	Sc0000000	949676	949700	+	24	949106	3190	949699	BL21529	NA	None	no	no	no	no	0	0	2.46	0	0	0
34	Sc0000000	990988	991052	+	64	990667	546	990990	BL14887	4_0	fem_gonads	no	no	yes	no	0	9.26	0	0	0	12.97
35	Sc0000000	998158	998183	+	25	998224	260	998182	BL22507	4_1	None	no	no	yes	no	5.18	7.65	10.39	0	5.8	17.63
36	Sc0000000	1013369	1013377	+	8	1013370	86	1013369	BL24943	NA	None	no	no	yes	no	0	0	1.4	1.26	0	0
37	Sc0000000	1020333	1020342	+	9	1021000	18	1020334	BL22508	NA	None	no	no	yes	no	0	4.6	0	1.26	0	3.54
38	Sc0000000	1043171	1043175	+	4	1043162	83	1043171	BL90752	NA	None	no	no	yes	no	0	0	2.61	0	0	0
39	Sc0000000	1047274	1047276	+	2	1047647	143	1047275	BL90750	0_0	hepatic	no	no	yes	no	0	0	0	0	9.38	0
40	Sc0000000	1070882	1070898	+	16	1070896	110	1070890	BL00556	NA	None	no	no	yes	no	1.94	2.69	4.9	0	0	0
41	Sc0000000	1090944	1090976	+	32	1090955	125	1090966	BL00556	NA	None	no	no	no	no	0	4.48	1.17	0	0	2.01
42	Sc0000000	1094175	1094217	+	42	1094189	133	1094180	BL00556	4_0	fem_gonads	no	no	yes	no	0	0	0	0	0	9.26
43	Sc0000000	1101476	1101487	+	11	1100638	954	1101476	BL00556	NA	None	no	no	yes	no	1.56	3.07	0	0	0	0
44	Sc0000000	1104794	1104795	+	1	1104793	76	1104794	BL73355	NA	None	no	no	yes	no	1.52	0	0	1.65	0	0
45	Sc0000000	1157003	1157084	+	81	1156994	135	1157012	BL18739	0_0	hepatic	no	no	no	no	0	0	0	0	23.54	0
46	Sc0000000	1158643	1158647	+	4	1158631	92	1158643	BL18739	NA	None	no	no	yes	no	0	0	0	0	2.04	0
47	Sc0000000	1167465	1167519	+	54	1167491	76	1167511	BL09446	4_4	embryo_high	no	no	yes	no	14.98	9.26	54.34	0	0	0
48	Sc0000000	1182956	1182965	+	9	1183181	3	1182964	BL29570	NA	None	no	no	yes	no	2.53	0	0	0	0	0
49	Sc0000000	1215000	1215004	+	4	1215014	535	1215000	BL03350	NA	None	no	no	yes	no	0	0	0	0	0	0
50	Sc0000000	1258509	1258510	+	1	No gene assigned	No gene assigned	1258509	No gene assigned	NA	None	no	no	yes	no	0	0	0	0	0	0
51	Sc0000000	1306808	1306829	+	21	1306821	35	1306828	BL21537	NA	None	no	yes	yes	yes	0	0	0	1.05	0	2.27
52	Sc0000000	1321480	1321698	+	218	1321490	273	1321567	BL23717	3_2	ubiquitous	no	no	no	no	379.23	899.16	260	162.15	183	682.95
53	Sc0000000	1342226	1342233	+	7	1342226	136	1342226	BL23717	4_1	None	no	no	no	no	1.19	4.06	5.57	0	4.01	8.01
54	Sc0000000	1342728	1342808	+	80	1342717	294	1342806	BL23717	4_3	late_embryo	no	no	no	no	0	1.95	5.78	0	3.88	0
55	Sc0000000	1358669	1358670	+	1	1358133	2389	1358669	BL23717	NA	None	no	no	no	no	0	0	0	0	0	2.46
56	Sc0000000	1358934	1358953	+	19	1358133	2389	1358934	BL23717	NA	None	no	no	no	no	0	0	0	0	0	1.38
57	Sc0000000	1359497	1359542	+	45	1358133	2389	1359497	BL23717	NA	None	no	no	yes	no	0	0	0	0	0	3.02
58	Sc0000000	1359959	1359962	+	3	1358133	2389	1359961	BL23717	NA	None	no	no	no	no	0	0	0	0	0	3.84
59	Sc0000000	1362514	1362545	+	31	1362516	80	1362541	BL14173	4_2	None	no	yes	yes	no	7.71	22.97	11.55	1.73	3.14	7.01
60	Sc0000000	1444807	1444823	+	16	1444821	471	1444811	BL18759	NA	None	no	no	yes	no	0	0	1.16	0	3.75	0
61	Sc0000000	1463852	1463886	+	34	1463734	209	1463858	BL11654	NA	None	no	no	yes	no	1.9	0	0	0	0	0
62	Sc0000000	1466298	1466417	+	119	1466301	324	1466345	BL11654	1_3	None	no	no	yes	no	200.5	18.46	41.8	106.79	161.45	8
63	Sc0000000	1467242	1467423	+	181	1466823	1526	1467273	BL11654	2_2	ubiquitous	no	no	yes	no	102.05	94.98	92.89	61.32	145.98	99.6
64	Sc0000000	1467554	1467693	+	139	1466823	1526	1467616	BL11654	3_4	32_cell	no	no	no	no	15.96	1.59	25.52	4.47	27.84	0
65	Sc0000000	1467908	1467909	+	1	1466823	1526	1467908	BL11654	NA	None	no	no	yes	no	0	0	0	0	0	0
66	Sc0000000	1470175	1470176	+	1	1470162	117	1470175	BL11654	NA	None	no	no	no	no	0	0	0	0	0	0
67	Sc0000000	1471972	1471973	+	1	1471955	97	1471972	BL11654	NA	None	no	no	no	no	0	0	0	0	0	0
68	Sc0000000	1473814	1473815	+	1	1473599	300	1473814	BL11654	NA	None	no	no	yes	no	0	0	0	0	0	0
69	Sc0000000	1481047	1481068	+	21	No gene assigned	No gene assigned	1481047	No gene assigned	4_0	fem_gonads	no	yes	yes	no	0	0	0	0	0	18.08
70	Sc0000000	1498344	1498495	+	151	No gene assigned	No gene assigned	1498485	No gene assigned	0_2	None	no	yes	yes	no	9.51	0	0	49.07	304.59	2.28
71	Sc0000000	1502203	1502225	+	22	1502449	38	1502203	BL09813	NA	None	no	no	no	no	0	0	0	0	0	2.21
72	Sc0000000	1503405	1503406	+	1	1503293	167	1503405	BL09813	NA	None	no	no	no	no	0	0	0	0	0	0
73	Sc0000000	1505614	1505657	+	43	1505590	201	1505649	BL09813	NA	None	no	no	yes	no	0	0	0	0	3.6	0
74	Sc0000000	1506857	1506858	+	1	1506848	53	1506857	BL09813	NA	None	no	no	no	no	0	0	0	0	0	0
75	Sc0000000	1509441	1509447	+	6	1509429	100	1509441	BL09813	NA	None	no	no	no	no	0	0	0	0	1.05	0
76	Sc0000000	1510132	1510143	+	11	1510016	231	1510132	BL09813	NA	None	yes	no	yes	no	0	0	0	0	1.21	0
77	Sc0000000	1514347	1514348	+	1	1514350	75	1514347	BL09813	NA	None	no	no	no	no	0	0	0	0	0	0
78	Sc0000000	1517334	1517335	+	1	1517217	213	1517334	BL09813	NA	None	no	no	yes	no	0	0	0	0	0	0
79	Sc0000000	1518398	1518399	+	1	1518381	109	1518398	BL09813	NA	None	no	no	no	no	0	0	0	0	0	0
80	Sc0000000	1520418	1520419	+	1	1520314	189	1520418	BL09813	NA	None	no	no	no	no	0	0	0	0	0	0
81	Sc0000000	1521733	1521812	+	79	1521726	160	1521733	BL09813	NA	None	no	no	yes	no	0	0	0	0	1.05	0
82	Sc0000000	1525317	1525318	+	1	1525312	296	1525317	BL09813	NA	None	no	no	no	no	0	0	0	0	0	0
83	Sc0000000	1525438	1525439	+	1	1525312	296	1525438	BL09813	NA	None	no	no	no	no	0	0	0	0	0	0
84	Sc0000000	1527150	1527151	+	1	1527108	103	1527150	BL09813	NA	None	no	no	yes	no	0	0	0	0	0	0
85	Sc0000000	1527746	1527747	+	1	1527736	90	1527746	BL09813	NA	None	no	no	no	no	0	0	0	0	0	0
86	Sc0000000	1528292	1528296	+	4	1528258	90	1528292	BL09813	NA	None	no	no	yes	no	0	0	0	0	1.05	0
87	Sc0000000	1547609	1547613	+	4	1547614	116	1547612	BL25717	NA	None	no	no	yes	no	3.23	0	0	0	0	0
88	Sc0000000	1567026	1567033	+	7	1566988	104	1567026	BL31387	NA	None	no	no	no	no	0	1.11	0	0	0	0
89	Sc0000000	1619812	1619813	+	1	No gene assigned	No gene assigned	1619812	No gene assigned	NA	None	no	no	yes	no	0	0	1.06	0	0	0
90	Sc0000000	1621687	1621689	+	2	No gene assigned	No gene assigned	1621688	No gene assigned	NA	None	no	no	no	no	0	1.05	3.01	0	0	0
91	Sc0000000	1621801	1621802	+	1	No gene assigned	No gene assigned	1621801	No gene assigned	NA	None	no	no	yes	no	0	0	1.06	0	0	0
92	Sc0000000	1623631	1623709	+	78	1623659	60	1623669	BL24937	3_1	None	no	no	no	yes	15.36	171.15	100.62	15.1	10.81	192.93
93	Sc0000000	1626691	1626751	+	60	1626629	182	1626750	BL24937	4_1	None	no	no	no	no	0	5.05	5.04	0	0	4.2
94	Sc0000000	1627943	1627947	+	4	1627921	172	1627945	BL24937	4_1	None	no	no	no	no	1.66	5.6	2.46	0	0	5.74
95	Sc0000000	1630209	1630210	+	1	1630193	1149	1630209	BL24937	NA	None	no	no	yes	no	0	0	1.14	0	0	0
96	Sc0000000	1630683	1630688	+	5	1630193	1149	1630683	BL24937	NA	None	no	no	yes	no	0	0	0	0	0	1.86
97	Sc0000000	1732825	1732873	+	48	1732807	113	1732853	BL20528	4_0	fem_gonads	no	no	no	yes	1.58	31.26	0	9.06	1.41	39.6
98	Sc0000000	1740555	1740556	+	1	1739862	892	1740555	BL20528	NA	None	no	no	yes	no	0	0	0	0	0	0
99	Sc0000000	1802237	1802266	+	29	1801946	914	1802258	BL38787	4_4	embryo_high	no	no	yes	no	23.16	0	7.09	0	0	0
100	Sc0000000	1802488	1802493	+	5	1801946	914	1802488	BL38787	3_4	32_cell	no	no	yes	no	19.05	0	0	0	0	0
101	Sc0000000	1802982	1802983	+	1	1802999	115	1802982	BL38782	NA	None	no	no	no	no	0	0	2.02	0	0	0
102	Sc0000000	1808891	1808892	+	1	1809097	442	1808891	BL38782	NA	None	no	no	yes	no	0	0	0	0	1.51	0
103	Sc0000000	1809349	1809434	+	85	1809097	442	1809374	BL38782	4_4	embryo_high	no	no	yes	no	2.28	0	12.79	0	0	0
104	Sc0000000	1836991	1837007	+	16	1836990	261	1837003	BL91555	3_4	32_cell	no	no	yes	no	10.17	0	0	0	0	0
105	Sc0000000	1862572	1862573	+	1	1862501	263	1862572	BL91554	NA	None	no	no	no	no	0	0	0	1.65	0	0
106	Sc0000000	1873105	1873106	+	1	No gene assigned	No gene assigned	1873105	No gene assigned	NA	None	no	no	yes	no	0	0	0	0	0	0
107	Sc0000000	1894002	1894003	+	1	1894236	3536	1894002	BL91565	NA	None	no	no	yes	no	0	0	0	0	0	0
108	Sc0000000	1927520	1927559	+	39	1927573	165	1927520	BL54243	NA	None	no	no	no	no	0	0	0	1.65	0	0
109	Sc0000000	1932745	1932748	+	3	No gene assigned	No gene assigned	1932745	No gene assigned	NA	None	yes	no	yes	no	0	0	0	1.53	0	0
110	Sc0000000	1933714	1933715	+	1	No gene assigned	No gene assigned	1933714	No gene assigned	NA	None	no	no	yes	no	0	0	0	0	0	0
111	Sc0000000	1937381	1937390	+	9	No gene assigned	No gene assigned	1937381	No gene assigned	NA	None	no	no	yes	no	0	0	0	1.53	0	0
112	Sc0000000	2001193	2001194	+	1	No gene assigned	No gene assigned	2001193	No gene assigned	NA	None	no	no	no	no	0	0	0	0	0	0
113	Sc0000000	2404766	2404891	+	125	2404721	525	2404839	BL08778	4_4	embryo_high	no	no	yes	no	31.17	3.27	85.07	0	0	0
114	Sc0000000	2407383	2407384	+	1	2407324	164	2407383	BL08778	NA	None	no	no	yes	no	0	0	0	0	0	0
115	Sc0000000	2481154	2481178	+	24	2481169	54	2481170	BL23715	3_0	None	no	yes	no	no	4.81	38.64	2.96	30.45	10.81	72.64
116	Sc0000000	2510290	2510304	+	14	2510283	67	2510300	BL21770	4_4	embryo_high	no	no	yes	yes	6.5	3.03	16.5	0	1.45	2.02
117	Sc0000000	2524904	2524976	+	72	2524951	69	2524953	BL22791	3_2	ubiquitous	no	no	yes	yes	33.04	153.62	32.02	44.35	24.1	63.35
118	Sc0000000	2534137	2534195	+	58	2534054	375	2534190	BL22791	0_4	neural_tube	no	no	no	no	2.58	0	0	31.5	0	0
119	Sc0000000	2539706	2539707	+	1	2538846	2684	2539706	BL22791	NA	None	no	no	no	no	0	0	0	0	0	0
120	Sc0000000	2555944	2555946	+	2	2555962	114	2555944	BL06737	NA	None	no	no	yes	no	0	0	0	0	0	0
121	Sc0000000	2568288	2568289	+	1	2568205	284	2568288	BL06737	NA	None	no	no	yes	no	0	0	0	0	0	0
122	Sc0000000	2618341	2618390	+	49	2618341	113	2618376	BL06039	0_4	neural_tube	no	no	yes	no	0	0	0	15.82	0	0
123	Sc0000000	2625860	2625862	+	2	2625967	45	2625861	BL06039	NA	None	no	no	no	yes	0	0	0	0	0	2.13
124	Sc0000000	2631099	2631125	+	26	2631011	165	2631114	BL23372	2_2	ubiquitous	no	yes	yes	no	52.28	58.91	9.11	57.62	39.58	20.96
125	Sc0000000	2669992	2670023	+	31	2669930	329	2670018	BL23372	0_4	neural_tube	no	no	yes	no	0	0	0	36.22	0	0
126	Sc0000000	2735731	2735732	+	1	2735714	297	2735731	BL23372	NA	None	no	no	yes	no	0	0	0	1.05	0	0
127	Sc0000000	2735864	2735872	+	8	2735714	297	2735864	BL23372	0_4	neural_tube	no	no	yes	no	0	0	0	21.45	0	0
128	Sc0000000	2859934	2860035	+	101	2860013	99	2860031	BL18758	3_4	32_cell	no	no	yes	no	37.83	0	0	0	0	0
129	Sc0000000	2865563	2865623	+	60	2865580	130	2865600	BL12311	2_2	ubiquitous	no	no	yes	no	30.99	23.11	6.7	14.5	57.23	17.35
130	Sc0000000	2882274	2882275	+	1	2882309	33	2882274	BL12311	NA	None	yes	no	yes	no	0	0	0	0	0	0
131	Sc0000000	2883950	2883959	+	9	2883813	255	2883950	BL12311	0_4	neural_tube	no	yes	no	no	0	0	0	5.94	1.02	0
132	Sc0000000	2901224	2901225	+	1	2901052	988	2901224	BL12311	NA	None	no	no	yes	no	0	0	0	0	0	0
133	Sc0000000	2915459	2915460	+	1	2915465	120	2915459	BL18758	NA	None	yes	no	no	no	0	0	0	0	0	0
134	Sc0000000	2921528	2921529	+	1	No gene assigned	No gene assigned	2921528	No gene assigned	NA	None	yes	no	no	no	0	0	0	0	0	0
135	Sc0000000	2935860	2935861	+	1	2933378	5026	2935860	BL18758	NA	None	no	no	yes	no	0	0	0	0	0	0
136	Sc0000000	2935973	2935974	+	1	2933378	5026	2935973	BL18758	NA	None	no	no	no	no	0	0	0	0	0	0
137	Sc0000000	2938332	2938333	+	1	2933378	5026	2938332	BL18758	NA	None	no	no	no	no	0	0	0	0	0	0
138	Sc0000000	2943499	2943500	+	1	2943184	105	2943499	BL18758	NA	None	no	no	yes	no	0	0	0	0	0	0
139	Sc0000000	2957132	2957148	+	16	2957118	91	2957144	BL18758	NA	None	no	yes	yes	no	0	0	0	0	0	3.03
140	Sc0000000	2977347	2977587	+	240	2977377	688	2977391	BL03010	1_3	None	no	no	yes	no	25.41	75.5	6.22	456.65	32.43	1.4
141	Sc0000000	3207010	3207027	+	17	3207156	94	3207012	BL38468	4_0	fem_gonads	no	no	no	no	0	0	0	0	0	13.96
142	Sc0000000	3279508	3279533	+	25	3279505	137	3279508	BL14545	4_0	fem_gonads	no	yes	yes	yes	0	1.55	0	0	0	7.45
143	Sc0000000	3305171	3305177	+	6	3305183	254	3305171	BL96579	NA	None	yes	no	yes	no	0	0	0	2.41	1.21	0
144	Sc0000000	3315352	3315416	+	64	3315360	285	3315369	BL31812	NA	None	no	no	yes	yes	3.2	2.66	4.04	4.09	3.48	3.06
145	Sc0000000	3332446	3332498	+	52	3332471	122	3332489	BL04779	3_2	ubiquitous	no	yes	no	yes	88.06	125.44	112.67	31.92	49.67	292.88
146	Sc0000000	3334505	3334506	+	1	3334454	179	3334505	BL04779	NA	None	no	no	no	no	0	0	0	0	0	1.64
147	Sc0000000	3336272	3336274	+	2	3336212	115	3336273	BL04779	NA	None	no	no	yes	no	0	0	0	0	0	1.25
148	Sc0000000	3342450	3342469	+	19	3342440	73	3342458	BL09467	1_2	None	yes	no	no	no	0	6.62	0	1.92	1.25	0
149	Sc0000000	3412504	3412531	+	27	3412445	142	3412528	BL09940	NA	None	no	no	yes	no	0	0	0	0	0	0
150	Sc0000000	3414352	3414383	+	31	3414309	1300	3414352	BL09940	NA	None	no	no	no	no	3.71	0	0	0	0	0
151	Sc0000000	3454128	3454129	+	1	3453940	355	3454128	BL01761	NA	None	no	no	yes	no	0	0	0	0	0	0
152	Sc0000000	3456793	3456846	+	53	3456807	109	3456819	BL01761	3_2	ubiquitous	no	yes	yes	no	80.3	223.09	62.16	91.36	31.56	86.26
153	Sc0000000	3481279	3481301	+	22	3480021	2424	3481300	BL89138	NA	None	no	no	yes	no	0	0	1.3	1.05	1.35	0
154	Sc0000000	3508320	3508321	+	1	3507757	993	3508320	BL01761	NA	None	no	no	yes	no	0	0	0	0	0	0
155	Sc0000000	3508529	3508573	+	44	3508426	324	3508569	BL01761	NA	None	no	no	yes	no	0	0	0	4.66	0	0
156	Sc0000000	3578135	3578145	+	10	3578378	456	3578135	BL01761	NA	None	no	no	yes	no	0	0	0	1.53	0	0
157	Sc0000000	3578674	3578675	+	1	3578378	456	3578674	BL01761	NA	None	no	no	yes	no	0	0	0	1.05	0	0
158	Sc0000000	3612918	3612919	+	1	3612789	210	3612918	BL01761	NA	None	yes	no	yes	no	1.33	0	1.94	1.65	0	0
159	Sc0000000	3624523	3624524	+	1	3624467	189	3624523	BL01761	NA	None	no	no	yes	no	0	0	1.14	0	0	0
160	Sc0000000	3626337	3626341	+	4	3626339	81	3626340	BL01761	NA	None	no	no	no	no	2.49	0	0	0	0	0
161	Sc0000000	3631638	3631639	+	1	3631252	890	3631638	BL01761	NA	None	no	no	yes	no	0	0	0	0	0	0
162	Sc0000000	3647082	3647083	+	1	3647726	36	3647082	BL01763	NA	None	no	no	yes	no	0	0	0	0	0	0
163	Sc0000000	3648995	3648996	+	1	3648703	1868	3648995	BL01763	NA	None	no	no	no	no	0	0	1.14	0	0	0
164	Sc0000000	3673738	3673739	+	1	3673738	139	3673738	BL24346	NA	None	yes	no	yes	no	0	0	0	0	0	1.17
165	Sc0000000	3736926	3736963	+	37	3736935	369	3736944	BL24342	0_4	neural_tube	no	no	yes	no	1.39	0	0	9.34	0	0
166	Sc0000000	3737234	3737235	+	1	3736935	369	3737234	BL24342	NA	None	no	no	yes	no	0	0	0	4.57	0	0
167	Sc0000000	3737694	3737725	+	31	3737345	631	3737694	BL24342	1_4	None	no	no	yes	no	5.44	0	0	8.07	0	0
168	Sc0000000	3767948	3767971	+	23	3767964	191	3767970	BL24342	0_4	neural_tube	yes	no	yes	no	0	0	0	11.5	0	0
169	Sc0000000	3806619	3806655	+	36	3807055	92	3806651	BL24342	0_4	neural_tube	no	no	yes	no	0	0	0	5.35	0	0
170	Sc0000000	3806878	3807026	+	148	3807055	92	3806971	BL24342	0_4	neural_tube	yes	no	yes	no	0	0	0	92.48	0	0
171	Sc0000000	3837325	3837339	+	14	No gene assigned	No gene assigned	3837327	No gene assigned	NA	None	no	no	yes	no	0	2.52	0	1.28	0	0
172	Sc0000000	3845607	3845612	+	5	3846506	2781	3845607	BL31937	NA	None	no	no	yes	yes	0	0	0	0	0	0
173	Sc0000000	3989219	3989253	+	34	3989243	124	3989238	BL78897	4_0	fem_gonads	no	yes	no	no	1.04	22.37	1.4	0	1.71	46.35
174	Sc0000000	4004206	4004208	+	2	No gene assigned	No gene assigned	4004207	No gene assigned	NA	None	no	no	yes	no	0	0	0	0	0	1.52
175	Sc0000000	4024857	4024915	+	58	4024839	1516	4024914	BL08830	3_0	None	no	no	yes	yes	5.15	1.2	9.95	0	5.24	27.35
176	Sc0000000	4086908	4086909	+	1	4086747	730	4086908	BL20534	NA	None	no	no	no	no	0	0	0	2.91	0	0
177	Sc0000000	4144056	4144099	+	43	4144059	203	4144071	BL14541	4_0	fem_gonads	no	no	no	no	0	18.11	1.18	0	0	60.84
178	Sc0000000	4144776	4144848	+	72	4144765	177	4144847	BL14541	4_0	fem_gonads	no	no	yes	no	0	1.34	0	0	0	10.33
179	Sc0000000	4145537	4145548	+	11	4145488	167	4145541	BL14541	NA	None	no	yes	no	no	0	0	0	0	0	4.33
180	Sc0000000	4146162	4146163	+	1	4146162	269	4146162	BL14541	NA	None	no	no	no	no	0	0	0	0	0	1.64
181	Sc0000000	4148254	4148296	+	42	4148092	619	4148254	BL14541	4_0	fem_gonads	no	no	no	no	0	0	0	0	0	7.06
182	Sc0000000	4148604	4148607	+	3	4148092	619	4148606	BL14541	NA	None	no	yes	yes	no	0	0	0	0	0	2
183	Sc0000000	4295696	4295728	+	32	No gene assigned	No gene assigned	4295696	No gene assigned	NA	None	no	no	yes	no	1.39	0	0	0	1.76	0
184	Sc0000000	4398074	4398075	+	1	4398343	85	4398074	BL09184	NA	None	no	no	yes	no	0	0	0	0	0	0
185	Sc0000000	4417822	4417938	+	116	4417814	154	4417834	BL00561	3_2	ubiquitous	no	no	yes	no	39.51	131.82	57.65	66.78	19.74	30.61
186	Sc0000000	4418195	4418208	+	13	4417839	1153	4418195	BL00561	NA	None	no	no	no	no	0	0	0	1.28	1.05	0
187	Sc0000000	4439576	4439580	+	4	4439640	2096	4439578	BL00561	NA	None	yes	no	yes	no	0	0	0	0	2.08	0
188	Sc0000000	4454612	4454627	+	15	4454619	2919	4454619	BL17876	NA	None	no	no	yes	no	0	0	0	2.23	3.81	1.94
189	Sc0000000	4455277	4455278	+	1	4454619	2919	4455277	BL17876	NA	None	no	no	no	no	0	0	0	0	0	0
190	Sc0000000	4459407	4459437	+	30	4459354	1784	4459407	BL23460	NA	None	no	no	yes	no	4.22	0	0	0	3.97	0
191	Sc0000000	4459784	4459785	+	1	4459354	1784	4459784	BL23460	NA	None	no	no	yes	no	0	0	0	0	0	0
192	Sc0000000	4484144	4484145	+	1	4484141	117	4484144	BL11655	NA	None	no	no	no	yes	0	0	0	0	0	0
193	Sc0000000	4492172	4492187	+	15	4492149	348	4492178	BL07589	NA	None	no	no	yes	no	0	0	0	0	0	0
194	Sc0000000	4503528	4503610	+	82	4503514	145	4503562	BL11260	4_4	embryo_high	no	no	no	no	58.91	1.3	34.7	0	0	0
195	Sc0000000	4515997	4515998	+	1	4515883	230	4515997	BL11260	NA	None	no	no	no	no	1.33	0	0	0	0	0
196	Sc0000000	4561813	4561840	+	27	4561830	173	4561813	BL24570	4_0	fem_gonads	no	no	yes	no	0	2.86	0	0	0	11.19
197	Sc0000000	4583083	4583089	+	6	4582816	735	4583083	BL26797	NA	None	no	no	yes	no	0	0	2.2	0	0	0
198	Sc0000000	4650982	4651027	+	45	4650953	322	4651010	BL01498	1_4	None	no	no	no	no	13.46	0	0	4.59	0	0
199	Sc0000000	4671060	4671061	+	1	4670959	216	4671060	BL01498	NA	None	no	no	yes	no	0	0	0	0	0	0
200	Sc0000000	4672643	4672644	+	1	4672766	55	4672643	BL01498	NA	None	no	no	yes	no	0	0	0	0	0	0
201	Sc0000000	4722103	4722122	+	19	4721943	278	4722118	BL11658	3_2	ubiquitous	no	yes	yes	yes	27.93	48.23	55.59	18.96	23.13	106.89
202	Sc0000000	4761620	4761642	+	22	4761515	200	4761632	BL14174	2_3	ubiquitous	no	yes	yes	no	25.88	6.21	38.2	17.73	22.31	3.51
203	Sc0000000	4832887	4832939	+	52	4832918	132	4832923	BL05506	4_0	fem_gonads	no	no	no	yes	3.52	4.83	2.51	1.54	5.49	71.76
204	Sc0000000	4834241	4834243	+	2	4834241	181	4834241	BL05506	NA	None	yes	no	yes	no	0	0	0	0	0	1.66
205	Sc0000000	4969198	4969201	+	3	4967446	1243	4969200	BL15374	NA	None	yes	no	yes	no	0	0	0	3	0	0
206	Sc0000000	4988977	4988978	+	1	4986542	1843	4988977	BL09182	NA	None	no	no	yes	no	0	0	0	1.05	0	0
207	Sc0000000	4990572	4990573	+	1	4990526	246	4990572	BL12003	NA	None	no	yes	yes	no	0	0	0	1.05	0	0
208	Sc0000000	4999129	4999130	+	1	4999145	401	4999129	BL11659	NA	None	no	no	no	no	0	0	0	1.05	0	0
209	Sc0000000	5049957	5050033	+	76	5049987	180	5049987	BL07356	1_3	None	no	no	yes	no	143.87	30.56	58.8	328.06	26.64	38.47
210	Sc0000000	5053461	5053462	+	1	No gene assigned	No gene assigned	5053461	No gene assigned	NA	None	no	no	yes	no	0	0	0	1.05	0	0
211	Sc0000000	5074083	5074153	+	70	5074081	256	5074102	BL07356	0_2	None	no	no	yes	no	0	0	0	3.95	11.14	0
212	Sc0000000	5090110	5090126	+	16	No gene assigned	No gene assigned	5090110	No gene assigned	NA	None	no	no	yes	no	0	0	0	2.73	0	0
213	Sc0000000	5099838	5099839	+	1	5099773	500	5099838	BL07356	NA	None	no	no	yes	no	0	0	0	0	0	0
214	Sc0000000	5146012	5146015	+	3	5145977	118	5146012	BL22793	NA	None	yes	no	yes	no	0	0	1.96	0	0	0
215	Sc0000000	5165642	5165653	+	11	5165616	167	5165647	BL03006	4_0	fem_gonads	no	yes	no	yes	0	2.43	0	1.73	0	6.06
216	Sc0000000	5174083	5174084	+	1	5173207	1226	5174083	BL03006	NA	None	no	no	yes	no	0	0	0	0	0	0
217	Sc0000000	5208869	5208917	+	48	5208860	2857	5208899	BL05515	3_2	ubiquitous	no	no	no	no	311.86	139.74	177.73	232.6	70.82	241.29
218	Sc0000000	5209215	5209218	+	3	5208860	2857	5209217	BL05515	2_4	None	no	no	no	no	3.23	3.21	1.8	5.29	0	2.81
219	Sc0000000	5209345	5209346	+	1	5208860	2857	5209345	BL05515	NA	None	no	no	no	no	0	0	0	0	0	0
220	Sc0000000	5211133	5211135	+	2	5208860	2857	5211134	BL05515	NA	None	yes	no	yes	no	0	0	0	0	0	1.52
221	Sc0000000	5222125	5222140	+	15	5222128	107	5222132	BL00560	4_3	late_embryo	no	yes	yes	yes	11.84	28.02	9.26	1.22	3.06	0
222	Sc0000000	5236944	5236974	+	30	5233745	3369	5236951	BL23722	1_1	None	no	yes	yes	no	2.48	12.12	1.52	30.89	61.84	16
223	Sc0000000	5294616	5294725	+	109	5294637	225	5294638	BL15376	2_2	ubiquitous	no	yes	no	no	30.07	24.88	6.9	34.96	40.22	22.21
224	Sc0000000	5297056	5297057	+	1	5297038	70	5297056	BL15376	NA	None	no	no	no	no	0	0	0	0	0	0
225	Sc0000000	5303697	5303698	+	1	5303682	222	5303697	BL15376	NA	None	no	no	no	no	0	0	0	0	0	0
226	Sc0000000	5307713	5307719	+	6	5307711	71	5307713	BL15376	NA	None	no	no	yes	no	0	0	0	0	0	0
227	Sc0000000	5311546	5311562	+	16	5311557	84	5311559	BL09448	4_1	None	no	yes	no	no	8.48	79.8	52.09	3.93	7.55	128.07
228	Sc0000000	5316874	5316875	+	1	5316645	1601	5316874	BL09448	NA	None	no	no	yes	no	0	0	0	0	0	3.4
229	Sc0000000	5322296	5322313	+	17	5322105	1324	5322306	BL09443	NA	None	no	yes	no	no	2.53	0	0	0	2.07	0
230	Sc0000000	5324144	5324220	+	76	5324168	106	5324178	BL02729	3_2	ubiquitous	no	no	yes	no	113.68	129.59	123.99	85.7	54.46	94.95
231	Sc0000000	5362108	5362168	+	60	5362123	162	5362136	BL15139	2_3	ubiquitous	no	no	yes	no	54.14	24.55	58.39	47.06	22.46	18.66
232	Sc0000000	5363700	5363701	+	1	5363660	90	5363700	BL15139	NA	None	yes	no	no	no	0	0	1.06	0	0	0
233	Sc0000000	5364612	5364613	+	1	5364609	117	5364612	BL15139	NA	None	no	no	no	no	0	0	1.78	0	0	0
234	Sc0000000	5403028	5403092	+	64	5403036	218	5403089	BL21774	3_1	None	no	no	yes	yes	1.27	25.87	8.55	3.28	6.27	14.33
235	Sc0000000	5422370	5422393	+	23	5422343	215	5422374	BL02342	2_1	ubiquitous	no	yes	no	no	7.55	4.57	3.47	3.06	5.4	10.5
236	Sc0000000	5497058	5497069	+	11	5496996	150	5497063	BL07127	0_4	neural_tube	no	no	no	no	0	0	0	237.57	0	0
237	Sc0000000	5501465	5501466	+	1	5501343	175	5501465	BL07127	NA	None	no	no	yes	no	0	0	0	1.65	0	0
238	Sc0000000	5544835	5544837	+	2	5544648	413	5544836	BL09466	NA	None	no	no	yes	no	0	0	0	0	1.22	0
239	Sc0000000	5558971	5558972	+	1	5558905	860	5558971	BL09466	0_4	neural_tube	no	no	yes	no	0	0	0	5.59	0	0
240	Sc0000000	5572173	5572182	+	9	5572082	366	5572176	BL68100	0_0	hepatic	no	no	yes	no	0	0	0	0	43.63	0
241	Sc0000000	5583787	5583803	+	16	5583807	67	5583802	BL09812	0_4	neural_tube	no	no	yes	no	0	0	0	6.51	0	0
242	Sc0000000	5590984	5591041	+	57	5591008	80	5591034	BL68101	0_0	hepatic	no	no	no	no	0	0	0	0	56.45	0
243	Sc0000000	5592088	5592167	+	79	5591987	186	5592091	BL68101	0_0	hepatic	no	no	yes	no	0	0	0	0	5.66	0
244	Sc0000000	5592703	5592706	+	3	5592697	105	5592703	BL68101	0_0	hepatic	no	no	yes	no	0	0	0	0	5.64	0
245	Sc0000000	5593184	5593239	+	55	5593171	130	5593201	BL68101	0_0	hepatic	yes	yes	yes	no	0	0	0	1.05	11.79	0
246	Sc0000000	5593544	5593571	+	27	5593550	80	5593544	BL68101	NA	None	no	no	no	no	0	0	0	0	2.77	0
247	Sc0000000	5596936	5597143	+	207	5596655	538	5597018	BL12316	1_2	None	yes	no	no	no	3.94	8.39	2.08	6.96	22.33	0
248	Sc0000000	5598063	5598065	+	2	5598390	65	5598064	BL12316	NA	None	no	no	no	no	0	0	1.88	0	0	0
249	Sc0000000	5599147	5599243	+	96	5599129	233	5599147	BL12316	NA	None	no	no	yes	no	0	0	0	0	0	0
250	Sc0000000	5607856	5607875	+	19	5607244	3236	5607874	BL10008	4_1	None	no	no	no	no	0	239.2	1.63	0	0	0
251	Sc0000000	5608717	5608724	+	7	5607244	3236	5608718	BL10008	4_1	None	no	no	yes	no	0	11.81	0	0	0	0
252	Sc0000000	5670270	5670296	+	26	5670282	131	5670286	BL15147	3_3	None	no	no	yes	no	1.5	6.74	6.64	2.07	6.93	0
253	Sc0000000	5692849	5692878	+	29	5692815	230	5692849	BL07347	NA	None	no	no	yes	no	0	0	0	0	1.58	0
254	Sc0000000	5721356	5721403	+	47	5721385	64	5721393	BL11264	3_3	None	no	no	yes	no	52.04	116.15	156.98	14.36	31.48	20.71
255	Sc0000000	5724667	5724714	+	47	5724597	177	5724689	BL11264	4_4	embryo_high	no	no	yes	no	0	0	6.47	1.45	0	0
256	Sc0000000	5727098	5727183	+	85	5727125	153	5727151	BL11264	4_4	embryo_high	no	no	no	no	77.01	1.95	73.27	0	0	0
257	Sc0000000	5730185	5730186	+	1	5730176	78	5730185	BL11264	NA	None	yes	no	yes	no	0	0	1.06	0	0	0
258	Sc0000000	5739467	5739468	+	1	5739338	2231	5739467	BL11264	NA	None	yes	no	no	no	0	0	0	0	0	0
259	Sc0000000	5739666	5739667	+	1	5739338	2231	5739666	BL11264	NA	None	no	yes	yes	no	0	0	1.22	0	0	0
260	Sc0000000	5776570	5776646	+	76	5776444	563	5776612	BL14888	3_2	ubiquitous	no	no	no	no	90.92	252.83	94.44	42.21	106.2	205.64
261	Sc0000000	5776957	5776960	+	3	5776444	563	5776959	BL14888	4_1	None	no	no	no	no	1.09	6.61	2.67	1.05	2.51	5.02
262	Sc0000000	5780969	5780970	+	1	5780910	1741	5780969	BL14888	NA	None	no	no	no	no	0	0	0	0	0	1.1
263	Sc0000000	5781346	5781347	+	1	5780910	1741	5781346	BL14888	NA	None	yes	no	yes	no	0	0	0	0	0	3.33
264	Sc0000000	5787834	5787840	+	6	5787841	355	5787839	BL05512	NA	None	no	no	yes	yes	0	2.34	0	0	1.73	0
265	Sc0000000	5788693	5788694	+	1	5787952	244	5788693	BL05512	NA	None	no	no	yes	no	0	0	0	0	0	1.17
266	Sc0000000	5789572	5789574	+	2	5789838	195	5789572	BL05512	NA	None	no	no	yes	no	0	2.89	4.15	0	0	3.41
267	Sc0000000	5840663	5840671	+	8	5840004	1612	5840665	BL06963	2_4	None	no	no	yes	no	14.61	1.94	21.92	25.3	0	0
268	Sc0000000	5840992	5841078	+	86	5840004	1612	5841077	BL06963	NA	None	no	no	yes	no	1.9	0	0	2.28	0	0
269	Sc0000000	5841235	5841260	+	25	5840004	1612	5841259	BL06963	NA	None	no	no	yes	no	3.93	0	1.15	0	0	0
270	Sc0000000	5859667	5859668	+	1	No gene assigned	No gene assigned	5859667	No gene assigned	NA	None	no	no	yes	no	0	0	0	0	0	0
271	Sc0000000	5930139	5930140	+	1	No gene assigned	No gene assigned	5930139	No gene assigned	NA	None	no	no	no	no	0	0	0	0	0	0
272	Sc0000000	6003689	6003729	+	40	6004356	196	6003706	BL52714	4_3	late_embryo	no	no	yes	no	6.54	16.63	13.37	4.41	0	5.46
273	Sc0000000	6014483	6014515	+	32	6014482	129	6014501	BL11660	NA	None	no	no	no	no	1.22	0	0	0	0	0
274	Sc0000000	6018898	6018904	+	6	6018545	409	6018899	BL90006	3_4	32_cell	no	no	yes	no	1.29	1.21	12.42	1.97	7.97	0
275	Sc0000000	6032224	6032225	+	1	6032167	892	6032224	BL11660	NA	None	no	no	yes	no	1.9	0	0	0	0	0
276	Sc0000000	6105424	6105453	+	29	6105324	158	6105433	BL01149	4_2	None	no	no	no	no	3.9	12.49	5.87	3.8	1.42	2.68
277	Sc0000000	6120927	6120928	+	1	6119760	2049	6120927	BL01149	NA	None	no	no	yes	no	0	0	0	0	0	0
278	Sc0000000	6152440	6152485	+	45	6152464	148	6152464	BL16274	1_4	None	no	no	yes	no	1.3	0	8.03	10.14	1.72	0
279	Sc0000000	6153893	6154003	+	110	6153694	362	6153972	BL16274	2_4	None	no	no	no	no	81.24	1.24	213.78	125.51	30.99	2.22
280	Sc0000000	6209696	6209697	+	1	6207831	3733	6209696	BL16274	NA	None	no	no	yes	no	0	0	0	0	0	0
281	Sc0000000	6219792	6219864	+	72	6219529	382	6219839	BL09996	4_4	embryo_high	no	no	yes	no	2.52	1.57	59.14	0	0	0
282	Sc0000000	6255427	6255444	+	17	6255446	1223	6255435	BL22795	NA	None	no	no	yes	no	2.51	1.2	0	3.08	2.1	3.58
283	Sc0000000	6307050	6307055	+	5	6306966	171	6307054	BL74751	0_4	neural_tube	yes	no	yes	no	0	0	0	10.54	0	0
284	Sc0000000	6324190	6324191	+	1	6322217	3234	6324190	BL74746	NA	None	no	no	yes	no	0	0	0	0	0	0
285	Sc0000000	6373403	6373404	+	1	6373420	110	6373403	BL54316	NA	None	no	no	no	no	0	0	0	1.96	0	0
286	Sc0000000	6373722	6373763	+	41	6373787	333	6373742	BL54316	0_4	neural_tube	no	no	yes	no	0	0	0	11.18	0	0
287	Sc0000000	6373854	6373861	+	7	6373787	333	6373856	BL54316	0_4	neural_tube	no	no	yes	no	0	0	0	11.65	0	0
288	Sc0000000	6405583	6405620	+	37	No gene assigned	No gene assigned	6405619	No gene assigned	0_4	neural_tube	no	no	yes	no	0	0	0	6.57	0	0
289	Sc0000000	6405721	6405724	+	3	No gene assigned	No gene assigned	6405721	No gene assigned	NA	None	no	no	yes	no	0	0	0	1.82	0	0
290	Sc0000000	6416324	6416325	+	1	No gene assigned	No gene assigned	6416324	No gene assigned	0_4	neural_tube	no	no	yes	no	0	0	0	7.34	0	0
291	Sc0000000	6425281	6425297	+	16	No gene assigned	No gene assigned	6425296	No gene assigned	0_4	neural_tube	yes	no	yes	no	0	0	0	5.34	0	0
292	Sc0000000	6457428	6457495	+	67	6456116	629	6457478	BL54308	0_4	neural_tube	no	no	yes	no	0	0	0	7.72	0	0
293	Sc0000000	6457614	6457622	+	8	6456116	629	6457621	BL54308	NA	None	no	no	yes	no	0	0	0	3.97	0	0
294	Sc0000000	6466094	6466143	+	49	No gene assigned	No gene assigned	6466129	No gene assigned	0_4	neural_tube	no	no	yes	no	0	0	0	153.26	0	0
295	Sc0000000	6498628	6498661	+	33	6498592	161	6498651	BL09815	4_2	None	no	yes	yes	yes	13.53	25.96	14.31	3.44	5.06	20.12
296	Sc0000000	6529434	6529454	+	20	6529436	255	6529445	BL12286	0_4	neural_tube	yes	no	yes	no	0	0	0	14.85	0	0
297	Sc0000000	6546522	6546601	+	79	6546553	688	6546567	BL12286	0_4	neural_tube	yes	no	no	no	2.52	0	0	1020.99	0	0
298	Sc0000000	6587351	6587352	+	1	6587346	90	6587351	BL06742	NA	None	yes	no	no	no	0	0	0	0	0	0
299	Sc0000000	6598683	6598684	+	1	6598629	148	6598683	BL06742	NA	None	no	yes	yes	no	0	0	0	0	0	0
300	Sc0000000	6644671	6644951	+	280	6644651	418	6644724	BL14175	4_4	embryo_high	no	no	no	yes	66.85	9.88	173.13	0	3.39	4.4
301	Sc0000000	6659418	6659419	+	1	6659378	381	6659418	BL03352	NA	None	yes	no	yes	no	0	0	0	0	0	0
302	Sc0000000	6666167	6666168	+	1	6665965	480	6666167	BL03352	NA	None	no	no	no	yes	0	0	0	0	0	0
303	Sc0000000	6669085	6669200	+	115	6666594	3358	6669146	BL03352	3_0	None	no	yes	no	no	8.3	4.15	21.18	29.6	26.1	602.37
304	Sc0000000	6669882	6669905	+	23	6666594	3358	6669882	BL03352	1_0	None	no	no	yes	no	0	0	0	0	5.09	3.89
305	Sc0000000	6670348	6670450	+	102	6670351	153	6670350	BL03352	0_0	hepatic	no	yes	yes	no	0	0	0	0	6.46	1.75
306	Sc0000000	6671042	6671043	+	1	6671033	2635	6671042	BL03352	4_0	fem_gonads	no	no	yes	no	0	0	0	0	1.02	5.08
307	Sc0000000	6680513	6680529	+	16	6680314	487	6680513	BL17443	NA	None	no	no	no	no	0	0	0	0	1.91	0
308	Sc0000000	6777946	6778023	+	77	6777815	414	6777951	BL23370	2_0	None	yes	no	yes	no	5.57	1.67	0	0	4.24	6.18
309	Sc0000000	6885916	6885950	+	34	6885913	139	6885923	BL10672	0_0	hepatic	no	no	yes	no	0	0	0	0	55.58	0
310	Sc0000000	6886829	6886843	+	14	6886842	263	6886829	BL10672	NA	None	no	no	no	no	0	0	0	0	1.87	0
311	Sc0000000	6886965	6886986	+	21	6886842	263	6886965	BL10672	NA	None	no	no	yes	no	0	0	0	0	2.04	0
312	Sc0000000	6888449	6888450	+	1	6888325	628	6888449	BL10672	NA	None	no	no	yes	no	0	0	0	0	1.83	0
313	Sc0000000	6888609	6888630	+	21	6888325	628	6888629	BL10672	0_0	hepatic	no	no	no	no	0	0	0	0	5.88	0
314	Sc0000000	6948593	6948620	+	27	6948468	195	6948617	BL21528	2_2	ubiquitous	no	no	no	yes	89.53	93.5	66.49	227.32	99.46	93.69
315	Sc0000000	6958810	6958812	+	2	6958758	98	6958811	BL21528	NA	None	no	no	yes	no	1.71	1.06	0	1.05	2.83	1.24
316	Sc0000000	6980236	6980237	+	1	6978469	3265	6980236	BL21528	NA	None	no	no	yes	no	0	0	0	0	0	0
317	Sc0000000	7085349	7085443	+	94	7085375	152	7085384	BL24573	2_3	ubiquitous	no	yes	no	no	581.21	172.32	279.03	103.15	60.57	50.39
318	Sc0000000	7102884	7102885	+	1	7102879	152	7102884	BL24573	NA	None	no	no	yes	no	0	0	0	0	0	0
319	Sc0000000	7106349	7106350	+	1	7106325	182	7106349	BL24573	NA	None	no	no	no	no	0	0	0	0	0	0
320	Sc0000000	7116850	7116941	+	91	7116735	252	7116850	BL24573	NA	None	no	no	yes	no	0	0	0	0	0	0
321	Sc0000000	7134125	7134126	+	1	7134194	42	7134125	BL24573	NA	None	no	no	yes	no	0	0	0	0	0	0
322	Sc0000000	7137999	7138000	+	1	7137981	333	7137999	BL24573	NA	None	no	no	no	no	0	0	0	0	0	0
323	Sc0000000	7146689	7146690	+	1	7146481	273	7146689	BL24573	NA	None	no	no	yes	no	0	0	0	0	0	0
324	Sc0000000	7216173	7216224	+	51	7215934	786	7216210	BL01012	4_4	embryo_high	yes	no	yes	no	33.43	0	179.92	0	1.58	0
325	Sc0000000	7226305	7226308	+	3	7226314	232	7226305	BL64245	NA	None	no	yes	yes	no	2.68	0	0	0	0	2.19
326	Sc0000000	7242246	7242251	+	5	No gene assigned	No gene assigned	7242248	No gene assigned	NA	None	no	no	yes	no	4.05	0	0	0	0	0
327	Sc0000000	7366945	7366950	+	5	7366912	97	7366949	BL96616	NA	None	no	no	yes	no	0	0	0	0	1.22	0
328	Sc0000000	7370778	7370779	+	1	7370769	75	7370778	BL16277	NA	None	no	no	yes	no	0	0	0	1.35	0	0
329	Sc0000000	7370960	7370961	+	1	7370936	127	7370960	BL16277	NA	None	no	no	yes	no	0	0	0	0	0	0
330	Sc0000000	7403558	7403594	+	36	7403577	203	7403579	BL10004	NA	None	no	yes	yes	no	0	0	0	0	3.72	1.05
331	Sc0000000	7408196	7408197	+	1	7408157	192	7408196	BL10004	NA	None	no	no	yes	no	0	0	0	0	0	0
332	Sc0000000	7446712	7446772	+	60	7446682	353	7446721	BL08832	1_2	None	no	no	yes	yes	5.92	3.34	0	15.11	10.61	2.72
333	Sc0000000	7470383	7470395	+	12	7470468	26	7470383	BL23369	4_1	None	no	no	yes	no	1.96	18.25	2.95	2.56	1.75	4.2
334	Sc0000000	7476713	7476730	+	17	7476669	886	7476713	BL08776	NA	None	no	no	yes	no	0	0	0	0	0	0
335	Sc0000000	7730853	7730877	+	24	7730826	80	7730855	BL15375	2_0	None	no	no	no	yes	1.5	0	1.34	2.6	7.72	15.26
336	Sc0000000	7731900	7731924	+	24	7731545	442	7731923	BL15375	2_0	None	no	no	yes	no	2.03	0	1.62	4.46	6.68	13.37
337	Sc0000000	7732617	7732658	+	41	7732615	129	7732657	BL15375	1_1	None	no	no	yes	no	1.09	0	1.16	2.81	10.55	5.64
338	Sc0000000	7733470	7733491	+	21	7733462	114	7733470	BL15375	NA	None	yes	no	yes	no	0	0	0	0	1.9	2.08
339	Sc0000000	7762834	7762881	+	47	7762846	193	7762834	BL04780	NA	None	no	no	no	no	0	1.1	0	0	0	1.1
340	Sc0000000	7768001	7768003	+	2	7767974	111	7768001	BL04780	NA	None	no	no	no	no	0	0	0	0	0	3.09
341	Sc0000000	7770720	7770721	+	1	7769374	3088	7770720	BL04780	NA	None	yes	no	no	no	0	0	0	0	0	1.03
342	Sc0000000	7771246	7771249	+	3	7769374	3088	7771248	BL04780	NA	None	no	no	yes	no	0	0	0	0	0	2.54
343	Sc0000000	7772996	7773006	+	10	7773298	1045	7772996	BL73118	4_0	fem_gonads	no	no	no	no	0	0	0	0	0	8.07
344	Sc0000000	7966633	7966634	+	1	7966457	243	7966633	BL06037	NA	None	no	no	yes	no	0	2.67	0	0	0	0
345	Sc0000000	7976046	7976047	+	1	7975474	342	7976046	BL73120	NA	None	no	no	yes	no	0	0	0	0	0	0
346	Sc0000000	8028854	8028867	+	13	8028866	138	8028854	BL05510	NA	None	no	no	yes	no	0	0	0	0	1.71	0
347	Sc0000000	8030454	8030481	+	27	8030411	128	8030471	BL05510	4_0	fem_gonads	no	no	yes	no	3.23	0	0	0	0	7.45
348	Sc0000000	8133900	8133907	+	7	8133844	172	8133900	BL14886	NA	None	no	no	yes	no	0	0	0	4.77	0	0
349	Sc0000000	8139084	8139101	+	17	8138869	284	8139100	BL14886	NA	None	no	no	yes	no	0	0	0	2.41	0	0
350	Sc0000000	8139291	8139292	+	1	8139311	675	8139291	BL14886	NA	None	no	no	yes	no	0	0	0	0	0	0
351	Sc0000000	8140474	8140491	+	17	8140593	76	8140487	BL06964	0_4	neural_tube	no	no	yes	no	0	0	0	8.24	0	0
352	Sc0000000	8146342	8146388	+	46	8146277	525	8146358	BL06964	0_0	hepatic	no	no	yes	no	0	0	0	0	29.77	0
353	Sc0000000	8226042	8226108	+	66	8225904	4152	8226077	BL13590	0_4	neural_tube	no	no	yes	no	0	0	0	12.59	0	0
354	Sc0000000	8226291	8226526	+	235	8225904	4152	8226368	BL13590	0_4	neural_tube	no	no	yes	no	0	0	0	28.92	0	0
355	Sc0000000	8301336	8301366	+	30	8301321	123	8301337	BL88292	4_3	late_embryo	no	no	yes	no	0	0	6.98	0	0	1.66
356	Sc0000000	8320765	8320790	+	25	8320747	214	8320774	BL08773	2_1	ubiquitous	no	yes	yes	no	6.01	47.75	4.48	13.56	12.83	15.32
357	Sc0000000	8377110	8377111	+	1	No gene assigned	No gene assigned	8377110	No gene assigned	NA	None	no	no	yes	no	0	0	0	0	0	0
358	Sc0000000	8442947	8442948	+	1	8442911	321	8442947	BL22513	NA	None	no	no	yes	no	0	0	0	0	0	0
359	Sc0000000	8468287	8468385	+	98	8468289	177	8468290	BL10676	2_3	ubiquitous	no	yes	yes	yes	37.37	22.13	39.95	16.17	4.91	15.69
360	Sc0000000	8487482	8487504	+	22	8487494	173	8487485	BL08828	4_3	late_embryo	no	yes	yes	yes	2.5	7.79	6.6	0	2.54	0
361	Sc0000000	8487934	8487957	+	23	8487963	1230	8487943	BL17447	4_1	None	no	yes	yes	no	5.88	3.74	8.53	0	3.78	20.46
362	Sc0000000	8513180	8513276	+	96	8513222	175	8513244	BL20535	2_3	ubiquitous	no	no	no	no	106.95	90.98	40.68	66.45	33.38	30.83
363	Sc0000000	8549778	8549781	+	3	No gene assigned	No gene assigned	8549778	No gene assigned	NA	None	no	no	yes	no	0	0	0	2.42	0	0
364	Sc0000000	8551547	8551583	+	36	8551520	113	8551551	BL20535	0_4	neural_tube	no	no	no	no	0	0	0	15.89	0	0
365	Sc0000000	8583356	8583414	+	58	No gene assigned	No gene assigned	8583356	No gene assigned	NA	None	no	no	yes	no	0	0	0	0	0	0
366	Sc0000000	8587571	8587591	+	20	8587740	141	8587571	BL20535	NA	None	no	no	no	no	0	0	0	0	0	0
367	Sc0000000	8625643	8625678	+	35	8625607	149	8625644	BL62257	NA	None	yes	no	yes	no	0	0	2.96	0	0	0
368	Sc0000000	8694645	8694723	+	78	8694659	308	8694670	BL18756	4_1	None	no	no	no	yes	21.98	188.52	37.56	4.93	7.2	117.08
369	Sc0000000	8709510	8709511	+	1	8707749	2072	8709510	BL18756	NA	None	no	no	no	no	0	0	0	0	0	1.24
370	Sc0000000	8726817	8726820	+	3	8726789	107	8726817	BL08802	NA	None	no	no	yes	yes	0	1.82	0	0	0	0
371	Sc0000000	8727611	8727612	+	1	8727223	480	8727611	BL08802	NA	None	no	no	yes	no	1.33	0	0	0	0	0
372	Sc0000000	8731316	8731361	+	45	8731314	125	8731339	BL08802	4_4	embryo_high	no	no	yes	no	6.79	4.34	14.47	0	0	0
373	Sc0000000	8740737	8740804	+	67	8740214	658	8740769	BL62256	4_4	embryo_high	yes	no	no	no	10.43	63.41	31.52	0	0	0
374	Sc0000000	8751902	8751978	+	76	8751748	296	8751975	BL18108	4_4	embryo_high	no	no	yes	no	45.52	83.19	61.73	0	0	0
375	Sc0000000	8756759	8756773	+	14	8756816	26	8756768	BL05514	4_4	embryo_high	no	no	yes	no	0	2.38	39.63	0	0	0
376	Sc0000000	8762626	8762657	+	31	8762665	116	8762639	BL05514	3_4	32_cell	no	no	yes	no	45.17	1.38	1.49	0	0	0
377	Sc0000000	8766071	8766130	+	59	8765979	197	8766093	BL05514	4_0	fem_gonads	no	no	yes	no	2.1	2.22	1.59	0	0	28.52
378	Sc0000000	8772643	8772706	+	63	8772208	566	8772675	BL18737	4_4	embryo_high	no	no	yes	no	16.38	0	19.37	0	0	0
379	Sc0000000	8782358	8782436	+	78	8782142	355	8782383	BL05514	4_0	fem_gonads	no	no	yes	no	8.14	13.81	1.1	0	0	35.59
380	Sc0000000	8787377	8787467	+	90	8784437	3256	8787444	BL05514	NA	None	no	no	yes	no	0	2.53	4.91	0	0	0
381	Sc0000000	8787621	8787622	+	1	8784437	3256	8787621	BL05514	4_4	embryo_high	no	no	yes	no	9.29	0	1.38	0	0	0
382	Sc0000000	8800726	8800755	+	29	8800745	57	8800743	BL96590	2_3	ubiquitous	no	yes	yes	no	158.69	25.49	31.42	15.39	51.57	16.73
383	Sc0000000	8882964	8882982	+	18	8882961	52	8882964	BL21775	NA	None	no	no	no	yes	0	0	0	0	2.57	0
384	Sc0000000	8887256	8887258	+	2	8887178	174	8887257	BL21775	NA	None	no	no	yes	no	0	0	0	0	1.22	0
385	Sc0000000	8890632	8890690	+	58	8890931	467	8890632	BL84197	NA	None	no	no	yes	no	0	0	0	0	4.32	0
386	Sc0000000	8926394	8926414	+	20	8926391	225	8926404	BL09929	NA	None	yes	no	yes	no	0	0	0	0	3.66	0
387	Sc0000000	8942137	8942157	+	20	8942453	82	8942152	BL09476	2_0	None	no	no	yes	yes	0	0	1.1	1.43	8.63	6.34
388	Sc0000000	8970380	8970452	+	72	8970354	369	8970414	BL23367	2_3	ubiquitous	no	no	yes	no	211.23	118.75	239.53	61.77	68.99	20.53
389	Sc0000000	8970518	8970519	+	1	8970354	369	8970518	BL23367	NA	None	no	no	yes	no	0	0	0	0	0	0
390	Sc0000000	8970644	8970647	+	3	8970354	369	8970646	BL23367	NA	None	no	no	yes	no	0	0	1.72	0	0	0
391	Sc0000000	9012592	9012784	+	192	9012514	153	9012622	BL06741	2_1	ubiquitous	no	no	no	no	8.12	11.8	9.39	9.55	8.14	27.08
392	Sc0000000	9018836	9018837	+	1	9018518	855	9018836	BL06741	NA	None	no	no	yes	no	0	0	0	0	0	1.03
393	Sc0000000	9019734	9019735	+	1	9019726	1104	9019734	BL06741	NA	None	no	no	no	no	0	0	0	0	0	0
394	Sc0000000	9022011	9022013	+	2	9021674	774	9022012	BL06741	NA	None	no	no	yes	no	0	0	0	0	0	1.45
395	Sc0000000	9033685	9033686	+	1	9033694	664	9033685	BL14551	NA	None	no	no	yes	no	0	0	1.06	0	0	0
396	Sc0000000	9033925	9033973	+	48	9033703	655	9033957	BL14551	4_2	None	no	no	yes	no	4.69	1.95	8.28	4.08	0	8.75
397	Sc0000000	9057284	9057352	+	68	9057348	501	9057322	BL19116	0_0	hepatic	no	no	yes	no	0	0	0	0	16.8	0
398	Sc0000000	9062199	9062218	+	19	9062246	469	9062217	BL25666	4_4	embryo_high	no	no	yes	no	8.81	0	2.63	0	0	0
399	Sc0000000	9077925	9077926	+	1	9077929	96	9077925	BL18760	NA	None	no	no	no	no	0	0	0	0	0	0
400	Sc0000000	9083553	9083554	+	1	9083319	285	9083553	BL18762	NA	None	no	no	yes	no	0	0	0	0	0	1.44
401	Sc0000000	9166562	9166610	+	48	9166358	388	9166588	BL09188	3_1	None	no	yes	no	yes	13.64	42.45	19.53	8.32	14.88	113.83
402	Sc0000000	9167841	9167842	+	1	9167784	589	9167841	BL09188	NA	None	no	no	yes	no	0	0	0	0	0	2.39
403	Sc0000000	9178104	9178190	+	86	9177943	295	9178111	BL09185	4_2	None	no	no	no	no	16.96	21	16.73	6.16	2.69	12.96
404	Sc0000000	9223376	9223377	+	1	No gene assigned	No gene assigned	9223376	No gene assigned	NA	None	no	no	yes	no	0	0	0	0	0	0
405	Sc0000000	9226057	9226058	+	1	No gene assigned	No gene assigned	9226057	No gene assigned	NA	None	no	no	yes	no	0	0	0	0	0	0
406	Sc0000000	9244034	9244058	+	24	9244052	136	9244054	BL12312	2_3	ubiquitous	no	yes	yes	yes	259.3	46.57	44.3	69.24	35.69	43.35
407	Sc0000000	9253546	9253573	+	27	9253564	141	9253569	BL12312	1_1	None	no	yes	yes	no	3.34	30.84	4.94	40.69	54.98	11.04
408	Sc0000000	9273070	9273147	+	77	9272251	1257	9273112	BL12006	2_2	ubiquitous	no	no	no	no	116.25	40.4	102.84	100.66	78.76	43.56
409	Sc0000000	9274699	9274700	+	1	9274208	572	9274699	BL12006	NA	None	no	no	yes	no	0	0	0	0	0	0
410	Sc0000000	9294155	9294156	+	1	9294132	2182	9294155	BL12006	NA	None	no	no	yes	no	0	0	0	0	0	0
411	Sc0000000	9299379	9299464	+	85	9299416	107	9299419	BL00765	3_0	None	no	no	yes	no	0	45.69	6.98	48.19	12.94	146.72
412	Sc0000000	9322370	9322371	+	1	9322370	310	9322370	BL14178	NA	None	no	no	yes	yes	0	0	0	1.05	0	0
413	Sc0000000	9322566	9322635	+	69	9322412	268	9322623	BL14178	0_2	None	no	no	yes	no	9.45	0	0	44.01	77.72	6.72
414	Sc0000000	9358379	9358415	+	36	9358359	190	9358410	BL00557	NA	None	no	no	yes	no	0	0	0	0	3.78	0
415	Sc0000000	9378080	9378102	+	22	9378081	146	9378091	BL06035	NA	None	no	no	yes	yes	0	1.77	1.98	4.73	4.12	1.04
416	Sc0000000	9380320	9380321	+	1	9380463	63	9380320	BL06035	NA	None	no	no	yes	no	0	0	0	0	0	0
417	Sc0000000	9385171	9385172	+	1	No gene assigned	No gene assigned	9385171	No gene assigned	NA	None	no	no	yes	no	0	0	0	0	0	0
418	Sc0000000	9436398	9436401	+	3	9436213	254	9436398	BL14172	NA	None	no	yes	yes	no	0	0	0	0	0	0
419	Sc0000000	9447221	9447230	+	9	9446655	1047	9447221	BL14172	NA	None	no	no	yes	no	3.44	0	0	0	0	0
420	Sc0000000	9455637	9455710	+	73	9455577	311	9455672	BL18450	0_1	None	no	no	yes	no	5.59	0	0	6.64	79.18	0
421	Sc0000000	9456314	9456524	+	210	9456349	2785	9456378	BL18450	0_0	hepatic	no	no	yes	no	5.26	0	0	0	13.12	0
422	Sc0000000	9486725	9486729	+	4	9486718	89	9486725	BL34833	NA	None	no	no	yes	yes	0	2.14	0	0	0	0
423	Sc0000000	9495745	9495770	+	25	9495756	76	9495745	BL71000	NA	None	no	no	yes	no	0	2.16	3.27	0	0	0
424	Sc0000000	9501132	9501151	+	19	9501135	86	9501137	BL70999	NA	None	no	no	yes	no	0	0	1.57	1.76	2.24	0
425	Sc0000000	9503574	9503593	+	19	9503565	84	9503574	BL70999	NA	None	no	no	yes	no	1.06	0	2.74	1.28	0	0
426	Sc0000000	9510272	9510273	+	1	9510286	82	9510272	BL71004	NA	None	no	no	yes	no	0	1.23	0	0	0	0
427	Sc0000000	9513582	9513594	+	12	9513602	66	9513592	BL70999	NA	None	no	no	yes	no	1.47	1.2	3.77	1.8	1.08	2.02
428	Sc0000000	9596207	9596261	+	54	9596216	260	9596235	BL11652	2_2	ubiquitous	no	no	yes	no	51.38	15.7	58.25	49.73	54.8	17.28
429	Sc0000000	9627247	9627333	+	86	9627174	205	9627284	BL08829	3_4	32_cell	no	yes	no	no	1103.47	75.58	717.63	51.29	14.03	12.49
430	Sc0000000	9636039	9636040	+	1	9635968	191	9636039	BL08829	NA	None	no	no	no	no	0	0	1.14	0	0	0
431	Sc0000000	9640157	9640158	+	1	9639832	538	9640157	BL08829	NA	None	no	no	yes	no	0	0	0	0	0	0
432	Sc0000000	9657173	9657218	+	45	9656305	1008	9657173	BL15141	NA	None	no	no	yes	no	0	0	0	0	1.05	3.87
433	Sc0000000	9776400	9776547	+	147	9776281	317	9776510	BL96574	0_2	None	no	no	yes	no	0	0	0	6.78	4.67	0
434	Sc0000000	9778051	9778076	+	25	9778834	168	9778051	BL96574	0_4	neural_tube	yes	no	no	no	0	0	0	5.29	0	0
435	Sc0000000	9784483	9784484	+	1	9785203	86	9784483	BL96574	NA	None	no	no	yes	no	0	0	0	0	0	0
436	Sc0000000	9796196	9796209	+	13	9795943	347	9796208	BL96575	NA	None	no	no	yes	no	0	0	0	3.04	0	0
437	Sc0000000	9817969	9818052	+	83	9815731	2482	9818004	BL02716	4_4	embryo_high	no	no	yes	no	58.59	4.05	168.81	6.08	1.98	0
438	Sc0000000	9819971	9819972	+	1	No gene assigned	No gene assigned	9819971	No gene assigned	NA	None	no	no	yes	no	0	0	0	0	0	0
439	Sc0000000	9827892	9827907	+	15	9827739	449	9827894	BL06040	NA	None	no	no	yes	no	0	0	0	0	0	0
440	Sc0000000	9870798	9870803	+	5	9870822	64	9870802	BL03012	NA	None	yes	no	yes	no	4.91	0	0	0	0	0
441	Sc0000000	9919529	9919534	+	5	9919542	434	9919531	BL18736	4_1	None	no	no	yes	no	0	5.01	0	0	0	0
442	Sc0000000	9949234	9949292	+	58	9949190	1708	9949256	BL87139	0_0	hepatic	no	no	yes	no	0	1.14	0	0	8.79	0
443	Sc0000000	9991072	9991125	+	53	9990806	743	9991120	BL18736	0_1	None	no	no	yes	no	27.71	2.4	0	0	27.24	0
444	Sc0000000	10038203	10038233	+	30	10038225	29	10038226	BL15146	2_2	ubiquitous	no	yes	yes	no	29.89	35.18	12.18	26.87	22.42	37.1
445	Sc0000000	10176556	10176618	+	62	10176583	137	10176588	BL16917	0_0	hepatic	no	no	no	no	0	0	0	0	276.82	1.04
446	Sc0000000	10183573	10183624	+	51	10183652	64	10183623	BL16917	NA	None	no	no	yes	no	0	0	0	0	0	2.75
447	Sc0000000	10189066	10189110	+	44	10189065	168	10189101	BL16917	0_0	hepatic	no	no	yes	no	0	0	0	0	75.48	0
448	Sc0000000	10195699	10195702	+	3	10195975	64	10195699	BL16917	NA	None	no	no	yes	no	0	0	0	0	0	1.73
449	Sc0000000	10195924	10195927	+	3	10195975	64	10195926	BL16917	NA	None	no	no	yes	no	0	0	0	0	0	1.38
450	Sc0000000	10232299	10232346	+	47	10232309	291	10232345	BL96619	NA	None	no	no	yes	no	0	0	0	2.41	0	0
451	Sc0000000	10292244	10292265	+	21	10291532	1002	10292264	BL14883	NA	None	no	no	yes	no	0	0	0	1.82	0	0
452	Sc0000000	10292396	10292440	+	44	10291532	1002	10292423	BL14883	0_4	neural_tube	no	no	yes	no	0	0	0	10.14	0	0
453	Sc0000000	10313056	10313088	+	32	10313071	134	10313087	BL14883	NA	None	yes	no	yes	no	0	0	0	3.81	0	0
454	Sc0000000	433973	433974	-	1	433972	183	433973	BL80578	NA	None	no	no	no	no	0	0	0	0	0	0
455	Sc0000000	497503	497504	-	1	497459	147	497503	BL10673	NA	None	no	no	yes	no	0	0	0	0	0	0
456	Sc0000000	512245	512246	-	1	512178	273	512245	BL10673	NA	None	yes	no	no	no	0	0	0	1.05	0	0
457	Sc0000000	540256	540282	-	26	540146	328	540265	BL43132	2_2	ubiquitous	no	yes	no	no	20.23	8.16	6.79	26.24	40.82	6.42
458	Sc0000000	549075	549076	-	1	548888	478	549075	BL37673	NA	None	no	no	no	no	0	0	0	0	0	0
459	Sc0000000	549429	549430	-	1	548888	478	549429	BL37673	NA	None	no	no	no	no	0	0	0	0	0	0
460	Sc0000000	613773	613774	-	1	613687	133	613773	BL07583	NA	None	no	no	no	no	0	0	0	0	0	0
461	Sc0000000	614506	614513	-	7	614307	188	614508	BL07583	4_1	None	no	no	yes	yes	0	7.44	0	1.84	0	0
462	Sc0000000	621934	621987	-	53	620864	1252	621985	BL11653	NA	None	no	no	no	no	0	0	0	0	0	3.04
463	Sc0000000	622566	622567	-	1	622512	61	622566	BL11653	NA	None	no	no	yes	no	0	0	0	0	0	1.03
464	Sc0000000	627243	627395	-	152	627197	153	627344	BL11653	2_2	ubiquitous	no	no	no	no	5.32	12.71	4.88	68.6	17.44	26.24
465	Sc0000000	719372	719380	-	8	No gene assigned	No gene assigned	719379	No gene assigned	NA	None	no	yes	yes	no	0	0	0	0	2.56	0
466	Sc0000000	814206	814207	-	1	813189	704	814206	BL09814	NA	None	no	no	no	no	0	0	0	0	0	0
467	Sc0000000	830475	830476	-	1	829863	7	830475	BL17875	NA	None	no	no	yes	no	0	0	0	0	0	0
468	Sc0000000	858361	858363	-	2	858889	2799	858362	BL19120	NA	None	no	no	no	no	0	0	0	0	0	2.81
469	Sc0000000	862374	862385	-	11	861317	474	862384	BL19120	NA	None	no	no	no	no	0	2.87	2.14	0	0	2.76
470	Sc0000000	884706	884756	-	50	884622	117	884738	BL13589	4_3	late_embryo	no	no	yes	no	2.18	4.01	5.53	1.35	0	2.6
471	Sc0000000	902034	902060	-	26	No gene assigned	No gene assigned	902059	No gene assigned	4_4	embryo_high	no	no	no	no	0	0	8.85	0	0	0
472	Sc0000000	902600	902606	-	6	No gene assigned	No gene assigned	902604	No gene assigned	NA	None	no	no	no	no	0	0	3.74	0	0	0
473	Sc0000000	911011	911022	-	11	910967	174	911019	BL06968	NA	None	no	yes	no	yes	2.48	0	3.36	3.81	0	0
474	Sc0000000	975015	975016	-	1	975854	646	975015	BL48406	NA	None	no	no	yes	no	0	0	0	0	0	0
475	Sc0000000	1206103	1206109	-	6	1204066	1457	1206108	BL18738	NA	None	no	no	yes	no	0	1.69	0	0	0	1.99
476	Sc0000000	1248337	1248338	-	1	1246833	3178	1248337	BL16278	NA	None	no	no	yes	no	0	0	0	0	0	0
477	Sc0000000	1248556	1248557	-	1	1246833	3178	1248556	BL16278	NA	None	no	no	no	no	0	0	0	0	0	0
478	Sc0000000	1259761	1259767	-	6	1259646	111	1259766	BL16278	NA	None	no	no	yes	no	3.86	0	0	0	0	0
479	Sc0000000	1290532	1290533	-	1	1290419	132	1290532	BL16278	NA	None	no	no	no	no	0	0	1.06	0	0	0
480	Sc0000000	1306459	1306554	-	95	1306387	167	1306521	BL16278	3_3	None	no	no	yes	yes	525.14	229.55	653.76	29.28	21.92	69.83
481	Sc0000000	1310936	1310943	-	7	1310840	4579	1310942	BL33043	4_4	embryo_high	no	no	yes	no	0	0	7.2	0	0	0
482	Sc0000000	1405772	1405773	-	1	1404789	210	1405772	BL08793	NA	None	no	no	no	no	0	0	0	0	0	0
483	Sc0000000	1411983	1412096	-	113	1411938	218	1412059	BL08793	2_0	None	no	no	yes	no	3.26	0	0	13.2	31.86	29.32
484	Sc0000000	1462802	1462825	-	23	1462763	49	1462806	BL24940	3_2	ubiquitous	no	no	no	no	45.87	44.22	40.58	37.58	34.54	162.93
485	Sc0000000	1471550	1471551	-	1	No gene assigned	No gene assigned	1471550	No gene assigned	NA	None	no	no	no	no	0	0	0	0	0	0
486	Sc0000000	1480747	1480794	-	47	1480646	87	1480758	BL02687	NA	None	no	no	no	no	0	0	0	1.74	1.55	0
487	Sc0000000	1546061	1546127	-	66	1545984	309	1546093	BL22797	4_2	None	no	yes	yes	no	91.58	300.37	434.23	29.56	40.01	214.28
488	Sc0000000	1563753	1563855	-	102	1563469	225	1563790	BL20533	3_4	32_cell	no	no	yes	no	109.4	0	0	0	0	0
489	Sc0000000	1606382	1606437	-	55	1606325	148	1606405	BL07584	2_2	ubiquitous	no	no	yes	no	133.34	71.46	38.06	222.09	28.8	68.76
490	Sc0000000	1618430	1618656	-	226	1618384	156	1618528	BL10677	4_1	None	no	no	yes	no	0	2.82	20.78	0	1.75	8.77
491	Sc0000000	1619818	1619878	-	60	1619778	231	1619856	BL95002	4_3	late_embryo	no	no	no	no	0	1.47	11.15	0	1.74	3.44
492	Sc0000000	1620780	1620943	-	163	1620731	211	1620790	BL95002	4_4	embryo_high	no	no	no	no	0	0	12.06	0	0	0
493	Sc0000000	1621844	1621870	-	26	1621674	312	1621869	BL95002	4_3	late_embryo	no	no	no	no	0	2.94	6.1	0	0	2.34
494	Sc0000000	1621971	1621972	-	1	1621674	312	1621971	BL95002	NA	None	no	no	yes	no	0	0	1.46	0	0	0
495	Sc0000000	1623362	1623426	-	64	1623339	6	1623387	BL95002	4_2	None	no	no	yes	yes	15.89	66.75	64.32	5.96	7.59	42.82
496	Sc0000000	1633754	1633755	-	1	1632761	1151	1633754	BL06743	NA	None	no	no	no	no	0	0	0	0	0	0
497	Sc0000000	1638931	1638973	-	42	1638828	148	1638948	BL06743	1_1	None	no	no	no	no	5.93	2.28	0	1.92	32.72	7.06
498	Sc0000000	1732611	1732645	-	34	1732468	505	1732624	BL24569	2_2	ubiquitous	no	yes	yes	yes	6.11	14.99	3.24	17.9	6.37	9.23
499	Sc0000000	1808642	1808768	-	126	1808573	1044	1808665	BL12289	4_4	embryo_high	no	no	no	no	0	0	5.31	0	0	0
500	Sc0000000	1809079	1809248	-	169	1808573	1044	1809166	BL12289	4_4	embryo_high	no	no	no	no	149.13	0	465.6	8.95	0	0
501	Sc0000000	1817118	1817119	-	1	1816475	4074	1817118	BL01409	NA	None	no	no	yes	no	0	0	1.22	0	0	0
502	Sc0000000	1829349	1829372	-	23	1829302	108	1829355	BL14546	4_4	embryo_high	no	no	no	no	1.66	0	13.31	0	0	0
503	Sc0000000	1830045	1830046	-	1	1829302	108	1830045	BL14546	NA	None	no	yes	yes	no	0	0	0	1.35	0	0
504	Sc0000000	1833090	1833169	-	79	1832976	103	1833168	BL14546	NA	None	no	no	no	no	4.44	0	0	0	0	0
505	Sc0000000	1843057	1843118	-	61	1842990	206	1843061	BL14546	3_4	32_cell	no	no	yes	no	17.06	0	0	0	0	0
506	Sc0000000	1861487	1861488	-	1	1861960	10343	1861487	BL14546	3_4	32_cell	yes	no	yes	no	8.83	0	1.06	0	0	0
507	Sc0000000	1862011	1862013	-	2	1861960	10343	1862012	BL14546	NA	None	no	no	no	no	0	0	0	4.01	0	0
508	Sc0000000	1862246	1862265	-	19	1861960	10343	1862246	BL14546	NA	None	no	no	no	no	0	0	0	2.31	0	0
509	Sc0000000	1870797	1870798	-	1	1861960	10343	1870797	BL14546	NA	None	no	no	yes	no	0	0	0	0	0	0
510	Sc0000000	1872923	1873022	-	99	1872666	3052	1872947	BL14546	NA	None	no	no	no	no	0	0	0	1.05	0	0
511	Sc0000000	1873123	1873264	-	141	1872666	3052	1873177	BL14546	0_4	neural_tube	no	no	yes	no	1.52	0	0	17.38	0	0
512	Sc0000000	1900355	1900376	-	21	1900296	68	1900364	BL14546	NA	None	no	yes	no	no	0	0	0	2.41	0	0
513	Sc0000000	1910560	1910668	-	108	1910445	209	1910653	BL14546	0_4	neural_tube	no	no	yes	no	0	0	0	25.38	0	0
514	Sc0000000	1926924	1926925	-	1	1927212	98	1926924	BL14546	NA	None	no	no	yes	no	0	0	0	1.05	0	0
515	Sc0000000	1927146	1927155	-	9	1927212	98	1927146	BL14546	NA	None	no	no	yes	no	0	0	0	1.54	0	0
516	Sc0000000	1927326	1927369	-	43	1927212	98	1927340	BL14546	0_4	neural_tube	no	no	no	no	0	0	0	25.5	0	0
517	Sc0000000	1933346	1933347	-	1	1932853	723	1933346	BL11265	NA	None	no	no	yes	no	0	0	0	2.28	0	0
518	Sc0000000	1933486	1933525	-	39	1932853	723	1933510	BL11265	0_4	neural_tube	no	no	yes	no	0	0	0	10.44	0	0
519	Sc0000000	1936531	1936599	-	68	1932853	4410	1936598	BL11265	0_4	neural_tube	no	no	yes	no	0	0	0	15.5	0	0
520	Sc0000000	1937267	1937344	-	77	1937181	1081	1937291	BL11265	0_4	neural_tube	yes	no	yes	no	0	0	0	47.66	0	0
521	Sc0000000	1941770	1941826	-	56	1941317	525	1941770	BL01497	NA	None	no	no	no	no	0	0	0	1.96	0	0
522	Sc0000000	1981981	1982094	-	113	1981580	601	1982033	BL02690	0_4	neural_tube	yes	no	yes	no	0	0	0	86.6	1.99	0
523	Sc0000000	1982768	1982781	-	13	1982631	488	1982780	BL02690	NA	None	no	no	yes	no	0	0	0	3.47	0	0
524	Sc0000000	1983440	1983548	-	108	1983372	751	1983461	BL02690	0_4	neural_tube	no	no	no	no	0	0	0	5.11	0	0
525	Sc0000000	1983707	1983708	-	1	1983372	751	1983707	BL02690	NA	None	no	no	yes	no	0	0	0	1.35	0	0
526	Sc0000000	1983867	1983868	-	1	1983372	751	1983867	BL02690	NA	None	no	no	yes	no	0	0	0	1.05	0	0
527	Sc0000000	1997133	1997140	-	7	1996736	460	1997133	BL01497	NA	None	no	no	no	no	0	0	0	1.53	0	0
528	Sc0000000	1997388	1997389	-	1	1996736	460	1997388	BL01497	NA	None	no	yes	yes	no	0	0	0	1.05	0	0
529	Sc0000000	2003714	2003798	-	84	2003692	379	2003761	BL01142	0_4	neural_tube	yes	no	yes	no	0	0	0	18.33	0	0
530	Sc0000000	2004054	2004065	-	11	2003692	379	2004054	BL01142	NA	None	no	no	no	no	0	0	0	1.53	0	0
531	Sc0000000	2014394	2014395	-	1	2014014	627	2014394	BL02747	NA	None	no	no	no	no	0	0	0	0	0	0
532	Sc0000000	2014593	2014635	-	42	2014014	627	2014593	BL02747	NA	None	no	no	no	no	0	0	0	0	0	0
533	Sc0000000	2015187	2015188	-	1	2014014	2031	2015187	BL02747	NA	None	no	no	yes	no	0	0	0	0	0	0
534	Sc0000000	2127035	2127133	-	98	No gene assigned	No gene assigned	2127128	No gene assigned	0_4	neural_tube	no	no	no	no	0	0	0	15.92	0	0
535	Sc0000000	2147780	2147894	-	114	2147403	639	2147785	BL22794	0_4	neural_tube	no	no	yes	no	0	0	0	5.61	0	0
536	Sc0000000	2153172	2153173	-	1	2152696	35	2153172	BL22794	NA	None	no	no	no	no	0	0	0	0	0	0
537	Sc0000000	2157126	2157127	-	1	2156882	304	2157126	BL22794	NA	None	no	no	no	no	0	0	0	0	0	0
538	Sc0000000	2162961	2163034	-	73	2162750	744	2163033	BL01764	NA	None	no	no	yes	no	0	0	0	2.71	0	0
539	Sc0000000	2172317	2172345	-	28	2171788	1288	2172317	BL11259	0_4	neural_tube	no	no	yes	no	0	0	0	5.58	0	0
540	Sc0000000	2172736	2172737	-	1	2171788	1288	2172736	BL11259	NA	None	no	no	no	no	0	0	0	0	0	0
541	Sc0000000	2210668	2210669	-	1	2210540	182	2210668	BL11259	NA	None	no	no	yes	no	0	0	0	2.28	0	0
542	Sc0000000	2223142	2223151	-	9	2222658	484	2223150	BL11262	NA	None	no	no	yes	no	0	0	0	1.82	0	0
543	Sc0000000	2305949	2305950	-	1	2305389	624	2305949	BL06042	NA	None	no	no	yes	no	0	0	0	1.96	0	0
544	Sc0000000	2507777	2507778	-	1	2507687	109	2507777	BL01495	4_0	fem_gonads	no	no	yes	no	0	3.23	1.14	0	0	5.34
545	Sc0000000	2509993	2510061	-	68	2509911	175	2510023	BL01495	4_1	None	no	yes	yes	yes	1.29	53.1	25.2	4.69	12.79	53.02
546	Sc0000000	2524208	2524209	-	1	2524448	161	2524208	BL09186	NA	None	no	no	yes	no	0	0	0	0	0	0
547	Sc0000000	2524653	2524675	-	22	2524448	586	2524656	BL09186	4_0	fem_gonads	no	no	yes	yes	0	16.22	4.07	0	1.71	17.57
548	Sc0000000	2525233	2525234	-	1	2524448	586	2525233	BL09186	NA	None	yes	no	no	no	0	0	0	0	0	0
549	Sc0000000	2550498	2550499	-	1	2548558	2202	2550498	BL14550	NA	None	no	no	no	no	1.71	0	1.22	0	0	0
550	Sc0000000	2550777	2550794	-	17	2548548	2365	2550777	BL14550	NA	None	no	no	no	no	2.36	0	1.64	0	0	0
551	Sc0000000	2584932	2584963	-	31	2584887	62	2584932	BL82040	2_0	None	yes	no	yes	no	1.86	8.84	0	0	5.51	3.03
552	Sc0000000	2614501	2614535	-	34	2614290	227	2614504	BL19118	0_2	None	no	no	no	no	0	0	0	15.17	14.73	1.25
553	Sc0000000	2621350	2621425	-	75	2621281	101	2621351	BL19118	4_4	embryo_high	no	yes	no	no	1.57	2.37	12.24	0	0	0
554	Sc0000000	2625599	2625680	-	81	2625162	496	2625612	BL19118	3_2	ubiquitous	no	no	no	yes	7.65	6.65	29.78	6.73	13.42	15.18
555	Sc0000000	2948316	2948320	-	4	No gene assigned	No gene assigned	2948316	No gene assigned	NA	None	no	no	yes	no	0	0	0	0	0	1.25
556	Sc0000000	3017631	3017641	-	10	3017587	67	3017631	BL96592	NA	None	no	no	no	no	0	0	0	0	1.05	0
557	Sc0000000	3097343	3097344	-	1	3097303	91	3097343	BL96598	NA	None	no	no	no	no	0	0	0	0	0	0
558	Sc0000000	3137330	3137331	-	1	3137223	150	3137330	BL96605	NA	None	no	no	no	no	0	0	0	0	0	0
559	Sc0000000	3205241	3205242	-	1	3205161	260	3205241	BL96614	NA	None	no	no	no	no	0	0	0	0	1.02	0
560	Sc0000000	3217865	3217974	-	109	3217732	177	3217916	BL96614	0_0	hepatic	no	no	yes	no	16.36	0	0	0	234.71	1.6
561	Sc0000000	3279245	3279272	-	27	3279174	94	3279271	BL73418	2_1	ubiquitous	no	no	yes	yes	2.8	19.1	2.31	3.06	5.64	4.33
562	Sc0000000	3311828	3311829	-	1	3310998	1567	3311828	BL00763	NA	None	no	no	yes	no	0	0	0	0	0	1.1
563	Sc0000000	3314906	3314939	-	33	3314863	275	3314924	BL00763	2_2	ubiquitous	no	yes	yes	yes	6.76	4.82	7.44	28.81	19.26	10.52
564	Sc0000000	3322757	3322758	-	1	3320180	2957	3322757	BL02686	NA	None	no	no	no	no	0	0	0	0	0	0
565	Sc0000000	3324944	3324945	-	1	3324871	73	3324944	BL02686	NA	None	no	no	no	no	0	0	0	0	0	1.37
566	Sc0000000	3332024	3332163	-	139	3331948	177	3332115	BL02686	3_2	ubiquitous	no	yes	yes	yes	135.35	287.13	156.35	77.49	89.71	406.87
567	Sc0000000	3361242	3361259	-	17	3361170	149	3361253	BL22796	2_2	ubiquitous	no	yes	yes	no	17.68	24.01	8.08	23.12	19.09	17.04
568	Sc0000000	3375118	3375119	-	1	3374967	371	3375118	BL18445	NA	None	no	no	yes	no	0	0	0	0	0	1.51
569	Sc0000000	3375824	3375863	-	39	3375657	250	3375861	BL18445	NA	None	no	no	no	no	1.39	4.43	0	0	1.51	4.5
570	Sc0000000	3398934	3398945	-	11	3398732	496	3398944	BL18445	NA	None	no	no	yes	no	0	2.35	0	0	0	2.55
571	Sc0000000	3399050	3399191	-	141	3398732	496	3399099	BL18445	4_0	fem_gonads	no	no	no	no	0	7.87	0	1.26	0	11.62
572	Sc0000000	3399268	3399453	-	185	3398732	496	3399294	BL18445	3_2	ubiquitous	no	no	yes	no	33.43	81.88	33.97	20.05	23.67	79.45
573	Sc0000000	3399601	3399614	-	13	3398732	496	3399602	BL18445	NA	None	no	yes	no	no	2.36	2.21	4.83	0	0	2.62
574	Sc0000000	3404864	3404891	-	27	3404782	267	3404864	BL09816	3_4	32_cell	no	no	no	no	38.65	0	0	0	0	0
575	Sc0000000	3433854	3433868	-	14	3433737	47	3433854	BL10675	4_0	fem_gonads	no	no	no	no	0	2.7	0	0	0	8.13
576	Sc0000000	3477364	3477378	-	14	3476201	3984	3477377	BL86477	NA	None	no	no	yes	no	0	0	1.07	2.12	0	0
577	Sc0000000	3643265	3643269	-	4	3643214	3783	3643265	BL04776	NA	None	yes	no	yes	no	1.52	0	0	0	1.38	0
578	Sc0000000	3659009	3659027	-	18	3658936	86	3659011	BL21769	2_2	ubiquitous	no	yes	yes	no	6.4	9.56	23.74	10.43	15.03	4.65
579	Sc0000000	3696198	3696209	-	11	3696121	96	3696201	BL11261	3_3	None	no	no	no	no	46.06	20.45	118.61	8.67	27.79	27.74
580	Sc0000000	3722123	3722126	-	3	3722002	123	3722125	BL01411	NA	None	yes	no	yes	no	0	0	0	0	0	4.23
581	Sc0000000	3722855	3722860	-	5	3722812	132	3722859	BL01411	NA	None	no	no	yes	no	0	0	0	0	1.07	2.55
582	Sc0000000	3723917	3724045	-	128	3723818	225	3723945	BL01411	4_0	fem_gonads	no	no	no	no	0	5.47	5.59	1.17	8.97	51.78
583	Sc0000000	3726461	3726462	-	1	3726360	412	3726461	BL01411	NA	None	no	no	no	no	0	0	0	0	0	0
584	Sc0000000	3726536	3726677	-	141	3726565	135	3726612	BL01411	2_1	ubiquitous	no	no	no	no	31.19	274.92	123.64	201.36	169.9	1407.08
585	Sc0000000	3845131	3845137	-	6	3845024	139	3845136	BL15142	NA	None	yes	no	yes	yes	0	0	0	0	0	0
586	Sc0000000	3857547	3857559	-	12	3857473	72	3857550	BL18447	4_1	None	no	no	yes	no	0	67.59	0	0	0	0
587	Sc0000000	3894891	3894892	-	1	3894820	182	3894891	BL18447	NA	None	no	no	no	no	0	0	0	0	0	0
588	Sc0000000	3899870	3899871	-	1	3899799	182	3899870	BL18447	NA	None	yes	no	yes	no	0	0	0	0	0	0
589	Sc0000000	3902270	3902271	-	1	3902115	229	3902270	BL18447	NA	None	no	no	yes	no	0	0	0	0	0	0
590	Sc0000000	3932878	3932879	-	1	3932812	151	3932878	BL18447	NA	None	no	no	no	no	0	0	0	0	1.18	0
591	Sc0000000	3936307	3936445	-	138	3936173	231	3936385	BL18447	1_0	None	no	no	no	no	48.04	0	44.85	0	191.54	3.02
592	Sc0000000	3980609	3980637	-	28	3980438	148	3980614	BL06036	2_1	ubiquitous	no	yes	no	no	2.64	6.96	1.74	4.26	2.12	4.48
593	Sc0000000	3988977	3988978	-	1	3988801	190	3988977	BL19115	NA	None	no	no	no	no	0	0	0	0	0	0
594	Sc0000000	3999749	3999779	-	30	3999700	90	3999758	BL10679	NA	None	no	no	no	no	0	0	0	0	1.58	1.32
595	Sc0000000	4012092	4012113	-	21	4012024	84	4012100	BL09445	3_2	ubiquitous	no	yes	yes	no	49.6	161.31	30.27	54.99	31.39	156.62
596	Sc0000000	4024380	4024407	-	27	4024333	160	4024393	BL06738	3_3	None	no	yes	yes	yes	32.97	15.66	75.11	4.69	9.38	12.9
597	Sc0000000	4040309	4040310	-	1	No gene assigned	No gene assigned	4040309	No gene assigned	NA	None	no	no	yes	no	0	0	0	0	0	0
598	Sc0000000	4153539	4153543	-	4	4153436	93	4153542	BL82014	4_0	fem_gonads	yes	no	yes	no	0	0	0	0	0	5.18
599	Sc0000000	4241799	4241876	-	77	4241622	216	4241871	BL18109	4_0	fem_gonads	no	no	no	no	0	12.89	0	0	0	5.45
600	Sc0000000	4247573	4247603	-	30	4246867	152	4247573	BL06970	NA	None	no	no	no	no	0	0	0	0	2.24	0
601	Sc0000000	4258541	4258557	-	16	4258167	572	4258546	BL01144	1_2	None	no	yes	no	no	15.72	0	2.57	8.11	21.32	6.74
602	Sc0000000	4277231	4277234	-	3	4276955	261	4277231	BL29487	NA	None	yes	yes	no	no	0	0	0	0	4.39	0
603	Sc0000000	4290680	4290712	-	32	No gene assigned	No gene assigned	4290687	No gene assigned	0_0	hepatic	no	yes	no	no	0	0	0	0	42.75	0
604	Sc0000000	4407128	4407178	-	50	4406720	484	4407171	BL02344	NA	None	no	no	no	no	0	0	0	0	0	0
605	Sc0000000	4416460	4416508	-	48	4416105	433	4416484	BL24572	4_4	embryo_high	no	no	yes	no	3.99	9.01	9.23	0	2.65	0
606	Sc0000000	4418415	4418416	-	1	4417741	765	4418415	BL68872	NA	None	no	no	no	no	0	0	0	0	0	0
607	Sc0000000	4459956	4459957	-	1	No gene assigned	No gene assigned	4459956	No gene assigned	NA	None	no	no	yes	no	0	0	0	0	0	0
608	Sc0000000	4483831	4483832	-	1	4483766	142	4483831	BL18449	NA	None	no	no	yes	yes	0	0	0	0	0	0
609	Sc0000000	4496419	4496420	-	1	No gene assigned	No gene assigned	4496419	No gene assigned	NA	None	no	no	no	no	0	0	0	0	0	0
610	Sc0000000	4661775	4661776	-	1	No gene assigned	No gene assigned	4661775	No gene assigned	NA	None	yes	no	yes	no	0	0	0	0	0	0
611	Sc0000000	4714987	4714988	-	1	4711615	3750	4714987	BL03356	NA	None	no	no	no	no	0	0	0	0	0	1.44
612	Sc0000000	4721886	4721934	-	48	4721843	71	4721900	BL03356	2_1	ubiquitous	no	yes	yes	yes	115.14	304.23	142.83	158.97	240.13	582.73
613	Sc0000000	4733807	4733808	-	1	No gene assigned	No gene assigned	4733807	No gene assigned	NA	None	no	no	yes	no	0	0	0	0	0	0
614	Sc0000000	4735063	4735064	-	1	4734862	271	4735063	BL24776	NA	None	no	no	yes	no	0	0	0	0	0	0
615	Sc0000000	4735597	4735598	-	1	4735351	269	4735597	BL24776	NA	None	no	no	no	no	0	0	0	0	0	0
616	Sc0000000	4742366	4742367	-	1	No gene assigned	No gene assigned	4742366	No gene assigned	NA	None	no	no	no	no	0	0	0	0	0	0
617	Sc0000000	4744863	4744864	-	1	4744751	745	4744863	BL24776	NA	None	yes	no	yes	no	0	0	0	0	0	0
618	Sc0000000	4745014	4745180	-	166	4744936	315	4745128	BL24776	0_0	hepatic	no	no	yes	no	3.33	0	0	0	40.77	0
619	Sc0000000	4806533	4806534	-	1	4806460	240	4806533	BL24568	0_4	neural_tube	yes	no	no	no	0	0	0	10.23	0	0
620	Sc0000000	4809365	4809387	-	22	4809243	141	4809375	BL24568	4_4	embryo_high	no	no	no	no	8.91	0	26.49	2.48	0	0
621	Sc0000000	4827856	4827901	-	45	4827813	99	4827890	BL24568	3_4	32_cell	no	no	yes	no	60.13	0	2.84	2.19	4.94	0
622	Sc0000000	4832515	4832528	-	13	4832468	114	4832518	BL24568	4_0	fem_gonads	no	no	yes	yes	0	4.84	0	0	0	15.92
623	Sc0000000	4843387	4843429	-	42	4843225	171	4843387	BL14882	NA	None	no	no	no	no	0	0	0	0	0	0
624	Sc0000000	5023359	5023373	-	14	5023301	59	5023368	BL35903	NA	None	no	yes	yes	no	0	2.16	0	0	0	2.41
625	Sc0000000	5165429	5165444	-	15	5165293	217	5165438	BL14547	2_1	ubiquitous	no	yes	yes	yes	12.91	12.65	12.05	13.75	15.76	39.09
626	Sc0000000	5203613	5203718	-	105	5203478	270	5203652	BL01414	2_2	ubiquitous	no	yes	no	no	65.95	115.79	46.95	78.23	99.52	54.76
627	Sc0000000	5221836	5221911	-	75	5221758	145	5221894	BL18135	2_1	ubiquitous	no	yes	yes	yes	8.65	52.22	8.79	14.62	25.43	27.18
628	Sc0000000	5287643	5287681	-	38	5286646	1039	5287680	BL03354	NA	None	no	no	no	no	4.18	1.11	0	0	0	0
629	Sc0000000	5287948	5287968	-	20	5287847	302	5287965	BL03354	3_1	None	no	no	yes	no	5.12	2.78	2.38	0	4.07	7.73
630	Sc0000000	5291407	5291482	-	75	5291286	211	5291407	BL03354	NA	None	no	no	no	no	0	0	0	0	1.72	0
631	Sc0000000	5350483	5350494	-	11	5350391	96	5350483	BL18757	NA	None	no	no	no	no	1.57	0	0	0	0	0
632	Sc0000000	5354748	5354763	-	15	5354571	258	5354748	BL14179	4_4	embryo_high	no	no	no	no	7.17	0	2.93	0	0	0
633	Sc0000000	5354960	5355023	-	63	5354935	124	5354987	BL14179	4_4	embryo_high	no	no	yes	no	76.7	0	149.63	0	2.96	0
634	Sc0000000	5402624	5402648	-	24	5402518	269	5402641	BL12284	4_2	None	no	yes	yes	yes	5.81	40.83	19.1	4.53	4.78	24.57
635	Sc0000000	5476726	5476790	-	64	5476254	714	5476774	BL08799	0_4	neural_tube	no	no	yes	no	0	0	0	8.69	0	0
636	Sc0000000	5483346	5483458	-	112	5483248	338	5483346	BL08799	0_4	neural_tube	no	no	yes	no	0	0	0	6.85	0	0
637	Sc0000000	5518463	5518515	-	52	5518410	331	5518467	BL01146	0_4	neural_tube	no	no	no	no	0	0	0	59.62	0	0
638	Sc0000000	5604173	5604179	-	6	5603359	973	5604177	BL01416	4_3	late_embryo	no	no	yes	no	1.14	65.82	2.51	0	0	0
639	Sc0000000	5611804	5611805	-	1	5611760	113	5611804	BL01416	NA	None	no	no	no	no	0	0	0	0	0	0
640	Sc0000000	5617800	5617802	-	2	5617695	246	5617800	BL01416	0_0	hepatic	no	no	no	no	0	0	0	0	9.47	0
641	Sc0000000	5617925	5617926	-	1	5617695	246	5617925	BL01416	NA	None	no	no	yes	no	0	0	0	0	0	0
642	Sc0000000	5654292	5654419	-	127	5654136	327	5654314	BL22790	1_1	None	no	no	yes	no	10.12	36.58	5.51	20.91	252.68	9.5
643	Sc0000000	5680732	5680733	-	1	5676110	6749	5680732	BL10010	NA	None	no	no	yes	no	0	0	0	0	0	0
644	Sc0000000	5682825	5682826	-	1	5676110	6749	5682825	BL10010	NA	None	no	no	no	no	0	0	0	0	0	0
645	Sc0000000	5686414	5686416	-	2	5684244	2213	5686414	BL10010	NA	None	no	no	yes	no	0	0	0	0	1.05	1.04
646	Sc0000000	5689896	5689963	-	67	5689834	175	5689949	BL10010	3_2	ubiquitous	no	yes	no	no	201.64	75.68	31.94	27.32	40.45	43.31
647	Sc0000000	5702631	5702670	-	39	5702587	72	5702661	BL01009	1_0	None	no	yes	yes	no	0	0	2.57	1.22	8.47	1.58
648	Sc0000000	5715637	5715679	-	42	5715381	359	5715646	BL04782	4_2	None	no	yes	yes	no	11.36	56.43	7.46	1.43	8.73	5.92
649	Sc0000000	5727828	5727829	-	1	No gene assigned	No gene assigned	5727828	No gene assigned	NA	None	no	no	no	no	0	0	0	0	0	0
650	Sc0000000	5739902	5739910	-	8	5739638	368	5739902	BL87787	NA	None	no	no	no	no	0	0	1.32	0	0	0
651	Sc0000000	5754857	5754858	-	1	5754713	286	5754857	BL09472	NA	None	no	no	no	no	0	0	0	0	0	0
652	Sc0000000	5762818	5762819	-	1	5762874	78	5762818	BL21536	NA	None	no	no	no	no	0	0	0	0	0	0
653	Sc0000000	5773964	5774202	-	238	5773811	386	5774021	BL21536	NA	None	no	no	no	no	2.73	0	0	4.93	3.2	2.33
654	Sc0000000	5775258	5775305	-	47	5775120	220	5775302	BL21536	2_2	ubiquitous	yes	no	yes	no	44.33	222.51	39.61	223.76	51.97	38.04
655	Sc0000000	5787423	5787435	-	12	5787368	63	5787431	BL18761	NA	None	no	no	yes	yes	1.05	1.25	0	0	2.73	0
656	Sc0000000	5789908	5789909	-	1	No gene assigned	No gene assigned	5789908	No gene assigned	NA	None	no	no	no	no	0	0	0	0	0	0
657	Sc0000000	5840512	5840513	-	1	5839410	1033	5840512	BL65832	NA	None	no	no	no	no	1.9	0	2.89	0	0	0
658	Sc0000000	5883367	5883370	-	3	5882386	1569	5883367	BL96572	NA	None	no	no	no	no	0	1.55	0	0	0	0
659	Sc0000000	5887760	5887761	-	1	5886783	168	5887760	BL96573	NA	None	no	no	yes	no	0	0	0	0	0	0
660	Sc0000000	5889169	5889170	-	1	5888824	205	5889169	BL96573	NA	None	no	no	no	no	0	0	0	0	0	0
661	Sc0000000	5909766	5909767	-	1	5909668	189	5909766	BL06971	NA	None	no	yes	no	no	0	0	0	0	0	0
662	Sc0000000	5923437	5923461	-	24	5923321	446	5923453	BL00559	NA	None	no	yes	no	no	0	0	0	4.82	0	0
663	Sc0000000	5938879	5938880	-	1	5938618	321	5938879	BL12001	NA	None	yes	no	yes	no	0	0	0	0	0	0
664	Sc0000000	5953382	5953384	-	2	5952625	2023	5953382	BL16280	NA	None	no	no	no	no	0	0	0	0	0	2.13
665	Sc0000000	5972625	5972795	-	170	5972359	413	5972746	BL16280	3_2	ubiquitous	no	no	yes	no	130.12	445.77	210.85	89.9	82.05	316.03
666	Sc0000000	5995362	5995485	-	123	5994379	1089	5995422	BL10011	3_2	ubiquitous	no	no	yes	no	53.31	95.26	45.51	19.64	30.43	39.61
667	Sc0000000	6071929	6071984	-	55	6071642	372	6071929	BL18452	NA	None	yes	yes	no	no	4.36	0	0	1.05	0	0
668	Sc0000000	6137648	6137649	-	1	6137566	110	6137648	BL01148	NA	None	no	no	yes	no	0	0	0	0	0	1.03
669	Sc0000000	6140403	6140457	-	54	6140338	100	6140411	BL01148	3_2	ubiquitous	no	no	no	no	21.21	35.77	26.85	14.31	7.96	45.38
670	Sc0000000	6245096	6245137	-	41	6244990	153	6245096	BL08792	NA	None	no	no	yes	no	0	2.92	0	0	1.24	0
671	Sc0000000	6277157	6277158	-	1	6276329	970	6277157	BL10000	NA	None	no	no	yes	no	0	0	0	0	0	0
672	Sc0000000	6277286	6277287	-	1	6276329	970	6277286	BL10000	NA	None	no	no	no	no	0	0	0	0	0	0
673	Sc0000000	6283135	6283176	-	41	6283035	399	6283135	BL10000	0_4	neural_tube	no	no	no	no	0	3.85	0	5.76	0	0
674	Sc0000000	6290654	6290776	-	122	6290605	359	6290766	BL10000	1_3	None	no	no	yes	no	0	6.85	4.45	10.46	3.76	0
675	Sc0000000	6292762	6292783	-	21	6292174	674	6292782	BL18741	0_1	None	no	no	no	no	0	0	3.6	1.26	6.79	0
676	Sc0000000	6293265	6293297	-	32	6293222	103	6293294	BL18741	NA	None	no	no	yes	no	0	0	1.15	0	3.09	0
677	Sc0000000	6294256	6294257	-	1	6294196	106	6294256	BL18741	NA	None	no	no	yes	no	0	0	1.7	0	1.02	0
678	Sc0000000	6296918	6296919	-	1	6296503	607	6296918	BL18741	NA	None	no	no	yes	no	0	0	0	2.28	0	0
679	Sc0000000	6297106	6297158	-	52	6297063	206	6297121	BL18741	2_3	ubiquitous	no	no	no	no	1426.96	275.49	1291	778.36	1118.58	179.82
680	Sc0000000	6343608	6343609	-	1	6343335	116	6343608	BL09449	NA	None	no	no	no	no	0	0	0	1.35	0	0
681	Sc0000000	6345311	6345395	-	84	6345264	129	6345377	BL09449	2_0	None	no	no	no	no	1.86	16.22	0	27.28	16.88	14.62
682	Sc0000000	6351358	6351377	-	19	6351306	149	6351358	BL13588	NA	None	no	no	yes	no	0	1.2	0	1.26	0	1.18
683	Sc0000000	6354796	6354814	-	18	6354652	233	6354796	BL13588	NA	None	no	no	no	no	0	0	1.48	0	0	0
684	Sc0000000	6498604	6498620	-	16	6498135	463	6498606	BL24936	4_0	fem_gonads	no	no	yes	yes	1.27	0	0	0	0	9.94
685	Sc0000000	6638078	6638079	-	1	6637889	270	6638078	BL20532	NA	None	no	no	no	no	0	0	0	0	0	0
686	Sc0000000	6640228	6640235	-	7	6640106	199	6640228	BL20532	NA	None	no	no	no	no	0	1.45	2.61	0	0	2.33
687	Sc0000000	6644257	6644264	-	7	6644165	333	6644261	BL20532	NA	None	no	no	yes	no	0	0	2.37	1.54	0	4.73
688	Sc0000000	6644400	6644459	-	59	6644165	333	6644402	BL20532	3_1	None	no	no	yes	yes	7.18	21.74	6.66	4.42	2.61	26.32
689	Sc0000000	6659707	6659708	-	1	6658956	2208	6659707	BL14881	NA	None	no	no	no	no	0	0	0	0	0	0
690	Sc0000000	6665485	6665638	-	153	6665375	321	6665595	BL14881	NA	None	no	no	yes	no	0	2.75	0	0	0	0
691	Sc0000000	6665837	6666053	-	216	6665697	357	6666003	BL14881	3_2	ubiquitous	no	no	yes	yes	142	500.82	172.32	63.46	153.63	308.94
692	Sc0000000	6668232	6668278	-	46	6668182	97	6668277	BL01758	4_0	fem_gonads	yes	no	yes	no	0	0	0	0	0	7.36
693	Sc0000000	6668839	6668925	-	86	6668785	139	6668899	BL01758	3_2	ubiquitous	no	yes	no	no	216.22	365.11	291.05	218.66	183.23	821.25
694	Sc0000000	6669112	6669123	-	11	6669094	751	6669112	BL01758	4_0	fem_gonads	no	no	yes	no	0	0	0	0	0	7.63
695	Sc0000000	6709878	6709879	-	1	6709801	187	6709878	BL00764	NA	None	no	no	no	no	0	0	0	0	0	0
696	Sc0000000	6725570	6725584	-	14	No gene assigned	No gene assigned	6725570	No gene assigned	NA	None	no	no	yes	no	0	0	0	0	1.51	0
697	Sc0000000	6747301	6747345	-	44	6747142	484	6747324	BL00764	2_2	ubiquitous	no	no	yes	no	49.24	32.63	42.88	40.29	39.47	30.26
698	Sc0000000	6771727	6771750	-	23	6771628	521	6771731	BL09930	NA	None	no	no	yes	no	0	0	0	2.3	0	0
699	Sc0000000	6791292	6791293	-	1	6791152	340	6791292	BL15145	NA	None	no	no	no	no	0	0	0	0	0	0
700	Sc0000000	6816966	6817072	-	106	6816933	161	6817030	BL15145	4_4	embryo_high	no	no	no	no	46.8	0	3.31	0	0	0
701	Sc0000000	6823909	6823936	-	27	No gene assigned	No gene assigned	6823909	No gene assigned	NA	None	no	no	yes	no	0	0	0	0	0	0
702	Sc0000000	6853020	6853087	-	67	6852774	637	6853060	BL15145	4_4	embryo_high	no	no	yes	no	13.61	1.49	24.96	2.05	7.92	0
703	Sc0000000	6858367	6858397	-	30	6858312	198	6858381	BL15145	0_0	hepatic	no	no	no	no	0	0	0	0	5.36	0
704	Sc0000000	6870076	6870077	-	1	No gene assigned	No gene assigned	6870076	No gene assigned	NA	None	no	no	yes	no	0	0	0	0	1.02	0
705	Sc0000000	6878228	6878231	-	3	6877964	401	6878228	BL04778	NA	None	no	no	no	no	0	0	0	0	1.05	0
706	Sc0000000	6879199	6879202	-	3	6879079	593	6879199	BL04778	NA	None	no	no	yes	no	0	0	0	0	2.04	0
707	Sc0000000	6879447	6879497	-	50	6879079	593	6879448	BL04778	0_0	hepatic	no	no	no	no	0	0	0	0	28.77	0
708	Sc0000000	6880699	6880703	-	4	6880652	73	6880699	BL04778	0_0	hepatic	no	no	yes	no	0	0	0	0	5.02	0
709	Sc0000000	6881333	6881539	-	206	6881284	263	6881457	BL04778	0_0	hepatic	no	no	yes	no	0	0	0	0	9.45	0
710	Sc0000000	6882182	6882188	-	6	6882106	165	6882183	BL04778	NA	None	no	no	yes	no	0	0	0	0	2.73	0
711	Sc0000000	6882614	6882742	-	128	6882554	64	6882700	BL04778	0_0	hepatic	no	no	no	no	0	0	0	0	236.64	0
712	Sc0000000	6884639	6884701	-	62	6884590	90	6884663	BL04778	0_0	hepatic	no	no	no	no	0	0	0	0	11.23	0
713	Sc0000000	6895624	6895718	-	94	6895546	666	6895687	BL09934	4_4	embryo_high	no	no	no	no	34.37	0	28.01	0	1.07	0
714	Sc0000000	6896154	6896257	-	103	6896083	400	6896225	BL09934	4_0	fem_gonads	no	no	yes	no	0	1.1	20.06	0	0	26.61
715	Sc0000000	6909554	6909617	-	63	6909470	254	6909585	BL09810	0_0	hepatic	no	no	yes	no	23.2	0	0	0	60.76	0
716	Sc0000000	6917604	6917605	-	1	6917495	1267	6917604	BL09451	NA	None	no	no	yes	no	0	0	0	1.05	0	0
717	Sc0000000	6920149	6920150	-	1	6920052	185	6920149	BL09451	NA	None	no	no	yes	no	0	0	0	1.65	0	0
718	Sc0000000	6947344	6947345	-	1	6947259	318	6947344	BL09451	NA	None	no	no	yes	no	0	0	0	1.05	0	0
719	Sc0000000	6947657	6947670	-	13	6947601	467	6947657	BL09451	0_4	neural_tube	no	no	yes	no	0	0	0	12.63	0	0
720	Sc0000000	6947792	6947923	-	131	6947854	83	6947871	BL09451	1_4	None	no	no	no	yes	58.45	0	3.65	584.31	1.97	0
721	Sc0000000	7083847	7083851	-	4	7083705	159	7083850	BL03008	NA	None	no	no	yes	no	0	0	3	0	0	0
722	Sc0000000	7084061	7084134	-	73	7083936	188	7084103	BL03008	2_2	ubiquitous	no	no	no	no	27.4	16.86	7.93	5.83	31.94	15.87
723	Sc0000000	7303949	7304040	-	91	7303902	116	7303949	BL74925	NA	None	no	no	yes	no	0	0	0	3.94	0	0
724	Sc0000000	7304158	7304196	-	38	7303902	706	7304158	BL74925	NA	None	no	no	no	no	0	0	0	3.63	0	0
725	Sc0000000	7401614	7401615	-	1	7401519	100	7401614	BL03009	NA	None	yes	no	yes	no	0	0	0	0	3.39	0
726	Sc0000000	7446460	7446486	-	26	7446387	108	7446485	BL18448	4_3	late_embryo	no	no	yes	yes	3.06	8.12	0	0	0	0
727	Sc0000000	7504816	7504817	-	1	7503436	1749	7504816	BL22967	NA	None	no	no	no	no	0	0	0	0	0	0
728	Sc0000000	7510958	7510986	-	28	7510811	671	7510972	BL22967	0_2	None	no	no	no	no	0	0	0	5.22	3.92	0
729	Sc0000000	7513582	7513583	-	1	7513519	113	7513582	BL22967	NA	None	no	no	yes	no	0	0	0	0	0	0
730	Sc0000000	7521235	7521236	-	1	7521185	86	7521235	BL96585	NA	None	no	no	no	no	0	0	0	0	0	0
731	Sc0000000	7522827	7522828	-	1	7522764	96	7522827	BL96585	NA	None	no	no	yes	no	0	0	0	0	0	0
732	Sc0000000	7527871	7527872	-	1	7527805	90	7527871	BL96585	NA	None	no	no	no	no	0	0	0	0	0	0
733	Sc0000000	7533259	7533391	-	132	7533209	217	7533376	BL96585	NA	None	no	no	yes	no	0	0	0	0	0	0
734	Sc0000000	7534659	7534679	-	20	7534579	99	7534662	BL96585	NA	None	no	no	yes	no	0	0	0	0	0	0
735	Sc0000000	7540058	7540059	-	1	7539990	120	7540058	BL96585	NA	None	no	no	yes	no	0	0	0	0	0	0
736	Sc0000000	7541045	7541046	-	1	7540687	108	7541045	BL96585	NA	None	no	no	no	no	0	0	0	0	0	0
737	Sc0000000	7541905	7541906	-	1	7541635	953	7541905	BL96585	NA	None	no	no	no	no	0	0	0	0	0	0
738	Sc0000000	7544384	7544385	-	1	No gene assigned	No gene assigned	7544384	No gene assigned	NA	None	no	no	yes	no	0	0	0	0	0	0
739	Sc0000000	7545311	7545312	-	1	No gene assigned	No gene assigned	7545311	No gene assigned	NA	None	no	no	no	no	0	0	0	0	0	0
740	Sc0000000	7552598	7552599	-	1	No gene assigned	No gene assigned	7552598	No gene assigned	NA	None	no	no	yes	no	0	0	0	0	0	0
741	Sc0000000	7552888	7553086	-	198	No gene assigned	No gene assigned	7552907	No gene assigned	NA	None	no	no	no	no	0	0	0	0	0	0
742	Sc0000000	7553320	7553321	-	1	No gene assigned	No gene assigned	7553320	No gene assigned	NA	None	no	no	yes	no	0	0	0	0	0	0
743	Sc0000000	7553609	7553610	-	1	No gene assigned	No gene assigned	7553609	No gene assigned	NA	None	no	no	no	no	0	0	0	0	0	0
744	Sc0000000	7554277	7554278	-	1	No gene assigned	No gene assigned	7554277	No gene assigned	NA	None	no	no	no	no	0	0	0	0	0	0
745	Sc0000000	7554794	7554797	-	3	No gene assigned	No gene assigned	7554794	No gene assigned	NA	None	no	no	no	no	0	0	0	0	0	0
746	Sc0000000	7555054	7555055	-	1	No gene assigned	No gene assigned	7555054	No gene assigned	NA	None	no	no	yes	no	0	0	0	0	0	0
747	Sc0000000	7555315	7555316	-	1	No gene assigned	No gene assigned	7555315	No gene assigned	NA	None	no	no	yes	no	0	0	0	0	0	0
748	Sc0000000	7555933	7555934	-	1	7556627	105	7555933	BL96585	NA	None	yes	no	no	no	0	0	0	0	0	0
749	Sc0000000	7556961	7556962	-	1	7556627	105	7556961	BL96585	NA	None	no	no	yes	no	0	0	0	0	0	0
750	Sc0000000	7557801	7557857	-	56	No gene assigned	No gene assigned	7557842	No gene assigned	NA	None	no	no	yes	no	3.01	0	0	0	0	0
751	Sc0000000	7561963	7561964	-	1	7561873	105	7561963	BL96585	NA	None	no	no	no	no	0	0	0	0	0	0
752	Sc0000000	7563526	7563527	-	1	7563394	216	7563526	BL96585	NA	None	no	no	yes	no	0	0	0	0	0	0
753	Sc0000000	7564118	7564119	-	1	7564058	102	7564118	BL96585	NA	None	yes	no	yes	no	0	0	0	0	0	0
754	Sc0000000	7567114	7567115	-	1	7567047	109	7567114	BL96585	NA	None	no	no	no	no	0	0	0	0	0	0
755	Sc0000000	7568453	7568454	-	1	7568390	102	7568453	BL96585	NA	None	no	no	yes	no	0	0	0	0	0	0
756	Sc0000000	7571265	7571284	-	19	7571204	111	7571274	BL96585	NA	None	no	no	no	no	0	0	0	0	0	0
757	Sc0000000	7571872	7571873	-	1	7571804	105	7571872	BL96585	NA	None	no	no	no	no	0	0	0	0	0	0
758	Sc0000000	7572527	7572550	-	23	7572373	228	7572527	BL96585	NA	None	no	no	yes	no	0	0	0	0	0	0
759	Sc0000000	7573109	7573110	-	1	7573015	99	7573109	BL96585	NA	None	no	no	yes	no	0	0	0	0	0	0
760	Sc0000000	7575924	7575925	-	1	7575853	108	7575924	BL96585	NA	None	yes	no	yes	no	0	0	0	0	0	0
761	Sc0000000	7577182	7577244	-	62	7577133	155	7577182	BL96585	NA	None	no	no	no	no	0	0	0	0	0	0
762	Sc0000000	7580666	7580667	-	1	7580573	108	7580666	BL96585	NA	None	no	no	no	no	0	0	0	0	0	0
763	Sc0000000	7581886	7581928	-	42	7581805	204	7581886	BL96585	NA	None	no	no	no	no	0	0	0	0	0	0
764	Sc0000000	7582640	7582641	-	1	7582562	93	7582640	BL96585	NA	None	no	no	no	no	0	0	0	0	0	0
765	Sc0000000	7583987	7583988	-	1	7583915	111	7583987	BL96585	NA	None	no	no	no	no	0	0	0	0	0	0
766	Sc0000000	7584694	7584695	-	1	7584607	108	7584694	BL96585	NA	None	no	no	yes	no	0	0	0	0	0	0
767	Sc0000000	7585489	7585490	-	1	7585393	105	7585489	BL96585	NA	None	no	no	yes	no	0	0	0	0	0	0
768	Sc0000000	7588831	7588832	-	1	7588748	108	7588831	BL96585	NA	None	no	no	no	no	0	0	0	0	0	0
769	Sc0000000	7590399	7590400	-	1	7590342	90	7590399	BL96585	NA	None	no	no	yes	no	0	0	0	0	0	0
770	Sc0000000	7590645	7590662	-	17	7590601	102	7590645	BL96585	NA	None	no	yes	no	no	0	0	0	0	0	0
771	Sc0000000	7591674	7591675	-	1	7591613	108	7591674	BL96585	NA	None	no	no	yes	no	0	0	0	0	0	0
772	Sc0000000	7593526	7593527	-	1	7593440	90	7593526	BL96585	NA	None	no	no	no	no	0	0	0	0	0	0
773	Sc0000000	7593874	7593875	-	1	7593774	102	7593874	BL96585	NA	None	no	no	yes	no	0	0	0	0	0	0
774	Sc0000000	7596248	7596249	-	1	7596098	201	7596248	BL96585	NA	None	no	no	no	no	0	0	0	0	0	0
775	Sc0000000	7598936	7598937	-	1	7598770	21	7598936	BL96585	NA	None	no	no	no	no	0	0	0	0	0	0
776	Sc0000000	7602383	7602384	-	1	7602343	75	7602383	BL37482	NA	None	no	no	yes	no	0	0	0	0	0	0
777	Sc0000000	7604207	7604208	-	1	7604159	95	7604207	BL37483	NA	None	no	no	yes	no	0	0	0	0	0	0
778	Sc0000000	7604948	7604949	-	1	7604159	95	7604948	BL37483	NA	None	no	no	yes	no	0	0	0	0	0	0
779	Sc0000000	7606541	7606545	-	4	No gene assigned	No gene assigned	7606541	No gene assigned	NA	None	no	no	yes	no	0	0	0	0	0	0
780	Sc0000000	7607597	7607686	-	89	No gene assigned	No gene assigned	7607683	No gene assigned	NA	None	no	no	yes	no	0	0	0	0	0	0
781	Sc0000000	7609244	7609245	-	1	7609202	66	7609244	BL96586	NA	None	no	no	yes	no	0	0	0	0	0	0
782	Sc0000000	7609526	7609527	-	1	7609427	201	7609526	BL96586	NA	None	no	no	yes	no	0	0	0	0	0	0
783	Sc0000000	7612111	7612112	-	1	7612032	79	7612111	BL96587	NA	None	no	no	yes	no	0	0	0	0	0	0
784	Sc0000000	7614619	7614620	-	1	7614311	25	7614619	BL96588	NA	None	no	no	no	no	0	0	0	0	0	0
785	Sc0000000	7616262	7616263	-	1	No gene assigned	No gene assigned	7616262	No gene assigned	NA	None	no	no	no	no	0	0	0	0	0	0
786	Sc0000000	7619642	7619643	-	1	No gene assigned	No gene assigned	7619642	No gene assigned	NA	None	no	no	yes	no	0	0	0	0	0	0
787	Sc0000000	7622419	7622452	-	33	7622332	181	7622447	BL01760	NA	None	no	no	no	no	0	0	0	0	0	0
788	Sc0000000	7624053	7624054	-	1	7624274	97	7624053	BL96589	NA	None	no	no	yes	no	0	0	0	0	0	0
789	Sc0000000	7631227	7631228	-	1	7631050	219	7631227	BL96585	NA	None	no	no	yes	no	0	0	0	0	0	0
790	Sc0000000	7632494	7632495	-	1	7632299	201	7632494	BL96585	NA	None	no	no	yes	no	0	0	0	0	0	0
791	Sc0000000	7639914	7639915	-	1	7640354	177	7639914	BL90238	NA	None	no	no	yes	no	0	0	0	0	0	0
792	Sc0000000	7647185	7647186	-	1	7646962	228	7647185	BL90229	NA	None	no	no	no	no	0	0	0	0	0	0
793	Sc0000000	7691149	7691150	-	1	7691043	108	7691149	BL96585	NA	None	no	no	yes	no	0	0	0	0	0	0
794	Sc0000000	7692593	7692594	-	1	7692512	102	7692593	BL96585	NA	None	no	no	no	no	0	0	0	0	0	0
795	Sc0000000	7695203	7695231	-	28	7694995	240	7695229	BL96585	NA	None	no	no	yes	no	0	0	0	0	0	0
796	Sc0000000	7697538	7697747	-	209	7697485	308	7697641	BL96585	2_4	None	no	no	yes	no	28.85	0	0	4.5	0	0
797	Sc0000000	7697928	7697929	-	1	7697485	308	7697928	BL96585	NA	None	no	no	yes	no	0	0	0	0	0	0
798	Sc0000000	7698117	7698118	-	1	7697485	308	7698117	BL96585	NA	None	no	no	yes	no	0	0	0	0	0	0
799	Sc0000000	7706463	7706637	-	174	No gene assigned	No gene assigned	7706523	No gene assigned	3_4	32_cell	no	no	no	no	8.1	0	0	0	0	0
800	Sc0000000	7709371	7709372	-	1	No gene assigned	No gene assigned	7709371	No gene assigned	NA	None	no	no	no	no	0	0	0	0	0	0
801	Sc0000000	7730775	7730859	-	84	7730616	250	7730823	BL96585	1_3	None	no	no	yes	yes	32.98	6.74	9.44	67.08	16.17	5.69
802	Sc0000000	7823366	7823473	-	107	7823202	357	7823467	BL01412	0_4	neural_tube	no	no	no	no	1.94	0	0	7.81	0	0
803	Sc0000000	7859382	7859434	-	52	7859110	310	7859416	BL01412	2_2	ubiquitous	no	no	yes	no	70.66	67.1	26.25	85.67	26.28	47.07
804	Sc0000000	7868631	7868632	-	1	7868554	256	7868631	BL02989	NA	None	no	no	no	no	0	0	0	0	0	0
805	Sc0000000	7872103	7872104	-	1	7872003	243	7872103	BL02989	NA	None	no	no	no	no	0	0	0	0	0	0
806	Sc0000000	7909774	7909797	-	23	7909589	214	7909779	BL02989	NA	None	no	no	yes	no	0	0	0	0	0	2.42
807	Sc0000000	7917669	7917703	-	34	7916638	1179	7917692	BL02989	NA	None	no	no	yes	no	0	0	0	3.17	1.21	0
808	Sc0000000	7924613	7924649	-	36	7924536	215	7924613	BL02989	NA	None	no	no	no	no	0	0	0	1.05	0	0
809	Sc0000000	7940369	7940370	-	1	7940916	219	7940369	BL02989	NA	None	yes	no	no	no	0	0	0	1.35	0	0
810	Sc0000000	7959751	7959752	-	1	7959583	754	7959751	BL02989	NA	None	no	yes	no	no	0	0	0	0	0	0
811	Sc0000000	7960281	7960356	-	75	7959583	754	7960310	BL02989	3_2	ubiquitous	no	no	no	no	67.05	106.37	30.6	50.63	26.93	29.29
812	Sc0000000	8095435	8095436	-	1	8093437	1458	8095435	BL46275	NA	None	no	no	no	no	1.14	0	0	0	0	0
813	Sc0000000	8467822	8467881	-	59	8467715	124	8467833	BL06041	3_2	ubiquitous	no	no	no	yes	90.09	51.25	15.65	5.62	22.97	29.82
814	Sc0000000	8487212	8487261	-	49	8487174	192	8487235	BL23714	4_1	None	no	no	no	yes	9.33	71.44	34.93	1.28	6.01	76.16
815	Sc0000000	8619241	8619242	-	1	8617707	2721	8619241	BL13586	NA	None	no	no	yes	no	0	0	0	0	0	1.98
816	Sc0000000	8622120	8622121	-	1	8621399	884	8622120	BL13586	NA	None	no	no	no	no	0	0	0	0	0	0
817	Sc0000000	8622711	8622712	-	1	8622589	135	8622711	BL13586	NA	None	no	no	no	no	0	0	1.06	0	0	1.17
818	Sc0000000	8666288	8666318	-	30	8666240	93	8666317	BL13586	4_4	embryo_high	no	no	yes	no	0	1.01	9.51	0	0	0
819	Sc0000000	8668296	8668297	-	1	8668241	120	8668296	BL13586	NA	None	no	yes	no	no	0	0	0	0	0	0
820	Sc0000000	8669359	8669448	-	89	8669302	187	8669435	BL13586	3_2	ubiquitous	no	yes	yes	no	98.18	117.52	307.69	41.08	31.11	75.93
821	Sc0000000	8694135	8694176	-	41	8693962	234	8694159	BL01762	2_2	ubiquitous	no	no	no	yes	13.93	27.98	8.71	27.7	19.25	12.27
822	Sc0000000	8726069	8726106	-	37	8725986	103	8726093	BL11657	2_1	ubiquitous	no	no	yes	yes	2.41	1.23	4.61	11	6.62	27.66
823	Sc0000000	8798263	8798287	-	24	8798168	115	8798268	BL11266	4_4	embryo_high	no	no	yes	no	6.81	0	12.94	0	4.25	0
824	Sc0000000	8860438	8860439	-	1	8860361	159	8860438	BL24942	NA	None	no	no	no	no	0	0	0	1.05	1.35	0
825	Sc0000000	8882042	8882083	-	41	8881919	163	8882055	BL24942	3_0	None	yes	yes	yes	yes	1.02	20.91	0	24.88	6.91	27.75
826	Sc0000000	8903795	8903796	-	1	8903591	208	8903795	BL24575	NA	None	no	no	no	no	0	0	0	0	0	0
827	Sc0000000	8910407	8910437	-	30	8910238	216	8910411	BL24575	NA	None	no	no	yes	no	0	1.02	3.62	0	0	0
828	Sc0000000	8941846	8941898	-	52	8941631	314	8941881	BL03355	4_1	None	no	yes	no	yes	5.43	49.9	40.11	0	2.05	52.73
829	Sc0000000	9007545	9007546	-	1	9007499	143	9007545	BL14548	NA	None	no	no	yes	no	0	0	0	1.05	0	0
830	Sc0000000	9010373	9010374	-	1	9010245	132	9010373	BL14548	NA	None	no	no	yes	no	1.14	0	0	0	0	0
831	Sc0000000	9013659	9013717	-	58	No gene assigned	No gene assigned	9013665	No gene assigned	NA	None	no	no	no	no	1.8	0	0	2.42	1.39	0
832	Sc0000000	9034346	9034365	-	19	9033677	735	9034364	BL56302	0_4	neural_tube	no	no	yes	no	0	0	0	5	0	0
833	Sc0000000	9045938	9045943	-	5	9045889	70	9045939	BL09473	0_4	neural_tube	no	no	yes	no	0	0	0	12.06	0	0
834	Sc0000000	9158272	9158273	-	1	9158215	141	9158272	BL06969	NA	None	no	no	no	no	0	0	0	0	0	0
835	Sc0000000	9166390	9166506	-	116	9166264	260	9166406	BL04781	4_0	fem_gonads	no	no	yes	yes	0	0	0	0	0	19.21
836	Sc0000000	9176867	9176868	-	1	9175916	372	9176867	BL62863	NA	None	no	no	no	no	0	0	0	0	0	0
837	Sc0000000	9215441	9215520	-	79	9215365	191	9215519	BL18451	NA	None	no	no	yes	no	0	0	0	0	0	0
838	Sc0000000	9216510	9216580	-	70	9216446	157	9216518	BL18451	NA	None	no	no	no	no	0	0	0	0	0	0
839	Sc0000000	9217001	9217120	-	119	9216938	189	9217116	BL18451	NA	None	no	no	yes	no	0	0	0	0	0	0
840	Sc0000000	9217620	9217622	-	2	9217543	84	9217620	BL18451	NA	None	no	no	no	no	0	0	0	0	0	0
841	Sc0000000	9219225	9219483	-	258	9219136	364	9219234	BL18451	NA	None	no	no	yes	no	0	0	0	0	0	0
842	Sc0000000	9219836	9219895	-	59	9219793	112	9219836	BL18451	NA	None	no	no	no	no	0	0	0	0	0	0
843	Sc0000000	9220088	9220166	-	78	9220038	128	9220106	BL18451	NA	None	no	no	yes	no	0	0	0	0	0	0
844	Sc0000000	9220464	9220476	-	12	9220409	141	9220475	BL18451	NA	None	no	no	yes	no	0	0	0	0	0	0
845	Sc0000000	9221082	9221191	-	109	9221037	195	9221082	BL18451	NA	None	no	no	no	no	0	0	0	0	0	0
846	Sc0000000	9222012	9222025	-	13	9221700	339	9222012	BL18451	NA	None	no	no	no	no	0	0	0	0	0	0
847	Sc0000000	9222441	9222451	-	10	9222384	304	9222441	BL18451	NA	None	no	no	yes	no	0	0	0	0	0	0
848	Sc0000000	9222585	9222618	-	33	9222384	304	9222585	BL18451	NA	None	no	yes	yes	no	0	0	0	0	0	0
849	Sc0000000	9223198	9223300	-	102	9223137	380	9223208	BL18451	NA	None	no	no	no	no	0	0	0	0	0	0
850	Sc0000000	9223403	9223492	-	89	9223137	380	9223416	BL18451	NA	None	no	no	yes	no	0	0	0	0	0	0
851	Sc0000000	9223982	9224228	-	246	9223939	308	9224069	BL18451	NA	None	no	no	yes	no	0	0	0	0	0	0
852	Sc0000000	9224693	9224768	-	75	9224636	160	9224693	BL18451	NA	None	no	no	yes	no	0	0	0	0	0	0
853	Sc0000000	9225220	9225500	-	280	9225156	354	9225339	BL18451	NA	None	no	no	yes	no	0	0	0	0	0	0
854	Sc0000000	9226071	9226170	-	99	9226026	174	9226071	BL18451	NA	None	no	no	yes	no	0	0	0	0	0	0
855	Sc0000000	9226698	9226840	-	142	9226650	192	9226731	BL18451	NA	None	no	no	no	no	0	0	0	0	0	0
856	Sc0000000	9227361	9227413	-	52	9227277	162	9227412	BL18451	NA	None	no	no	no	no	0	0	0	0	0	0
857	Sc0000000	9227984	9228038	-	54	9227869	190	9228004	BL18451	NA	None	no	no	no	no	0	0	0	0	0	0
858	Sc0000000	9228562	9228609	-	47	9228512	167	9228562	BL18451	NA	None	no	no	yes	no	0	0	0	0	0	0
859	Sc0000000	9229212	9229348	-	136	9229161	267	9229296	BL18451	NA	None	no	no	no	no	0	0	0	0	0	0
860	Sc0000000	9230359	9230467	-	108	9230285	253	9230414	BL18451	NA	None	yes	no	no	no	0	0	0	0	0	0
861	Sc0000000	9230916	9230942	-	26	9230809	179	9230941	BL18451	NA	None	no	no	yes	no	0	0	0	0	0	0
862	Sc0000000	9231156	9231243	-	87	9231116	134	9231235	BL18451	NA	None	no	no	no	no	0	0	0	0	0	0
863	Sc0000000	9232562	9232581	-	19	9232505	249	9232574	BL18451	NA	None	yes	no	yes	no	0	0	0	1.05	0	2.07
864	Sc0000000	9232712	9232713	-	1	9232505	249	9232712	BL18451	NA	None	no	no	yes	no	0	0	0	0	0	0
865	Sc0000000	9243465	9243495	-	30	9243361	189	9243476	BL02340	3_2	ubiquitous	no	yes	no	yes	25.98	34.32	22.11	15.29	13.65	50.29
866	Sc0000000	9253806	9253807	-	1	No gene assigned	No gene assigned	9253806	No gene assigned	NA	None	no	no	no	no	0	0	0	0	0	0
867	Sc0000000	9322110	9322158	-	48	9321998	48	9322140	BL09183	2_1	ubiquitous	no	no	yes	yes	6.91	8.48	2.33	6.23	6	23.34
868	Sc0000000	9345658	9345696	-	38	9345422	741	9345695	BL08831	NA	None	no	no	yes	no	1.14	0	0	2.59	0	0
869	Sc0000000	9346226	9346326	-	100	9346268	324	9346316	BL08831	0_4	neural_tube	no	no	yes	no	0	0	0	10.65	0	0
870	Sc0000000	9352847	9352852	-	5	9352190	73	9352851	BL16281	NA	None	no	no	yes	no	0	0	0	0	2.37	0
871	Sc0000000	9355986	9356024	-	38	9354986	1132	9355986	BL16281	0_0	hepatic	no	no	yes	no	0	0	0	0	8.96	0
872	Sc0000000	9378049	9378072	-	23	9377817	289	9378057	BL24571	4_0	fem_gonads	no	yes	yes	yes	5.28	6.7	8.75	1.48	4.56	70.28
873	Sc0000000	9485802	9485823	-	21	9485625	277	9485809	BL21773	NA	None	no	no	no	yes	0	4.7	0	0	0	1.39
874	Sc0000000	9522244	9522266	-	22	9522176	87	9522260	BL47582	4_0	fem_gonads	no	no	yes	no	1.66	8.83	2.61	1.48	2.28	21.88
875	Sc0000000	9532976	9532977	-	1	9530525	2512	9532976	BL03011	NA	None	no	no	yes	no	0	1.03	0	0	0	0
876	Sc0000000	9552598	9552609	-	11	9552239	414	9552604	BL03011	4_4	embryo_high	yes	no	no	no	16.22	40.23	34.77	10.58	0	0
877	Sc0000000	9577780	9577816	-	36	9577530	271	9577791	BL09189	3_1	None	no	no	yes	no	7.92	25.02	8.56	3.82	14.88	45.9
878	Sc0000000	9585607	9585608	-	1	9585476	176	9585607	BL96617	NA	None	no	no	yes	no	0	0	0	0	0	0
879	Sc0000000	9591804	9591846	-	42	9591737	19	9591838	BL96617	NA	None	no	no	yes	no	0	0	0	0	2.73	0
880	Sc0000000	9599453	9599457	-	4	No gene assigned	No gene assigned	9599456	No gene assigned	NA	None	no	no	no	no	0	0	2.7	0	2.08	0
881	Sc0000000	9614593	9614758	-	165	9614623	62	9614654	BL08833	NA	None	no	no	no	no	3.27	0	0	0	1.39	0
882	Sc0000000	9622913	9622968	-	55	9622868	215	9622928	BL08833	4_4	embryo_high	no	yes	yes	no	10.82	6.33	9.04	0	6.54	0
883	Sc0000000	9652560	9652576	-	16	9652131	1172	9652560	BL07119	NA	None	no	no	yes	no	0	0	0	0	3.06	0
884	Sc0000000	9733297	9733299	-	2	No gene assigned	No gene assigned	9733297	No gene assigned	NA	None	no	no	no	no	0	0	1.64	0	0	0
885	Sc0000000	9855321	9855345	-	24	9855162	201	9855332	BL07590	4_1	None	no	yes	no	no	2.64	10.16	1.49	0	0	4.21
886	Sc0000000	9888648	9888674	-	26	9888590	75	9888659	BL09181	0_0	hepatic	no	no	no	no	0	0	0	1.48	27.84	0
887	Sc0000000	9907428	9907429	-	1	9907351	93	9907428	BL13594	NA	None	no	no	no	no	0	0	0	0	0	0
888	Sc0000000	9935676	9935677	-	1	9935530	273	9935676	BL12290	NA	None	no	no	no	no	0	0	0	1.65	0	0
889	Sc0000000	9949121	9949149	-	28	9949060	787	9949122	BL02685	NA	None	no	no	no	no	0	0	0	0	3.1	0
890	Sc0000000	10012198	10012224	-	26	10012137	242	10012220	BL69635	0_4	neural_tube	yes	no	yes	no	0	0	0	79.16	0	0
891	Sc0000000	10158521	10158522	-	1	No gene assigned	No gene assigned	10158521	No gene assigned	NA	None	no	yes	yes	no	0	0	0	0	0	0
892	Sc0000000	10381561	10381604	-	43	No gene assigned	No gene assigned	10381592	No gene assigned	4_4	embryo_high	no	no	no	no	7.79	0	16.33	0	0	0
893	Sc0000000	10381974	10381975	-	1	No gene assigned	No gene assigned	10381974	No gene assigned	NA	None	no	no	yes	no	0	0	1.46	0	0	0
894	Sc0000000	10388980	10389015	-	35	10388903	72	10388991	BL95011	3_2	ubiquitous	yes	yes	no	no	43.53	18.21	60.78	31.72	40.17	96.49
895	Sc0000000	10415619	10415686	-	67	10415424	270	10415652	BL12309	0_4	neural_tube	no	no	no	no	0	0	0	12.66	0	0
896	Sc0000001	115505	115506	+	1	No gene assigned	No gene assigned	115505	No gene assigned	NA	None	no	no	yes	no	0	0	0	0	0	3.26
897	Sc0000001	213597	213611	+	14	No gene assigned	No gene assigned	213610	No gene assigned	NA	None	no	no	yes	no	0	0	0	0	1.71	0
898	Sc0000001	307125	307143	+	18	307153	65	307142	BL00636	NA	None	no	no	yes	no	0	2.06	1.82	0	0	0
899	Sc0000001	336289	336295	+	6	336275	71	336294	BL12854	NA	None	no	no	yes	no	0	0	0	0	0	2.07
900	Sc0000001	441331	441427	+	96	441363	31	441345	BL20019	NA	None	no	no	yes	no	0	3.63	2.88	0	0	2.27
901	Sc0000001	441858	441865	+	7	441829	242	441858	BL20019	NA	None	no	no	yes	no	0	4.67	0	0	0	0
902	Sc0000001	466345	466355	+	10	466326	91	466348	BL12851	3_0	None	no	yes	yes	no	4.19	0	0	1.58	3.96	49.32
903	Sc0000001	490796	490798	+	2	490795	89	490796	BL12123	3_4	32_cell	yes	no	no	no	7.98	0	0	0	0	0
904	Sc0000001	558286	558308	+	22	558295	77	558302	BL19347	0_3	None	no	yes	yes	no	2.16	6.42	1.56	67.12	6.4	13.57
905	Sc0000001	602826	602827	+	1	602744	520	602826	BL34621	NA	None	no	no	yes	no	0	0	0	0	0	0
906	Sc0000001	607758	607759	+	1	607724	267	607758	BL14894	NA	None	no	no	no	no	0	0	0	0	0	1.78
907	Sc0000001	607868	607891	+	23	607776	215	607889	BL14894	NA	None	no	no	no	no	0	1.96	0	0	0	3.87
908	Sc0000001	615352	615353	+	1	615017	961	615352	BL14894	NA	None	no	no	yes	no	0	0	0	0	0	1.31
909	Sc0000001	644171	644189	+	18	644157	459	644188	BL14568	NA	None	no	no	no	no	0	0	0	0	1.22	0
910	Sc0000001	649952	649953	+	1	No gene assigned	No gene assigned	649952	No gene assigned	NA	None	no	no	no	no	0	0	0	0	0	0
911	Sc0000001	654227	654228	+	1	No gene assigned	No gene assigned	654227	No gene assigned	NA	None	no	no	yes	no	0	0	0	0	0	0
912	Sc0000001	658260	658298	+	38	No gene assigned	No gene assigned	658260	No gene assigned	NA	None	no	no	no	no	0	0	0	0	0	0
913	Sc0000001	780957	780970	+	13	No gene assigned	No gene assigned	780957	No gene assigned	NA	None	no	no	yes	no	0	0	0	1.05	1.02	0
914	Sc0000001	796911	796917	+	6	796908	157	796914	BL16185	2_2	ubiquitous	no	yes	yes	yes	1.71	3.42	3.74	5.7	2.88	1.44
915	Sc0000001	902967	902981	+	14	902810	343	902980	BL12478	2_4	None	no	no	yes	no	0	1.63	5.95	3.36	1.02	0
916	Sc0000001	908378	908389	+	11	908466	56	908380	BL13769	3_0	None	no	no	no	no	1.62	8.85	2.55	2.86	4.07	11.5
917	Sc0000001	943835	943857	+	22	943867	176	943854	BL82750	4_0	fem_gonads	yes	no	yes	no	0	0	0	0	0	92.61
918	Sc0000001	944603	944609	+	6	944108	478	944608	BL45423	NA	None	no	no	yes	no	0	0	0	0	0	1.18
919	Sc0000001	953739	953743	+	4	954093	101	953739	BL14565	0_4	neural_tube	no	no	yes	no	0	0	0	10.85	0	0
920	Sc0000001	1023117	1023189	+	72	1022860	635	1023131	BL14565	0_4	neural_tube	no	no	yes	no	0	0	0	24.39	0	0
921	Sc0000001	1094593	1094594	+	1	1094555	292	1094593	BL01155	NA	None	no	no	yes	no	0	0	0	0	1.02	0
922	Sc0000001	1123836	1123837	+	1	No gene assigned	No gene assigned	1123836	No gene assigned	NA	None	no	no	no	no	0	0	0	0	0	0
923	Sc0000001	1165703	1165704	+	1	1165689	166	1165703	BL06344	NA	None	no	no	no	no	0	0	0	0	0	0
924	Sc0000001	1193161	1193178	+	17	1193037	404	1193161	BL62419	NA	None	no	no	yes	no	0	0	0	0	2.04	0
925	Sc0000001	1219873	1219889	+	16	1220631	36	1219873	BL40299	NA	None	no	no	yes	no	0	0	0	0	1.71	0
926	Sc0000001	1254435	1254436	+	1	1253588	1284	1254435	BL67628	NA	None	no	no	no	no	0	0	0	0	0	1.03
927	Sc0000001	1285973	1285977	+	4	1285988	806	1285976	BL77907	NA	None	no	yes	no	no	0	0	1.72	0	0	3.15
928	Sc0000001	1352008	1352098	+	90	No gene assigned	No gene assigned	1352096	No gene assigned	NA	None	yes	no	yes	no	0	0	0	0	2.9	0
929	Sc0000001	1430151	1430221	+	70	1430105	162	1430159	BL16497	0_0	hepatic	yes	no	yes	no	0	0	0	1.05	1279.8	3.54
930	Sc0000001	1431125	1431153	+	28	1431129	72	1431143	BL16497	0_0	hepatic	no	no	no	no	0	0	0	0	9.76	0
931	Sc0000001	1433652	1433727	+	75	1433653	125	1433701	BL16497	0_0	hepatic	no	no	yes	no	0	0	0	0	35.18	0
932	Sc0000001	1434338	1434457	+	119	1434341	162	1434446	BL16497	0_0	hepatic	no	no	no	no	0	0	0	0	46.91	0
933	Sc0000001	1435057	1435117	+	60	1435060	123	1435081	BL16497	0_0	hepatic	no	no	yes	no	0	0	0	0	7.61	0
934	Sc0000001	1436090	1436198	+	108	1436093	156	1436191	BL16497	0_0	hepatic	no	no	no	no	0	0	0	0	21.81	0
935	Sc0000001	1436704	1436857	+	153	1436695	217	1436802	BL16497	0_0	hepatic	no	no	yes	no	0	0	0	0	33.58	0
936	Sc0000001	1437454	1437632	+	178	1437455	229	1437523	BL16497	0_0	hepatic	no	no	yes	no	0	0	0	0	15.65	0
937	Sc0000001	1438379	1438516	+	137	1438346	228	1438437	BL16497	0_0	hepatic	no	no	yes	no	0	0	0	0	20.02	0
938	Sc0000001	1438977	1439085	+	108	1438978	163	1439027	BL16497	0_0	hepatic	no	no	yes	no	0	0	0	0	15.26	0
939	Sc0000001	1439672	1439778	+	106	1439665	168	1439767	BL16497	0_0	hepatic	no	no	no	no	0	0	0	0	15.17	0
940	Sc0000001	1440394	1440558	+	164	1440399	221	1440429	BL16497	0_0	hepatic	no	no	no	no	0	0	0	0	36.45	0
941	Sc0000001	1441248	1441432	+	184	1441232	244	1441320	BL16497	0_0	hepatic	no	no	no	no	0	0	0	0	62.27	0
942	Sc0000001	1441851	1442164	+	313	1441852	366	1441963	BL16497	0_0	hepatic	no	no	no	no	0	0	0	0	37.19	0
943	Sc0000001	1442535	1442900	+	365	1442542	401	1442863	BL16497	0_0	hepatic	no	no	yes	no	0	0	0	0	45.88	0
944	Sc0000001	1443808	1443917	+	109	1443811	213	1443910	BL16497	0_0	hepatic	no	no	no	no	0	0	0	0	9.75	0
945	Sc0000001	1444571	1444664	+	93	1444573	137	1444610	BL16497	0_0	hepatic	no	no	no	no	0	0	0	0	20.27	0
946	Sc0000001	1445087	1445322	+	235	1445090	278	1445212	BL16497	0_0	hepatic	no	no	no	no	0	0	0	0	63.69	0
947	Sc0000001	1445775	1445944	+	169	1445781	219	1445943	BL16497	0_0	hepatic	no	no	no	no	0	0	0	0	31.83	0
948	Sc0000001	1446578	1446895	+	317	1446581	359	1446712	BL16497	0_0	hepatic	no	no	no	no	0	0	0	0	47.34	0
949	Sc0000001	1447703	1447875	+	172	1447706	219	1447802	BL16497	0_0	hepatic	no	no	no	no	0	0	0	0	44.77	0
950	Sc0000001	1448298	1448518	+	220	1448301	526	1448301	BL16497	0_0	hepatic	no	no	yes	no	0	0	0	0	113.8	0
951	Sc0000001	1448616	1448781	+	165	1448301	526	1448775	BL16497	0_0	hepatic	no	no	yes	no	0	0	0	0	48.83	0
952	Sc0000001	1449192	1449511	+	319	1449194	362	1449200	BL16497	0_0	hepatic	no	no	yes	no	0	0	0	0	283.95	0
953	Sc0000001	1449936	1450120	+	184	1449939	231	1449956	BL16497	0_0	hepatic	no	no	no	no	0	0	0	0	47.59	0
954	Sc0000001	1450545	1450621	+	76	1450545	128	1450590	BL16497	0_0	hepatic	no	no	yes	no	0	0	0	0	45.22	0
955	Sc0000001	1451127	1451844	+	717	1451128	755	1451833	BL16497	0_0	hepatic	no	no	no	no	0	0	0	0	383.5	0
956	Sc0000001	1452617	1452733	+	116	1452623	162	1452623	BL16497	0_0	hepatic	no	no	yes	no	0	0	0	0	50.43	0
957	Sc0000001	1453197	1453324	+	127	1453198	173	1453244	BL16497	0_0	hepatic	no	no	no	no	0	0	0	0	41.78	0
958	Sc0000001	1453910	1454167	+	257	1453913	297	1454066	BL16497	0_0	hepatic	no	no	yes	no	0	0	0	0	169.96	0
959	Sc0000001	1454650	1455492	+	842	1454648	1491	1455323	BL16497	0_0	hepatic	no	no	yes	no	0	0	0	0	259.31	0
960	Sc0000001	1455515	1456092	+	577	1454648	1491	1455897	BL16497	0_0	hepatic	no	no	yes	no	0	0	0	0	179.83	0
961	Sc0000001	1456578	1456738	+	160	1456578	205	1456731	BL16497	0_0	hepatic	no	no	yes	no	0	0	0	0	53.9	0
962	Sc0000001	1457205	1457387	+	182	1457207	227	1457253	BL16497	0_0	hepatic	no	no	no	no	0	0	0	0	40.35	0
963	Sc0000001	1457713	1457881	+	168	1457716	210	1457722	BL16497	0_0	hepatic	no	no	yes	no	0	0	0	0	40.6	0
964	Sc0000001	1458276	1458576	+	300	1458279	348	1458321	BL16497	0_0	hepatic	no	no	yes	no	0	0	0	0	86.13	0
965	Sc0000001	1459687	1459776	+	89	1459688	145	1459731	BL16497	0_0	hepatic	no	no	yes	no	0	0	0	0	14.57	0
966	Sc0000001	1460266	1460537	+	271	1460263	323	1460516	BL16497	0_0	hepatic	no	no	no	no	0	0	0	0	41.73	0
967	Sc0000001	1461045	1461217	+	172	1461046	216	1461181	BL16497	0_0	hepatic	no	no	yes	no	0	0	0	0	115.52	0
968	Sc0000001	1461607	1461893	+	286	1461610	333	1461738	BL16497	0_0	hepatic	no	no	no	no	0	0	0	0	157.3	0
969	Sc0000001	1462173	1462259	+	86	1462168	139	1462222	BL16497	0_0	hepatic	no	no	no	no	0	0	0	0	16.03	0
970	Sc0000001	1462706	1462832	+	126	1462706	170	1462753	BL16497	0_0	hepatic	no	no	yes	no	0	0	0	0	28.28	0
971	Sc0000001	1463245	1463456	+	211	1463246	265	1463278	BL16497	0_0	hepatic	no	no	no	no	0	0	0	0	26.86	0
972	Sc0000001	1463781	1463930	+	149	1463780	210	1463818	BL16497	0_0	hepatic	no	no	no	no	0	0	0	0	23.7	0
973	Sc0000001	1464361	1464611	+	250	1464362	296	1464400	BL16497	0_0	hepatic	no	no	yes	no	0	0	0	0	68.97	0
974	Sc0000001	1465191	1465265	+	74	1465192	119	1465221	BL16497	0_0	hepatic	no	no	no	no	0	0	0	0	25.13	0
975	Sc0000001	1465887	1465977	+	90	1465862	167	1465949	BL16497	0_0	hepatic	no	no	no	no	0	0	0	0	13.96	0
976	Sc0000001	1466628	1466730	+	102	1466631	182	1466690	BL16497	0_0	hepatic	no	no	yes	no	0	0	0	0	20.01	0
977	Sc0000001	1467415	1467494	+	79	1467418	125	1467466	BL16497	0_0	hepatic	no	no	no	no	0	0	0	0	5.93	0
978	Sc0000001	1468074	1468275	+	201	1468075	250	1468109	BL16497	0_0	hepatic	no	no	yes	no	0	0	0	0	23.27	0
979	Sc0000001	1468909	1468968	+	59	1468913	106	1468914	BL16497	0_0	hepatic	no	no	yes	no	0	0	0	0	16.85	0
980	Sc0000001	1469478	1469591	+	113	1469481	186	1469525	BL16497	0_0	hepatic	no	no	yes	no	0	0	0	0	13.65	0
981	Sc0000001	1474355	1474375	+	20	1474349	108	1474355	BL03877	4_0	fem_gonads	no	no	no	no	0	1.1	0	0	0	5.59
982	Sc0000001	1508899	1508900	+	1	No gene assigned	No gene assigned	1508899	No gene assigned	NA	None	no	no	yes	no	0	0	0	0	0	0
983	Sc0000001	1509703	1509704	+	1	No gene assigned	No gene assigned	1509703	No gene assigned	NA	None	no	no	no	no	0	0	0	0	0	0
984	Sc0000001	1532596	1532597	+	1	No gene assigned	No gene assigned	1532596	No gene assigned	NA	None	no	no	no	no	0	0	0	0	0	0
985	Sc0000001	1535048	1535049	+	1	No gene assigned	No gene assigned	1535048	No gene assigned	NA	None	no	no	yes	no	0	0	0	0	0	0
986	Sc0000001	1537139	1537152	+	13	No gene assigned	No gene assigned	1537146	No gene assigned	NA	None	no	no	no	no	0	0	0	0	0	0
987	Sc0000001	1574591	1574625	+	34	1574595	88	1574612	BL01870	3_2	ubiquitous	no	yes	yes	yes	47.74	60.09	51.15	24.38	12.39	31.67
988	Sc0000001	1581992	1582086	+	94	1582005	170	1582002	BL05119	4_2	None	no	no	yes	no	4.22	75.28	64.13	15.68	4.95	27.42
989	Sc0000001	1777776	1777816	+	40	1777792	168	1777803	BL13277	4_0	fem_gonads	no	no	yes	yes	1.25	0	0	0	0	15.28
990	Sc0000001	1778205	1778206	+	1	1777820	140	1778205	BL13277	NA	None	no	no	yes	no	0	1.23	0	0	0	0
991	Sc0000001	1817252	1817281	+	29	1817270	71	1817259	BL69148	3_2	ubiquitous	no	no	yes	no	66.89	83.59	38.14	30.95	22.21	80.57
992	Sc0000001	1824772	1824798	+	26	1823929	917	1824793	BL69148	1_0	None	no	no	yes	no	1.13	0	0	1.51	7.73	4.13
993	Sc0000001	1828642	1828659	+	17	1828574	141	1828655	BL69148	NA	None	no	no	yes	no	0	0	0	0	0	3.17
994	Sc0000001	1841985	1842043	+	58	1841910	178	1842017	BL19677	2_2	ubiquitous	no	no	no	yes	444.1	157.78	171.61	200.56	159.84	122.41
995	Sc0000001	1845317	1845330	+	13	1845308	165	1845317	BL19677	NA	None	no	no	yes	no	0	0	0	1.53	0	0
996	Sc0000001	1865663	1865691	+	28	1865673	155	1865687	BL01152	4_2	None	no	yes	yes	yes	17.87	90.69	50.66	5.92	17.81	34.21
997	Sc0000001	1936194	1936195	+	1	1936274	135	1936194	BL03871	NA	None	no	no	yes	no	0	0	0	0	0	0
998	Sc0000001	1944111	1944112	+	1	1943839	429	1944111	BL03871	NA	None	yes	no	no	no	0	0	0	0	0	0
999	Sc0000001	1976109	1976133	+	24	1976071	321	1976122	BL18106	3_1	None	no	no	yes	yes	12.06	18.05	1.59	8.14	4.31	32.25
1000	Sc0000001	2022024	2022025	+	1	No gene assigned	No gene assigned	2022024	No gene assigned	NA	None	no	no	yes	no	0	0	0	0	0	2.19
1001	Sc0000001	2026193	2026203	+	10	2026106	301	2026200	BL05143	3_2	ubiquitous	no	yes	yes	no	8.25	13.29	7.67	3.59	4.41	9.65
1002	Sc0000001	2048715	2048798	+	83	2048586	420	2048787	BL14559	3_1	None	no	no	yes	yes	52.01	366.86	30.66	24.6	34.58	162.65
1003	Sc0000001	2107380	2107381	+	1	No gene assigned	No gene assigned	2107380	No gene assigned	NA	None	no	no	yes	no	0	0	0	0	0	0
1004	Sc0000001	2127047	2127048	+	1	No gene assigned	No gene assigned	2127047	No gene assigned	NA	None	no	no	no	no	0	0	0	0	0	0
1005	Sc0000001	2132001	2132002	+	1	No gene assigned	No gene assigned	2132001	No gene assigned	NA	None	no	no	yes	no	0	0	0	0	0	0
1006	Sc0000001	2196242	2196271	+	29	2196708	226	2196256	BL42479	2_1	ubiquitous	no	no	yes	no	5.18	11.11	3.57	15.45	6.65	12.53
1007	Sc0000001	2220043	2220050	+	7	No gene assigned	No gene assigned	2220043	No gene assigned	NA	None	no	no	yes	no	0	0	0	1.26	0	1.25
1008	Sc0000001	2250288	2250296	+	8	2250290	375	2250290	BL04358	NA	None	no	no	yes	no	0	0	0	0	0	4.27
1009	Sc0000001	2290956	2290963	+	7	2290931	214	2290956	BL10443	NA	None	no	no	no	no	0	2.33	0	0	0	0
1010	Sc0000001	2352666	2352704	+	38	2352650	147	2352680	BL00458	4_0	fem_gonads	no	no	yes	yes	0	0	0	4.3	1.45	152.26
1011	Sc0000001	2353206	2353246	+	40	2352979	332	2353240	BL00458	0_0	hepatic	no	no	no	no	0	0	0	0	11.37	0
1012	Sc0000001	2358279	2358281	+	2	2358281	61	2358279	BL00458	NA	None	no	no	yes	no	0	0	0	0	0	1.25
1013	Sc0000001	2364440	2364571	+	131	2363908	956	2364494	BL00633	2_1	ubiquitous	no	no	no	yes	312.36	202.64	26.13	194.71	138.75	506.69
1014	Sc0000001	2364692	2364785	+	93	2363908	956	2364734	BL00633	4_0	fem_gonads	no	yes	no	no	1.34	3.63	0	1.51	2.06	18.23
1015	Sc0000001	2367812	2367813	+	1	2367707	178	2367812	BL00633	NA	None	no	no	no	no	0	2.11	0	0	0	2.93
1016	Sc0000001	2368396	2368414	+	18	2368353	147	2368413	BL00633	NA	None	no	no	yes	no	0	0	0	0	0	1.79
1017	Sc0000001	2374067	2374070	+	3	2373408	2828	2374067	BL00633	NA	None	no	no	no	no	0	0	0	0	0	2.35
1018	Sc0000001	2374997	2374999	+	2	2373408	2828	2374997	BL00633	4_0	fem_gonads	no	no	yes	no	0	0	0	0	0	6.05
1019	Sc0000001	2383673	2383719	+	46	2383694	72	2383695	BL19685	4_2	None	no	no	no	no	22.12	43.17	26.43	1.28	8.54	30.96
1020	Sc0000001	2389590	2389591	+	1	No gene assigned	No gene assigned	2389590	No gene assigned	NA	None	no	no	yes	no	0	0	0	0	0	0
1021	Sc0000001	2392786	2392787	+	1	2392770	86	2392786	BL19685	NA	None	no	no	no	no	0	0	0	0	0	0
1022	Sc0000001	2411550	2411551	+	1	2412487	11	2411550	BL19685	NA	None	no	no	yes	no	0	0	0	0	0	0
1023	Sc0000001	2427343	2427344	+	1	2427196	248	2427343	BL19685	NA	None	no	no	yes	no	1.14	0	0	0	0	0
1024	Sc0000001	2454335	2454336	+	1	2453461	103	2454335	BL19685	NA	None	no	no	yes	no	0	0	0	0	0	3.87
1025	Sc0000001	2469916	2469922	+	6	2469818	224	2469919	BL06009	2_1	ubiquitous	no	yes	yes	no	10.63	7.47	4.06	6.38	22.48	16.82
1026	Sc0000001	2481984	2482018	+	34	2482009	66	2482012	BL06009	3_4	32_cell	no	no	yes	no	12.72	0	0	0	0	0
1027	Sc0000001	2482194	2482200	+	6	2482280	140	2482194	BL06009	NA	None	no	no	yes	no	2.71	0	0	0	0	0
1028	Sc0000001	2497195	2497238	+	43	2497227	95	2497226	BL14890	2_2	ubiquitous	no	no	no	yes	11.74	43.89	5.19	40.33	15.21	12.65
1029	Sc0000001	2499556	2499557	+	1	2499556	182	2499556	BL14890	NA	None	no	no	yes	no	0	0	0	0	0	0
1030	Sc0000001	2544975	2544986	+	11	2544982	126	2544985	BL18978	NA	None	no	no	yes	no	0	1.23	0	0	0	0
1031	Sc0000001	2562409	2562449	+	40	No gene assigned	No gene assigned	2562448	No gene assigned	4_0	fem_gonads	no	no	yes	no	0	0	0	0	0	14.14
1032	Sc0000001	2650951	2650952	+	1	No gene assigned	No gene assigned	2650951	No gene assigned	NA	None	no	no	yes	no	0	0	0	0	0	0
1033	Sc0000001	2707831	2707870	+	39	2707819	376	2707869	BL03554	NA	None	no	no	yes	yes	0	0	0	0	1.58	0
1034	Sc0000001	2708039	2708057	+	18	2707819	376	2708049	BL03554	2_1	ubiquitous	no	yes	yes	no	6.06	21.53	7.47	19.27	7.97	21.67
1035	Sc0000001	2714019	2714024	+	5	2713988	103	2714022	BL18110	NA	None	no	no	no	no	0	0	0	0	1.23	0
1036	Sc0000001	2767298	2767311	+	13	2766729	311	2767310	BL49190	NA	None	no	yes	yes	no	2	0	0	0	0	0
1037	Sc0000001	2784954	2784963	+	9	2784717	382	2784954	BL07208	NA	None	no	no	yes	yes	4.9	2.44	0	0	0	0
1038	Sc0000001	2796180	2796181	+	1	No gene assigned	No gene assigned	2796180	No gene assigned	NA	None	no	no	yes	no	0	0	0	0	0	0
1039	Sc0000001	2797496	2797668	+	172	2797523	542	2797603	BL49188	2_2	ubiquitous	no	yes	no	no	3.16	4.23	3.03	6.29	3.39	3.49
1040	Sc0000001	2865855	2865856	+	1	2864420	1299	2865855	BL42425	NA	None	no	no	no	no	0	0	0	0	0	0
1041	Sc0000001	2865986	2865987	+	1	2864420	1299	2865986	BL42425	NA	None	no	no	no	no	0	0	0	0	0	0
1042	Sc0000001	2904658	2904662	+	4	No gene assigned	No gene assigned	2904661	No gene assigned	NA	None	no	no	yes	no	0	0	0	0	0	1.11
1043	Sc0000001	2908742	2908745	+	3	2908530	265	2908742	BL10763	NA	None	no	no	yes	no	0	0	0	0	2.85	0
1044	Sc0000001	2909574	2909575	+	1	2909579	72	2909574	BL10763	NA	None	no	no	no	no	0	0	0	0	0	0
1045	Sc0000001	2945037	2945038	+	1	2945771	474	2945037	BL55726	NA	None	no	no	yes	no	0	0	0	0	0	0
1046	Sc0000001	2953319	2953413	+	94	2953334	400	2953349	BL07209	3_2	ubiquitous	no	no	no	no	7.95	50.35	77.4	71.42	7.49	23.4
1047	Sc0000001	2971758	2971759	+	1	2971759	140	2971758	BL07209	NA	None	no	no	yes	no	0	0	0	0	0	0
1048	Sc0000001	2986954	2986958	+	4	2985910	1557	2986954	BL55730	4_0	fem_gonads	yes	no	yes	no	0	0	0	0	0	5.27
1049	Sc0000001	3024563	3024580	+	17	3024569	138	3024571	BL01153	3_3	None	no	yes	yes	no	34.45	37.53	85.04	8.53	12.13	6.78
1050	Sc0000001	3033782	3033849	+	67	3033795	550	3033810	BL22989	3_2	ubiquitous	yes	no	no	yes	48.5	58.24	89.85	14.85	23.75	24.63
1051	Sc0000001	3034015	3034016	+	1	3033795	550	3034015	BL22989	NA	None	no	yes	no	no	0	0	0	0	0	0
1052	Sc0000001	3034197	3034198	+	1	3033795	550	3034197	BL22989	NA	None	no	no	yes	no	0	0	0	0	0	0
1053	Sc0000001	3112321	3112322	+	1	3109790	2108	3112321	BL05101	4_0	fem_gonads	no	no	yes	no	0	0	0	0	0	9.01
1054	Sc0000001	3237618	3237619	+	1	3237614	153	3237618	BL20044	NA	None	no	yes	yes	no	0	0	0	1.65	0	0
1055	Sc0000001	3286838	3286839	+	1	3286762	1227	3286838	BL01677	NA	None	no	no	yes	no	0	3.45	2.34	0	0	0
1056	Sc0000001	3293096	3293134	+	38	3293210	47	3293107	BL07052	4_2	None	no	no	no	no	0	11.78	20.12	1.94	5.87	4.17
1057	Sc0000001	3381440	3381441	+	1	3381420	116	3381440	BL05507	NA	None	no	no	yes	no	0	0	0	2.91	0	0
1058	Sc0000001	3497773	3497821	+	48	3497759	123	3497813	BL12486	4_2	None	no	no	yes	yes	5.7	25.47	12.54	4.87	4.86	10.47
1059	Sc0000001	3515229	3515326	+	97	3515211	321	3515259	BL24074	4_4	embryo_high	no	no	yes	no	13.57	6.34	42.41	0	2.15	0
1060	Sc0000001	3524266	3524344	+	78	3524268	214	3524313	BL29147	2_3	ubiquitous	no	no	yes	no	236.54	43.95	219.03	142.89	65.98	17.46
1061	Sc0000001	3598162	3598279	+	117	3598208	229	3598260	BL16384	0_0	hepatic	no	yes	no	no	3.55	1.41	3.24	0	157.22	0
1062	Sc0000001	3625287	3625288	+	1	3625570	157	3625287	BL97098	NA	None	no	no	no	no	0	0	0	0	0	0
1063	Sc0000001	3626354	3626355	+	1	3626288	161	3626354	BL97098	NA	None	no	no	yes	no	0	0	0	0	0	0
1064	Sc0000001	3635011	3635012	+	1	3635010	99	3635011	BL97098	NA	None	no	no	no	no	0	0	0	0	0	0
1065	Sc0000001	3643391	3643392	+	1	3643131	431	3643391	BL97099	NA	None	no	no	no	no	0	0	0	0	0	0
1066	Sc0000001	3660019	3660020	+	1	3659541	1028	3660019	BL97099	NA	None	no	no	yes	no	0	0	0	0	0	0
1067	Sc0000001	3663531	3663595	+	64	3663549	367	3663560	BL13767	4_1	None	no	no	no	no	11.71	75.89	9.14	8.35	7.1	157
1068	Sc0000001	3667669	3667673	+	4	3667335	1268	3667669	BL83538	NA	None	no	no	yes	no	0	0	0	0	0	2.68
1069	Sc0000001	3668987	3669019	+	32	3668853	254	3669009	BL13767	0_0	hepatic	no	no	yes	no	0	0	0	0	9.2	0
1070	Sc0000001	3679710	3679711	+	1	3679564	443	3679710	BL09666	NA	None	no	no	yes	no	0	0	0	0	1.02	2.25
1071	Sc0000001	3821049	3821076	+	27	3820990	556	3821073	BL61619	4_4	embryo_high	no	no	yes	no	13.53	0	6.15	0	1.06	0
1072	Sc0000001	3858707	3858730	+	23	3858198	661	3858721	BL05113	3_2	ubiquitous	no	yes	yes	yes	19.32	42.51	23.24	5.51	19.1	21.21
1073	Sc0000001	3884893	3884894	+	1	3884028	3348	3884893	BL82055	NA	None	no	yes	yes	no	0	0	0	0	0	1.51
1074	Sc0000001	3889132	3889140	+	8	3888456	1784	3889139	BL82059	NA	None	no	no	yes	no	0	0	0	0	0	4.47
1075	Sc0000001	3927455	3927554	+	99	3927443	144	3927457	BL04237	2_4	None	no	no	no	no	2.42	7.45	1.82	5.61	0	0
1076	Sc0000001	3930865	3930920	+	55	3930639	592	3930865	BL04237	NA	None	no	no	yes	no	0	0	0	0	0	0
1077	Sc0000001	3933512	3933563	+	51	3933464	269	3933556	BL13661	3_4	32_cell	no	no	yes	no	4.85	1.3	1.08	0	5.48	0
1078	Sc0000001	3956081	3956093	+	12	3955548	971	3956092	BL05508	NA	None	no	yes	no	yes	0	4.7	3.35	3.6	1.4	0
1079	Sc0000001	3963437	3963438	+	1	3963272	2489	3963437	BL11663	NA	None	no	no	yes	no	0	0	0	0	0	0
1080	Sc0000001	3975664	3975667	+	3	3975618	3001	3975664	BL09671	NA	None	no	no	yes	no	0	0	0	0	1.55	0
1081	Sc0000001	3979477	3979478	+	1	3979439	2966	3979477	BL20844	NA	None	no	no	yes	no	0	0	0	0	0	0
1082	Sc0000001	4015943	4016035	+	92	4015967	184	4015947	BL00452	0_4	neural_tube	no	no	yes	no	1.74	0	0	9.93	0	0
1083	Sc0000001	4041061	4041097	+	36	4041068	127	4041070	BL19686	4_2	None	no	no	yes	no	5.72	50.66	10.92	1.17	2.13	13.29
1084	Sc0000001	4053755	4053974	+	219	4053617	404	4053778	BL05250	2_2	ubiquitous	no	no	yes	no	106.89	28.35	84.17	187.37	107.64	29.96
1085	Sc0000001	4067524	4067527	+	3	4067523	49	4067524	BL05145	NA	None	no	no	yes	no	0	0	0	0	1.05	0
1086	Sc0000001	4075790	4075791	+	1	4075166	1260	4075790	BL16375	NA	None	no	no	yes	no	0	0	0	0	0	0
1087	Sc0000001	4081244	4081291	+	47	4081259	85	4081267	BL20042	0_0	hepatic	no	no	yes	no	0	0	0	0	18.74	0
1088	Sc0000001	4088284	4088333	+	49	4088300	131	4088284	BL20042	NA	None	no	no	no	no	1.16	0	0	0	0	3.44
1089	Sc0000001	4256137	4256183	+	46	4256146	256	4256182	BL24073	4_4	embryo_high	no	no	yes	no	0	0	21	0	0	0
1090	Sc0000001	4302783	4302817	+	34	4302796	49	4302797	BL21752	0_0	hepatic	no	no	yes	no	0	0	0	0	11.88	0
1091	Sc0000001	4304218	4304238	+	20	4304195	112	4304237	BL21752	NA	None	no	no	no	no	0	0	0	0	2.93	0
1092	Sc0000001	4304905	4304936	+	31	4304882	1025	4304918	BL21752	NA	None	no	no	yes	no	0	0	0	0	4.8	0
1093	Sc0000001	4305830	4305864	+	34	4304882	1025	4305861	BL21752	0_0	hepatic	no	no	yes	no	0	0	0	0	17.77	0
1094	Sc0000001	4328491	4328579	+	88	4328304	742	4328578	BL97074	0_4	neural_tube	no	no	yes	no	0	0	0	7.28	0	0
1095	Sc0000001	4328946	4328947	+	1	4328304	742	4328946	BL97074	NA	None	no	no	yes	no	0	0	0	4.57	0	0
1096	Sc0000001	4456090	4456091	+	1	No gene assigned	No gene assigned	4456090	No gene assigned	NA	None	yes	no	no	no	0	0	0	0	0	0
1097	Sc0000001	4457392	4457416	+	24	4457315	308	4457406	BL12482	2_1	ubiquitous	no	yes	yes	no	6.62	26.99	1.58	8.56	16.03	10.52
1098	Sc0000001	4507888	4507978	+	90	4507884	595	4507888	BL20191	4_4	embryo_high	no	no	no	no	3.45	5.55	15.05	0	0	1.05
1099	Sc0000001	4518100	4518202	+	102	4518111	189	4518170	BL13659	4_4	embryo_high	no	yes	no	no	259.83	19.44	48.92	0	0	0
1100	Sc0000001	4523873	4523874	+	1	4523775	239	4523873	BL13659	NA	None	no	no	yes	no	0	0	0	0	0	0
1101	Sc0000001	4533339	4533412	+	73	4532904	580	4533354	BL07211	1_1	None	no	no	no	yes	4.65	3.59	1.01	6.75	20.49	6.86
1102	Sc0000001	4547443	4547467	+	24	No gene assigned	No gene assigned	4547457	No gene assigned	NA	None	yes	no	yes	no	0	0	0	0	3.66	0
1103	Sc0000001	4560995	4561027	+	32	4561022	107	4561006	BL74901	NA	None	no	no	yes	no	0	0	0	0	0	0
1104	Sc0000001	4592581	4592605	+	24	4592603	47	4592594	BL20017	3_2	ubiquitous	no	no	yes	yes	20.88	19.59	10.17	7.53	14.61	28.07
1105	Sc0000001	4622384	4622426	+	42	4622398	50	4622418	BL11825	4_1	None	no	no	yes	no	2.42	10.28	10.86	0	0	30.62
1106	Sc0000001	4630466	4630672	+	206	4630491	344	4630553	BL06004	2_4	None	yes	no	no	no	133.35	1.59	5.67	6.59	34.22	1.54
1107	Sc0000001	4643805	4643806	+	1	4643790	73	4643805	BL06004	NA	None	no	no	no	no	0	0	0	0	0	0
1108	Sc0000001	4645975	4645976	+	1	4645956	65	4645975	BL06004	NA	None	no	no	yes	no	0	0	0	0	0	0
1109	Sc0000001	4646614	4646634	+	20	4646607	207	4646614	BL06004	NA	None	no	no	no	no	0	0	0	0	0	0
1110	Sc0000001	4650129	4650130	+	1	4650125	116	4650129	BL06004	NA	None	no	no	yes	no	0	0	0	0	0	0
1111	Sc0000001	4652312	4652313	+	1	4652055	1256	4652312	BL06004	NA	None	no	no	yes	no	0	0	0	0	0	0
1112	Sc0000001	4674220	4674300	+	80	4673995	350	4674220	BL12852	4_4	embryo_high	no	no	yes	yes	122.38	5.68	135.02	0	22.78	2.1
1113	Sc0000001	4886884	4886926	+	42	4886391	637	4886910	BL11512	4_0	fem_gonads	no	yes	yes	yes	0	10.74	5.14	2.99	1.41	18.18
1114	Sc0000001	4893333	4893346	+	13	4893332	312	4893335	BL05252	3_0	None	no	yes	no	no	1.29	5.38	0	2.19	2.72	6.15
1115	Sc0000001	4921360	4921383	+	23	No gene assigned	No gene assigned	4921360	No gene assigned	NA	None	no	no	yes	no	0	0	0	0	0	0
1116	Sc0000001	4926773	4926822	+	49	4926680	508	4926786	BL07946	4_4	embryo_high	no	no	yes	no	12.65	8.92	8.55	0	5.72	0
1117	Sc0000001	4950188	4950338	+	150	4950216	80	4950252	BL16916	3_2	ubiquitous	no	no	yes	no	177.93	221.41	99.52	44.14	48.16	48.57
1118	Sc0000001	4952809	4952860	+	51	4952889	22	4952826	BL16916	4_3	late_embryo	no	no	yes	no	0	28	2.9	0	0	0
1119	Sc0000001	4955243	4955261	+	18	4954855	471	4955260	BL16916	3_4	32_cell	no	no	no	no	5.39	0	0	0	0	0
1120	Sc0000001	4960296	4960313	+	17	4960234	193	4960312	BL16916	NA	None	no	no	yes	no	0	1.07	1.24	0	0	0
1121	Sc0000001	4965261	4965331	+	70	4964357	182	4965261	BL16916	NA	None	no	no	yes	no	0	0	0	0	0	0
1122	Sc0000001	4977295	4977298	+	3	4976916	1068	4977295	BL40957	NA	None	no	no	yes	no	0	0	0	0	0	0
1123	Sc0000001	4987493	4987572	+	79	4987510	915	4987537	BL20013	2_2	ubiquitous	no	no	no	no	7.16	19.13	15.56	45.99	47.34	6.64
1124	Sc0000001	4996117	4996118	+	1	No gene assigned	No gene assigned	4996117	No gene assigned	NA	None	no	no	yes	no	0	0	0	0	0	0
1125	Sc0000001	5031573	5031595	+	22	5031578	66	5031594	BL08775	NA	None	no	no	no	no	3.58	0	0	1.76	1.4	0
1126	Sc0000001	5040694	5040746	+	52	5040660	200	5040714	BL05251	2_2	ubiquitous	no	no	no	no	12.47	9.98	4.73	9.69	13.11	11.81
1127	Sc0000001	5056233	5056234	+	1	5056212	136	5056233	BL05251	NA	None	no	no	yes	no	0	0	0	0	0	0
1128	Sc0000001	5076128	5076143	+	15	5075894	336	5076142	BL16520	NA	None	no	no	yes	no	4.36	0	3.82	0	0	0
1129	Sc0000001	5079760	5079806	+	46	5079741	110	5079783	BL16520	4_0	fem_gonads	no	no	yes	no	0	8.81	0	0	0	89.2
1130	Sc0000001	5090987	5090988	+	1	No gene assigned	No gene assigned	5090987	No gene assigned	NA	None	no	no	no	no	0	0	0	0	0	0
1131	Sc0000001	5091408	5091409	+	1	5092029	4	5091408	BL29879	NA	None	no	no	yes	no	0	0	0	0	0	0
1132	Sc0000001	5162145	5162200	+	55	5161955	622	5162154	BL18111	NA	None	no	no	yes	no	0	0	0	0	4.84	0
1133	Sc0000001	5162571	5162572	+	1	5161955	622	5162571	BL18111	NA	None	no	no	no	no	0	0	0	0	0	0
1134	Sc0000001	5190605	5190679	+	74	5190622	1404	5190632	BL07838	3_3	None	no	no	yes	no	24.75	19.61	50.57	10.39	10.16	5.61
1135	Sc0000001	5190852	5190999	+	147	5190643	1383	5190852	BL07838	2_3	ubiquitous	no	no	yes	no	10.65	2.07	13.62	7.35	11.28	1.74
1136	Sc0000001	5191125	5191191	+	66	5190643	1383	5191161	BL07838	0_4	neural_tube	no	no	yes	no	0	0	0	6.24	0	0
1137	Sc0000001	5191327	5191328	+	1	5190643	1383	5191327	BL07838	NA	None	no	no	yes	no	0	0	0	1.35	0	0
1138	Sc0000001	5256644	5256645	+	1	5256724	76	5256644	BL07838	NA	None	no	no	no	no	0	0	0	0	0	1.03
1139	Sc0000001	5260760	5260761	+	1	5259110	3105	5260760	BL07838	NA	None	no	no	yes	no	0	0	0	0	0	0
1140	Sc0000001	5270449	5270450	+	1	5270603	50	5270449	BL22140	NA	None	no	no	yes	no	0	0	0	0	0	0
1141	Sc0000001	5295671	5295764	+	93	5295522	416	5295717	BL03203	2_1	ubiquitous	no	no	no	yes	78.28	97.45	47.7	168.32	100.18	365.09
1142	Sc0000001	5297777	5297786	+	9	5297735	540	5297777	BL03203	NA	None	no	no	yes	no	0	0	0	0	0	2.81
1143	Sc0000001	5308429	5308476	+	47	5308117	556	5308465	BL14519	3_2	ubiquitous	no	yes	no	no	179.41	262.95	295.64	111.85	197.22	166.7
1144	Sc0000001	5308832	5308849	+	17	5308811	82	5308839	BL14519	3_2	ubiquitous	no	no	no	no	1.69	2.65	8.84	1.22	5.52	4.14
1145	Sc0000001	5320751	5320753	+	2	5320091	1061	5320752	BL14519	NA	None	no	no	yes	no	0	0	0	0	0	1.18
1146	Sc0000001	5390595	5390640	+	45	5390583	215	5390633	BL21750	3_2	ubiquitous	no	no	yes	yes	12.92	22.52	6.1	7.23	8.11	13.32
1147	Sc0000001	5426584	5426624	+	40	5426476	343	5426612	BL20039	2_1	ubiquitous	no	no	no	no	53.12	54.99	43.91	82.28	75.49	256.08
1148	Sc0000001	5426737	5426741	+	4	5426476	343	5426737	BL20039	NA	None	no	no	yes	no	0	0	0	0	0	1.25
1149	Sc0000001	5430472	5430517	+	45	5430463	76	5430472	BL21252	4_0	fem_gonads	no	no	yes	no	0	2.4	4.61	0	1.59	11.52
1150	Sc0000001	5441299	5441324	+	25	5441231	311	5441320	BL20841	1_1	None	no	no	yes	yes	1.61	4.47	1.14	0	6.54	0
1151	Sc0000001	5463348	5463636	+	288	5462983	699	5463432	BL20040	3_4	32_cell	no	no	no	no	546.06	100.37	1573.22	117.66	27.87	13.25
1152	Sc0000001	5466812	5466928	+	116	5466828	146	5466924	BL20040	4_4	embryo_high	no	no	no	no	1.06	0	52.91	0	0	0
1153	Sc0000001	5468034	5468137	+	103	5467615	587	5468052	BL20040	4_4	embryo_high	no	no	yes	no	0	0	19.94	0	0	0
1154	Sc0000001	5469150	5469157	+	7	5469117	1031	5469156	BL20040	4_4	embryo_high	no	no	no	no	0	0	6.01	0	0	0
1155	Sc0000001	5469446	5469448	+	2	5469117	1031	5469446	BL20040	NA	None	no	no	yes	no	0	0	1.24	0	0	0
1156	Sc0000001	5469988	5470001	+	13	5469117	1031	5469988	BL20040	NA	None	no	no	no	no	0	0	1.72	0	0	0
1157	Sc0000001	5471633	5471634	+	1	5471590	279	5471633	BL18829	NA	None	no	no	yes	no	0	0	0	0	0	0
1158	Sc0000001	5505080	5505134	+	54	5503822	3044	5505103	BL71821	NA	None	no	no	yes	no	0	0	0	0	4.93	0
1159	Sc0000001	5513686	5513687	+	1	5512983	870	5513686	BL12878	NA	None	no	no	yes	no	0	0	0	0	0	0
1160	Sc0000001	5542239	5542332	+	93	5542255	145	5542280	BL08307	2_1	ubiquitous	no	yes	yes	yes	23.68	52.64	4.32	57.82	51.47	45.38
1161	Sc0000001	5560175	5560194	+	19	5560173	1634	5560187	BL22143	3_2	ubiquitous	no	yes	yes	yes	9.49	26.06	19.12	27.07	10	19.1
1162	Sc0000001	5562412	5562491	+	79	5562477	84	5562427	BL11840	4_1	None	no	no	yes	no	1.01	7.39	2.15	0	0	3.1
1163	Sc0000001	5581108	5581128	+	20	5581017	183	5581115	BL03072	NA	None	no	no	yes	no	0	0	0	0	0	0
1164	Sc0000001	5583995	5583996	+	1	5583934	162	5583995	BL03072	NA	None	no	no	yes	no	0	0	0	0	0	0
1165	Sc0000001	5608278	5608397	+	119	5608165	201	5608302	BL22075	3_0	None	no	no	yes	yes	5.49	9.25	7.11	6.66	9.79	175.82
1166	Sc0000001	5608520	5608643	+	123	5608356	999	5608533	BL22075	4_0	fem_gonads	no	no	no	no	0	0	0	0	0	6.68
1167	Sc0000001	5609224	5609312	+	88	5608356	999	5609283	BL22075	1_0	None	no	no	yes	no	0	0	0	0	10.59	6.29
1168	Sc0000001	5609882	5609914	+	32	5609885	85	5609910	BL22075	2_0	None	no	no	no	no	4.77	2.21	1.66	2.97	24.36	16.18
1169	Sc0000001	5611852	5611853	+	1	5611836	211	5611852	BL22075	NA	None	no	no	yes	no	0	0	0	0	1.51	0
1170	Sc0000001	5620248	5620409	+	161	5620272	178	5620394	BL13771	4_4	embryo_high	no	no	yes	no	104.63	85.16	391.21	19.62	1.08	0
1171	Sc0000001	5622361	5622388	+	27	5622278	390	5622362	BL13771	NA	None	no	no	no	no	0	0	3.02	0	0	0
1172	Sc0000001	5622521	5622600	+	79	5622278	390	5622599	BL13771	4_4	embryo_high	no	no	yes	no	0	0	5.48	0	0	0
1173	Sc0000001	5625885	5625887	+	2	5625818	5043	5625885	BL13771	NA	None	no	no	yes	no	0	0	1.4	0	0	0
1174	Sc0000001	5696601	5696639	+	38	5696412	380	5696622	BL05248	2_1	ubiquitous	no	yes	no	no	23.54	87.36	20.89	29.36	37.45	76.71
1175	Sc0000001	5710544	5710545	+	1	5710541	48	5710544	BL05248	NA	None	no	no	yes	no	0	0	0	0	0	0
1176	Sc0000001	5726720	5726721	+	1	No gene assigned	No gene assigned	5726720	No gene assigned	NA	None	no	no	yes	no	0	0	0	0	0	3.13
1177	Sc0000001	5731593	5731669	+	76	5731602	199	5731668	BL10768	3_4	32_cell	no	no	no	no	15.53	2.29	0	0	0	0
1178	Sc0000001	5733606	5733607	+	1	5733407	2026	5733606	BL10768	NA	None	no	yes	yes	no	0	0	0	0	0	0
1179	Sc0000001	5748246	5748394	+	148	5748163	443	5748294	BL58505	0_4	neural_tube	no	no	no	no	0	0	0	37.99	0	0
1180	Sc0000001	5814275	5814276	+	1	No gene assigned	No gene assigned	5814275	No gene assigned	4_0	fem_gonads	no	yes	yes	no	0	0	0	0	0	11
1181	Sc0000001	5819191	5819192	+	1	No gene assigned	No gene assigned	5819191	No gene assigned	NA	None	no	yes	no	no	0	0	0	0	0	0
1182	Sc0000001	6023281	6023282	+	1	6023253	559	6023281	BL01502	NA	None	no	no	yes	no	0	0	0	0	0	0
1183	Sc0000001	6047081	6047134	+	53	6047088	142	6047085	BL21756	3_2	ubiquitous	no	no	yes	yes	7.81	26.61	12.07	12.36	9.51	4.53
1184	Sc0000001	6075867	6075868	+	1	6075836	69	6075867	BL18974	NA	None	no	no	yes	no	0	0	0	0	0	0
1185	Sc0000001	6076702	6076722	+	20	6076709	442	6076721	BL18974	4_2	None	no	yes	yes	no	15.69	34.74	15.11	5.27	6.74	10.7
1186	Sc0000001	6095804	6095888	+	84	6095816	230	6095816	BL20860	4_3	late_embryo	no	no	yes	no	0	4.19	23.21	0	1.06	5.59
1187	Sc0000001	6106481	6106482	+	1	6105772	958	6106481	BL10391	NA	None	no	no	yes	no	0	0	0	0	0	0
1188	Sc0000001	6151856	6151857	+	1	No gene assigned	No gene assigned	6151856	No gene assigned	NA	None	no	no	no	no	0	0	0	1.65	0	0
1189	Sc0000001	6162908	6162909	+	1	6162318	1558	6162908	BL20018	NA	None	no	no	yes	no	0	0	0	0	0	0
1190	Sc0000001	6165754	6166041	+	287	6165742	1933	6165763	BL17657	0_4	neural_tube	no	no	no	no	4.4	0	0	77.6	2.43	0
1191	Sc0000001	6166234	6166236	+	2	6165742	1933	6166234	BL17657	NA	None	no	no	no	no	0	0	0	1.53	0	0
1192	Sc0000001	6166903	6166904	+	1	6165742	1933	6166903	BL17657	NA	None	no	no	no	no	0	0	0	0	0	0
1193	Sc0000001	6177216	6177274	+	58	6177192	209	6177253	BL01154	3_2	ubiquitous	no	yes	no	yes	96.2	507.28	407.44	156.49	54.7	244.36
1194	Sc0000001	6187641	6187642	+	1	6187641	111	6187641	BL01154	NA	None	no	no	yes	no	0	0	0	0	0	0
1195	Sc0000001	6195485	6195486	+	1	6194918	2948	6195485	BL01154	NA	None	no	no	no	no	0	0	0	0	0	1.37
1196	Sc0000001	6196419	6196421	+	2	6194918	2948	6196419	BL01154	NA	None	no	no	yes	no	0	0	0	0	0	1.04
1197	Sc0000001	6212061	6212083	+	22	6212053	105	6212074	BL17658	4_2	None	no	yes	yes	yes	30.06	41.23	83.53	7.67	3.22	50.14
1198	Sc0000001	6212831	6212832	+	1	6212912	249	6212831	BL17658	NA	None	no	no	no	no	0	0	0	0	0	0
1199	Sc0000001	6221203	6221205	+	2	6221131	183	6221204	BL17658	NA	None	no	no	yes	no	0	0	0	0	0	1.18
1200	Sc0000001	6258540	6258602	+	62	6258574	715	6258583	BL07944	2_3	ubiquitous	no	no	yes	no	89.47	3.85	2.34	3.59	1.58	11.32
1201	Sc0000001	6258735	6258833	+	98	6258574	715	6258832	BL07944	2_4	None	no	no	yes	no	5.67	0	0	1.35	0	0
1202	Sc0000001	6313949	6313975	+	26	No gene assigned	No gene assigned	6313970	No gene assigned	1_3	None	no	yes	yes	no	19.3	9.37	14.3	26.88	19.19	3.94
1203	Sc0000001	6315014	6315015	+	1	No gene assigned	No gene assigned	6315014	No gene assigned	NA	None	no	no	no	no	0	0	0	0	0	0
1204	Sc0000001	6323707	6323708	+	1	No gene assigned	No gene assigned	6323707	No gene assigned	NA	None	no	no	yes	no	0	0	0	0	0	0
1205	Sc0000001	6340125	6340198	+	73	No gene assigned	No gene assigned	6340179	No gene assigned	0_4	neural_tube	no	no	yes	no	0	0	0	10.62	0	0
1206	Sc0000001	6341683	6341723	+	40	No gene assigned	No gene assigned	6341683	No gene assigned	NA	None	no	no	no	no	0	0	0	0	0	0
1207	Sc0000001	6350984	6350985	+	1	6350922	152	6350984	BL95012	NA	None	no	no	no	no	0	0	0	0	0	0
1208	Sc0000001	6358671	6358672	+	1	6358654	64	6358671	BL95012	NA	None	no	no	no	no	0	0	0	0	0	0
1209	Sc0000001	6359328	6359329	+	1	6359226	376	6359328	BL95012	NA	None	no	no	yes	no	0	0	0	0	0	0
1210	Sc0000001	6367530	6367579	+	49	6367547	80	6367566	BL12856	2_3	ubiquitous	no	yes	no	no	61.33	42.64	26.24	55.11	35.5	4.96
1211	Sc0000001	6386285	6386286	+	1	6386088	285	6386285	BL95013	NA	None	no	no	yes	no	0	0	0	0	0	0
1212	Sc0000001	6393108	6393152	+	44	6393095	136	6393147	BL19342	NA	None	no	no	yes	no	0	0	0	0	4.72	0
1213	Sc0000001	6412981	6413019	+	38	6411703	1922	6412986	BL08308	4_4	embryo_high	no	no	yes	no	101.88	41.78	111.42	0	0	0
1214	Sc0000001	6422307	6422370	+	63	6422212	409	6422312	BL23713	4_4	embryo_high	no	no	yes	no	0	0	21.13	0	0	0
1215	Sc0000001	6440509	6440527	+	18	6440368	721	6440511	BL05118	NA	None	no	yes	yes	no	0	0	0	0	2.26	0
1216	Sc0000001	6443628	6443634	+	6	6443634	584	6443633	BL05118	NA	None	no	yes	yes	no	0	0	0	0	3.39	0
1217	Sc0000001	6446938	6446984	+	46	6446953	642	6446965	BL05141	0_0	hepatic	no	no	yes	no	0	0	0	0	12.27	0
1218	Sc0000001	6457171	6457272	+	101	6456986	456	6457171	BL01867	NA	None	no	no	no	no	0	0	0	0	0	0
1219	Sc0000001	6490268	6490284	+	16	6490285	52	6490272	BL22870	2_2	ubiquitous	no	yes	yes	yes	102.86	44.26	36.3	36.46	50.49	26.1
1220	Sc0000001	6535206	6535207	+	1	6535181	302	6535206	BL22870	NA	None	yes	no	no	no	0	0	0	0	0	0
1221	Sc0000001	6606094	6606156	+	62	6606118	339	6606117	BL20041	4_0	fem_gonads	no	no	yes	yes	0	8.2	0	5.22	2.64	61.26
1222	Sc0000001	6615536	6615580	+	44	6615550	377	6615553	BL20190	4_0	fem_gonads	no	no	yes	yes	0	0	0	0	0	10.72
1223	Sc0000001	6635089	6635212	+	123	6635012	452	6635092	BL22071	2_2	ubiquitous	no	no	no	yes	20.61	9.76	3.24	12.85	8.34	11.46
1224	Sc0000001	6650195	6650296	+	101	6650153	328	6650266	BL12853	3_2	ubiquitous	no	no	no	yes	40.77	63.46	75.27	7.53	76.48	27.36
1225	Sc0000001	6690800	6690833	+	33	6690837	152	6690825	BL20865	3_1	None	yes	yes	yes	yes	8.14	49.75	17.89	5.36	10.89	53.42
1226	Sc0000001	6709426	6709427	+	1	6709425	52	6709426	BL24920	NA	None	no	no	yes	no	0	0	0	1.35	0	0
1227	Sc0000001	6720299	6720329	+	30	6720413	110	6720326	BL24920	NA	None	no	no	yes	no	0	0	0	0	0	0
1228	Sc0000001	6724905	6724906	+	1	No gene assigned	No gene assigned	6724905	No gene assigned	NA	None	no	no	no	no	0	0	0	0	1.18	0
1229	Sc0000001	6736874	6736877	+	3	6736251	759	6736875	BL24920	3_4	32_cell	no	no	yes	no	5.81	0	0	0	0	0
1230	Sc0000001	6737175	6737187	+	12	6737150	1106	6737175	BL24920	NA	None	no	no	yes	no	4.61	0	0	0	2.08	0
1231	Sc0000001	6737757	6737758	+	1	6737150	1106	6737757	BL24920	NA	None	no	yes	no	no	0	0	0	0	0	0
1232	Sc0000001	6743373	6743374	+	1	No gene assigned	No gene assigned	6743373	No gene assigned	NA	None	no	no	yes	no	0	0	0	0	0	0
1233	Sc0000001	6777390	6777405	+	15	6777348	2836	6777390	BL07948	NA	None	no	no	yes	no	0	0	0	0	1.91	0
1234	Sc0000001	6777605	6777701	+	96	6777348	2836	6777606	BL07948	0_1	None	yes	no	yes	no	22.09	0	0	0	26.75	0
1235	Sc0000001	6778273	6778274	+	1	6777348	2836	6778273	BL07948	NA	None	no	no	yes	no	0	0	0	0	0	0
1236	Sc0000001	6797050	6797140	+	90	6796856	2796	6797101	BL20043	0_0	hepatic	no	no	yes	no	10.43	0	0	0	36.05	0
1237	Sc0000001	6797297	6797298	+	1	6796856	2796	6797297	BL20043	NA	None	no	no	yes	no	0	0	0	0	0	0
1238	Sc0000001	6832653	6832705	+	52	6832608	258	6832682	BL05140	2_1	ubiquitous	no	yes	no	no	6.85	16.71	4.12	7.48	9.02	13.79
1239	Sc0000001	6854041	6854042	+	1	No gene assigned	No gene assigned	6854041	No gene assigned	NA	None	no	no	yes	no	0	0	0	0	0	0
1240	Sc0000001	6855640	6855695	+	55	6855717	232	6855665	BL68954	3_4	32_cell	no	no	yes	no	11.24	0	0	0	0	0
1241	Sc0000001	6862499	6862521	+	22	No gene assigned	No gene assigned	6862499	No gene assigned	NA	None	no	no	yes	no	0	0	3.2	0	0	0
1242	Sc0000001	6869585	6869646	+	61	6867529	2278	6869602	BL01676	4_2	None	no	no	yes	yes	3.34	5.09	11.45	0	6.36	10.57
1243	Sc0000001	6893742	6893743	+	1	No gene assigned	No gene assigned	6893742	No gene assigned	NA	None	no	no	yes	no	0	0	0	0	0	0
1244	Sc0000001	6895612	6895628	+	16	6895172	503	6895625	BL00627	3_2	ubiquitous	no	yes	no	yes	46.93	125.9	74.88	43.66	17.81	43.09
1245	Sc0000001	6908266	6908267	+	1	6908253	87	6908266	BL00627	NA	None	no	no	yes	no	0	0	1.06	0	0	0
1246	Sc0000001	6931083	6931146	+	63	No gene assigned	No gene assigned	6931087	No gene assigned	NA	None	no	no	no	no	0	0	4.25	0	0	0
1247	Sc0000001	6931658	6931675	+	17	No gene assigned	No gene assigned	6931674	No gene assigned	NA	None	no	no	no	no	0	0	1.16	0	0	0
1248	Sc0000001	6938556	6938582	+	26	6938546	325	6938564	BL11150	4_2	None	no	yes	yes	yes	11.08	31.02	35.02	4.33	8.21	7.13
1249	Sc0000001	6960859	6960860	+	1	6960813	1356	6960859	BL21753	NA	None	no	no	yes	no	0	0	0	0	0	0
1250	Sc0000001	7005976	7005989	+	13	7005906	219	7005981	BL14520	2_2	ubiquitous	no	yes	yes	yes	11.4	7.06	11.14	15.79	24.74	9.54
1251	Sc0000001	7034551	7034606	+	55	7034337	458	7034566	BL22141	3_1	None	no	yes	yes	no	18.9	57.92	7.22	14.09	8.31	283.39
1252	Sc0000001	7039695	7039746	+	51	7039725	101	7039745	BL23712	4_1	None	no	no	yes	no	7.39	46.46	11.2	1.43	4.9	32.11
1253	Sc0000001	7067741	7067742	+	1	No gene assigned	No gene assigned	7067741	No gene assigned	NA	None	no	no	yes	no	0	0	0	0	0	0
1254	Sc0000001	7128566	7128630	+	64	7128578	113	7128616	BL07083	0_0	hepatic	no	no	yes	no	0	0	0	0	48.11	0
1255	Sc0000001	7129293	7129389	+	96	7129290	153	7129293	BL07083	0_0	hepatic	no	no	no	no	0	0	0	0	8.87	0
1256	Sc0000001	7129908	7129937	+	29	7129852	407	7129925	BL07083	0_0	hepatic	no	no	yes	no	0	0	0	0	12.1	0
1257	Sc0000001	7130945	7130954	+	9	7130924	138	7130949	BL03066	2_3	ubiquitous	no	no	yes	no	16.43	10.76	22.29	13.01	7.78	3.03
1258	Sc0000001	7144209	7144251	+	42	7144224	402	7144235	BL00635	NA	None	no	no	no	no	0	0	0	0	2.93	0
1259	Sc0000001	7144449	7144465	+	16	7144224	402	7144449	BL00635	NA	None	no	no	yes	no	0	0	0	0	0	0
1260	Sc0000001	7146344	7146364	+	20	7146295	195	7146344	BL00635	NA	None	no	no	yes	no	0	0	0	0	1.88	0
1261	Sc0000001	7185008	7185078	+	70	7184842	861	7185033	BL12857	0_4	neural_tube	no	no	yes	no	0	0	0	19.72	1.73	3.04
1262	Sc0000001	7189438	7189708	+	270	7189264	4356	7189531	BL12857	NA	None	no	no	yes	yes	0	0	0	0	0	3.18
1263	Sc0000001	7199564	7199575	+	11	7199551	159	7199573	BL19344	3_2	ubiquitous	no	yes	yes	no	20.51	27.24	24.84	14.45	5.3	17.47
1264	Sc0000001	7205323	7205399	+	76	7204677	848	7205323	BL19344	NA	None	no	no	yes	no	0	0	0	0	0	0
1265	Sc0000001	7231270	7231271	+	1	7231355	101	7231270	BL97100	NA	None	no	no	yes	no	0	0	0	0	0	0
1266	Sc0000001	7238929	7238964	+	35	7238839	543	7238931	BL19678	4_1	None	no	no	yes	no	0	41.71	0	0	0	0
1267	Sc0000001	7247374	7247375	+	1	7247150	316	7247374	BL07950	NA	None	no	yes	yes	no	0	0	1.3	1.35	0	0
1268	Sc0000001	7261229	7261518	+	289	7261352	230	7261371	BL07949	1_2	None	no	no	no	no	3.39	48	2.27	406.95	391.42	22.82
1269	Sc0000001	7264330	7264331	+	1	7264243	532	7264330	BL07949	NA	None	no	no	yes	no	0	0	0	0	0	0
1270	Sc0000001	7264470	7264507	+	37	7264243	532	7264470	BL07949	NA	None	no	no	no	no	0	0	0	1.22	1.05	0
1271	Sc0000001	7275116	7275117	+	1	No gene assigned	No gene assigned	7275116	No gene assigned	NA	None	no	no	yes	no	0	0	0	0	0	0
1272	Sc0000001	7308617	7308637	+	20	7308557	161	7308617	BL07949	NA	None	no	no	yes	no	0	0	0	0	0	0
1273	Sc0000001	7309318	7309384	+	66	7309311	238	7309318	BL07949	NA	None	no	no	no	no	0	0	0	0	0	0
1274	Sc0000001	7316525	7316528	+	3	7312546	4913	7316527	BL07949	NA	None	no	no	yes	no	0	0	0	0	1.38	0
1275	Sc0000001	7321469	7321562	+	93	7321465	162	7321500	BL10329	2_2	ubiquitous	no	no	yes	no	32.59	17.53	74.76	74.18	131.25	11.33
1276	Sc0000001	7323893	7323894	+	1	7323874	74	7323893	BL10329	NA	None	no	no	no	no	0	0	0	0	0	0
1277	Sc0000001	7325567	7325572	+	5	7325469	163	7325571	BL10329	NA	None	no	no	no	no	0	0	0	0	1.38	0
1278	Sc0000001	7327869	7327870	+	1	7327852	168	7327869	BL10329	NA	None	no	no	yes	no	0	0	0	0	0	0
1279	Sc0000001	7328251	7328252	+	1	7328246	61	7328251	BL10329	NA	None	yes	no	yes	no	0	0	0	0	0	0
1280	Sc0000001	7355683	7355708	+	25	7355573	261	7355686	BL26596	NA	None	no	no	yes	no	0	0	0	3.17	0	0
1281	Sc0000001	7381516	7381524	+	8	7380859	749	7381517	BL11149	4_4	embryo_high	yes	no	yes	no	1.4	0	45.29	4.59	0	0
1282	Sc0000001	7381935	7381936	+	1	7381968	1963	7381935	BL11149	NA	None	no	yes	yes	no	0	0	0	1.35	0	0
1283	Sc0000001	7382199	7382203	+	4	7381968	1963	7382199	BL11149	0_4	neural_tube	no	no	yes	no	0	0	0	5.34	0	0
1284	Sc0000001	7412656	7412680	+	24	7412576	184	7412668	BL18826	4_0	fem_gonads	no	yes	yes	no	0	12.14	0	3.11	3.72	29.21
1285	Sc0000001	7428939	7429098	+	159	7428964	431	7429040	BL13660	1_4	None	no	no	yes	no	13.22	0	0	6.59	0	1.04
1286	Sc0000001	7429320	7429321	+	1	7428964	431	7429320	BL13660	NA	None	no	no	yes	no	0	0	0	0	0	0
1287	Sc0000001	7511220	7511283	+	63	7511193	149	7511242	BL22142	2_1	ubiquitous	no	no	no	yes	9.55	10.24	8.53	11.04	16.4	28.42
1288	Sc0000001	7520388	7520479	+	91	No gene assigned	No gene assigned	7520388	No gene assigned	4_0	fem_gonads	no	no	yes	no	0	1.16	0	0	0	6.19
1289	Sc0000001	7520929	7520935	+	6	No gene assigned	No gene assigned	7520929	No gene assigned	NA	None	no	no	yes	no	0	1.01	0	0	0	1.25
1290	Sc0000001	7524510	7524545	+	35	7524336	245	7524520	BL10791	3_2	ubiquitous	no	no	no	yes	134.22	130.8	162.18	184.8	146.44	307.94
1291	Sc0000001	7527276	7527277	+	1	7527255	109	7527276	BL10791	NA	None	no	no	no	no	0	0	0	0	0	1.37
1292	Sc0000001	7530997	7531014	+	17	7530928	788	7530997	BL10791	NA	None	no	no	yes	no	0	0	0	1.88	0	3.49
1293	Sc0000001	7531296	7531299	+	3	7530928	788	7531296	BL10791	NA	None	no	no	yes	no	0	0	0	0	0	3.57
1294	Sc0000001	7536491	7536492	+	1	7536507	194	7536491	BL22137	NA	None	no	no	yes	yes	0	0	0	0	0	1.03
1295	Sc0000001	7555218	7555224	+	6	7554943	338	7555220	BL10957	NA	None	no	no	yes	no	0	0	0	4.24	0	0
1296	Sc0000001	7555801	7555804	+	3	7555341	535	7555801	BL10957	0_4	neural_tube	no	no	yes	no	0	0	0	10.26	0	0
1297	Sc0000001	7602247	7602248	+	1	7602230	200	7602247	BL20837	NA	None	no	no	yes	no	0	0	0	1.96	0	0
1298	Sc0000001	7614072	7614082	+	10	7613777	400	7614076	BL00451	0_0	hepatic	yes	no	yes	no	21.8	0	0	0	43.55	0
1299	Sc0000001	7615137	7615243	+	106	7615142	166	7615137	BL00451	NA	None	no	no	no	no	0	0	0	0	0	0
1300	Sc0000001	7615735	7615736	+	1	7615722	181	7615735	BL00451	NA	None	no	no	yes	no	0	0	0	1.05	0	0
1301	Sc0000001	7616501	7616530	+	29	7616466	145	7616501	BL00451	NA	None	no	no	no	no	0	0	0	0	0	0
1302	Sc0000001	7616967	7616968	+	1	7616940	145	7616967	BL00451	NA	None	no	no	yes	no	0	0	0	0	0	0
1303	Sc0000001	7617362	7617363	+	1	7617299	139	7617362	BL00451	NA	None	no	no	yes	no	0	0	0	0	0	0
1304	Sc0000001	7617912	7617913	+	1	7617852	214	7617912	BL00451	NA	None	no	no	no	no	0	0	0	0	0	0
1305	Sc0000001	7620169	7620221	+	52	7620154	226	7620169	BL00451	NA	None	no	no	yes	no	0	0	0	0	0	0
1306	Sc0000001	7624906	7624992	+	86	7624959	242	7624991	BL23718	NA	None	no	no	yes	no	1.33	0	0	0	0	0
1307	Sc0000001	7634274	7634327	+	53	7634306	199	7634304	BL22108	NA	None	no	no	yes	no	0	0	0	0	0	0
1308	Sc0000001	7655900	7655949	+	49	7655919	105	7655920	BL06011	2_2	ubiquitous	no	no	yes	no	30.8	18.7	25.01	19.62	33.19	23.82
1309	Sc0000001	7669203	7669235	+	32	7669187	394	7669230	BL06011	0_4	neural_tube	no	no	yes	no	2.34	0	0	15.32	0	0
1310	Sc0000001	7669331	7669375	+	44	7669187	394	7669354	BL06011	0_4	neural_tube	no	no	yes	no	4.69	0	0	45.16	0	0
1311	Sc0000001	7692928	7692929	+	1	7692939	107	7692928	BL18975	NA	None	no	no	yes	no	0	0	0	0	0	0
1312	Sc0000001	7705504	7705527	+	23	7706133	149	7705523	BL26778	2_1	ubiquitous	no	no	yes	yes	7.06	10.2	1.91	8.7	5.59	19.05
1313	Sc0000001	7714833	7714982	+	149	7714852	188	7714864	BL10383	2_3	ubiquitous	yes	no	yes	yes	99.28	60.79	89.48	32.24	36.9	15.56
1314	Sc0000001	7736844	7736944	+	100	7736434	649	7736913	BL24919	3_2	ubiquitous	no	yes	no	no	204.95	370.02	500.19	228.79	70.15	100.66
1315	Sc0000001	7769225	7769226	+	1	7769157	293	7769225	BL24919	NA	None	no	no	yes	no	0	0	0	0	0	0
1316	Sc0000001	7840502	7840551	+	49	7840477	460	7840516	BL21255	0_4	neural_tube	no	no	yes	no	0	0	0	23.09	0	0
1317	Sc0000001	7840790	7840885	+	95	7840477	460	7840850	BL21255	0_4	neural_tube	no	no	no	no	0	0	0	884.96	0	0
1318	Sc0000001	7844136	7844155	+	19	7844020	2826	7844141	BL21255	NA	None	no	no	yes	no	0	0	0	1.82	0	0
1319	Sc0000001	7862934	7862986	+	52	7862817	295	7862949	BL10762	3_2	ubiquitous	no	yes	no	yes	174.74	396.08	153.29	89.02	80.23	175.7
1320	Sc0000001	7871247	7871248	+	1	7870906	2306	7871247	BL10762	NA	None	no	no	yes	no	0	0	0	0	0	0
1321	Sc0000001	7873879	7873916	+	37	7873923	57	7873901	BL03873	3_1	None	no	yes	yes	no	4.22	19.6	4.45	3.92	4.78	24.82
1322	Sc0000001	7874238	7874239	+	1	7873923	57	7874238	BL03873	NA	None	no	no	yes	no	0	0	0	0	0	0
1323	Sc0000001	8014628	8014699	+	71	8014544	200	8014640	BL11281	4_2	None	no	yes	yes	yes	6.67	11.67	13.66	0	3.69	8.89
1324	Sc0000001	8015243	8015278	+	35	8015132	181	8015255	BL11281	4_3	late_embryo	no	no	yes	no	0	9.87	10.48	0	0	2.15
1325	Sc0000001	8038971	8038972	+	1	8039194	60	8038971	BL09998	NA	None	no	no	yes	no	0	0	0	0	0	0
1326	Sc0000001	8039196	8039212	+	16	8039194	60	8039202	BL09998	3_2	ubiquitous	no	no	yes	no	81.56	132.14	39.73	159.14	7.21	77.3
1327	Sc0000001	8039921	8040193	+	272	8039805	458	8039991	BL09998	0_2	None	no	no	yes	no	24.8	0	2.11	247.92	216.89	1.83
1328	Sc0000001	8040711	8040736	+	25	8040789	57	8040711	BL09998	NA	None	no	no	yes	no	0	0	0	2.11	0	0
1329	Sc0000001	8050072	8050073	+	1	8050260	98	8050072	BL09998	NA	None	no	no	no	no	0	0	0	0	0	0
1330	Sc0000001	8056860	8056861	+	1	8056814	149	8056860	BL09998	NA	None	no	yes	yes	no	0	0	0	0	0	0
1331	Sc0000001	8125642	8125665	+	23	8125645	144	8125652	BL73300	2_2	ubiquitous	no	yes	yes	yes	18.03	0	5.13	7.82	9.26	26.44
1332	Sc0000001	8125934	8125935	+	1	8125656	133	8125934	BL73300	NA	None	no	no	yes	no	0	0	1.06	0	0	0
1333	Sc0000001	8232501	8232534	+	33	No gene assigned	No gene assigned	8232501	No gene assigned	NA	None	no	no	yes	no	0	0	0	0	0	0
1334	Sc0000001	8259453	8259530	+	77	8259377	528	8259453	BL51214	NA	None	no	no	no	no	0	0	0	0	0	0
1335	Sc0000001	8288810	8288842	+	32	8288755	298	8288829	BL22073	4_1	None	no	no	yes	no	6.85	9.82	2.91	0	2.96	8
1336	Sc0000001	8307248	8307385	+	137	8307367	241	8307270	BL97087	0_4	neural_tube	no	no	yes	no	0	0	0	56.99	0	0
1337	Sc0000001	8323586	8323804	+	218	8323825	80	8323609	BL97087	4_4	embryo_high	no	no	yes	no	7.04	4.32	6.98	0	0	0
1338	Sc0000001	8326410	8326724	+	314	8326300	231	8326444	BL97087	3_3	None	no	no	no	no	30.34	50.75	50.29	21.94	3.4	7.23
1339	Sc0000001	8328936	8328937	+	1	8327653	1447	8328936	BL97087	NA	None	no	no	yes	no	0	0	0	0	0	0
1340	Sc0000001	8350796	8350797	+	1	No gene assigned	No gene assigned	8350796	No gene assigned	NA	None	no	no	no	no	0	0	0	0	0	0
1341	Sc0000001	8405507	8405615	+	108	8405520	141	8405527	BL14563	3_1	None	no	no	yes	no	14.01	29.09	21.45	9.04	26.97	123.23
1342	Sc0000001	8411032	8411033	+	1	No gene assigned	No gene assigned	8411032	No gene assigned	NA	None	no	no	no	no	0	0	0	0	0	0
1343	Sc0000001	8426764	8426765	+	1	8424557	4092	8426764	BL14563	NA	None	no	no	yes	no	0	0	0	0	0	1.64
1344	Sc0000001	8435663	8435664	+	1	8435349	467	8435663	BL10387	NA	None	no	no	yes	no	0	0	0	0	0	0
1345	Sc0000001	8454814	8454965	+	151	8454853	206	8454894	BL16189	3_1	None	no	no	yes	no	5.67	96.43	8.71	15.13	7.68	94.72
1346	Sc0000001	8461260	8461261	+	1	8461204	183	8461260	BL16189	NA	None	no	no	no	no	0	0	0	1.05	0	0
1347	Sc0000001	8471303	8471304	+	1	8471166	235	8471303	BL16189	NA	None	no	no	no	no	0	0	0	0	0	1.64
1348	Sc0000001	8474509	8474510	+	1	8472461	2899	8474509	BL16189	NA	None	no	no	yes	no	0	0	0	0	0	1.03
1349	Sc0000001	8522296	8522315	+	19	8522176	3071	8522314	BL13765	NA	None	yes	no	no	no	0	0	0	0	1.21	0
1350	Sc0000001	8530584	8530645	+	61	8530537	267	8530606	BL19687	3_1	None	no	yes	yes	yes	6.34	42.53	9	3.3	23	49.48
1351	Sc0000001	8534910	8534971	+	61	8534945	76	8534947	BL16951	2_2	ubiquitous	no	no	no	no	99.96	4.17	38.1	32.57	141.01	23.8
1352	Sc0000001	8538090	8538091	+	1	8537767	1928	8538090	BL16951	NA	None	no	yes	yes	no	0	0	0	0	0	0
1353	Sc0000001	8546983	8546989	+	6	8546984	369	8546983	BL22986	NA	None	no	no	yes	yes	2.47	4.14	0	2.37	1.39	1.59
1354	Sc0000001	8556119	8556205	+	86	8556065	240	8556182	BL17687	0_4	neural_tube	no	no	no	no	0	0	0	236.26	2.19	0
1355	Sc0000001	8558837	8558838	+	1	8558955	219	8558837	BL17687	NA	None	no	no	no	no	0	0	0	1.05	0	0
1356	Sc0000001	8559054	8559055	+	1	8558955	219	8559054	BL17687	NA	None	no	no	no	no	0	0	0	0	0	0
1357	Sc0000001	8606292	8606293	+	1	8606292	61	8606292	BL82672	NA	None	no	no	yes	no	0	2.18	0	2.91	2.3	2.32
1358	Sc0000001	8661229	8661235	+	6	8661210	70	8661229	BL82672	NA	None	no	no	yes	no	0	0	0	0	3.06	0
1359	Sc0000001	8682508	8682603	+	95	8682491	317	8682566	BL03553	2_0	None	no	no	yes	no	2.32	6.37	0	0	6.96	4.75
1360	Sc0000001	8747080	8747130	+	50	No gene assigned	No gene assigned	8747119	No gene assigned	NA	None	no	no	yes	no	0	0	0	0	0	0
1361	Sc0000001	8801440	8801452	+	12	8801507	38	8801451	BL21259	NA	None	no	yes	yes	no	0	0	0	0	0	4.23
1362	Sc0000001	8805760	8805835	+	75	8805735	2453	8805810	BL21259	4_4	embryo_high	no	no	yes	no	8.05	0	7.77	0	0	0
1363	Sc0000001	8805972	8806067	+	95	8805735	2453	8805989	BL21259	4_4	embryo_high	no	no	yes	no	6.95	8.27	21.23	0	0	0
1364	Sc0000001	8810852	8810853	+	1	8810776	304	8810852	BL21749	NA	None	no	yes	yes	no	0	0	0	0	0	0
1365	Sc0000001	8840823	8840824	+	1	8840929	2181	8840823	BL29770	NA	None	no	no	yes	no	0	0	0	0	1.35	0
1366	Sc0000001	8847749	8847750	+	1	8847731	1821	8847749	BL18973	NA	None	no	no	yes	no	0	0	0	0	0	0
1367	Sc0000001	8854835	8854839	+	4	8854943	2184	8854835	BL10958	NA	None	no	no	yes	no	0	0	0	0	1.39	0
1368	Sc0000001	8863947	8864052	+	105	8863804	504	8863966	BL24925	4_2	None	no	yes	yes	no	18.12	133.81	30.66	9.1	16.14	34.8
1369	Sc0000001	8864173	8864192	+	19	8863804	504	8864191	BL24925	NA	None	no	no	yes	no	0	1.55	0	0	0	0
1370	Sc0000001	8878451	8878452	+	1	No gene assigned	No gene assigned	8878451	No gene assigned	NA	None	no	no	yes	no	0	0	0	0	0	0
1371	Sc0000001	8921064	8921092	+	28	8921086	132	8921072	BL45339	NA	None	no	no	yes	no	0	0	0	0	0	2.84
1372	Sc0000001	8994208	8994280	+	72	8993869	1957	8994210	BL22868	4_3	late_embryo	no	no	yes	no	3.1	510.79	93.98	0	0	0
1373	Sc0000001	9016888	9016896	+	8	9016891	505	9016888	BL24078	4_4	embryo_high	no	no	no	no	1.09	0	10.42	0	0	0
1374	Sc0000001	9047074	9047075	+	1	No gene assigned	No gene assigned	9047074	No gene assigned	NA	None	no	no	yes	no	0	0	0	0	0	0
1375	Sc0000001	9050191	9050235	+	44	9050205	2121	9050216	BL13768	4_4	embryo_high	no	no	yes	no	5.47	21.73	15.52	0	0	0
1376	Sc0000001	9050499	9050500	+	1	9050205	2121	9050499	BL13768	NA	None	no	no	yes	no	0	0	0	0	0	0
1377	Sc0000001	9057024	9057051	+	27	No gene assigned	No gene assigned	9057035	No gene assigned	0_4	neural_tube	no	no	yes	no	0	0	0	6.38	0	0
1378	Sc0000001	9120918	9120919	+	1	9120025	1047	9120918	BL03872	NA	None	no	no	yes	no	0	0	0	0	0	0
1379	Sc0000001	9134307	9134316	+	9	9134327	69	9134315	BL12480	NA	None	no	yes	yes	no	0	0	0	0	1.91	0
1380	Sc0000001	9143824	9143848	+	24	9141991	1262	9143826	BL12480	NA	None	no	no	yes	no	0	0	0	0	4.59	0
1381	Sc0000001	9165575	9165650	+	75	No gene assigned	No gene assigned	9165616	No gene assigned	0_1	None	yes	no	yes	no	3.68	0	0	2.19	12.46	0
1382	Sc0000001	9198574	9198638	+	64	9198576	130	9198596	BL54023	3_2	ubiquitous	no	no	yes	yes	24.46	34.3	106.77	69.08	27.45	40.61
1383	Sc0000001	9208440	9208549	+	109	9208363	524	9208475	BL18105	0_3	None	no	no	yes	no	7.13	0	3.58	38.56	24.68	2.73
1384	Sc0000001	9212566	9212567	+	1	9212468	188	9212566	BL18105	NA	None	no	no	yes	no	0	0	1.54	0	0	0
1385	Sc0000001	9285622	9285668	+	46	9285641	71	9285648	BL07514	3_2	ubiquitous	no	no	yes	no	50.83	53.59	131.85	14.77	25.35	39.27
1386	Sc0000001	9285843	9285851	+	8	9285811	87	9285843	BL07514	NA	None	no	no	no	no	0	0	1.48	0	0	0
1387	Sc0000001	9286370	9286426	+	56	9286341	215	9286370	BL07514	NA	None	no	yes	yes	no	0	0	4.4	0	0	0
1388	Sc0000001	9288937	9288938	+	1	9288908	123	9288937	BL07514	NA	None	yes	no	no	no	0	0	0	0	0	0
1389	Sc0000001	9298375	9298376	+	1	9298368	129	9298375	BL07514	NA	None	no	no	no	no	0	0	0	0	0	0
1390	Sc0000001	9302824	9302828	+	4	9302719	219	9302824	BL07514	NA	None	no	no	yes	no	0	0	0	0	0	0
1391	Sc0000001	9329915	9329916	+	1	9330390	448	9329915	BL76097	NA	None	no	no	yes	no	0	0	0	0	0	0
1392	Sc0000001	9331759	9331760	+	1	9331028	1484	9331759	BL76094	NA	None	no	no	yes	no	0	0	0	0	0	0
1393	Sc0000001	9339982	9339983	+	1	9339871	82	9339982	BL05139	NA	None	no	no	yes	no	0	0	0	0	0	0
1394	Sc0000001	9340594	9340796	+	202	9340569	292	9340691	BL26154	2_2	ubiquitous	no	no	yes	no	205.66	184.42	100.32	2008.87	440.58	304.43
1395	Sc0000001	9341099	9341100	+	1	9341142	63	9341099	BL05139	NA	None	no	no	no	no	0	0	0	0	0	0
1396	Sc0000001	9341638	9341639	+	1	9341598	111	9341638	BL05139	NA	None	yes	no	yes	no	0	0	0	0	0	0
1397	Sc0000001	9353727	9353728	+	1	9352914	123	9353727	BL05139	NA	None	no	no	yes	no	0	0	0	0	0	0
1398	Sc0000001	9354801	9354802	+	1	No gene assigned	No gene assigned	9354801	No gene assigned	NA	None	no	no	no	no	0	0	0	0	0	0
1399	Sc0000001	9363496	9363761	+	265	9363480	353	9363599	BL05139	0_3	None	no	no	no	no	0	0	0	9.17	3.77	2.84
1400	Sc0000001	9364400	9364486	+	86	9364400	397	9364400	BL05139	NA	None	no	no	yes	no	0	0	0	0	0	0
1401	Sc0000001	9364952	9364953	+	1	9364945	162	9364952	BL05139	NA	None	no	no	yes	no	0	0	0	0	0	0
1402	Sc0000001	9365679	9365743	+	64	9365622	231	9365679	BL05139	NA	None	no	no	no	no	0	0	0	0	0	0
1403	Sc0000001	9366091	9366092	+	1	9366069	259	9366091	BL05139	NA	None	no	no	no	no	0	0	0	0	0	0
1404	Sc0000001	9366526	9366535	+	9	9366441	142	9366526	BL05139	NA	None	no	no	yes	no	0	0	0	0	0	0
1405	Sc0000001	9367009	9367010	+	1	9366711	138	9367009	BL05139	NA	None	no	no	yes	no	0	0	0	0	0	0
1406	Sc0000001	9367222	9367223	+	1	9367219	3051	9367222	BL05139	NA	None	no	no	no	no	0	0	0	0	0	1.31
1407	Sc0000001	9367627	9367731	+	104	9367219	3051	9367725	BL05139	NA	None	no	no	yes	no	0	0	0	2.34	1.02	2.32
1408	Sc0000001	9368421	9368423	+	2	9367219	3051	9368422	BL05139	NA	None	no	no	no	no	0	0	0	0	1.04	3.35
1409	Sc0000001	9368539	9368569	+	30	9367219	3051	9368568	BL05139	NA	None	no	no	no	no	0	0	0	1.65	2.75	3.24
1410	Sc0000001	9368880	9368881	+	1	9367219	3051	9368880	BL05139	NA	None	no	no	yes	no	0	0	0	0	0	0
1411	Sc0000001	9439602	9439656	+	54	9439575	191	9439621	BL22990	3_2	ubiquitous	no	no	yes	no	65.49	73.41	19.1	31.99	44.27	56.1
1412	Sc0000001	9446684	9446708	+	24	9446651	599	9446705	BL13276	4_1	None	yes	yes	yes	no	6.8	21.55	18.48	1.28	1.94	42.67
1413	Sc0000001	9470542	9470712	+	170	9470597	175	9470660	BL38606	2_3	ubiquitous	no	no	yes	yes	202.7	57.81	74.55	26.99	62.05	7.37
1414	Sc0000001	9473588	9473589	+	1	No gene assigned	No gene assigned	9473588	No gene assigned	NA	None	no	no	no	no	0	0	0	0	0	0
1415	Sc0000001	9477100	9477101	+	1	9477019	139	9477100	BL38606	NA	None	no	no	yes	no	0	0	0	0	0	0
1416	Sc0000001	9516148	9516191	+	43	9516151	131	9516156	BL05104	2_1	ubiquitous	no	no	yes	yes	11.41	26.93	8.36	7.12	35.59	15.83
1417	Sc0000001	9637261	9637303	+	42	9637278	325	9637286	BL10389	3_1	None	no	no	yes	yes	2.07	21.43	3.74	10.54	2.48	7.42
1418	Sc0000001	9652851	9652897	+	46	9652971	87	9652872	BL95015	3_2	ubiquitous	no	yes	yes	yes	53.24	97.46	88.87	54.86	56.35	48.74
1419	Sc0000001	9653166	9653230	+	64	9652971	87	9653172	BL95015	NA	None	yes	no	yes	no	1.57	0	1.88	0	0	0
1420	Sc0000001	9687595	9687675	+	80	9687561	277	9687595	BL10790	0_4	neural_tube	yes	no	yes	no	0	0	0	5.12	0	0
1421	Sc0000001	9714359	9714449	+	90	9714327	244	9714378	BL14897	0_0	hepatic	no	yes	yes	no	0	0	0	0	8.54	0
1422	Sc0000001	9795403	9795413	+	10	9795344	139	9795412	BL19967	NA	None	no	no	yes	no	0	0	0	0	1.38	0
1423	Sc0000001	9825496	9825514	+	18	9825375	563	9825512	BL21260	NA	None	no	no	yes	no	0	0	0	0	0	0
1424	Sc0000001	149602	149681	-	79	149264	392	149636	BL05112	2_3	ubiquitous	no	no	no	no	343.05	50.65	74.76	54.53	60.12	15.62
1425	Sc0000001	153562	153563	-	1	No gene assigned	No gene assigned	153562	No gene assigned	NA	None	no	no	yes	no	0	0	0	0	0	0
1426	Sc0000001	213567	213575	-	8	213505	44	213567	BL11279	NA	None	no	yes	no	no	0	0	0	0	1.86	0
1427	Sc0000001	466140	466156	-	16	466081	65	466145	BL22068	1_3	None	no	yes	no	no	10.54	0	1.75	10.46	2.42	6.42
1428	Sc0000001	543629	543630	-	1	No gene assigned	No gene assigned	543629	No gene assigned	NA	None	no	yes	no	no	0	0	0	0	2.14	0
1429	Sc0000001	557855	557906	-	51	557751	334	557870	BL12215	2_2	ubiquitous	no	no	yes	no	8.49	10.64	7.57	22.3	15.88	18.5
1430	Sc0000001	602430	602449	-	19	602337	174	602442	BL16183	3_4	32_cell	no	no	yes	no	2.05	0	6.85	2.59	1.05	0
1431	Sc0000001	769086	769087	-	1	769009	130	769086	BL16913	NA	None	no	no	no	no	0	0	0	0	0	0
1432	Sc0000001	796631	796648	-	17	796414	203	796633	BL14895	0_2	None	no	no	yes	yes	0	0	1.41	9.85	6.86	0
1433	Sc0000001	838782	838783	-	1	839541	143	838782	BL00630	NA	None	no	no	no	no	0	0	0	0	0	0
1434	Sc0000001	1103668	1103819	-	151	1103124	712	1103818	BL97089	0_0	hepatic	no	no	no	no	0	0	0	1.53	5.68	0
1435	Sc0000001	1104612	1104613	-	1	1104432	180	1104612	BL97089	NA	None	no	no	no	no	0	0	0	0	1.18	0
1436	Sc0000001	1105665	1105666	-	1	1105562	118	1105665	BL97089	NA	None	no	no	no	no	0	0	0	0	1.35	0
1437	Sc0000001	1107453	1107541	-	88	1107376	184	1107513	BL97089	NA	None	no	no	no	no	0	0	0	0	1.22	0
1438	Sc0000001	1109787	1109788	-	1	1109711	243	1109787	BL97089	NA	None	no	no	no	no	0	0	0	0	2.3	0
1439	Sc0000001	1112807	1112808	-	1	1112758	188	1112807	BL97089	NA	None	no	no	no	no	0	0	0	0	0	0
1440	Sc0000001	1113534	1113620	-	86	1113458	182	1113534	BL97089	NA	None	no	no	yes	no	0	0	0	0	0	0
1441	Sc0000001	1115226	1115245	-	19	1115167	143	1115231	BL97089	NA	None	no	no	no	no	0	0	0	0	1.75	0
1442	Sc0000001	1115818	1115858	-	40	1115736	188	1115818	BL97089	NA	None	no	no	no	no	0	0	0	0	0	0
1443	Sc0000001	1116426	1116427	-	1	1116339	175	1116426	BL97089	NA	None	no	no	no	no	0	0	0	0	0	0
1444	Sc0000001	1117100	1117138	-	38	1116935	321	1117100	BL97089	NA	None	no	no	yes	no	0	0	0	0	0	0
1445	Sc0000001	1118234	1118330	-	96	1118189	237	1118329	BL97089	NA	None	no	no	no	no	0	0	0	0	1.05	0
1446	Sc0000001	1119152	1119240	-	88	1119065	213	1119152	BL97089	NA	None	no	no	no	no	0	0	0	0	2.94	0
1447	Sc0000001	1120164	1120347	-	183	1120069	336	1120345	BL97089	0_1	None	no	no	yes	no	1.9	0	0	2.5	19.47	0
1448	Sc0000001	1120917	1121013	-	96	1120859	336	1120983	BL97089	0_0	hepatic	no	no	yes	no	0	0	0	0	5.18	0
1449	Sc0000001	1121735	1121895	-	160	1121690	264	1121860	BL97089	NA	None	no	no	yes	no	0	0	0	0	4.66	0
1450	Sc0000001	1122693	1122694	-	1	1122620	2424	1122693	BL97089	NA	None	no	no	no	no	0	0	0	0	0	0
1451	Sc0000001	1122898	1123096	-	198	1122620	2424	1122995	BL97089	NA	None	no	no	yes	no	0	0	0	0	3.04	0
1452	Sc0000001	1123223	1123498	-	275	1122620	2424	1123297	BL97089	0_0	hepatic	no	no	no	no	0	0	0	0	8.5	0
1453	Sc0000001	1123687	1123869	-	182	1122620	2424	1123719	BL97089	NA	None	no	no	no	no	0	0	0	0	2.2	0
1454	Sc0000001	1124105	1124184	-	79	1122620	2424	1124105	BL97089	0_0	hepatic	no	no	no	no	0	0	0	0	5.81	0
1455	Sc0000001	1124339	1124531	-	192	1122620	2424	1124376	BL97089	NA	None	no	no	no	no	0	0	0	0	4.51	0
1456	Sc0000001	1124684	1124685	-	1	1122620	2424	1124684	BL97089	NA	None	no	no	yes	no	0	0	0	0	0	0
1457	Sc0000001	1124816	1124994	-	178	1122620	2424	1124816	BL97089	NA	None	no	yes	no	no	0	0	0	0	2.75	0
1458	Sc0000001	1125803	1125904	-	101	1125746	183	1125903	BL97089	NA	None	no	no	yes	no	0	0	0	0	3.45	0
1459	Sc0000001	1126570	1126574	-	4	1126495	139	1126570	BL97089	NA	None	no	no	no	no	0	0	0	0	1.39	0
1460	Sc0000001	1127359	1127442	-	83	1127306	134	1127413	BL97089	NA	None	no	yes	no	no	0	0	0	0	3.29	0
1461	Sc0000001	1128544	1128578	-	34	1128494	134	1128571	BL97089	NA	None	no	no	yes	no	0	0	0	0	2.57	0
1462	Sc0000001	1130663	1130727	-	64	1130612	121	1130723	BL97090	NA	None	no	no	yes	no	0	0	0	0	3.1	0
1463	Sc0000001	1131320	1131369	-	49	1131273	150	1131320	BL97090	NA	None	no	no	no	no	0	0	0	0	2.96	0
1464	Sc0000001	1131901	1131984	-	83	1131823	183	1131901	BL97090	NA	None	no	no	no	no	0	0	0	0	2.08	0
1465	Sc0000001	1134150	1134151	-	1	1134070	184	1134150	BL97090	NA	None	no	yes	no	no	0	0	0	0	0	0
1466	Sc0000001	1134939	1134955	-	16	1134807	165	1134939	BL97090	NA	None	no	no	yes	no	0	0	0	0	2.41	0
1467	Sc0000001	1136817	1136818	-	1	1136743	159	1136817	BL97090	NA	None	no	no	yes	no	0	0	0	0	0	0
1468	Sc0000001	1137953	1137958	-	5	1137824	150	1137953	BL97090	NA	None	no	no	yes	no	0	0	0	0	1.05	0
1469	Sc0000001	1139260	1139267	-	7	1139194	166	1139260	BL97090	NA	None	no	no	no	no	0	0	0	0	1.71	0
1470	Sc0000001	1140016	1140151	-	135	1139944	250	1140071	BL97090	0_0	hepatic	no	no	no	no	0	0	0	1.65	10.57	0
1471	Sc0000001	1140531	1140612	-	81	1140487	193	1140531	BL97090	NA	None	no	no	no	no	0	0	0	0	2.1	0
1472	Sc0000001	1141602	1141681	-	79	1141548	132	1141680	BL97090	0_0	hepatic	no	no	no	no	0	0	0	0	11.4	0
1473	Sc0000001	1153689	1153754	-	65	1153630	126	1153706	BL97090	NA	None	no	no	yes	no	0	0	0	0	2.96	0
1474	Sc0000001	1154253	1154323	-	70	1154208	114	1154286	BL97090	0_0	hepatic	no	no	no	no	0	0	0	0	6.04	0
1475	Sc0000001	1154638	1154709	-	71	1154578	161	1154638	BL97090	0_0	hepatic	no	no	yes	no	0	0	0	1.97	7.53	0
1476	Sc0000001	1155861	1155862	-	1	No gene assigned	No gene assigned	1155861	No gene assigned	NA	None	no	no	no	no	0	0	0	0	0	0
1477	Sc0000001	1156958	1156966	-	8	1156910	48	1156958	BL97090	NA	None	no	no	no	no	0	0	0	0	0	0
1478	Sc0000001	1158038	1158114	-	76	1157946	137	1158053	BL97090	1_2	None	yes	no	yes	no	565.01	0	2.95	403.25	1089.97	17.67
1479	Sc0000001	1271296	1271342	-	46	1270015	313	1271296	BL81908	NA	None	no	no	no	no	0	0	0	2.59	0	0
1480	Sc0000001	1285750	1285758	-	8	1285698	86	1285752	BL00632	3_2	ubiquitous	no	yes	yes	no	31.52	23.15	26.72	6.06	12.16	24.66
1481	Sc0000001	1325753	1325807	-	54	1325704	156	1325787	BL00449	3_2	ubiquitous	no	no	yes	no	4.94	20.8	3.14	1.97	9.26	3.39
1482	Sc0000001	1330059	1330153	-	94	1329970	183	1330151	BL04360	0_0	hepatic	no	no	yes	no	0	0	0	0	6.54	0
1483	Sc0000001	1330601	1330813	-	212	1330571	238	1330698	BL04360	0_0	hepatic	no	no	yes	no	0	0	0	0	88.9	0
1484	Sc0000001	1331506	1331709	-	203	1331463	243	1331673	BL04360	0_0	hepatic	no	no	yes	no	0	0	0	0	106.15	0
1485	Sc0000001	1332286	1332405	-	119	1332235	170	1332362	BL04360	0_0	hepatic	no	no	no	no	0	0	0	0	64.31	0
1486	Sc0000001	1333541	1333734	-	193	1333492	238	1333601	BL04360	0_0	hepatic	no	no	yes	no	0	0	0	0	101.45	0
1487	Sc0000001	1334151	1334248	-	97	1334110	156	1334209	BL04360	0_0	hepatic	no	no	no	no	0	0	0	0	66.61	0
1488	Sc0000001	1334714	1334840	-	126	1334671	167	1334835	BL04360	0_0	hepatic	yes	no	yes	no	0	0	0	0	121.32	0
1489	Sc0000001	1335525	1335695	-	170	1335482	213	1335647	BL04360	0_0	hepatic	no	no	no	no	0	0	0	0	82.09	0
1490	Sc0000001	1336165	1336486	-	321	1336122	361	1336361	BL04360	0_0	hepatic	no	no	no	no	0	0	0	0	610.78	6.45
1491	Sc0000001	1337188	1337341	-	153	1337144	193	1337247	BL04360	0_0	hepatic	no	no	yes	no	0	0	0	0	483.72	8.89
1492	Sc0000001	1337774	1337938	-	164	1337731	210	1337810	BL04360	0_0	hepatic	no	no	yes	no	0	0	0	0	200.21	0
1493	Sc0000001	1338217	1338499	-	282	1338171	326	1338439	BL04360	0_0	hepatic	no	no	no	no	0	0	0	0	388.77	5.19
1494	Sc0000001	1338850	1339004	-	154	1338809	194	1338968	BL04360	0_0	hepatic	no	no	no	no	0	0	0	0	157.45	2.03
1495	Sc0000001	1339424	1339685	-	261	1339374	308	1339448	BL04360	0_0	hepatic	no	no	yes	no	0	0	0	0	182	0
1496	Sc0000001	1340025	1340407	-	382	1339982	424	1340251	BL04360	0_0	hepatic	no	no	no	no	0	0	0	0	517.41	6.63
1497	Sc0000001	1340794	1340934	-	140	1340754	177	1340931	BL04360	0_0	hepatic	no	no	yes	no	0	0	0	0	105.32	1.13
1498	Sc0000001	1341465	1341793	-	328	1341522	271	1341614	BL30874	0_0	hepatic	no	no	yes	no	0	0	0	0	482.32	5.12
1499	Sc0000001	1342026	1342316	-	290	1342055	257	1342214	BL30874	0_0	hepatic	no	no	yes	no	0	0	0	0	189	1.33
1500	Sc0000001	1342712	1342985	-	273	1342670	312	1342779	BL30874	0_0	hepatic	no	no	yes	no	0	0	0	0	132.16	0
1501	Sc0000001	1343333	1343523	-	190	1343285	234	1343496	BL30195	0_0	hepatic	no	no	no	no	0	0	0	0	226.4	1.87
1502	Sc0000001	1343916	1344663	-	747	1343875	795	1343968	BL30195	0_0	hepatic	no	no	yes	no	0	0	0	0	589.46	4.41
1503	Sc0000001	1345264	1345420	-	156	1345221	195	1345354	BL30195	0_0	hepatic	no	no	no	no	0	0	0	0	96.09	0
1504	Sc0000001	1346150	1346259	-	109	1346111	147	1346207	BL30195	0_0	hepatic	no	no	no	no	0	0	0	0	43.72	0
1505	Sc0000001	1346767	1346915	-	148	1346728	186	1346911	BL30195	0_0	hepatic	no	no	yes	no	0	0	0	0	51.96	0
1506	Sc0000001	1347527	1347621	-	94	1347484	135	1347598	BL30195	0_0	hepatic	no	no	yes	no	0	0	0	0	38.92	0
1507	Sc0000001	1348078	1348264	-	186	1348035	231	1348144	BL30195	0_0	hepatic	no	no	no	no	0	0	0	0	112.71	0
1508	Sc0000001	1348923	1349053	-	130	1348880	169	1348929	BL30195	0_0	hepatic	no	no	yes	no	0	0	0	0	74.16	0
1509	Sc0000001	1349540	1349611	-	71	1349500	112	1349606	BL30195	0_0	hepatic	no	no	no	no	0	0	0	0	73.47	1.47
1510	Sc0000001	1350108	1350278	-	170	1350066	214	1350142	BL30195	0_0	hepatic	no	no	no	no	0	0	0	0	141.91	1.33
1511	Sc0000001	1350711	1350828	-	117	1350668	159	1350766	BL30195	0_0	hepatic	no	no	yes	no	0	0	0	0	191.01	1.95
1512	Sc0000001	1351537	1351641	-	104	1351504	135	1351579	BL30195	0_0	hepatic	no	no	no	no	0	0	0	0	283.61	2.1
1513	Sc0000001	1352031	1352149	-	118	1351989	159	1352142	BL30195	0_0	hepatic	no	no	no	no	0	0	0	0	112.39	0
1514	Sc0000001	1352573	1352654	-	81	1352530	122	1352647	BL30195	0_0	hepatic	no	no	no	no	0	0	0	0	167.23	0
1515	Sc0000001	1355025	1355165	-	140	1354981	256	1355098	BL04360	0_1	None	yes	no	yes	no	150.9	5.63	0	175.6	12830.2	112.9
1516	Sc0000001	1409552	1409553	-	1	1409491	360	1409552	BL07947	NA	None	no	no	no	no	0	0	0	0	0	0
1517	Sc0000001	1409833	1409867	-	34	1409491	385	1409857	BL07947	4_1	None	no	yes	yes	no	1.53	18.44	1.58	1.77	0	4.56
1518	Sc0000001	1455392	1455393	-	1	No gene assigned	No gene assigned	1455392	No gene assigned	NA	None	no	no	no	no	0	0	0	0	0	0
1519	Sc0000001	1491465	1491466	-	1	1491327	141	1491465	BL16178	NA	None	no	no	no	no	0	0	0	0	0	0
1520	Sc0000001	1492959	1492960	-	1	1492879	177	1492959	BL16178	NA	None	no	no	yes	no	0	0	0	0	0	0
1521	Sc0000001	1494670	1494671	-	1	1494488	207	1494670	BL16178	NA	None	no	no	no	no	0	0	0	0	0	0
1522	Sc0000001	1496421	1496422	-	1	1496304	128	1496421	BL16178	NA	None	no	no	yes	no	0	0	0	0	0	0
1523	Sc0000001	1498357	1498358	-	1	1498202	163	1498357	BL16178	NA	None	no	no	yes	no	0	0	0	0	0	0
1524	Sc0000001	1500879	1500880	-	1	1500779	156	1500879	BL16178	NA	None	no	yes	yes	no	0	0	0	0	0	0
1525	Sc0000001	1502343	1502344	-	1	1502210	147	1502343	BL16178	NA	None	no	no	no	no	0	0	0	0	0	0
1526	Sc0000001	1503820	1503847	-	27	1503706	156	1503820	BL16178	NA	None	no	no	yes	no	0	0	0	0	0	0
1527	Sc0000001	1505286	1505358	-	72	1505206	392	1505286	BL16178	NA	None	no	no	no	no	0	0	0	0	0	0
1528	Sc0000001	1508838	1508839	-	1	1508749	255	1508838	BL16178	NA	None	no	no	yes	no	0	0	0	0	0	0
1529	Sc0000001	1509700	1509701	-	1	1509642	300	1509700	BL16178	NA	None	no	no	no	no	0	0	0	0	0	0
1530	Sc0000001	1510584	1510585	-	1	1510473	131	1510584	BL16178	NA	None	yes	no	no	no	0	0	0	0	0	0
1531	Sc0000001	1513410	1513594	-	184	1513347	155	1513430	BL16178	0_2	None	no	no	yes	no	0	0	0	49.17	40.82	0
1532	Sc0000001	1520966	1521007	-	41	1520911	157	1520966	BL12481	NA	None	no	no	yes	no	0	0	0	0	1.38	0
1533	Sc0000001	1521668	1521810	-	142	1521620	189	1521725	BL12481	NA	None	no	no	yes	no	0	0	0	0	0	0
1534	Sc0000001	1522411	1522448	-	37	1522339	123	1522411	BL12481	NA	None	no	no	no	no	0	0	0	0	0	0
1535	Sc0000001	1523168	1523170	-	2	1523093	170	1523168	BL12481	NA	None	no	no	yes	no	0	0	0	0	0	0
1536	Sc0000001	1523860	1523990	-	130	1523780	217	1523869	BL12481	NA	None	no	no	no	no	0	0	0	0	1.23	0
1537	Sc0000001	1524765	1524812	-	47	1524722	147	1524789	BL12481	NA	None	no	no	yes	no	0	0	0	0	0	0
1538	Sc0000001	1525573	1525616	-	43	1525506	112	1525589	BL12481	NA	None	no	no	no	no	0	0	0	0	0	0
1539	Sc0000001	1526145	1526198	-	53	1526089	624	1526145	BL12481	NA	None	no	no	yes	no	0	0	0	0	2.33	0
1540	Sc0000001	1526701	1526711	-	10	1526089	624	1526710	BL12481	NA	None	no	no	no	no	0	0	0	0	0	0
1541	Sc0000001	1527080	1527228	-	148	1527029	141	1527080	BL12481	NA	None	no	no	no	no	0	0	0	0	0	0
1542	Sc0000001	1527812	1527850	-	38	1527654	204	1527812	BL12481	NA	None	no	no	no	no	0	0	0	0	0	0
1543	Sc0000001	1528269	1528276	-	7	1528214	109	1528269	BL12481	NA	None	no	no	no	no	0	0	0	0	0	0
1544	Sc0000001	1529005	1529114	-	109	1528901	212	1529113	BL12481	NA	None	no	no	no	no	0	0	0	0	0	0
1545	Sc0000001	1529455	1529721	-	266	1529410	313	1529465	BL12481	NA	None	no	no	yes	no	0	0	0	0	0	0
1546	Sc0000001	1530082	1530197	-	115	1530033	161	1530119	BL12481	NA	None	no	yes	yes	no	0	0	0	0	0	0
1547	Sc0000001	1530518	1530688	-	170	1530476	219	1530542	BL12481	NA	None	no	no	yes	no	0	0	0	0	0	0
1548	Sc0000001	1531334	1531592	-	258	1531279	314	1531585	BL12481	NA	None	no	no	no	no	0	0	0	0	0	0
1549	Sc0000001	1531942	1532047	-	105	1531895	160	1531969	BL12481	NA	None	no	no	yes	no	0	0	0	0	0	0
1550	Sc0000001	1532593	1532663	-	70	1532470	207	1532593	BL12481	NA	None	no	no	no	no	0	0	0	0	0	0
1551	Sc0000001	1533152	1533215	-	63	1533088	147	1533152	BL12481	NA	None	no	no	no	no	0	0	0	0	0	0
1552	Sc0000001	1533712	1533776	-	64	1533670	174	1533727	BL12481	NA	None	no	no	no	no	0	0	0	0	0	0
1553	Sc0000001	1534293	1534463	-	170	1534248	225	1534378	BL12481	NA	None	no	no	no	no	0	0	0	0	0	0
1554	Sc0000001	1534934	1535123	-	189	1534891	322	1535056	BL12481	NA	None	no	no	yes	no	0	0	0	0	0	0
1555	Sc0000001	1535679	1535774	-	95	1535605	173	1535688	BL12481	NA	None	no	no	no	no	0	0	0	0	0	0
1556	Sc0000001	1536675	1536833	-	158	1536596	267	1536773	BL12481	NA	None	no	yes	yes	no	0	0	0	0	0	0
1557	Sc0000001	1537157	1537314	-	157	1537084	232	1537164	BL12481	NA	None	no	yes	no	no	0	0	0	0	2.89	0
1558	Sc0000001	1538716	1538828	-	112	1538675	149	1538767	BL12481	NA	None	no	no	no	no	0	0	0	0	1.39	0
1559	Sc0000001	1539283	1539432	-	149	1539207	242	1539430	BL12481	0_0	hepatic	yes	no	no	no	0	0	0	1.82	7.74	0
1560	Sc0000001	1541914	1541994	-	80	1541844	300	1541924	BL12481	0_2	None	yes	no	yes	no	5.36	0	0	125.64	136.62	25.32
1561	Sc0000001	1542189	1542190	-	1	1541844	358	1542189	BL12481	NA	None	no	no	no	no	0	0	0	0	0	0
1562	Sc0000001	1574179	1574196	-	17	1574048	152	1574195	BL08320	4_2	None	no	no	yes	yes	6.38	8.94	4.7	0	3.8	8.86
1563	Sc0000001	1682238	1682242	-	4	1681703	905	1682240	BL90551	4_0	fem_gonads	no	no	yes	no	0	0	0	0	0	27.52
1564	Sc0000001	1700822	1700823	-	1	1700665	32	1700822	BL10789	NA	None	no	no	no	no	0	0	0	0	0	0
1565	Sc0000001	1717657	1717696	-	39	1717610	65	1717674	BL10789	3_2	ubiquitous	no	yes	no	no	46.7	40.79	33.98	39.57	23.02	22.46
1566	Sc0000001	1777565	1777566	-	1	1777419	138	1777565	BL03064	NA	None	no	yes	yes	yes	3.31	0	0	4.57	1.02	0
1567	Sc0000001	1814117	1814120	-	3	1814039	131	1814117	BL19683	NA	None	no	no	no	no	0	0	1.72	0	0	0
1568	Sc0000001	1837836	1837837	-	1	1837790	63	1837836	BL19683	NA	None	no	no	yes	no	1.33	0	1.06	0	0	0
1569	Sc0000001	1838439	1838444	-	5	1838393	79	1838442	BL19683	4_4	embryo_high	no	no	no	no	2.31	0	7.84	0	0	0
1570	Sc0000001	1841070	1841189	-	119	1840956	173	1841126	BL19683	4_4	embryo_high	no	no	yes	yes	163	43.85	87.01	0	0	0
1571	Sc0000001	1865174	1865234	-	60	1865044	419	1865229	BL03205	4_1	None	no	no	yes	no	0	48.36	4.72	1.94	10.55	10.01
1572	Sc0000001	1865447	1865474	-	27	1865044	440	1865464	BL03205	4_4	embryo_high	no	no	yes	yes	2.36	2.38	7.36	0	0	0
1573	Sc0000001	1926502	1926509	-	7	1926204	303	1926505	BL07227	NA	None	no	yes	yes	no	0	4.22	0	4.1	1.7	0
1574	Sc0000001	1963483	1963484	-	1	1962395	3583	1963483	BL20866	NA	None	no	no	no	no	0	0	0	0	0	0
1575	Sc0000001	1965919	1965920	-	1	1962395	3583	1965919	BL20866	NA	None	no	no	no	no	0	0	0	0	0	1.17
1576	Sc0000001	1975656	1975711	-	55	1975365	326	1975677	BL20866	3_2	ubiquitous	no	yes	yes	yes	39.61	128.89	52.9	53.99	39.06	110.48
1577	Sc0000001	2022020	2022021	-	1	No gene assigned	No gene assigned	2022020	No gene assigned	NA	None	no	no	yes	no	0	0	0	0	0	1.03
1578	Sc0000001	2047824	2047916	-	92	2047516	528	2047907	BL10955	1_1	None	no	no	yes	yes	2.51	4.42	4.54	0	11.68	0
1579	Sc0000001	2050497	2050517	-	20	No gene assigned	No gene assigned	2050497	No gene assigned	NA	None	no	no	yes	no	0	0	0	0	0	0
1580	Sc0000001	2129249	2129250	-	1	No gene assigned	No gene assigned	2129249	No gene assigned	NA	None	no	no	yes	no	0	0	0	0	0	0
1581	Sc0000001	2132899	2132900	-	1	No gene assigned	No gene assigned	2132899	No gene assigned	NA	None	no	yes	yes	no	0	0	0	0	0	0
1582	Sc0000001	2150117	2150160	-	43	2149746	343	2150130	BL21257	2_1	ubiquitous	yes	yes	yes	no	11.91	31.53	2.09	11.61	13.43	33.13
1583	Sc0000001	2176790	2176792	-	2	2176241	1626	2176790	BL05116	NA	None	no	no	no	no	0	0	0	0	0	3.02
1584	Sc0000001	2177785	2177788	-	3	2176241	1626	2177785	BL05116	NA	None	no	no	yes	no	0	0	0	0	0	1.59
1585	Sc0000001	2181584	2181585	-	1	2181538	224	2181584	BL05116	NA	None	no	no	no	no	0	0	0	0	0	0
1586	Sc0000001	2188443	2188446	-	3	2188259	357	2188443	BL05116	NA	None	no	no	no	no	0	0	0	0	1.22	0
1587	Sc0000001	2189075	2189154	-	79	2189030	132	2189075	BL05116	NA	None	no	no	no	no	0	0	0	0	1.18	0
1588	Sc0000001	2189687	2189741	-	54	2189612	131	2189687	BL05116	NA	None	no	no	no	no	0	0	0	0	0	0
1589	Sc0000001	2191744	2191764	-	20	2191620	254	2191763	BL05116	NA	None	yes	no	no	no	0	0	1.07	0	1.55	0
1590	Sc0000001	2194311	2194312	-	1	2194602	123	2194311	BL05116	NA	None	no	no	yes	no	0	0	0	0	0	0
1591	Sc0000001	2194658	2194734	-	76	2194602	123	2194669	BL05116	2_2	ubiquitous	no	yes	no	no	363.37	196.23	270.03	208.07	298.38	260.5
1592	Sc0000001	2205752	2205753	-	1	2205691	122	2205752	BL00631	NA	None	no	no	yes	no	0	0	0	0	0	0
1593	Sc0000001	2217978	2217979	-	1	2217923	518	2217978	BL00631	NA	None	no	no	yes	no	0	0	0	0	0	0
1594	Sc0000001	2218104	2218166	-	62	2217923	518	2218114	BL00631	2_2	ubiquitous	no	yes	yes	no	80.63	11.2	11.68	11.73	71.4	4.5
1595	Sc0000001	2218435	2218440	-	5	2217923	518	2218439	BL00631	NA	None	no	no	no	no	0	1.3	0	0	1.75	0
1596	Sc0000001	2295303	2295305	-	2	No gene assigned	No gene assigned	2295304	No gene assigned	NA	None	no	no	no	no	0	0	0	0	0	4.91
1597	Sc0000001	2308208	2308297	-	89	2308157	145	2308253	BL01675	2_2	ubiquitous	no	no	yes	no	63.15	10.08	6.7	21.08	97.91	86.12
1598	Sc0000001	2328420	2328533	-	113	2327651	910	2328532	BL20015	3_4	32_cell	no	no	yes	no	10.39	0	0	0	0	0
1599	Sc0000001	2352264	2352283	-	19	2352156	424	2352264	BL20189	NA	None	no	yes	yes	no	0	0	0	0	0	1.18
1600	Sc0000001	2352569	2352593	-	24	2352156	444	2352580	BL20189	4_0	fem_gonads	no	yes	yes	yes	0	30	0	1.67	1.25	14.62
1601	Sc0000001	2363704	2363836	-	132	2363390	448	2363809	BL04361	4_2	None	no	no	yes	yes	38.85	81.68	24.79	0	22.64	42.1
1602	Sc0000001	2364786	2364787	-	1	2363390	618	2364786	BL04361	NA	None	no	no	no	no	0	0	0	0	0	1.58
1603	Sc0000001	2378899	2378901	-	2	2378809	132	2378899	BL06005	NA	None	no	no	no	no	0	0	0	1.26	0	1.04
1604	Sc0000001	2382549	2382597	-	48	2382381	203	2382579	BL06005	2_1	ubiquitous	no	no	no	no	36.14	35.88	12.84	120.2	72.52	162.99
1605	Sc0000001	2497188	2497189	-	1	2496848	473	2497188	BL20840	NA	None	no	no	yes	yes	0	0	0	1.05	0	0
1606	Sc0000001	2514246	2514281	-	35	2514112	129	2514253	BL07225	4_0	fem_gonads	no	no	yes	no	0	15.54	5.77	0	0	20.12
1607	Sc0000001	2647127	2647233	-	106	2647015	591	2647135	BL97103	4_4	embryo_high	no	yes	no	no	8.69	1.47	5.26	0	0	0
1608	Sc0000001	2647557	2647638	-	81	2647015	591	2647576	BL97103	3_3	None	no	no	no	no	4.91	9.06	24.09	8.4	3.09	4.02
1609	Sc0000001	2707567	2707621	-	54	2707506	112	2707608	BL01150	2_3	ubiquitous	yes	no	yes	yes	158.99	63.75	84.67	29.26	66.17	15.94
1610	Sc0000001	2726834	2726845	-	11	2726548	1928	2726834	BL11666	NA	None	no	no	no	no	0	0	0	0	4.1	0
1611	Sc0000001	2743211	2743212	-	1	2743021	388	2743211	BL20842	NA	None	no	no	no	no	0	0	0	0	0	0
1612	Sc0000001	2743361	2743405	-	44	2743021	388	2743361	BL20842	0_0	hepatic	no	no	no	no	0	0	0	0	6.93	0
1613	Sc0000001	2784055	2784088	-	33	2783664	395	2784075	BL11827	0_0	hepatic	no	no	yes	yes	0	0	0	0	13.29	0
1614	Sc0000001	2796209	2796250	-	41	2795009	1697	2796209	BL17656	NA	None	no	no	no	no	0	0	0	0	0	0
1615	Sc0000001	2796353	2796375	-	22	2795009	1697	2796353	BL17656	NA	None	no	no	yes	no	0	0	0	0	0	0
1616	Sc0000001	2796479	2796639	-	160	2795009	1697	2796556	BL17656	NA	None	no	no	no	no	0	0	0	0	0	0
1617	Sc0000001	2796949	2797323	-	374	2796903	709	2797270	BL17656	2_2	ubiquitous	yes	no	yes	no	235.14	291.57	79.58	493.74	332.46	183.57
1618	Sc0000001	2833811	2833812	-	1	2833774	40	2833811	BL08312	NA	None	no	no	no	no	0	0	0	0	0	0
1619	Sc0000001	2839679	2839771	-	92	2839627	106	2839710	BL08312	4_3	late_embryo	no	no	yes	no	96.27	17.16	38.97	0	13.84	16.41
1620	Sc0000001	2858560	2858607	-	47	2858208	373	2858589	BL05509	4_0	fem_gonads	no	no	yes	no	10.61	10.79	1.75	2.59	3.99	63.99
1621	Sc0000001	2988128	2988132	-	4	2986789	756	2988130	BL84718	4_0	fem_gonads	no	no	yes	no	0	0	0	0	0	8.44
1622	Sc0000001	3022981	3022982	-	1	3022864	147	3022981	BL18827	NA	None	no	no	no	no	0	0	0	0	0	1.58
1623	Sc0000001	3033299	3033362	-	63	3033164	198	3033337	BL22241	4_0	fem_gonads	no	yes	yes	yes	1.93	27.05	2.9	9.36	8.87	161.05
1624	Sc0000001	3066281	3066284	-	3	3066047	252	3066281	BL07945	NA	None	no	no	no	no	0	0	1.72	0	0	0
1625	Sc0000001	3066829	3066831	-	2	3066782	138	3066830	BL07945	NA	None	no	no	no	no	0	0	2.6	0	0	0
1626	Sc0000001	3070851	3070852	-	1	3070845	87	3070851	BL07945	NA	None	no	no	yes	no	0	0	0	0	0	0
1627	Sc0000001	3075522	3075523	-	1	3075614	282	3075522	BL07945	NA	None	no	no	no	no	0	0	0	0	0	0
1628	Sc0000001	3075678	3075789	-	111	3075614	282	3075726	BL07945	4_4	embryo_high	no	no	no	no	13.05	11.16	75.31	2.67	7.6	1.26
1629	Sc0000001	3084246	3084301	-	55	3084114	329	3084264	BL07945	0_3	None	no	no	yes	no	11.1	0	1.49	31.54	15.14	0
1630	Sc0000001	3114969	3114975	-	6	3114173	788	3114972	BL62734	4_0	fem_gonads	no	no	yes	no	0	0	0	1.05	3.15	452.21
1631	Sc0000001	3124406	3124407	-	1	3119158	6604	3124406	BL04241	NA	None	no	no	yes	no	0	0	0	0	0	1.03
1632	Sc0000001	3183105	3183106	-	1	3182965	295	3183105	BL04241	NA	None	no	no	no	no	0	0	1.14	0	0	0
1633	Sc0000001	3183201	3183252	-	51	3182965	295	3183243	BL04241	3_2	ubiquitous	no	yes	no	no	43.43	61.36	32.36	64.16	10.61	41.42
1634	Sc0000001	3199580	3199685	-	105	3199394	331	3199580	BL09669	NA	None	no	yes	yes	no	2.53	0	0	0	0	0
1635	Sc0000001	3259193	3259274	-	81	3259138	159	3259254	BL13108	3_2	ubiquitous	no	yes	yes	no	48.48	135.16	115.57	18.79	76.87	77.54
1636	Sc0000001	3281658	3281659	-	1	3281352	126	3281658	BL76053	NA	None	no	no	yes	no	0	0	0	0	0	1.31
1637	Sc0000001	3284659	3285037	-	378	3282863	2269	3284907	BL21251	NA	None	no	no	yes	no	0	0	0	0	0	0
1638	Sc0000001	3348730	3348741	-	11	3348378	369	3348730	BL06010	NA	None	no	no	yes	no	0	4.6	1.08	1.82	0	0
1639	Sc0000001	3457346	3457391	-	45	3456735	113	3457380	BL13273	3_4	32_cell	no	no	no	no	9.28	0	0	0	0	0
1640	Sc0000001	3458924	3458971	-	47	3458901	130	3458942	BL13273	3_4	32_cell	no	no	yes	no	83.08	0	4.52	1.67	0	0
1641	Sc0000001	3485203	3485247	-	44	3485103	295	3485228	BL43782	NA	None	no	no	no	no	0	0	0	2.14	2.93	0
1642	Sc0000001	3492157	3492212	-	55	3492056	944	3492157	BL07582	NA	None	no	no	yes	no	0	0	0	0	3.99	0
1643	Sc0000001	3495294	3495374	-	80	3495037	319	3495314	BL07582	0_0	hepatic	yes	no	yes	no	0	0	0	0	17.95	0
1644	Sc0000001	3497575	3497593	-	18	3495037	2541	3497575	BL07582	NA	None	no	no	no	yes	0	0	0	0	0	1.45
1645	Sc0000001	3553756	3553766	-	10	3552331	2098	3553756	BL14896	NA	None	no	no	yes	no	0	0	0	0	0	1.38
1646	Sc0000001	3597758	3597950	-	192	3597443	512	3597836	BL03204	0_0	hepatic	no	no	yes	no	0	0	0	0	57.88	0
1647	Sc0000001	3598319	3598320	-	1	3597443	512	3598319	BL03204	NA	None	no	no	yes	no	0	0	0	0	0	0
1648	Sc0000001	3598507	3598508	-	1	3597443	512	3598507	BL03204	NA	None	no	no	no	no	0	0	0	0	0	0
1649	Sc0000001	3678700	3678723	-	23	3677640	818	3678722	BL10386	NA	None	yes	no	yes	no	0	0	0	0	2.72	0
1650	Sc0000001	3690573	3690574	-	1	3690563	13	3690573	BL59034	NA	None	no	no	no	no	0	0	0	0	0	0
1651	Sc0000001	3694469	3694483	-	14	3694427	34	3694471	BL59034	0_0	hepatic	no	yes	yes	no	0	0	0	2.28	8.08	0
1652	Sc0000001	3695894	3695931	-	37	3695262	729	3695930	BL10766	NA	None	no	no	no	no	0	0	2.38	0	0	0
1653	Sc0000001	3696642	3696737	-	95	3696574	164	3696681	BL10766	4_4	embryo_high	no	no	yes	no	1.02	0	13.09	0	0	0
1654	Sc0000001	3697553	3697615	-	62	3697496	158	3697586	BL10766	4_4	embryo_high	no	no	yes	no	0	0	6.48	0	0	0
1655	Sc0000001	3701077	3701133	-	56	3701034	87	3701077	BL10766	4_4	embryo_high	no	no	yes	no	80.36	24.34	187	0	0	0
1656	Sc0000001	3722483	3722484	-	1	3722359	321	3722483	BL03551	NA	None	no	no	no	no	0	0	0	0	0	0
1657	Sc0000001	3722604	3722698	-	94	3722359	321	3722658	BL03551	4_4	embryo_high	no	no	yes	no	38.23	11.73	50.85	2.75	0	0
1658	Sc0000001	3755857	3755858	-	1	3755446	439	3755857	BL07587	NA	None	no	no	no	no	0	0	0	1.65	0	0
1659	Sc0000001	3778435	3778537	-	102	3777915	735	3778536	BL07587	0_4	neural_tube	no	no	yes	no	0	0	0	6.64	0	0
1660	Sc0000001	3823221	3823223	-	2	No gene assigned	No gene assigned	3823222	No gene assigned	NA	None	no	no	no	no	0	0	0	0	0	1.59
1661	Sc0000001	3835392	3835393	-	1	3835338	56	3835392	BL22987	NA	None	no	no	yes	no	0	0	0	0	0	0
1662	Sc0000001	3837161	3837330	-	169	3837173	328	3837235	BL22987	0_0	hepatic	no	no	no	no	0	0	0	0	51.2	0
1663	Sc0000001	3853777	3853796	-	19	3853679	218	3853777	BL22873	NA	None	yes	no	yes	no	0	0	0	0	0	0
1664	Sc0000001	3858455	3858485	-	30	3858427	159	3858473	BL22873	2_2	ubiquitous	no	no	yes	yes	31.74	33.57	9.21	24.07	30.91	15
1665	Sc0000001	3877274	3877275	-	1	3875925	2810	3877274	BL11146	NA	None	no	no	yes	no	0	0	0	0	0	1.37
1666	Sc0000001	3877505	3877506	-	1	3875925	2810	3877505	BL11146	NA	None	no	no	yes	no	0	0	0	0	0	0
1667	Sc0000001	3877766	3877767	-	1	3875925	2810	3877766	BL11146	NA	None	no	no	no	no	0	0	0	0	0	1.1
1668	Sc0000001	3878107	3878108	-	1	3875925	2810	3878107	BL11146	NA	None	no	no	no	no	0	0	1.78	0	0	0
1669	Sc0000001	3879429	3879434	-	5	3879288	162	3879429	BL11146	NA	None	yes	no	yes	no	0	0	0	0	0	0
1670	Sc0000001	3880429	3880430	-	1	3880353	106	3880429	BL11146	NA	None	no	yes	no	no	0	0	0	0	0	0
1671	Sc0000001	3883254	3883335	-	81	3883121	236	3883258	BL11146	2_1	ubiquitous	no	no	no	no	93.5	117.55	26.36	44.96	59.39	180.26
1672	Sc0000001	3926105	3926144	-	39	3925949	232	3926105	BL07081	4_1	None	no	no	yes	no	0	10.6	0	0	0	1.46
1673	Sc0000001	3955967	3956044	-	77	3955764	643	3956020	BL14561	4_2	None	no	no	yes	yes	20.09	157.97	61.68	1.28	11.86	62.85
1674	Sc0000001	3993970	3994092	-	122	3993931	3238	3994013	BL08774	4_0	fem_gonads	no	no	no	no	0	69.52	7.55	0	1.97	126.12
1675	Sc0000001	3996305	3996306	-	1	3994735	2434	3996305	BL08774	NA	None	no	no	yes	no	0	0	0	0	0	0
1676	Sc0000001	4005898	4005899	-	1	4005854	94	4005898	BL08774	NA	None	no	no	no	no	0	0	0	0	0	0
1677	Sc0000001	4014220	4014317	-	97	4013995	124	4014233	BL08774	0_0	hepatic	no	no	no	no	0	0	0	0	27.66	0
1678	Sc0000001	4037598	4037643	-	45	4037498	147	4037598	BL14523	NA	None	no	no	no	no	0	0	3.74	0	0	0
1679	Sc0000001	4040807	4040868	-	61	4040812	53	4040861	BL14523	4_3	late_embryo	no	no	yes	no	2.5	3.86	9.45	1.88	1.76	1.17
1680	Sc0000001	4100153	4100172	-	19	4099567	570	4100169	BL65644	4_0	fem_gonads	no	no	yes	no	0	1.03	0	0	1.98	253.8
1681	Sc0000001	4130260	4130261	-	1	4130214	183	4130260	BL10960	NA	None	no	no	no	no	0	0	0	0	0	0
1682	Sc0000001	4132087	4132088	-	1	4131251	118	4132087	BL10960	NA	None	no	no	no	no	0	0	0	0	0	0
1683	Sc0000001	4140305	4140306	-	1	4140113	209	4140305	BL10960	NA	None	no	no	yes	no	0	0	1.38	0	0	0
1684	Sc0000001	4142384	4142385	-	1	4141923	288	4142384	BL10960	NA	None	no	no	no	no	0	0	0	0	0	0
1685	Sc0000001	4174086	4174175	-	89	4173955	286	4174088	BL10960	NA	None	no	no	yes	no	0	0	0	4.1	0	0
1686	Sc0000001	4184286	4184421	-	135	4184008	127	4184292	BL10960	2_4	None	no	yes	no	no	33.95	2.09	4.39	17.97	0	2.63
1687	Sc0000001	4189337	4189338	-	1	No gene assigned	No gene assigned	4189337	No gene assigned	NA	None	no	yes	yes	no	0	0	0	0	0	0
1688	Sc0000001	4198781	4198782	-	1	No gene assigned	No gene assigned	4198781	No gene assigned	NA	None	no	no	no	no	0	0	0	0	0	0
1689	Sc0000001	4200685	4200725	-	40	4200508	168	4200685	BL10960	NA	None	no	no	yes	no	0	0	0	0	0	0
1690	Sc0000001	4202450	4202477	-	27	No gene assigned	No gene assigned	4202472	No gene assigned	NA	None	no	no	no	no	0	0	1.23	0	0	0
1691	Sc0000001	4208110	4208119	-	9	4208062	99	4208110	BL10960	NA	None	no	no	no	no	0	0	0	0	0	0
1692	Sc0000001	4209696	4209697	-	1	No gene assigned	No gene assigned	4209696	No gene assigned	NA	None	no	no	yes	no	0	0	0	0	0	0
1693	Sc0000001	4211004	4211005	-	1	No gene assigned	No gene assigned	4211004	No gene assigned	NA	None	no	no	no	no	0	0	0	0	0	0
1694	Sc0000001	4219767	4220011	-	244	4219632	767	4219963	BL10960	2_3	ubiquitous	yes	no	no	no	377.11	124.88	239.96	130.87	138.66	44.71
1695	Sc0000001	4220111	4220193	-	82	4219632	767	4220119	BL10960	4_4	embryo_high	no	no	no	no	3.59	0	7.58	0	0	0
1696	Sc0000001	4251547	4251548	-	1	4251478	144	4251547	BL13763	NA	None	no	no	yes	no	0	0	0	0	0	0
1697	Sc0000001	4300566	4300643	-	77	4300509	98	4300606	BL11662	2_3	ubiquitous	no	no	no	no	58.05	33.6	49.84	44.43	25.06	25.95
1698	Sc0000001	4300871	4300872	-	1	4300509	244	4300871	BL11662	NA	None	no	no	no	no	0	0	0	0	0	0
1699	Sc0000001	4423667	4423672	-	5	4423750	1241	4423671	BL72418	NA	None	no	no	yes	no	0	0	0	0	0	1.94
1700	Sc0000001	4446958	4446959	-	1	4446142	838	4446958	BL72429	NA	None	no	no	no	no	0	0	0	0	0	0
1701	Sc0000001	4447772	4447800	-	28	4447656	169	4447780	BL72429	NA	None	no	no	no	no	0	0	0	0	2.93	0
1702	Sc0000001	4452647	4452785	-	138	4452581	243	4452680	BL72429	2_4	None	yes	no	yes	no	14.66	0	0	1.35	4.8	0
1703	Sc0000001	4454630	4454631	-	1	4453868	825	4454630	BL22505	NA	None	no	no	yes	no	0	0	0	0	0	0
1704	Sc0000001	4455050	4455051	-	1	4455155	157	4455050	BL22505	NA	None	no	no	yes	no	0	0	0	0	0	0
1705	Sc0000001	4455258	4455295	-	37	4455155	157	4455258	BL22505	0_0	hepatic	no	no	no	no	0	0	0	0	8.88	0
1706	Sc0000001	4455843	4455897	-	54	4455765	1363	4455872	BL22505	0_2	None	yes	no	yes	no	15.79	0	0	29.2	183.41	0
1707	Sc0000001	4491219	4491223	-	4	4491177	235	4491221	BL20859	2_2	ubiquitous	no	yes	yes	no	5.41	3.89	2.36	9.3	4.81	3.64
1708	Sc0000001	4497316	4497317	-	1	4497200	133	4497316	BL19684	NA	None	no	no	no	no	0	0	0	0	0	0
1709	Sc0000001	4499996	4499997	-	1	4499809	190	4499996	BL19684	NA	None	no	no	no	no	0	0	0	0	0	0
1710	Sc0000001	4501281	4501282	-	1	4501099	535	4501281	BL19684	NA	None	no	no	no	no	0	0	0	0	0	0
1711	Sc0000001	4501568	4501621	-	53	4501099	535	4501606	BL19684	NA	None	no	no	yes	no	0	0	0	2.28	2.52	0
1712	Sc0000001	4506333	4506334	-	1	4506110	84	4506333	BL13764	NA	None	no	no	yes	no	0	0	0	2.91	0	0
1713	Sc0000001	4533091	4533143	-	52	4532919	966	4533112	BL11665	3_2	ubiquitous	no	yes	yes	yes	96.82	94.71	23.23	42.01	49.75	43.15
1714	Sc0000001	4573788	4573895	-	107	4573599	375	4573835	BL06003	4_0	fem_gonads	no	no	yes	no	0	3.53	2.88	0	0	92.6
1715	Sc0000001	4576964	4576970	-	6	4576896	186	4576967	BL06003	3_4	32_cell	no	no	no	no	32.08	0	0	0	0	0
1716	Sc0000001	4592563	4592577	-	14	4592397	246	4592564	BL06003	3_1	None	no	yes	no	yes	15.01	17.22	21.58	3.16	14.83	55.25
1717	Sc0000001	4596821	4596834	-	13	No gene assigned	No gene assigned	4596821	No gene assigned	NA	None	no	no	yes	no	0	0	1.16	0	0	0
1718	Sc0000001	4613528	4613556	-	28	4613438	47	4613539	BL03070	4_4	embryo_high	no	no	no	no	2.3	2.88	23.76	0	0	0
1719	Sc0000001	4622353	4622395	-	42	4621576	909	4622389	BL03070	4_0	fem_gonads	no	no	no	no	0	1.21	0	0	0	7.02
1720	Sc0000001	4633667	4633668	-	1	No gene assigned	No gene assigned	4633667	No gene assigned	NA	None	no	no	yes	no	0	0	0	0	0	0
1721	Sc0000001	4659770	4659779	-	9	4659608	160	4659778	BL12722	NA	None	no	no	no	no	0	0	0	0	0	4.54
1722	Sc0000001	4664280	4664414	-	134	4664199	227	4664410	BL12722	0_0	hepatic	yes	no	no	no	0	0	0	0	17.64	0
1723	Sc0000001	4667892	4667893	-	1	4667838	198	4667892	BL11147	NA	None	no	no	no	no	0	0	0	0	0	0
1724	Sc0000001	4673550	4673589	-	39	4673330	789	4673550	BL11147	NA	None	no	no	yes	no	0	0	1.98	0	0	0
1725	Sc0000001	4673915	4673995	-	80	4673330	789	4673944	BL11147	3_2	ubiquitous	no	no	yes	yes	83.06	117.28	190.7	36.52	22.45	66.2
1726	Sc0000001	4703159	4703184	-	25	No gene assigned	No gene assigned	4703170	No gene assigned	NA	None	no	no	no	no	0	0	2.4	0	1.59	2.02
1727	Sc0000001	4734694	4734728	-	34	4734551	157	4734706	BL05673	4_3	late_embryo	no	yes	yes	no	64.98	28.27	183.16	2.39	23.02	13.34
1728	Sc0000001	4743722	4743763	-	41	4743567	214	4743742	BL11831	3_2	ubiquitous	no	yes	yes	no	39.16	33.48	38.47	12.65	20.08	14.9
1729	Sc0000001	4818911	4818912	-	1	4818865	189	4818911	BL20838	NA	None	no	no	yes	no	0	0	0	0	0	0
1730	Sc0000001	4823157	4823191	-	34	4822936	426	4823168	BL20838	2_2	ubiquitous	no	no	yes	no	25.54	15.28	14.62	18.39	48.35	19.09
1731	Sc0000001	4885730	4885847	-	117	4885542	291	4885755	BL05511	0_4	neural_tube	no	no	yes	no	0	0	0	127.64	0	0
1732	Sc0000001	4886274	4886275	-	1	4886500	332	4886274	BL05511	NA	None	no	no	no	no	0	0	0	1.05	0	0
1733	Sc0000001	4886544	4886656	-	112	4886500	332	4886626	BL05511	1_3	None	no	no	yes	yes	35.89	11.94	6.32	188.27	29.37	5.33
1734	Sc0000001	4919629	4919715	-	86	4919405	326	4919629	BL16379	0_0	hepatic	no	no	yes	no	0	0	0	0	14.02	0
1735	Sc0000001	4949970	4949971	-	1	4948528	1537	4949970	BL84221	NA	None	no	yes	no	no	0	0	0	0	0	0
1736	Sc0000001	4988819	4988820	-	1	4986948	1246	4988819	BL90849	NA	None	no	no	no	no	0	0	0	0	0	0
1737	Sc0000001	5075092	5075165	-	73	5074975	194	5075134	BL04238	4_4	embryo_high	no	yes	no	no	9.89	7.66	5.85	0	0	0
1738	Sc0000001	5089260	5089315	-	55	5089083	191	5089314	BL08309	4_1	None	no	no	yes	no	3.39	2.47	1.92	0	0	7.96
1739	Sc0000001	5196444	5196445	-	1	No gene assigned	No gene assigned	5196444	No gene assigned	NA	None	no	no	yes	no	0	0	0	0	0	0
1740	Sc0000001	5201762	5201763	-	1	No gene assigned	No gene assigned	5201762	No gene assigned	NA	None	no	no	yes	no	0	0	0	1.96	0	0
1741	Sc0000001	5256327	5256329	-	2	No gene assigned	No gene assigned	5256328	No gene assigned	NA	None	no	no	yes	no	0	0	0	0	0	1.17
1742	Sc0000001	5285485	5285699	-	214	5285363	481	5285492	BL13663	4_4	embryo_high	no	yes	yes	no	30.71	47.82	25.52	2.96	0	0
1743	Sc0000001	5288397	5288398	-	1	5286863	1559	5288397	BL05513	NA	None	no	no	no	no	0	0	0	0	0	0
1744	Sc0000001	5295078	5295272	-	194	5295010	286	5295219	BL05513	2_3	ubiquitous	no	no	yes	yes	39.67	12.33	48.61	21.71	54.46	1.66
1745	Sc0000001	5315791	5315792	-	1	No gene assigned	No gene assigned	5315791	No gene assigned	NA	None	no	no	no	no	0	0	0	0	0	0
1746	Sc0000001	5368542	5368624	-	82	5368576	372	5368542	BL19689	NA	None	no	no	yes	no	0	0	1.24	0	0	0
1747	Sc0000001	5368905	5368906	-	1	5368576	372	5368905	BL19689	NA	None	no	no	yes	no	0	0	0	0	0	0
1748	Sc0000001	5390545	5390571	-	26	5390499	75	5390559	BL21256	2_3	ubiquitous	no	no	no	yes	25.03	8.9	26.86	7.21	22.67	10.45
1749	Sc0000001	5422851	5422898	-	47	5422795	443	5422885	BL20010	3_3	None	no	no	yes	no	57.52	10.82	48.63	2.15	32.81	10.16
1750	Sc0000001	5441082	5441168	-	86	5439525	1651	5441117	BL03209	4_3	late_embryo	no	no	yes	yes	12.69	32.25	41.2	0	9.29	2.58
1751	Sc0000001	5455062	5455078	-	16	5454989	78	5455077	BL23720	NA	None	no	no	no	no	0	0	0	1.65	1.22	0
1752	Sc0000001	5466914	5466934	-	20	No gene assigned	No gene assigned	5466931	No gene assigned	4_4	embryo_high	no	no	yes	no	0	0	5.63	0	0	0
1753	Sc0000001	5468083	5468151	-	68	No gene assigned	No gene assigned	5468120	No gene assigned	4_4	embryo_high	no	no	yes	no	0	0	20.81	0	0	0
1754	Sc0000001	5479799	5479800	-	1	5476835	2970	5479799	BL14525	NA	None	no	no	no	no	0	0	0	0	0	0
1755	Sc0000001	5503267	5503393	-	126	5503071	885	5503362	BL14525	2_2	ubiquitous	no	no	no	no	31.31	20.96	21.6	18.01	33.93	20.56
1756	Sc0000001	5540261	5540275	-	14	5540073	69	5540265	BL05147	0_0	hepatic	no	no	yes	no	8.55	0	0	0	32.65	0
1757	Sc0000001	5541996	5542032	-	36	5541961	47	5542006	BL05147	3_0	None	no	no	yes	yes	5.85	14.39	1.67	9.57	10.25	33.02
1758	Sc0000001	5559753	5559763	-	10	5559456	294	5559761	BL22504	4_0	fem_gonads	no	no	no	yes	0	0	0	0	0	60.36
1759	Sc0000001	5608120	5608164	-	44	5607974	184	5608139	BL05098	4_1	None	no	no	no	yes	1.6	18.15	1.68	0	3.26	12.54
1760	Sc0000001	5614664	5614665	-	1	5614623	152	5614664	BL13766	NA	None	no	no	yes	no	0	0	0	0	0	0
1761	Sc0000001	5616076	5616097	-	21	5615871	255	5616076	BL13766	NA	None	no	no	yes	no	0	0	0	0	0	0
1762	Sc0000001	5619068	5619098	-	30	5618672	1580	5619073	BL09670	NA	None	yes	no	no	no	0	0	0	0	0	0
1763	Sc0000001	5654319	5654320	-	1	5654270	106	5654319	BL19350	NA	None	no	no	yes	no	0	0	0	0	0	0
1764	Sc0000001	5661236	5661237	-	1	5661091	170	5661236	BL19350	NA	None	no	no	yes	no	0	0	0	1.05	0	0
1765	Sc0000001	5684253	5684353	-	100	5684211	104	5684286	BL19350	4_0	fem_gonads	no	no	yes	no	0	32.56	0	0	0	27.23
1766	Sc0000001	5684688	5684774	-	86	5684400	374	5684720	BL19350	2_3	ubiquitous	no	no	no	no	190.34	93.23	62	110.51	61.45	47.32
1767	Sc0000001	5691101	5691133	-	32	5691011	165	5691120	BL18976	4_0	fem_gonads	yes	no	no	no	0	6.73	0	0	0	2.63
1768	Sc0000001	5692805	5692825	-	20	5692698	157	5692817	BL18976	4_0	fem_gonads	no	yes	yes	no	1.24	21.07	0	1.05	2.94	11.53
1769	Sc0000001	5721106	5721145	-	39	5719228	2139	5721133	BL18830	2_4	None	no	no	no	no	12.83	1.46	0	3.12	0	0
1770	Sc0000001	5722198	5722211	-	13	5721999	606	5722198	BL18830	NA	None	no	no	no	no	0	0	0	0	1.55	0
1771	Sc0000001	5722407	5722510	-	103	5721999	606	5722484	BL18830	0_0	hepatic	no	no	yes	no	0	0	0	0	21.97	0
1772	Sc0000001	5723322	5723417	-	95	5723207	239	5723397	BL18830	0_0	hepatic	no	no	no	no	0	0	0	0	10.66	0
1773	Sc0000001	5728786	5728799	-	13	5727448	1024	5728786	BL40190	NA	None	no	no	no	no	0	0	0	0	0	1.38
1774	Sc0000001	5758139	5758140	-	1	5758066	194	5758139	BL20193	NA	None	no	no	no	no	0	0	0	0	0	0
1775	Sc0000001	5765231	5765246	-	15	5765097	271	5765240	BL20193	4_2	None	no	yes	yes	no	9.93	30.72	11.88	5.23	6.25	14.98
1776	Sc0000001	5772769	5772770	-	1	5768858	4061	5772769	BL03208	NA	None	no	no	no	no	0	0	0	0	0	0
1777	Sc0000001	5777776	5777777	-	1	5777420	502	5777776	BL03208	NA	None	no	no	no	no	0	0	0	0	0	0
1778	Sc0000001	5796620	5796621	-	1	No gene assigned	No gene assigned	5796620	No gene assigned	NA	None	no	no	yes	no	0	0	0	0	0	0
1779	Sc0000001	5802903	5803020	-	117	5802256	1662	5802968	BL03208	1_4	None	no	no	yes	no	63.97	0	0	38.87	0	0
1780	Sc0000001	5822499	5822518	-	19	5822431	589	5822517	BL03208	NA	None	no	no	no	no	0	0	0	2.12	0	0
1781	Sc0000001	5829621	5829622	-	1	5829510	220	5829621	BL03208	NA	None	no	no	yes	no	0	0	0	1.65	0	0
1782	Sc0000001	5835894	5835946	-	52	5835843	285	5835894	BL03208	1_4	None	no	no	yes	no	10.92	0	0	3.78	0	0
1783	Sc0000001	5836069	5836096	-	27	5835843	285	5836081	BL03208	NA	None	no	no	no	no	0	0	0	3.16	0	0
1784	Sc0000001	5836197	5836283	-	86	5835843	613	5836282	BL03208	NA	None	no	yes	yes	no	0	0	0	2.11	0	0
1785	Sc0000001	5841113	5841321	-	208	5841052	212	5841218	BL03208	0_4	neural_tube	no	no	no	no	0	0	0	6.64	0	0
1786	Sc0000001	5858920	5858921	-	1	5858809	558	5858920	BL03208	NA	None	no	no	no	no	0	0	0	0	0	0
1787	Sc0000001	5859133	5859151	-	18	5858809	558	5859133	BL03208	NA	None	no	no	no	no	0	0	1.64	1.05	0	0
1788	Sc0000001	5859314	5859385	-	71	5858809	558	5859362	BL03208	2_3	ubiquitous	no	yes	no	no	31.7	60.58	55.59	51.47	32.47	12.32
1789	Sc0000001	5870840	5870873	-	33	No gene assigned	No gene assigned	5870843	No gene assigned	3_1	None	no	no	no	no	2.69	2.83	6.44	1.48	2.47	13.43
1790	Sc0000001	5875180	5875205	-	25	5873579	835	5875181	BL01680	4_0	fem_gonads	no	no	yes	no	0	1.72	2.65	0	0	17.56
1791	Sc0000001	5890362	5890402	-	40	No gene assigned	No gene assigned	5890387	No gene assigned	4_3	late_embryo	no	no	yes	no	2.6	0	30.1	1.22	0	25
1792	Sc0000001	5894058	5894161	-	103	5893367	127	5894118	BL95020	4_4	embryo_high	no	no	no	no	7.77	25.33	16.94	0	0	0
1793	Sc0000001	5966258	5966332	-	74	5966072	530	5966307	BL09999	0_4	neural_tube	no	no	no	no	0	0	0	35.2	0	0
1794	Sc0000001	5990444	5990710	-	266	5990356	467	5990543	BL09999	0_4	neural_tube	no	no	yes	no	0	0	0	20.72	0	0
1795	Sc0000001	6046877	6046904	-	27	6046779	523	6046896	BL12483	0_3	None	no	no	no	yes	14.83	0	7.35	37.23	16.36	0
1796	Sc0000001	6058771	6058822	-	51	6058257	4567	6058809	BL10388	0_0	hepatic	no	no	yes	no	0	0	0	0	17.7	0
1797	Sc0000001	6071211	6071258	-	47	6071125	363	6071257	BL10388	4_4	embryo_high	no	no	yes	no	0	0	7.33	0	0	0
1798	Sc0000001	6075163	6075164	-	1	6072328	3011	6075163	BL09667	NA	None	no	no	no	no	0	0	0	0	0	0
1799	Sc0000001	6076244	6076286	-	42	6075391	878	6076250	BL09667	3_2	ubiquitous	no	yes	yes	no	37.57	68.82	63.88	16.49	18.04	19.82
1800	Sc0000001	6103938	6103961	-	23	6102562	1451	6103949	BL05142	NA	None	no	no	no	no	0	0	0	0	0	0
1801	Sc0000001	6152324	6152325	-	1	6151992	1001	6152324	BL10390	NA	None	no	no	yes	no	0	0	0	0	0	0
1802	Sc0000001	6152698	6152761	-	63	6151992	1001	6152760	BL10390	NA	None	no	no	no	no	0	0	0	1.35	1.71	0
1803	Sc0000001	6152890	6152954	-	64	6151992	1001	6152940	BL10390	2_2	ubiquitous	no	yes	yes	no	14.72	50.22	18.63	39.33	53.96	31.34
1804	Sc0000001	6160946	6160996	-	50	6160834	172	6160995	BL04243	NA	None	no	no	yes	no	0	3	2.63	0	0	3.28
1805	Sc0000001	6176721	6176753	-	32	6176554	212	6176744	BL20836	3_1	None	no	yes	yes	yes	22.71	64.55	27.64	14.5	22.6	156.79
1806	Sc0000001	6205534	6205568	-	34	6204745	1559	6205534	BL24921	NA	None	no	no	no	no	0	0	0	0	0	0
1807	Sc0000001	6211840	6211855	-	15	6211643	512	6211840	BL09165	NA	None	no	no	no	yes	0	3.31	0	0	0	0
1808	Sc0000001	6316922	6316923	-	1	No gene assigned	No gene assigned	6316922	No gene assigned	NA	None	no	no	yes	no	0	0	0	0	0	0
1809	Sc0000001	6407672	6407676	-	4	6407594	188	6407672	BL18638	NA	None	no	no	yes	no	0	1.81	0	0	0	0
1810	Sc0000001	6410042	6410043	-	1	6409994	109	6410042	BL18638	NA	None	no	no	yes	no	0	0	0	0	0	0
1811	Sc0000001	6411078	6411195	-	117	6410557	669	6411140	BL18638	4_4	embryo_high	no	no	no	no	10.71	50.5	34.92	0	0	0
1812	Sc0000001	6411607	6411768	-	161	6411565	1157	6411649	BL18638	4_3	late_embryo	no	no	no	no	0	27.76	29.92	0	0	0
1813	Sc0000001	6490022	6490054	-	32	6489635	443	6490030	BL13279	2_3	ubiquitous	no	yes	no	yes	80.32	37.27	82.37	40.11	20.68	4.53
1814	Sc0000001	6586755	6586903	-	148	6586472	358	6586817	BL12858	0_1	None	no	no	yes	no	5.38	0	0	1.26	22.75	0
1815	Sc0000001	6593304	6593305	-	1	6593206	163	6593304	BL03067	NA	None	no	no	no	no	0	0	0	0	0	0
1816	Sc0000001	6605829	6605853	-	24	6605753	259	6605839	BL03067	2_2	ubiquitous	no	yes	no	yes	7.63	10.88	18.3	20.75	25.83	15.64
1817	Sc0000001	6615290	6615344	-	54	6615058	281	6615318	BL12487	2_1	ubiquitous	no	no	no	yes	28.35	38.02	13.8	21.49	30.75	49.87
1818	Sc0000001	6634540	6634579	-	39	6634356	212	6634547	BL18834	2_3	ubiquitous	no	no	yes	yes	68.47	41.53	39.28	19.19	19	18.71
1819	Sc0000001	6649790	6649803	-	13	6649643	225	6649800	BL03068	NA	None	no	no	no	yes	0	0	0	0	2.08	0
1820	Sc0000001	6650866	6650887	-	21	6649884	36	6650866	BL03068	NA	None	no	no	no	no	0	0	0	0	3.78	0
1821	Sc0000001	6668598	6668603	-	5	6669263	812	6668598	BL03556	NA	None	no	no	yes	no	0	0	0	0	1.05	0
1822	Sc0000001	6680620	6680668	-	48	6680264	744	6680621	BL03556	4_0	fem_gonads	no	no	no	no	0	5.64	1.1	0	0	10.9
1823	Sc0000001	6688659	6688726	-	67	6688107	1319	6688701	BL05138	4_3	late_embryo	no	no	yes	no	7.28	26.5	18.12	4.85	2.67	3.14
1824	Sc0000001	6689955	6690025	-	70	6688107	1972	6690024	BL05138	NA	None	no	no	no	no	2.91	0	0	0	0	0
1825	Sc0000001	6690376	6690382	-	6	6690362	32	6690376	BL05138	2_0	None	no	yes	no	yes	1.65	10.33	0	0	8	5.95
1826	Sc0000001	6738596	6738597	-	1	No gene assigned	No gene assigned	6738596	No gene assigned	NA	None	no	no	yes	no	0	0	0	0	0	0
1827	Sc0000001	6797799	6797800	-	1	6796819	385	6797799	BL43162	NA	None	no	no	yes	no	0	0	0	0	0	0
1828	Sc0000001	6798355	6798363	-	8	No gene assigned	No gene assigned	6798355	No gene assigned	NA	None	no	no	yes	no	0	0	0	0	2.4	0
1829	Sc0000001	6853652	6853653	-	1	6853479	195	6853652	BL04240	NA	None	no	no	no	no	0	0	2.02	0	0	0
1830	Sc0000001	6853983	6853984	-	1	6853965	178	6853983	BL04240	NA	None	no	no	no	no	0	0	0	0	0	0
1831	Sc0000001	6855534	6855584	-	50	6855307	402	6855537	BL04240	4_4	embryo_high	no	no	yes	no	3.04	9.39	17.75	0	0	0
1832	Sc0000001	6857549	6857637	-	88	6857878	102	6857620	BL95023	4_4	embryo_high	no	no	no	no	0	0	9.13	0	0	0
1833	Sc0000001	6857772	6857918	-	146	6857878	102	6857824	BL95023	4_4	embryo_high	no	no	no	no	0	0	6.99	0	0	0
1834	Sc0000001	6858459	6858535	-	76	6858375	210	6858488	BL95023	4_4	embryo_high	no	no	no	no	0	0	9.42	0	0	0
1835	Sc0000001	6859113	6859179	-	66	6859000	178	6859175	BL95023	4_4	embryo_high	no	yes	yes	no	0	0	8.51	0	0	0
1836	Sc0000001	6861551	6861676	-	125	6861473	74	6861595	BL95023	3_4	32_cell	yes	no	yes	no	154.11	18.24	1473.03	234.69	11.59	5.45
1837	Sc0000001	6869051	6869092	-	41	6868695	107	6869052	BL95024	3_2	ubiquitous	no	no	yes	yes	8.55	33.25	24.85	13.64	30.38	18.17
1838	Sc0000001	6893446	6893503	-	57	6893186	1792	6893487	BL01869	0_2	None	no	no	yes	no	0	0	0	8.99	14.16	0
1839	Sc0000001	6894818	6894882	-	64	6893186	1792	6894819	BL01869	0_0	hepatic	no	no	no	no	0	0	3.13	0	10.14	0
1840	Sc0000001	6895195	6895308	-	113	6895078	234	6895265	BL01869	3_4	32_cell	yes	no	yes	yes	13.63	6.74	73.37	8.38	25.22	1.06
1841	Sc0000001	6919433	6919582	-	149	6915917	4306	6919433	BL18828	4_1	None	no	no	yes	no	5.21	12.88	7.63	0	0	11.09
1842	Sc0000001	6922628	6922629	-	1	6922329	582	6922628	BL18828	NA	None	no	no	no	no	0	0	0	0	0	0
1843	Sc0000001	6935748	6935809	-	61	6935675	207	6935803	BL13662	1_0	None	no	no	yes	no	0	0	6.29	0	5.01	0
1844	Sc0000001	6938330	6938454	-	124	6938243	263	6938382	BL13662	2_3	ubiquitous	no	no	yes	yes	241.66	23.53	268.46	122.1	105.95	13.05
1845	Sc0000001	6951986	6951987	-	1	6951706	309	6951986	BL08306	NA	None	no	no	yes	no	0	0	0	0	0	0
1846	Sc0000001	6971138	6971139	-	1	6971081	66	6971138	BL22144	NA	None	no	no	no	no	0	0	0	0	0	0
1847	Sc0000001	7005592	7005611	-	19	7005561	37	7005604	BL22144	1_3	None	no	yes	no	yes	2.24	4.11	4.19	9.38	7.71	1.19
1848	Sc0000001	7112183	7112184	-	1	7112780	180	7112183	BL97095	NA	None	no	yes	yes	no	0	0	0	1.05	0	0
1849	Sc0000001	7161173	7161174	-	1	7161122	180	7161173	BL07823	NA	None	no	no	no	no	0	0	0	0	0	0
1850	Sc0000001	7165090	7165155	-	65	7165050	177	7165128	BL07823	NA	None	no	no	yes	no	2.71	0	0	4.6	0	0
1851	Sc0000001	7167762	7167763	-	1	7167592	186	7167762	BL14560	NA	None	no	no	no	no	0	0	0	0	0	0
1852	Sc0000001	7189418	7189509	-	91	7189326	315	7189491	BL11664	NA	None	no	no	yes	yes	0	0	0	0	0	0
1853	Sc0000001	7510990	7511030	-	40	7510891	140	7511008	BL16919	4_4	embryo_high	no	yes	yes	yes	40.51	15.23	63.78	1.96	5.17	1.82
1854	Sc0000001	7515426	7515427	-	1	7514223	1684	7515426	BL12877	NA	None	no	no	no	no	0	0	0	0	0	1.44
1855	Sc0000001	7515654	7515655	-	1	7514223	1684	7515654	BL12877	NA	None	no	no	yes	no	0	0	0	0	0	2.79
1856	Sc0000001	7520379	7520412	-	33	7520276	156	7520410	BL12877	NA	None	no	no	no	no	0	1.03	0	0	0	4.18
1857	Sc0000001	7520977	7521015	-	38	7520932	96	7521014	BL12877	4_0	fem_gonads	no	no	no	no	0	2.92	0	0	0	11.91
1858	Sc0000001	7523986	7524119	-	133	7523931	152	7524052	BL12877	4_0	fem_gonads	yes	no	yes	yes	11.27	421.09	15.94	8.75	12.87	765.14
1859	Sc0000001	7536226	7536271	-	45	7536093	156	7536232	BL11297	4_0	fem_gonads	no	no	yes	yes	0	5.77	0	0	2.03	7.51
1860	Sc0000001	7588512	7588540	-	28	7588434	220	7588518	BL71934	4_0	fem_gonads	no	no	no	no	0	0	0	0	0	5.02
1861	Sc0000001	7613898	7613899	-	1	No gene assigned	No gene assigned	7613898	No gene assigned	NA	None	no	no	yes	no	0	0	0	0	0	0
1862	Sc0000001	7705498	7705532	-	34	7705340	571	7705507	BL07204	3_1	None	no	yes	yes	yes	15.68	52.94	5.38	11.24	16.06	82.19
1863	Sc0000001	7714475	7714604	-	129	7714402	258	7714590	BL22072	1_1	None	no	no	no	yes	7.68	3.62	1.58	1.48	13.42	3.02
1864	Sc0000001	7859193	7859253	-	60	7858848	426	7859230	BL16496	3_2	ubiquitous	no	yes	yes	no	78.44	54.41	27.23	17.05	13.75	35.79
1865	Sc0000001	7862677	7862730	-	53	7862707	35	7862709	BL24071	2_1	ubiquitous	no	no	yes	yes	4.49	27.96	7.11	8.2	25.21	14.23
1866	Sc0000001	7894446	7894483	-	37	7894245	224	7894450	BL05102	1_0	None	no	no	no	no	1.71	1.33	5.17	0	10.44	0
1867	Sc0000001	7915080	7915266	-	186	7915037	448	7915104	BL10765	0_4	neural_tube	no	no	yes	no	0	0	0	182.97	0	0
1868	Sc0000001	7925769	7925819	-	50	No gene assigned	No gene assigned	7925798	No gene assigned	0_0	hepatic	no	no	yes	no	0	0	0	0	7.16	0
1869	Sc0000001	7928120	7928121	-	1	7928232	114	7928120	BL95028	NA	None	no	no	no	no	0	0	0	0	0	0
1870	Sc0000001	7930155	7930211	-	56	7930021	85	7930183	BL95028	0_0	hepatic	no	no	yes	no	0	0	0	0	152.02	0
1871	Sc0000001	7934007	7934013	-	6	7933873	85	7934007	BL95027	NA	None	no	no	no	no	0	0	0	0	1.72	0
1872	Sc0000001	7937139	7937281	-	142	7936443	302	7937186	BL89239	0_0	hepatic	no	no	yes	no	0	0	0	0	10.53	0
1873	Sc0000001	7945248	7945254	-	6	7945093	85	7945248	BL95029	NA	None	no	no	yes	no	0	0	0	0	1.91	0
1874	Sc0000001	7957043	7957064	-	21	7955787	1289	7957053	BL18648	NA	None	no	no	no	no	0	0	0	4.07	0	0
1875	Sc0000001	7967584	7967627	-	43	7967491	152	7967626	BL18648	0_4	neural_tube	no	no	yes	no	0	0	0	5.42	0	0
1876	Sc0000001	7969196	7969311	-	115	7969116	90	7969206	BL18648	NA	None	no	no	no	no	0	0	0	4.83	0	0
1877	Sc0000001	7972180	7972366	-	186	7972132	212	7972262	BL18648	0_4	neural_tube	no	no	no	no	0	0	0	1113.01	0	0
1878	Sc0000001	8013483	8013484	-	1	8013360	141	8013483	BL14961	NA	None	no	no	yes	no	0	0	0	0	0	0
1879	Sc0000001	8014122	8014204	-	82	8014032	172	8014183	BL14961	3_2	ubiquitous	no	yes	yes	yes	24.75	89.68	24.41	7.47	20.47	44.09
1880	Sc0000001	8034343	8034344	-	1	8034285	62	8034343	BL07515	NA	None	no	no	yes	no	0	0	0	0	1.02	0
1881	Sc0000001	8037188	8037189	-	1	8037111	148	8037188	BL07515	NA	None	no	no	no	no	0	0	0	0	0	0
1882	Sc0000001	8037318	8037397	-	79	8037111	148	8037371	BL07515	3_1	None	no	no	yes	no	11.96	15.42	2.41	3.05	1.76	16.84
1883	Sc0000001	8098860	8098861	-	1	8098678	375	8098860	BL08315	NA	None	no	no	no	no	0	0	0	0	0	0
1884	Sc0000001	8112982	8112983	-	1	8112895	111	8112982	BL07588	NA	None	no	yes	yes	no	0	0	0	0	1.51	0
1885	Sc0000001	8125486	8125490	-	4	8125443	171	8125489	BL10795	3_1	None	no	no	yes	yes	2.38	6.04	8.32	1.54	3.23	11.73
1886	Sc0000001	8160069	8160073	-	4	8159883	320	8160072	BL07580	NA	None	no	no	no	no	0	0	0	0	0	0
1887	Sc0000001	8197557	8197558	-	1	No gene assigned	No gene assigned	8197557	No gene assigned	NA	None	no	no	yes	no	0	0	0	0	0	0
1888	Sc0000001	8216174	8216175	-	1	8216094	122	8216174	BL07084	NA	None	no	no	yes	no	0	0	0	0	0	0
1889	Sc0000001	8232976	8233229	-	253	8232752	963	8233145	BL07084	2_3	ubiquitous	no	no	yes	no	137.35	30.61	85.75	100.09	8.26	15.37
1890	Sc0000001	8233338	8233421	-	83	8232752	963	8233338	BL07084	NA	None	no	no	no	no	0	0	0	0	0	0
1891	Sc0000001	8238089	8238154	-	65	8237911	421	8238095	BL07084	3_4	32_cell	no	no	yes	no	67.76	8	55.8	20.51	1.67	0
1892	Sc0000001	8240363	8240364	-	1	No gene assigned	No gene assigned	8240363	No gene assigned	NA	None	no	yes	yes	no	0	0	0	0	0	0
1893	Sc0000001	8259522	8259523	-	1	8259441	632	8259522	BL07084	NA	None	no	no	no	no	0	0	0	0	1.51	0
1894	Sc0000001	8259968	8259969	-	1	8259441	632	8259968	BL07084	NA	None	no	no	no	no	0	0	0	0	0	0
1895	Sc0000001	8454466	8454567	-	101	8454377	284	8454485	BL22509	2_0	None	no	no	yes	no	0	3.53	0	6.67	11.17	6.36
1896	Sc0000001	8484392	8484393	-	1	No gene assigned	No gene assigned	8484392	No gene assigned	NA	None	no	no	yes	no	0	2.39	0	0	0	0
1897	Sc0000001	8487836	8487889	-	53	8487614	1223	8487850	BL12855	0_0	hepatic	yes	no	yes	no	0	0	0	0	30.79	0
1898	Sc0000001	8492625	8492648	-	23	8492449	198	8492645	BL12855	1_0	None	no	yes	yes	no	0	0	0	2.97	9	5.44
1899	Sc0000001	8496871	8496879	-	8	8495329	1771	8496871	BL22069	NA	None	yes	no	yes	no	0	0	0	0	0	0
1900	Sc0000001	8509162	8509170	-	8	8508488	800	8509162	BL21258	NA	None	no	no	yes	no	0	0	0	0	4.3	0
1901	Sc0000001	8530120	8530188	-	68	8529947	4100	8530173	BL16915	4_0	fem_gonads	no	no	yes	yes	0	15.04	1.26	0	2.84	5.65
1902	Sc0000001	8541338	8541339	-	1	8541157	193	8541338	BL07206	NA	None	no	no	yes	no	0	0	0	0	0	0
1903	Sc0000001	8546940	8546988	-	48	8546871	264	8546956	BL07206	3_1	None	no	no	yes	yes	9	59.46	18.72	7.35	10.81	46.96
1904	Sc0000001	8700316	8700468	-	152	8700208	117	8700450	BL95032	0_0	hepatic	no	no	no	no	0	0	0	0	84.13	0
1905	Sc0000001	8702310	8702534	-	224	8702267	111	8702510	BL95033	0_0	hepatic	no	no	yes	no	0	0	0	0	77.31	0
1906	Sc0000001	8711401	8711402	-	1	No gene assigned	No gene assigned	8711401	No gene assigned	NA	None	no	no	no	no	0	0	0	0	0	0
1907	Sc0000001	8738820	8738821	-	1	8737244	2378	8738820	BL05120	NA	None	no	no	yes	no	0	0	0	0	0	0
1908	Sc0000001	8739541	8739623	-	82	8737244	2378	8739541	BL05120	3_4	32_cell	no	no	no	no	16.07	0	6.51	2.14	0	0
1909	Sc0000001	8739710	8739735	-	25	8737244	4058	8739725	BL05120	3_4	32_cell	no	no	yes	no	65.16	14.59	44.97	30.22	0	1.32
1910	Sc0000001	8800065	8800104	-	39	8800021	85	8800070	BL05120	3_1	None	no	no	no	no	6.01	26.27	3.7	2.96	6.55	38.74
1911	Sc0000001	8820309	8820310	-	1	8817020	3517	8820309	BL17445	NA	None	no	no	no	no	0	0	0	0	0	0
1912	Sc0000001	8820460	8820461	-	1	8817020	3517	8820460	BL17445	NA	None	no	no	no	no	0	0	0	0	0	0
1913	Sc0000001	8833958	8833959	-	1	No gene assigned	No gene assigned	8833958	No gene assigned	NA	None	no	no	yes	no	0	0	0	0	0	0
1914	Sc0000001	8880346	8880347	-	1	No gene assigned	No gene assigned	8880346	No gene assigned	NA	None	no	no	no	no	0	0	0	0	0	0
1915	Sc0000001	8880605	8880606	-	1	No gene assigned	No gene assigned	8880605	No gene assigned	NA	None	no	no	no	no	0	0	0	0	0	0
1916	Sc0000001	8948784	8948814	-	30	8948639	205	8948791	BL70291	NA	None	no	no	no	no	0	0	0	0	3.94	0
1917	Sc0000001	8977014	8977015	-	1	8976883	144	8977014	BL48217	NA	None	no	no	no	no	0	0	0	0	0	0
1918	Sc0000001	8981044	8981120	-	76	8980886	229	8981091	BL10384	0_0	hepatic	no	no	yes	no	0	0	0	0	28.86	0
1919	Sc0000001	8986854	8987023	-	169	8985504	1828	8986999	BL18832	4_4	embryo_high	no	no	yes	no	19.5	0	3.57	0	1.04	0
1920	Sc0000001	9009145	9009167	-	22	9008879	264	9009161	BL07207	4_0	fem_gonads	no	yes	no	no	0	0	0	0	0	12.47
1921	Sc0000001	9026299	9026444	-	145	9024642	1967	9026437	BL26333	4_4	embryo_high	no	no	yes	no	51.54	5.34	38.77	0	0	0
1922	Sc0000001	9044052	9044079	-	27	9043998	151	9044052	BL08329	4_0	fem_gonads	yes	no	yes	no	0	1.68	0	0	0	6.1
1923	Sc0000001	9045455	9045471	-	16	9045250	231	9045461	BL08329	2_4	None	no	yes	no	no	8.19	0	6.76	9.3	0	0
1924	Sc0000001	9048712	9048721	-	9	9048611	154	9048712	BL08329	NA	None	no	no	no	no	0	0	0	0	0	4.32
1925	Sc0000001	9049354	9049376	-	22	9049145	277	9049354	BL08329	NA	None	no	no	no	no	0	0	0	0	2.57	0
1926	Sc0000001	9078536	9078537	-	1	9078140	651	9078536	BL16910	NA	None	no	no	yes	no	0	0	0	0	0	0
1927	Sc0000001	9198362	9198379	-	17	9198335	50	9198362	BL23716	NA	None	no	no	no	yes	0	0	0	0	0	3.44
1928	Sc0000001	9240800	9240801	-	1	9240675	806	9240800	BL08310	NA	None	no	no	yes	no	0	0	0	0	0	1.1
1929	Sc0000001	9242380	9242391	-	11	9242313	111	9242390	BL08310	4_0	fem_gonads	no	no	yes	no	0	0	0	0	0	5
1930	Sc0000001	9244660	9244790	-	130	9244565	266	9244738	BL08310	1_3	None	no	no	no	no	19.78	7.21	28.18	37.29	37.46	0
1931	Sc0000001	9250879	9251000	-	121	9250769	290	9250948	BL16914	0_0	hepatic	no	no	yes	no	0	0	0	1.4	34.06	2.97
1932	Sc0000001	9270189	9270190	-	1	9270139	93	9270189	BL20011	NA	None	no	no	no	no	0	0	0	0	0	0
1933	Sc0000001	9330910	9330911	-	1	No gene assigned	No gene assigned	9330910	No gene assigned	NA	None	yes	no	yes	no	0	0	0	0	0	0
1934	Sc0000001	9407365	9407366	-	1	9407134	234	9407365	BL59388	NA	None	no	no	yes	no	1.33	0	0	0	0	0
1935	Sc0000001	9431533	9431655	-	122	9431490	136	9431618	BL21757	0_1	None	no	no	no	no	25.4	0	0	0	7.53	0
1936	Sc0000001	9432594	9432640	-	46	9432526	168	9432611	BL21757	0_2	None	no	no	yes	no	0	0	0	5.18	5.98	0
1937	Sc0000001	9435471	9435532	-	61	9435413	149	9435530	BL21757	2_3	ubiquitous	no	no	yes	no	29.65	9.16	11.02	13.91	5.12	5.07
1938	Sc0000001	9470231	9470274	-	43	9470190	65	9470231	BL10961	2_1	ubiquitous	yes	no	no	yes	3.03	2.09	1.48	8.58	1.23	7.96
1939	Sc0000001	9515965	9515988	-	23	9515925	56	9515975	BL20864	2_1	ubiquitous	no	yes	yes	yes	11.57	20.21	1.5	7.01	8.82	20.28
1940	Sc0000001	9637047	9637068	-	21	9636846	226	9637057	BL18972	3_1	None	no	yes	yes	yes	5.51	34.93	7.8	10.48	9.59	83.14
1941	Sc0000001	9652740	9652789	-	49	9652668	173	9652740	BL16501	4_4	embryo_high	no	no	yes	yes	1.09	2.33	8.23	0	0	0
1942	Sc0000001	9653328	9653329	-	1	9652668	396	9653328	BL16501	NA	None	no	no	no	no	0	0	0	0	0	0
1943	Sc0000001	9673681	9673682	-	1	9673578	123	9673681	BL64280	NA	None	no	no	no	no	1.14	0	0	0	0	0
1944	Sc0000001	9689533	9689534	-	1	No gene assigned	No gene assigned	9689533	No gene assigned	NA	None	no	no	yes	no	0	0	0	0	0	0
1945	Sc0000001	9709635	9709636	-	1	9708336	1470	9709635	BL04366	NA	None	no	no	no	no	0	0	0	0	0	1.85
1946	Sc0000001	9712162	9712163	-	1	9712098	288	9712162	BL04366	NA	None	no	no	no	no	0	0	0	0	0	1.03
1947	Sc0000001	9712291	9712341	-	50	9712098	288	9712309	BL04366	2_2	ubiquitous	no	yes	yes	no	44.16	75.65	28.33	153.4	63.31	106.91
1948	Sc0000001	9747372	9747477	-	105	9747884	882	9747415	BL86257	4_4	embryo_high	no	no	yes	no	9.24	8.08	32.61	0	0	0
1949	Sc0000001	9752833	9752887	-	54	No gene assigned	No gene assigned	9752848	No gene assigned	4_4	embryo_high	no	no	yes	no	80.99	7.66	52.16	0	0	0
1950	Sc0000001	9816418	9816419	-	1	9815843	680	9816418	BL18833	NA	None	no	no	no	no	0	0	0	0	0	0
1951	Sc0000001	9822969	9822999	-	30	9822825	152	9822970	BL18833	4_0	fem_gonads	no	yes	no	no	1.46	6	0	0	1.42	10.39
1952	Sc0000002	3405	3436	+	31	3417	390	3424	BL86255	4_0	fem_gonads	no	yes	yes	no	0	4.26	0	0	0	15.39
1953	Sc0000002	12123	12151	+	28	11883	622	12129	BL09720	3_0	None	no	yes	no	yes	2.52	0	1.51	2.87	4.3	42.33
1954	Sc0000002	26176	26180	+	4	26175	182	26176	BL12179	NA	None	no	no	yes	yes	0	0	0	0	0	1.79
1955	Sc0000002	68630	68669	+	39	68656	153	68668	BL05339	1_4	None	no	no	yes	no	12.5	0	4.53	34.15	0	0
1956	Sc0000002	71787	71834	+	47	71770	223	71809	BL05339	0_4	neural_tube	no	no	yes	no	0	0	0	8.95	0	0
1957	Sc0000002	75863	75883	+	20	75709	246	75867	BL05339	3_4	32_cell	no	no	yes	no	10.04	0	0	0	1.53	0
1958	Sc0000002	76049	76050	+	1	75940	175	76049	BL05339	NA	None	no	no	no	no	0	0	0	0	0	0
1959	Sc0000002	76605	76606	+	1	76416	563	76605	BL05339	NA	None	no	no	yes	no	0	0	0	0	0	0
1960	Sc0000002	81191	81192	+	1	81151	132	81191	BL05339	NA	None	no	no	yes	no	0	0	0	1.05	0	0
1961	Sc0000002	129260	129281	+	21	129237	183	129263	BL18641	4_2	None	no	yes	yes	no	0	41.24	1.5	1.45	1.75	0
1962	Sc0000002	169670	169695	+	25	169681	170	169672	BL01707	4_0	fem_gonads	no	no	yes	no	1.29	5.85	2.5	2.93	2.3	40.26
1963	Sc0000002	193712	193835	+	123	193727	176	193754	BL21116	0_2	None	no	no	yes	no	5.68	0	1.74	19.5	52	0
1964	Sc0000002	194413	194414	+	1	194853	84	194413	BL21116	NA	None	yes	no	yes	no	0	0	0	0	1.51	0
1965	Sc0000002	195757	195758	+	1	195648	235	195757	BL21116	NA	None	no	no	yes	no	0	0	0	0	2.46	0
1966	Sc0000002	196540	196547	+	7	196557	40	196540	BL21116	NA	None	no	yes	yes	no	0	0	0	0	1.75	0
1967	Sc0000002	207397	207403	+	6	207330	245	207402	BL73196	NA	None	no	no	yes	no	0	0	0	0	1.55	0
1968	Sc0000002	207556	207568	+	12	207330	245	207556	BL73196	NA	None	no	no	yes	no	0	0	0	0	0	0
1969	Sc0000002	306647	306735	+	88	306672	137	306676	BL11268	2_2	ubiquitous	no	no	yes	no	46.76	77.28	39.87	129.3	51.98	27.23
1970	Sc0000002	365901	366007	+	106	365895	297	365936	BL23024	1_1	None	no	yes	no	no	9.43	5.49	7.74	6.58	46.52	10.58
1971	Sc0000002	383364	383366	+	2	383111	436	383365	BL31251	NA	None	no	no	yes	no	0	0	0	0	1.55	0
1972	Sc0000002	410671	410745	+	74	410660	189	410704	BL19087	3_2	ubiquitous	no	yes	yes	no	266.64	329.42	306.71	90.54	205.66	100.73
1973	Sc0000002	428016	428017	+	1	427984	217	428016	BL19087	NA	None	no	no	no	no	0	0	0	0	0	0
1974	Sc0000002	465658	465659	+	1	465192	2456	465658	BL19087	NA	None	no	no	yes	no	0	0	0	0	0	0
1975	Sc0000002	466446	466447	+	1	465192	2456	466446	BL19087	NA	None	no	no	no	no	0	0	0	0	0	0
1976	Sc0000002	480479	480507	+	28	480474	217	480491	BL12182	2_2	ubiquitous	no	no	yes	no	15.23	5.87	1.59	3.28	4.97	6.35
1977	Sc0000002	503470	503471	+	1	No gene assigned	No gene assigned	503470	No gene assigned	NA	None	no	no	no	no	0	0	0	0	0	0
1978	Sc0000002	589515	589516	+	1	588946	1039	589515	BL12182	NA	None	no	no	yes	no	0	0	0	0	0	0
1979	Sc0000002	638884	639013	+	129	638822	3751	638884	BL12182	0_4	neural_tube	no	no	yes	no	0	0	0	8.67	0	0
1980	Sc0000002	639155	639265	+	110	638822	3751	639167	BL12182	0_4	neural_tube	no	no	yes	no	0	0	0	10.68	0	0
1981	Sc0000002	639448	639451	+	3	638822	3751	639448	BL12182	0_4	neural_tube	no	no	yes	no	0	0	0	6.49	0	0
1982	Sc0000002	760799	760823	+	24	760821	75	760821	BL24814	NA	None	no	yes	no	no	2.24	1.85	3.77	1.17	1.61	0
1983	Sc0000002	773957	773958	+	1	773959	59	773957	BL24814	NA	None	no	no	yes	no	0	0	0	0	0	0
1984	Sc0000002	812915	812968	+	53	812960	77	812967	BL21427	NA	None	no	no	yes	no	0	0	0	0	3.22	0
1985	Sc0000002	825673	825674	+	1	825595	216	825673	BL62287	0_4	neural_tube	yes	no	yes	no	0	0	0	16.23	0	1.03
1986	Sc0000002	933274	933291	+	17	No gene assigned	No gene assigned	933274	No gene assigned	NA	None	no	no	no	no	1.66	0	0	0	0	0
1987	Sc0000002	934720	934737	+	17	934759	257	934720	BL95038	NA	None	no	no	yes	no	0	0	0	0	0	0
1988	Sc0000002	934950	934951	+	1	934759	257	934950	BL95038	NA	None	yes	no	yes	no	0	0	0	0	0	0
1989	Sc0000002	948667	948719	+	52	948905	122	948698	BL95039	0_0	hepatic	yes	no	yes	no	0	0	0	0	10.69	0
1990	Sc0000002	997033	997034	+	1	997043	109	997033	BL08131	NA	None	no	no	yes	yes	0	0	0	1.05	0	0
1991	Sc0000002	1012059	1012063	+	4	1011705	2809	1012059	BL73179	3_4	32_cell	no	yes	yes	no	5.36	0	0	0	0	0
1992	Sc0000002	1045942	1046031	+	89	1045946	276	1045952	BL15627	3_2	ubiquitous	no	no	yes	yes	129.99	131.13	111.67	42.58	69.18	36.18
1993	Sc0000002	1046110	1046111	+	1	1045946	276	1046110	BL15627	NA	None	no	no	yes	no	0	0	0	0	0	0
1994	Sc0000002	1053787	1053788	+	1	1052757	1221	1053787	BL15627	NA	None	no	no	yes	no	0	0	0	1.05	0	0
1995	Sc0000002	1099100	1099138	+	38	No gene assigned	No gene assigned	1099128	No gene assigned	2_2	ubiquitous	no	yes	yes	no	22.92	40.33	42.07	52.11	30.18	33.1
1996	Sc0000002	1107369	1107375	+	6	No gene assigned	No gene assigned	1107374	No gene assigned	4_2	None	no	no	yes	no	0	1.68	17.24	7.22	0	4.43
1997	Sc0000002	1118919	1118936	+	17	1119780	1065	1118921	BL06713	4_0	fem_gonads	no	yes	yes	no	0	2.78	3.37	0	1.59	15.33
1998	Sc0000002	1135044	1135067	+	23	1134995	141	1135057	BL08122	0_2	None	yes	no	yes	no	0	0	0	9.2	4.84	0
1999	Sc0000002	1179414	1179482	+	68	1179262	511	1179448	BL88343	4_2	None	no	no	no	no	7.89	159.37	20.81	16.2	8.23	25.68
[truncated: 36,206 more rows]
