# Supplementary material for: Amphioxus functional genomics and the origins of vertebrate gene regulation
Source: Nature. 2018 Nov 21;564(7734):64–70. doi: 10.1038/s41586-018-0734-6 (PMC6292497; doi:10.1038/s41586-018-0734-6)
Supplement: Supplementary file 4 — This zipped file contains Supplementary Datasets 1-17 – see Supplementary Information document for a full Supplementary Dataset guide. [file 41586_2018_734_MOESM4_ESM.zip › 2017-11-15409B-s4/Supplementary Dataset 17.xlsx]

## Sheet: Supplementary Dataset 17
Motif uID	Motif Gene Symbol	Bla: 15hpf embryo	Bla: 32 cells	Bla: 36hpf embryo	Bla: 8-36hpf embryo/ Skin/ Cirri(memb. synt.)	Bla: 8hpf embryo(transcription, spliceosome)	Bla: Cilium	Bla: Cirri / PreMet. / Muscle - actomyosin	Bla: Cirri(memb. synt.)	Bla: Eggs/ 32 cells(cell cycle)	Bla: Gills	Bla: Gills/ PreMet larvae	Bla: Gut	Bla: Gut/ Hepatic	Bla: Hepatic	Bla: Hepatic(lipid catabolism)	Bla: Immune	Bla: Mitochondrion	Bla: Muscle	Bla: N.tube(neurogen.)	Bla: N.tube(neurotrans.)	Bla: Ovary/ Eggs	Bla: Ovary/ Testis(translation)	Bla: PreMet.larvae	Bla: Proteasome	Bla: Skin	Dre: 12-26hpf embryo	Dre: 12-26hpf embryo/ Skin	Dre: 20-26hpf embryo	Dre: Brain	Dre: Cilium	Dre: Eye	Dre: Gills	Dre: Gills/ Skin	Dre: Heart	Dre: Immune	Dre: Intestine	Dre: Kidney	Dre: Liver(carboxi.met./ lipid trans)	Dre: Liver(oxi-red.proc./ hemostasis)	Dre: Mitochondrion	Dre: Muscle	Dre: Ovary/ Sperm	Dre: Pancreas/ Testis	Dre: RNA, ribosome, proteasome	Dre: Skin	Dre: Spliceosome	Dre: Translation, ribosome, RNA bin.	Dre: larvae 7d melanin
0	Tfap2e	0.63	-1.43	1.68	1.13	-0.23	-0.74	0.3	1.28	-0.88	0.34	0.14	-0.47	-0.36	0.03	-0.32	0.08	-1.03	0.87	1.08	0.24	0.25	-0.92	0.51	-0.4	0.92	1.21	1.08	1.29	1.43	-1.18	0.58	0.71	-0.41	0.42	-0.88	-0.76	-0.12	0.09	-0.46	-0.49	0.84	-1.17	-0.41	-0.38	-0.23	-1.28	-0.28	1.43
1	Arid3b	0.06	0.65	0.26	-0.33	0.04	0.46	-0.2	-0.19	0.14	-0.35	-0.19	-0.09	-0.05	0.27	0.12	-0.4	0.15	-0.55	-0.57	0.07	-0.04	0.84	-0.83	-0.24	-0.07	-0.02	0	-0.41	-0.64	0.36	-0.23	-0.6	-0.31	-0.45	0.11	-0.1	0.06	-0.1	-0.02	0.12	-0.3	0.57	0.18	0.64	-0.11	0.71	0.37	-0.55
2	Arid5b	-0.85	0.67	-0.17	-1.16	0.23	1.14	0.63	0.05	0.13	-0.24	-0.01	0.69	-0.29	-1	-0.91	-0.35	1.71	-0.4	-1.13	0.2	-1.12	1.09	-0.57	0.58	-0.04	-0.48	-1.32	-0.04	-0.66	-0.45	-1.05	-1.6	-0.44	1.02	-0.66	0.05	-0.99	-1.5	-0.23	-0.59	-1.03	0.91	2.01	2.37	-0.09	0.82	1.44	-0.26
3	Rfx7;Rfx1;Rfx2;Rfx4	1.52	-1.24	0.27	-0.01	-1.3	7.58	-0.55	-0.44	-2.62	2.43	1.21	1.07	0.21	0.78	-0.72	-0.49	0.49	-0.32	-0.43	0.34	-0.96	-2.11	0.73	-0.31	-0.45	-1.82	0.07	-0.7	0.91	5.57	-0.51	-0.74	-1	-1.34	-1.33	-1.22	-1.27	-1.03	-0.94	-0.59	-1.56	-0.69	4.22	-0.94	-0.83	-1.41	-1.59	-0.7
4	Zbtb8a	-0.24	0.31	0.32	1.55	-0.19	-0.35	-0.49	0.31	-0.29	0.88	-0.2	-0.26	-0.37	-1.35	-0.27	-0.04	-0.43	1.44	0.49	0.41	-0.22	-0.85	0.32	-0.88	0.06	-1.06	0.51	0.49	0.75	0.04	-0.77	2.01	0.14	-0.61	-0.89	0.15	0.74	2.1	0.72	-0.13	0.95	-0.32	1.51	-1.47	0.45	-1.49	0.04	-0.34
5	Zfp740	-0.45	1.55	-0.81	-0.12	0.02	0	-0.39	-0.75	1.28	-0.69	-0.7	-0.63	-0.66	-0.95	-0.67	-0.7	0.19	0.1	0.41	-0.65	0.59	1.65	-0.4	1.62	-0.11	1.49	1.55	1.2	2.19	-1.23	0.59	1.25	-0.04	0.85	-0.55	-0.2	0	0.92	-0.37	-0.9	0.66	-1.79	-0.72	-0.73	0.11	-2.15	-0.73	0.53
6	Zxdc;Glis3	-0.13	-0.6	1.68	-0.39	0.96	-1.26	-1.05	0.41	-0.7	0.47	1.35	0.69	-0.98	1.34	0.4	0.62	-0.61	-0.81	-1.39	1.43	-1.12	-0.7	1.63	-0.58	-0.82	2.12	0.99	1.41	1.37	-0.77	-0.3	0.85	0.27	1.7	-0.55	-0.12	-0.55	-0.49	-0.06	-0.16	0.52	-1.29	0.53	-0.1	-0.12	-2.1	-1.63	0.24
7	Prdm1	-0.93	0.55	-2.16	-0.82	-1.13	0.14	-0.3	-0.43	2.47	-1.06	-1.13	-1.49	-0.42	0.27	-0.8	2.26	0.24	-1.32	0.42	0.95	-0.51	1.66	-1.81	-0.63	1.9	-0.66	-0.55	-0.01	-0.83	0.4	-1.75	-0.29	1.26	0.02	2.99	-0.66	-1.34	-1.5	-0.13	0.19	0.17	-1.2	1.16	0.5	5.19	-0.68	-1.3	0.2
8	Osr2	0.21	-0.52	-0.47	0.5	0.37	-0.1	-1.05	-0.38	-1.12	1.52	-0.75	-0.13	0.5	1.3	1.99	3.97	-2.62	0.3	0.5	-1.52	-1.12	-0.27	-0.05	-1.6	-0.52	-0.21	0.21	0.01	0.13	-0.25	-0.41	-0.4	0.82	-0.73	0.19	0.1	0.48	-0.62	0.26	-0.1	-0.33	0.35	0	0.07	-1.03	0.53	-0.01	0.61
9	Fezf1	-0.96	1.61	0.63	-0.6	-1.29	-0.73	-1.05	-0.69	0.39	-0.5	-0.38	1.25	0.76	0.36	-0.79	0.12	-0.22	1.88	-0.19	0.32	0.46	0.87	1.66	-1.6	-1.09	-0.09	1.83	-1.07	-0.93	-1.13	1.8	1.94	0.2	2.18	-0.86	1.58	-1.83	0.47	-0.94	0.06	-0.02	1.76	-2.02	0.1	0.34	0.26	-0.19	-0.97
10	Ikzf4	0.84	0.68	-1.2	-0.77	0.6	0.09	0.56	-0.83	0.66	-0.56	0.92	-0.24	-0.59	-0.56	-0.19	-0.25	-1.49	-0.97	0.8	0.35	-0.47	0.93	-0.26	1	-0.48	-0.67	-0.69	1.32	1.06	-0.86	-0.77	0.59	3	1.19	-0.48	-0.11	-0.01	-1.5	0.3	0.27	-1.32	0.01	-0.07	0.24	-0.38	-0.74	-1.07	1.21
11	Snai1;snai1a;Scrt2	0	-1.26	0.7	0.5	-0.74	0.52	-0.22	0.11	-0.44	1.38	0.24	0.49	0.72	0.43	0.65	0.65	0.13	-0.98	-0.91	-0.08	-0.14	-0.5	-0.06	-0.28	0.2	-0.64	0.31	0.09	0.23	-0.13	0.31	0.67	1.13	-0.18	0.25	0.5	0.77	-0.28	0.5	-0.59	0.24	-0.06	-0.4	-0.8	0.61	-0.64	-0.64	0.41
12	Scrt2	0.95	-1.35	1.43	1.29	-1.1	2.13	-0.43	0.75	-2.36	2.43	1.53	0.23	2.92	1.42	0.59	1.5	0.85	-1.99	-1.79	-1.84	-1.12	-1.28	-0.24	0.42	0.38	0.29	0.94	1.24	-1.8	-0.29	0.8	2.07	0.88	-0.37	1.47	1	2.02	-0.75	1.29	-0.91	0.44	-0.49	-0.99	-2.07	2.31	-0.2	-0.32	-0.11
13	Zfp523	-0.65	1.19	-0.5	0.02	0.47	0.58	-0.66	-0.53	1.21	-0.64	-0.12	-0.67	-1.02	-0.95	-1.38	0.1	1.34	0.62	-0.73	-0.04	-0.8	1.72	-0.1	0.44	-0.81	-0.31	0.58	-0.31	-0.26	-0.08	0.16	-1.17	0.09	-0.37	-0.92	0.31	-0.36	-0.44	-0.26	0.1	-0.02	0.35	0	0.75	-0.37	0.76	0.61	-0.09
14	Sp6;Klf4;Klf5;Sp5;sp5l;Klf11;Sp2;Klf12;Klf6;klf17;klf3;klf1	1.44	-0.39	1.15	-0.01	-1.37	-0.13	-0.12	0.3	-0.34	0.2	-0.43	0.18	0.25	-0.33	0.5	-0.6	-1.13	0.23	1.04	0.24	-0.62	-1.13	0.38	0.4	0.29	-0.17	1.08	-0.07	-0.44	-0.66	-0.21	1.1	0.35	0.68	0.66	0.48	-0.21	-0.21	0.42	-0.08	-0.25	0.02	-0.19	-0.78	1.85	-0.47	-0.46	0.76
15	Zxdc;Zic1;Glis3;zic6	0.67	-0.37	1.44	0.27	-0.05	-0.77	-0.53	1.5	-0.98	0.25	-0.3	0.02	0	1.46	0.35	-1.06	-0.94	-0.56	0.56	-0.4	-0.28	-1.05	1.52	0.74	0.09	1.02	-0.09	1.65	0.46	-0.94	0.49	1.99	0.7	0.66	0.29	-0.36	-0.15	1.08	-1.03	-0.98	-0.08	-0.68	-0.07	-0.55	-0.73	-1	-0.02	1.76
16	Egr1	0.45	-0.21	0.31	-0.14	-0.76	-0.38	-0.23	0.36	0.28	0.13	-0.68	-0.34	-0.31	0.04	0.24	-0.64	-0.58	0.69	1.26	-0.08	0.22	-0.3	0.19	0.41	-0.21	0.72	0.41	0.25	1.46	-1.03	0.32	0.7	0.04	0	-0.18	-0.24	0.29	-0.14	-0.23	-0.63	0.37	-1.33	0.34	-0.54	-0.17	-1.13	-0.4	1.41
17	Gfi1b	0.88	-0.16	-0.74	-1.6	1.19	1	2.59	-0.55	0.29	-0.08	-0.08	-0.3	0.91	-0.55	-1.1	-0.1	0.68	2.84	0.56	-1.64	0.86	-1.47	-1.4	1.54	-0.13	-0.41	2.05	1.76	1.44	-0.28	-1.33	0.75	1.27	-0.38	0.2	0.83	-0.99	1	0.78	-1.23	0.18	-1.42	-0.93	-0.43	-0.16	-0.75	-0.55	-0.05
18	Bcl6b	-1.17	0.92	-0.78	-0.43	0.27	-0.24	-0.77	-0.51	1.61	-1.06	-0.53	0.29	-0.39	-0.3	-0.73	0.61	0.75	-0.38	0.14	0.32	-0.43	0.72	-0.59	1.15	-0.27	0.15	1.18	0.8	2.51	-1.53	1	1.77	-0.01	0.74	0.19	-0.49	0.14	0.42	-0.03	-0.89	0.55	-1.81	-1.01	-0.75	0.65	-2.12	-0.4	0.3
19	Ctcf	0.38	-1.11	-0.07	0.66	-0.47	-0.53	0.83	-0.15	-0.76	-0.08	-0.02	-0.23	0.17	0.28	0.82	-1.32	0.89	0.2	-0.24	0.12	0.67	0.27	-0.34	0.03	0.75	-0.77	-0.04	-0.58	-1.02	0.34	-0.25	-0.12	0.19	-0.56	0.05	0.62	-0.14	0.28	0.38	0.07	0.52	0.57	-0.01	0.65	0.74	0.37	0.5	-0.37
20	Klf11	0.49	-0.5	-0.07	-0.87	-1.12	-0.18	-0.49	-0.3	-0.76	0.88	-0.54	0.02	0.26	-1.17	1.26	-1.11	0.27	0.28	0.3	0.97	-0.67	-0.77	0.96	-0.51	-0.26	0.21	0.15	-0.37	-0.23	0.3	-0.64	0.22	0.16	0.4	-0.18	0.32	-0.29	-0.34	0.05	0.14	0.19	-0.07	0.98	-1.15	0.05	0.31	-0.34	-0.49
21	Zbtb21	-0.09	0.17	-0.08	-0.19	-0.38	0.08	0.07	-0.09	0.42	-0.27	-0.54	-0.41	-0.57	-0.86	-0.27	-0.48	0.24	0.73	0.73	0.13	0.19	0.39	-0.17	0.7	0	0.6	0.71	0.93	1.49	-0.98	0.16	0.76	-0.23	0.58	-0.11	-0.47	-0.21	0.27	-0.13	-0.36	0.6	-1.04	0.08	-0.65	-0.35	-1.22	-0.54	0.95
22	Rreb1	1.57	1.5	0.01	0.06	0.42	-0.57	-0.24	-0.31	-1.49	0.41	-0.84	0.21	-0.06	-0.06	-0.89	0.25	0.21	-0.09	0.61	-0.67	-0.14	-0.29	-0.4	0.49	0.3	0.21	0.78	-0.1	0.67	-0.68	0.52	0.88	0.07	0.22	0.2	-0.63	1.1	0.22	1.17	-0.14	0.7	-0.94	0.23	-1.18	-0.28	-0.93	-0.96	1.87
23	Zic1;zic6	-0.27	0.25	0.9	0.66	-0.11	-0.39	-0.71	-0.4	-0.51	0.47	0.52	-0.15	0.55	-0.79	0.25	0.37	-1.01	0.56	-0.59	-0.15	-1.12	0.76	0.26	1.02	0.05	1.79	0.15	2.75	1.68	-1.07	-0.11	0.65	0.89	0.51	-0.18	-0.91	0.09	-0.43	-0.01	-1.27	0.62	-1.16	-0.81	-1.57	0.16	-1.54	0.32	0.63
24	Hlf	-0.7	0.69	-2.31	-1.03	1.34	-0.62	-1.05	0.65	0.21	0.21	-0.22	-0.67	-0.24	3.84	0.99	-0.96	-0.33	-0.18	-1.36	-0.5	0.67	-0.32	0.14	-0.88	0.66	-1.37	1.99	-1.19	-1.34	0.79	0.56	-1.14	1.21	-0.44	-0.51	-0.13	1.13	-0.05	0.79	0.16	-0.3	1.73	-0.12	-0.39	0.09	1.19	0.34	-1.19
25	Zfp740;znf740b	1.06	1.83	-0.19	0.98	0.51	-0.96	-1.05	-1.04	0.77	0.13	-0.55	-1.17	-0.31	-1.52	-0.01	0.13	0.36	-1.76	-0.28	-1.99	-1.12	0.8	0.06	-0.51	0.6	0.97	2.07	1.76	2.09	-1.06	0.83	1.04	-0.13	-0.34	0.28	-0.67	0.54	0.11	-0.32	-1.08	0.49	-1.07	0.28	0.61	-0.7	-2.57	-0.42	-0.03
26	Zbtb21;Gli3	1.61	0.05	-1.26	-1	0.66	-0.1	0.11	-0.95	0.14	0.29	-0.14	-0.47	0.75	-0.61	-0.21	-0.24	-0.12	-0.22	1.55	-1.58	0.77	-0.92	-0.61	0.66	0.44	1.11	0.06	1.79	0.06	-1.28	1.75	1.07	0.59	-0.9	-0.28	-0.52	0.73	-0.82	0.64	0.92	0.1	-2.27	0.3	-1.58	1.12	-0.24	-0.92	0.39
27	Sp6;Klf4;Klf5;Sp5;sp5l;Klf11;Sp2;wt1b;Klf12;Klf6;Egr1;Wt1;klf17;klf3;klf1	0.08	0.31	0.11	-0.43	-0.88	0.02	0.34	-0.1	0.26	-0.36	-0.73	-0.17	-0.56	-0.79	-0.05	-0.46	0.14	0.66	0.63	0.35	0.42	0.61	-0.42	1.18	-0.05	0.4	0.94	-0.08	0.77	-0.71	0.11	0.74	0.58	0.58	-0.01	-0.06	0.09	0.19	0.17	-0.34	0.38	-0.7	-0.06	-0.91	0.41	-0.78	-0.57	0.52
28	Plag1	-0.45	0.36	0.74	-0.33	0.26	-0.37	-0.53	0.22	0.42	-0.39	-0.78	-0.38	-0.63	-0.92	-0.88	-0.53	0.12	0.33	0.32	0.02	-0.28	1.1	0.27	1.68	-0.05	1.31	0.94	2.07	1.5	-1.14	0.78	0.9	-0.27	0.96	0.36	0.01	1.16	0.08	-0.48	-0.8	1.06	-1.78	-1.24	-0.77	-0.33	-1.87	-0.54	1.41
29	Yy1	-0.74	2.95	-1.1	0.06	0.08	1.1	-0.57	-0.57	1.88	-0.71	-0.35	-1.52	-1	-1.28	-1.05	0.04	1.76	-0.54	-1.38	-0.72	0.72	1.98	-1.42	0.45	-0.25	-0.73	-1.18	-0.68	-1.09	-0.38	-0.91	-0.83	-0.98	-1.27	-0.98	-1.12	-1.37	-0.89	-0.97	1.15	0.2	1.92	1.39	1.74	-1.26	2.3	2.02	0.27
30	Zeb2	-0.37	-1.19	0.85	0	-0.96	0.22	-1.05	0.98	0.06	2.71	-0.52	0.53	0.62	0.71	0.3	1.59	-0.17	-1.03	-1.04	-1.43	0.56	-0.55	-0.26	0.85	0.41	-1.06	-0.5	0.76	-0.31	0.09	0.05	0.3	1.21	-0.17	0.37	0.35	0.62	-0.27	-0.36	-0.66	0.3	0.11	-0.06	0	1.46	-0.65	-1.07	1.06
31	Zbtb1	-0.03	0.21	-1.13	-1.08	-1.18	-2.34	2.96	0.9	0.85	0.43	0.29	-0.77	-0.63	1.05	-0.01	0.84	0.88	-0.11	0.84	2.15	-1.12	-0.87	1.26	-0.95	-2.42	0.71	-0.26	0.1	2.02	-0.32	-0.97	-1.41	-0.9	0.38	-1.51	-0.53	0.62	1.04	-0.7	-0.73	0.8	0.48	-0.86	-0.51	-1.16	-0.54	-0.26	1.28
32	snai1a	0.9	0.77	0.55	-0.13	-0.54	-0.25	-1.05	1.02	0.45	0.02	-0.41	0.09	-0.96	0.89	-1.09	-0.53	-0.48	-0.53	1.53	-0.07	-0.35	1.3	-1.23	-1.6	-0.4	-1.31	0.13	-0.93	0.36	0.73	0.11	-1.17	0.39	-0.09	-0.48	0.16	0.54	-0.45	1.55	0.22	0.92	0.55	0.06	1.13	-1.28	-0.32	-1.59	-0.01
34	Sp6;Sp5;Sp2	0.11	0.09	0.02	0.19	0.35	0.85	1.65	0.49	-0.71	-0.72	0.58	-0.48	-0.35	-0.85	-0.61	-0.72	0.76	-0.13	0.98	1.92	-0.81	-0.83	0.05	-0.6	-0.69	0.19	-0.23	0.13	0.9	-0.64	-0.46	-0.68	0.43	0.04	-0.96	-0.62	0.07	-0.12	-0.52	0.44	0.35	-0.14	0.31	-0.03	-0.36	0.06	-0.21	0.61
35	Tbx2;tbx16;Tbx5	0.37	-0.64	0.7	0.95	0	0.21	-0.39	0.14	0.03	0.42	-0.56	-0.23	-1.09	0.4	-0.28	0.09	0.19	0.03	-0.33	0.11	-0.85	-0.24	0.56	-0.53	0.34	-0.73	0.05	-0.69	-0.32	0.49	-0.84	-0.11	-0.61	-0.89	-0.21	-0.19	0.61	-0.25	-0.16	-0.49	0.42	0.32	0.01	0.57	0.39	0.87	-0.03	-0.37
36	Zic1	-0.43	0.66	-0.49	1.87	0.2	-0.18	1.19	-1.78	-0.5	-0.06	-0.19	0.13	0.62	-0.66	0.26	0.32	-1.52	1.78	-0.25	-0.32	-1.12	0.43	0.14	-0.87	1.34	1.14	0.8	0.01	0.78	-0.79	1.24	1.83	-0.9	0.62	-0.33	0.27	0.1	-0.37	-0.41	-0.57	0.75	-1.13	-0.31	-1.05	-0.15	-0.95	-0.85	0.65
37	Klf4;Klf5;Klf12;Klf6;klf17;klf3;klf1	-0.23	0.29	0.07	-0.13	0.01	-0.14	0.86	-0.14	-0.28	0.22	-0.48	-0.84	-0.52	-0.79	-0.08	-0.31	0.23	0.37	0.79	0.46	0.43	-0.37	0.3	0.1	0.21	0.26	0.83	0.25	1.08	-1.21	0.34	0.93	-0.07	0.99	0.26	0.13	-0.31	0.63	0.14	-0.36	0.47	-1.42	-0.23	-0.4	0.13	-1.05	0	1.13
38	Bcl11a	-0.92	-0.47	0.62	-0.23	-0.62	-0.39	1.6	-0.48	1.29	1.38	-1.04	0.74	-0.92	-0.41	-1.13	-0.47	1.23	-2.15	1.37	0.02	0.32	-0.31	-0.23	0.69	0.73	0.04	-0.1	-0.05	-0.82	-0.85	0.71	0.65	-0.34	0.15	3.66	1.33	0.42	0.84	-0.09	-1.38	0.01	-0.76	-1.3	-0.9	1.71	-0.36	1.35	1.39
39	Sp6;Sp5;sp5l;Sp2	0.07	-0.18	0.48	0.06	-0.65	-0.09	0.36	0.38	-0.08	-0.07	-0.07	-0.3	-0.61	-0.73	-0.14	-0.42	-0.15	0.45	0.7	0.58	0.16	0.19	0.43	0.38	-0.17	0.61	0.5	0.76	1.49	-1.07	0.49	0.34	-0.26	0.42	-0.31	-0.29	-0.15	-0.33	-0.18	-0.5	0.15	-0.84	0.29	-0.66	-0.59	-1.05	-0.29	1.16
40	Gli3	0.91	-0.25	0.91	0.85	-1.12	-0.24	-0.1	0.43	0.13	0.48	0.19	0.72	-0.14	-0.28	0.6	0.91	-0.92	0.75	0.71	-0.64	-0.35	-1.22	-1.04	-0.36	0.21	0.11	-0.83	1.71	0.74	-1.35	-0.33	0.8	-0.02	-0.24	0.41	-0.05	-1.05	-0.42	-0.53	-0.34	-0.16	-0.33	0.33	-0.2	0.89	-0.49	0.03	0.47
41	Prdm4	-1.04	-0.31	0.07	0.82	-1.17	-0.07	1.3	-0.67	-0.75	0.91	-1.6	-1.19	-0.98	0.86	0.23	-1.27	1.96	1.71	0.8	0.42	0.8	-1.05	1.02	0.69	1.05	-0.43	1.03	0.77	1.16	0.01	-0.76	0.74	0.31	1.12	-0.26	-0.79	2.03	-1.5	-0.85	1.92	1.93	-1.35	-0.5	-1.27	0.06	-0.8	-0.7	-0.1
42	Zbtb8a;Zfp652	-0.82	0.36	-0.89	-0.63	-1.17	0.25	-1.05	1.16	0.6	2.06	1.94	0.24	-0.99	-0.88	0.33	0.57	1.37	-0.31	-1.34	-0.41	-1.12	-2.1	-0.71	0.84	1.79	0.66	0.38	0.17	0.35	-1.02	1.12	0.25	-0.3	-0.18	-0.33	-0.71	-1.08	1.68	1.58	0.09	0.36	0.83	-1.99	-0.57	0.01	-0.25	0.77	0.1
43	Hivep1	-0.15	-0.07	0.18	0.91	-0.7	-0.67	0.98	0.65	0.83	1.02	-0.83	-0.03	-0.74	-0.54	-1.58	1.37	-0.19	-0.73	0.71	0.03	-0.13	0.15	1.03	0.5	-0.32	0.92	-0.1	-0.08	0.43	-1.53	0.03	-0.29	1.12	1.18	0.79	-0.46	-0.58	-0.43	-0.45	-0.81	2.14	-1.1	1.06	-0.55	0.59	-0.37	0.16	0.43
44	Zfp362	1.21	1.58	-2.53	-1.6	1.67	-1.31	-1.05	-0.7	-0.24	-0.55	0.75	-2.64	-0.59	-0.5	-0.45	-0.38	1.63	0.68	-0.81	0.15	-0.11	1.03	-1.09	0.02	0.38	-1.91	-1.84	-0.85	0.59	0.21	-1.64	0.66	3.37	-0.43	0.44	-0.62	-1.02	-1.5	0.61	0.93	-0.6	-0.52	0.1	0.49	-0.17	1.3	0.71	-1.55
45	Nfya	-0.59	1.19	-0.13	-1.17	1.12	-0.22	0.05	-1.55	1.73	-0.37	-1.25	-0.19	-1.41	-1.87	-1.17	-0.5	2.8	0.13	-0.39	0.06	-0.23	0.32	-0.16	-0.17	-0.91	-0.05	-0.77	0.37	-1.25	0.59	-0.33	0.1	-0.17	0.2	-0.48	-0.22	0.22	0.57	0.98	0.57	-0.45	0.97	0.44	-0.4	-0.75	0.62	-0.35	0.88
46	Ybx3	-1.06	0.1	-0.15	-0.19	0.06	-0.54	0.04	-0.01	0.36	-0.1	-0.57	-0.58	-0.54	-0.69	-0.11	0.88	1.6	0.03	-0.85	0.98	-0.23	-0.28	-0.08	-0.18	0.5	-0.55	-0.05	0.29	-0.37	-0.43	-0.07	-0.37	-0.46	0.39	0.17	-0.07	-0.33	-0.13	0.51	-0.15	-0.1	-0.03	2.14	-1.04	-0.84	0.62	-1.23	1.67
47	Rbpj	1.5	-0.25	-1.28	-0.17	-0.21	0.46	1.72	0.48	-0.3	0.32	1.29	-1.45	-1.42	0.23	-0.57	-0.89	0.67	0.87	0.53	-0.48	-1.12	1.39	-1.13	0.19	-0.07	3.79	-0.47	2.42	-1.15	-0.72	0.36	0.43	0.18	0.5	2.92	-1.12	-0.79	-1.5	-0.86	1.16	-1.23	-0.23	-0.86	0.29	-0.49	-0.02	0.08	0.67
48	Onecut2	-1.08	0.51	-0.62	0.48	-0.1	0.36	0.35	-0.58	1.07	-0.27	-0.52	0.07	0.48	0.64	0.23	-0.54	-0.33	-0.29	0.05	1.1	0.65	-0.05	-0.52	-0.39	-0.67	0.25	-0.77	-0.39	-0.42	0.27	-0.39	-0.55	0.1	-0.67	0.43	-0.28	0.13	-0.12	-0.17	-0.56	-0.78	0.47	-0.44	0.44	0.24	1.01	0.02	-0.27
49	Cux2	0.23	0.04	-0.85	0.24	-0.31	-0.45	0.05	-1.08	-0.21	0.46	0.3	-0.19	-0.47	-0.52	0.77	-0.83	0.88	0.05	0.47	1.44	-0.68	-0.82	-0.16	-0.17	-0.56	0.39	0.24	-0.12	0.84	-0.27	-1.33	-0.9	-0.63	-0.38	-0.08	-1.26	0.25	0.06	-0.23	-0.66	-0.16	0.64	-0.58	0.56	0.31	0.24	0.9	-0.09
51	Dmrt2	0.17	0.65	-1.52	-0.58	-0.02	-0.16	0.93	-0.22	-0.43	0.19	-0.36	0.9	0.82	1.61	0.14	-2.21	1.09	-1.74	-0.81	0.7	2.1	0.67	-0.16	-0.32	-1.04	-0.28	-0.79	-1.55	-1.17	0.73	0.93	-1.57	-0.42	-1.76	-1.22	0.09	-0.27	-0.38	0.71	-0.26	0.47	2.59	0.56	0.27	-0.83	1.45	-1.2	-0.65
52	Tfdp2	0.16	2.66	-1.09	0.05	1.03	0.03	-0.09	-1.29	2.98	-0.97	0.2	-0.86	-1.71	-1.06	-1.91	-1.18	1.24	-0.59	-1.1	-0.82	0.96	2.29	-0.65	-0.56	-1.08	0.39	-0.25	0.02	-0.33	0.23	-1.06	-0.15	0.35	-0.79	-0.47	-1.63	-0.24	-0.08	-0.4	0.25	-0.73	0.92	0.32	0.81	-0.27	1.08	0.34	-0.3
53	E2f4;E2f3	0	2.64	-0.8	-0.37	0.28	0.07	-0.3	-1.3	3	-0.86	-0.65	-0.75	-1.69	-0.65	-1.08	-0.45	0.56	-0.18	-1.08	-0.73	0.92	1.89	-0.4	-0.62	-0.98	0.2	-0.06	-0.34	-0.34	0.39	-0.94	-0.59	-1.44	-0.44	-0.91	-1.32	-0.94	0.68	-0.23	-0.63	-0.55	1.58	1.49	1	-1.33	1.18	0.38	-0.57
54	E2f4	-0.21	0.22	-0.07	-0.67	0.23	0.2	0.07	-0.69	1.2	-0.06	-0.47	-0.84	-1.32	-0.66	-1.1	-0.62	0.58	0.34	0.54	0.2	1.26	1.43	-0.03	0	-0.65	-0.69	-0.61	-0.33	0.24	0.3	-0.28	-0.25	-0.25	-0.82	-0.93	-0.54	-0.03	-0.37	-0.42	-0.25	-0.59	-0.04	1.38	0.05	-0.91	0.81	0.37	0.49
55	E2f3	0.24	-0.27	0.63	0.01	-0.37	-0.12	0.1	-0.06	-0.25	0.05	-0.09	-0.34	-0.5	-0.43	-0.15	-0.24	0.11	0.58	0.61	0.57	0.15	0.04	0.44	-0.01	-0.41	0.34	0.09	-0.02	0.42	-0.39	-0.25	-0.13	-0.3	-0.07	-0.35	-0.41	-0.34	-0.29	-0.17	-0.33	-0.03	0.11	0.06	0.39	-0.7	0.25	0.4	0.29
56	Spdef	-0.35	-0.22	-0.21	0.35	0.12	-0.64	-0.05	-0.44	0.62	0.07	0.21	0.42	-0.16	0.23	0.32	0.12	-0.07	0.16	-0.41	0.04	0.01	0.04	-0.05	-0.18	-0.24	0.09	-0.26	-0.15	0.31	-0.58	-0.52	-0.09	-0.71	-1.28	-0.04	-0.22	-0.44	-0.04	0.24	0.31	0.23	0.03	0.14	0.65	-0.8	0.59	0.71	0.34
57	Spic;Elf1;spic	-1.75	-0.09	1.21	0.02	-1.09	-0.78	0.21	-0.28	0.9	0.57	-1.2	0.8	-0.04	0.66	-0.5	3.04	-0.48	-0.31	-0.13	-1.64	0.41	-0.15	0.99	-0.78	2.5	0	-0.68	-0.12	-2.34	0.82	-1.76	0.56	-0.94	-1.27	4.68	1.48	1.3	-0.26	-0.42	-0.77	-0.75	0.52	-0.74	1.5	0.75	0.51	3.36	0.08
58	Elf5;Fli1;Gabpa;Elk3;Elk4;Etv1;Elf1;Erf;Fev;Elk1;etv2;si:ch211-265g22.4	-1.62	1.48	0.59	0.26	0.17	-1.43	-0.45	-0.33	1.81	-1.51	-0.09	1.69	0.03	-0.37	-0.43	1.68	-0.41	-0.6	-0.65	-0.71	-0.14	0.09	0.08	0.73	0.64	-1.77	-0.05	-0.71	-2.89	1.67	-2	-1.01	-0.4	-0.26	1.4	-0.01	0.18	-0.11	-0.75	0.2	-0.95	1.32	1.28	2.01	-0.07	2.46	1.71	-0.44
59	Elf5;Fli1;Gabpa;Elk3;Elk4;Etv1;Spic;Elf1;Erf;Fev;Elk1;etv2;si:ch211-265g22.4;spic	-0.44	-0.17	-0.4	0.14	-0.4	-0.36	0.38	0.09	0.39	-0.41	0.14	0.54	-0.47	0.11	-0.17	1.12	-0.39	0.18	-0.15	0.33	0.21	-0.03	0.95	0.52	-0.01	-0.62	-0.54	-0.64	-1.53	0.7	-1.61	-1.13	-0.4	-0.73	-0.63	-0.18	-0.46	-0.45	-0.64	-0.24	-0.95	1.5	0.42	1.2	-0.5	2.5	1.82	-0.17
60	Fli1;Gabpa;Elk3;Elk4;Etv1;Erf;Fev;Elk1;etv2;si:ch211-265g22.4	-0.51	-0.58	0.22	-0.19	-0.56	-0.21	0.31	0.02	0.51	-0.12	-0.03	1.08	-0.76	0.06	-0.13	0.51	0.08	0.44	0.44	0.87	-0.57	0.05	-0.3	-0.27	-0.32	0.07	-0.48	-0.29	-0.14	0.27	-0.62	-0.87	-0.62	-0.59	-0.41	-0.33	-0.42	0.29	-0.71	-0.14	-0.48	0.15	0.54	0.92	-0.71	0.98	0.2	0.44
61	Spic;spic	-0.85	0.94	-0.46	-0.28	-0.31	-0.15	0.08	-0.38	0.34	0.17	0.18	0	0.29	0.23	-0.94	-0.06	0.11	0.62	0.15	0.25	0.96	0.36	0.41	0.05	-0.17	0.28	0.55	0.52	0.44	-0.41	0.1	1	0.28	0.25	1.4	0.4	0.13	-0.17	-0.31	-0.23	-0.31	-1.28	-0.74	-0.52	0.81	-0.59	0.29	-0.11
62	Elf5	-0.59	1.91	-0.12	-0.6	-0.72	-0.21	1.85	-0.11	1.13	-0.84	0.22	1.84	0.11	-1.44	-1.03	0.1	0.64	-1.26	0.95	-1.03	1.24	0.68	-0.25	-0.97	-0.5	0.28	-0.7	-1.22	-1.29	1.53	-1.85	0.76	0.81	-0.37	1.08	-0.14	1.46	-0.28	1.25	1.29	-0.54	-0.34	-0.12	0.03	1.4	0.03	0.36	-0.21
63	Fli1;Gabpa;Elk3;Elk4;Etv1;Fev;Elk1;etv2	-0.34	0.6	1.58	-0.69	-1.73	-0.65	1.58	-0.69	0.1	-1.04	0.05	0.7	0.01	-0.42	-0.28	0.83	1.05	-0.98	0.87	0.52	0.31	0.17	0.43	0.67	0.14	-0.73	1.97	-0.76	-1.14	0.61	0.41	0.84	-1.2	-0.61	1.14	0.43	-0.52	-0.82	-1	1.7	1.6	0.18	-0.25	-0.97	1.28	-0.3	0.7	1.17
64	Foxp1	-0.17	1.61	-0.1	-0.33	0.25	0.82	-1.05	-0.93	1.24	-0.35	-1.08	-0.52	-0.1	1.24	-0.33	-0.68	0.69	-0.26	-1.66	0.45	0.21	0.99	-0.97	-0.01	-0.93	-0.33	-0.05	-0.6	-0.36	0.19	-0.68	-0.62	-0.46	-0.25	0.31	-0.42	-1.1	-0.4	-0.15	0.4	-0.47	0.29	-0.28	1.23	0.85	0.96	0.73	-1.23
65	Foxo1	1.03	-0.3	0.29	-0.16	-0.92	-0.55	0.81	0.12	0.4	0.87	-0.43	0.8	-0.41	0.53	0.32	-0.46	-0.23	1.15	-0.65	-0.81	-0.37	-0.62	-0.39	1.71	-0.05	1.2	-0.64	0.2	0.12	-0.44	-0.47	-1.46	1.55	0.18	0.27	0.66	-0.67	-0.86	-0.59	0.93	0.18	0.05	0.25	0.69	0.53	-0.68	0.33	-0.17
66	Foxb2;Foxa1;Foxj2;Foxl2;Foxc1;Foxe3;Foxd1;Foxf2;Foxk1;Foxf1;Foxi3;Foxg1;Foxe1;foxq2;Foxj3;foxg1b;foxl1	-0.51	0.05	0.05	-0.09	-0.09	0.51	-0.53	-0.5	0.78	0.59	-0.19	-0.3	0.54	0.36	-0.02	-0.26	0.91	-0.3	-0.49	-0.34	0.04	-0.26	-0.1	0.05	-0.46	-0.98	-0.42	-0.45	-1.04	1.14	-0.79	-0.54	-0.23	-0.15	0.34	-0.05	-0.13	-0.17	0.27	0.45	0.21	0.54	0.11	0.42	-0.24	1.17	-0.4	-0.36
67	Foxb2;Foxa1;Foxj2;Foxl2;Foxc1;Foxn3;Foxe3;Foxd1;Foxf2;Foxk1;Foxf1;Foxi3;Foxg1;Foxe1;foxq2;Foxj3;foxg1b;foxl1	0.39	0.03	0.37	1.04	0.44	0.98	1.06	-0.64	-0.08	0.7	0.86	-0.99	1.15	-0.55	-0.15	-0.67	0.4	-0.43	-1	-0.56	0.35	-0.29	0.04	-0.62	-0.3	0.67	0.35	-0.25	-0.74	0.54	-0.37	-0.33	0.46	-0.46	0.04	-0.25	-0.15	-1.14	-0.01	0.29	-0.47	0.07	0.3	0.08	0.25	0.66	-0.07	-0.27
68	Foxb2;Foxa1;Foxj2;Foxl2;Foxc1;Foxo1;Foxn3;Foxe3;Foxd1;Foxp1;Foxf2;Foxk1;Foxf1;Foxi3;Foxg1;Foxe1;foxq2;Foxj3;Foxh1;foxg1b;foxl1	-0.3	-0.74	0.1	0.02	-0.62	1.02	-0.13	0.56	-0.36	1.33	0.14	1.49	0.85	0.8	0.51	0.89	-0.19	-0.02	-0.11	-0.84	-0.22	-0.92	-0.8	-0.28	-0.28	-0.62	0.04	-0.93	-0.87	0.92	-0.44	0.62	0.6	-0.27	-0.04	-0.8	-0.56	-0.37	0.23	0.12	-0.1	0.96	-0.03	0.45	-0.16	0.91	-0.06	-0.48
69	Foxb2;Foxa1;Foxj2;Foxl2;Foxc1;Foxo1;Foxn3;Foxe3;Foxd1;Foxf2;Foxk1;Foxm1;Foxf1;Foxi3;Foxg1;Foxe1;foxq2;Foxj3;foxg1b;foxl1	-0.45	-0.92	0.17	0.21	-0.59	0.65	-0.41	0.1	-0.57	1.67	0.54	1	0.61	0.64	0.47	0.45	-0.22	0.03	0.01	-0.75	0.18	-0.84	0.19	-0.22	0.04	-0.36	-0.1	-0.72	-0.94	0.88	-0.78	0.04	0.42	-0.1	0.03	-0.65	-0.2	-0.16	-0.01	0.14	-0.46	0.76	0.6	0.6	-0.37	0.96	-0.15	-0.12
70	Foxm1	-0.06	-0.05	0.69	0.83	0.59	-0.36	-0.38	-0.64	-0.2	0.27	-0.61	0.49	0.58	0.59	0.89	-0.35	-0.08	-0.32	-0.75	-0.14	0.16	0.04	-0.29	-0.58	-0.93	-0.47	-0.49	-0.65	-0.76	0.77	-0.81	0.38	0.06	-0.6	-0.1	-0.52	0.4	-0.15	0.22	-0.54	0.03	1.28	-0.14	0.02	0.17	1.07	-0.19	-0.98
71	Foxh1	-0.9	1.94	1.8	-1.6	3.55	-1.75	-1.05	-0.32	0.61	-0.77	1.09	-0.53	-0.7	0.6	-1.37	-2.75	0.31	-1.04	-2.33	0.48	0.62	0.19	-0.25	-1.6	1.95	1.16	-0.93	-1.76	0.15	-0.45	0.52	-0.88	-1.54	2.1	-0.38	2.32	-0.05	-0.53	0.6	-1.08	-0.07	-1.14	-0.23	-0.52	1.82	-1.1	2.65	-0.27
72	Foxa1;Foxj2;Foxl2;Foxc1;Foxn3;Foxd1;Foxf2;Foxk1;Foxf1;Foxi3;Foxg1;Foxj3;foxg1b;foxl1	-0.3	2.75	1.37	-0.73	-1.14	1.35	0.62	-1.21	1.37	-1.06	-0.55	-0.25	-1.21	-1.01	1.47	0.14	0.11	0.26	-2.03	-1.1	0.24	-0.17	-0.74	0.57	0.88	-0.15	0.07	-2.04	-1.33	2.85	-1.78	-0.7	0.31	-0.6	-0.26	0.07	-0.51	-0.47	-1.27	0.16	0.58	1.6	-0.78	3.28	-0.65	1.05	-0.09	-2.42
73	Foxa1;Foxl2;Foxc1;Foxe3;Foxd1;Foxf2;Foxf1;Foxe1	-0.26	-1.86	0.01	0.25	-0.67	1.36	-0.15	-0.99	-0.38	0.18	0.09	0.61	-0.12	-0.39	0.79	-0.43	2.72	-0.21	0.52	-0.46	-1.12	-0.11	-1.04	-1.6	0.8	0.39	0.82	-0.81	-1.28	0.84	-0.98	-0.26	-0.72	-0.38	-0.17	0.09	-0.7	-0.55	1.31	-1.1	0.07	0.25	-0.32	-0.43	0.51	1.81	0.01	-1.04
74	Gata3;Gata5;gata1a	-0.02	-0.28	-0.01	0.21	-0.17	0.13	0.12	0.13	-0.3	0.23	-0.13	-0.25	-0.11	0.64	0.43	-0.63	-0.24	0.22	0.16	0.44	-0.28	-0.14	0.05	-0.3	0.01	-0.04	0.06	0.11	-0.5	0.14	-0.1	-0.17	0.38	0.27	0.58	0.21	0.24	0.08	-0.05	-0.05	-0.5	-0.25	-0.48	0.1	-0.05	0.64	0.56	-0.47
75	Gcm2	0.57	-0.6	-0.24	0.94	0.34	-0.17	-0.56	0.3	-0.9	0.82	1.19	-0.83	-0.78	-1.73	-1.18	-0.12	1.01	0.77	0.05	1.14	0.49	-1.01	1.27	-1.28	0.21	1.27	0.4	0.3	2.13	-0.96	-0.76	-0.25	-0.02	0.47	-0.52	-0.27	-0.27	-0.6	-1.23	0.73	-1.11	-1.85	1.68	-0.29	-0.94	-0.84	-0.21	0.88
76	Grhl2;Tfcp2	0.2	-2.24	-0.98	3.27	5.2	0.27	-1.05	4.73	-0.34	-2.16	-1.6	-2.5	-1.56	-0.37	-0.41	-0.13	-0.31	-0.8	-1.88	-2.15	-0.02	-2.28	-2.42	2.78	6.13	2.07	1.92	-0.06	-1.72	-1.58	-0.41	0.02	1.86	-0.81	0.54	-0.44	1.44	-1.5	0.66	-0.34	-0.64	0.74	0.02	1.62	2.85	0.29	-0.61	-0.76
77	Tfcp2	-0.55	-0.13	-0.21	0.57	0.08	0.01	0.48	-0.3	0.79	-0.35	-0.58	0.57	-0.1	0.29	-0.27	-0.46	0.22	0.14	-0.49	0.14	-0.26	0.52	-0.02	-0.34	-0.08	-0.12	0.1	-0.15	0.18	-0.22	0.7	0.54	0.29	-0.05	0.2	0.25	0.44	-0.2	-0.31	-0.51	-0.05	-0.7	0.17	-0.35	0.32	-0.16	-0.35	-0.05
78	Grhl2	2.4	-1.56	3.08	6.79	2.5	0.45	-0.49	3.19	-1.81	-1.39	-0.54	-1.33	-1.2	-0.31	-0.41	0.67	-2.04	-0.77	-1.91	-1.67	-0.67	-1.47	-1.05	0.95	3.85	2.08	0.23	0.33	-1.86	-1.4	0.6	1.52	3.47	-2.24	0.78	0.2	0.04	-0.39	0.89	0.35	0.91	0.37	-1.31	-0.92	4.48	-0.55	0.44	-0.26
79	Hsf1;hsf4	0.28	0.3	0.5	-0.7	-0.4	1.49	1.04	0.82	0.41	-1.15	-0.94	0.43	0.06	0.31	-1.3	0.27	-0.17	0.49	-0.21	-0.39	-0.27	0.21	0.93	0.88	-0.26	0.43	0.18	-0.86	0.18	0.17	-1.26	-1.85	-0.96	0.46	-0.84	0.57	0.64	0.13	0.69	0.14	0.57	-0.49	1.02	0.06	0.05	0.22	0.21	-0.53
80	Hsf1	-1.85	-0.68	0.49	-0.63	-0.26	0.24	-1.05	0.35	-0.97	-3.03	1.92	1.04	0.22	0.27	0.52	2.82	-0.99	-0.82	0.29	-0.42	0.4	-1.28	3.63	-0.38	3.56	-1.52	-1.84	-1.25	-0.57	0.54	0.2	2.68	-2.39	0.21	0.4	-0.36	-1.39	1.19	0.34	-2.18	0.07	-0.21	-0.84	-1	1.38	1.05	3.87	-1.16
81	Lhx9	1.32	-0.03	1.55	-0.2	0.2	1.02	-1.05	0.47	-0.32	-0.42	-0.75	1.94	0.5	-2.04	-0.55	-1.35	-2.41	-1.88	0.26	0.95	1.09	0.33	-1.1	-0.72	0.99	1.98	1.76	0.61	0.57	-0.32	-1.32	-1.5	0.32	0.71	0.41	1.16	-2.57	-0.73	-1.99	0.02	-0.09	-0.28	-1.45	0.27	-0.46	0.51	-2.07	1.47
82	Emx2	0.23	-0.91	0.39	-1.6	2.07	0.78	-1.05	3.26	-0.3	-0.19	-1.6	2.17	0.41	-2.04	-1.44	0.71	-0.42	-0.29	-1.39	0.07	0.73	-2.19	-0.47	-1.6	1.58	0.1	-0.19	0.53	-0.94	1.38	0.56	-1.47	-0.84	-0.96	-0.56	0.57	-3.05	3.78	-0.79	-1.18	-0.38	2.42	-0.92	0.78	-0.14	0.14	1.66	-1.2
83	Nkx2-6;Nkx2-2;Nkx2-4;Nkx2-5	-0.53	-1.07	-1.58	-0.3	-0.12	-0.42	0.85	0.15	-1.86	1.51	0.38	0.01	0.53	1.07	0.58	0.04	-0.74	0.23	1.9	0.21	-1.12	-0.86	0.91	1.27	0.64	-1.14	-1.42	0.75	0.15	-0.28	-0.13	-0.63	-0.42	0.02	0.87	0.4	1.96	0.3	0.71	2.95	0.27	1.41	-0.84	-0.6	0.56	-1.04	1.47	-1.33
84	Irx3	-0.18	-0.21	0.17	-0.16	-0.4	0.5	-0.27	-0.09	-0.13	0.4	0.04	-0.05	0.31	0.43	0.21	0.12	-0.03	0.26	-0.22	-0.18	0.12	0.17	-0.13	0.03	-0.03	-0.03	-0.01	-0.12	-0.66	0.26	-0.18	-0.21	-0.13	-0.16	0.06	-0.08	0.46	0.03	0.14	0.24	0.21	0.09	0.05	0.49	0.31	0.3	0.09	-0.22
85	Pou6f1	1.41	-0.17	-0.75	-1.03	2.05	0.07	0.05	0.35	1.48	-2.08	-0.22	-1.04	-2.19	-1.36	-1.48	-1.41	1.54	-0.69	0.99	0.34	0.22	1.36	-1.97	1.24	-0.7	0.15	1.48	-1.26	-0.55	1.44	-0.28	-0.19	-2.39	-0.19	2.22	-2.88	-1.95	0.28	-1.49	-1.17	0.43	0.8	0.08	3.45	-0.91	1.16	-0.42	-1.85
86	Lhx9;Meox2	3.68	0.91	-1.86	-0.03	2.5	0.6	0.47	-1.49	-0.79	0.08	-1.6	-1.28	-1.04	-0.16	-1.42	-2.02	-2.05	-1.7	-1.76	1.61	2.61	1.87	-0.15	-1.6	0.42	-0.04	-0.74	-1.48	-0.87	1.04	-0.89	-1.87	-1.36	-1.69	-1.17	-0.41	-0.86	0.86	-0.54	-0.16	-0.89	1.6	2.44	1.14	0.69	1.17	-0.43	-0.97
87	Hoxa10;Pknox1;Hoxc8;Meis2;Hoxa6	-0.93	-1.78	-1	-0.22	-0.01	0.62	1.63	1.27	1.5	-1.75	0.08	1	0.17	0.44	-0.59	-0.16	1.11	-1.18	2.08	-1.14	1.07	0.28	-0.61	-0.73	0.3	-0.36	1.91	-0.61	-0.53	1.14	1.18	0.3	-0.98	-1.15	1.36	-0.9	0.44	0.11	-0.98	0.57	-1.71	0.73	-1.73	0.42	-0.12	1.05	0.34	-1.98
88	Hoxb2;Hoxa1	0.37	0.18	2.39	-1.6	0.45	-0.07	5.14	1.27	-1.11	-0.25	-1.6	-0.67	-1.23	1.77	-0.8	-0.28	-0.55	-0.01	1.18	3.12	-1.12	-0.3	-1.19	-0.26	-1.23	0.13	-0.66	2.51	3.57	-0.73	0.87	-0.62	-0.18	-1.33	-0.1	-1.08	0.46	-0.87	0.38	-0.74	-1.26	-2.69	-1.47	-1.53	1.02	-1.69	0.46	0.37
89	Pbx1	-0.15	0.75	-0.74	-0.64	0.21	0.13	-0.17	-0.33	0.88	0.16	0.18	0.6	-1.02	-0.36	-0.64	-0.43	1.15	-0.27	-0.42	-0.64	0.07	0.71	-0.76	-0.08	0.02	-0.75	-0.32	0.06	-0.39	0.28	-0.05	-0.22	-0.43	-0.3	-0.12	-0.16	0.07	0.13	0.14	0.2	-0.22	1.02	-0.22	-0.05	-0.04	0.6	-0.48	-0.12
90	Pknox1;Tgif1;Meis2	0.28	-1.08	1.18	0.05	-0.11	0.97	0.55	-0.5	-0.49	0.32	0.91	-0.08	-0.08	-0.56	-0.64	-0.02	0.36	3.32	0.36	0.09	0.83	-1.45	1.13	-0.04	-1	-1.51	2.03	0.46	0.3	-1.12	0.18	-0.29	0.34	-1.65	0.3	0.26	0.16	-0.98	0.01	-0.4	-0.29	1.57	1.53	0.29	-0.25	-0.16	-1.91	1.12
91	Barhl2	1.47	0.61	1.39	0.42	0.92	-0.72	0.91	1.4	3.67	-1.09	-0.37	0.43	-0.05	0.37	-1.63	0.15	-2.31	-1.76	0.19	0.66	-1.12	-1.4	-0.95	-1.6	-1.38	0.07	-0.04	-0.78	-0.97	2.05	0.26	-0.89	1	-1.15	0.11	-1.22	-0.66	-1.5	-0.59	-0.53	-0.51	-1.16	1.57	1.74	1.13	0.4	-0.81	-0.65
92	Barx1;Msx2;msxc	0.77	0.72	1.47	-1.6	2.75	-0.14	0.95	-0.59	-0.59	-0.07	-0.34	0.96	-1.72	1.65	-1.57	-0.38	1.17	-0.65	1.34	-0.15	0.51	-0.74	-2.05	-1.6	-0.37	0.06	-1.84	-0.35	-1.23	2.71	-1.03	-0.56	-0.98	-0.49	-0.73	-0.24	0.92	0.1	-0.99	-1.27	0.04	0.12	0.42	1.35	0.6	-0.1	1.28	0.43
93	Hoxa10;Hoxb13;Hoxc8;Hoxa11;Hoxa6;Hoxd12	-0.72	1.61	-1.73	-0.73	-0.27	1.39	-1.05	-2.96	1.85	-1.02	-1.6	0.16	-0.83	-1	0.97	-0.34	0.95	-1.07	-1.4	1.25	0.26	0.87	-1.04	-0.5	0.39	-0.53	1.15	-0.53	-0.98	0.74	-2.75	-1.69	0.42	0.41	0.38	0.81	-0.41	-1.5	0.1	-1.57	-1.6	0.64	-1.17	2.3	-0.75	3.03	0.01	-1.58
94	Nkx2-6;Nkx3-1;Nkx2-5;nkx3.3	-0.11	-0.73	-0.15	0.63	-0.35	0.18	-0.54	0.28	0.03	1.96	0	-0.55	-0.16	-0.32	-0.01	-0.79	-0.38	0.21	-0.55	0.39	-0.29	0.31	-0.64	0.05	0.47	0.19	0.4	0.12	-0.89	0.65	-0.37	0.31	-0.01	-0.07	0.37	0.36	0.24	-0.04	0.03	-0.28	-0.04	0.66	-0.16	0.1	0.11	0.06	0.44	-0.56
95	Pdx1;Hoxa5;Hoxb2;Hoxd4;Hoxc5;Lhx8;Hoxd3;Hoxa6;Hoxa7	3.3	1.29	2.28	0.22	2.77	-0.88	0.72	-0.66	-3.37	-1.15	0.62	-1.96	1.57	-0.95	0.24	0.87	-2.06	-0.01	1.23	0.43	3.21	-1.22	-0.22	-0.45	-1.93	0.95	-0.6	0.99	0.79	1.66	-1.84	-1.62	-0.07	-2.62	-1.02	-0.41	-2.23	-1.5	-1.32	0.08	-0.57	1.27	1.59	0.91	-0.23	-0.09	-1.74	-1.2
96	Hoxa10;Hoxc8;Hoxa11;Hoxa6;Hoxd12	0.93	1.07	-3	0.08	1.39	1.25	-1.05	-1.63	-0.94	3.27	4.54	0.71	-0.9	-0.03	-0.48	1.53	-1.81	-1.58	-0.39	0.06	-1.12	-1.02	-0.2	0.51	-0.55	1.59	-0.91	-0.71	-1.51	2.89	1.61	-0.8	-0.65	-0.68	-0.84	-0.59	0.03	-0.5	-0.92	-0.48	-1.29	0.65	1.24	-0.45	-0.98	0.98	-1.94	-1.7
97	Ehbp1;Prop1;Otp;Prrxl1;rx1;Prrx1;Alx3;Shox2;Dmbx1;Otx2;Uncx;Vsx1;Arx	1.85	1.82	0.32	-0.83	0.11	-0.3	0.43	-0.94	0.28	-1.93	1.19	0.58	0.51	-1.12	-1.66	-1.16	-0.98	-0.55	-0.03	-0.57	2.51	1.04	1.76	2.24	-0.88	5.71	-1.84	-2.08	-0.45	1.16	0.59	-0.82	-2.39	0.55	0.68	-2.96	-1.22	2.94	-2.33	-0.49	-1.53	1.07	0.79	0.55	-1.12	0.39	0.99	-2.08
98	six9;Six3;Six2;six5;six4b;six7	-0.3	0.34	-0.15	0.01	-0.31	0.21	-0.05	-0.32	0.2	-0.07	0.11	-0.17	0.13	0.44	0.38	-0.07	0.19	0.05	-0.31	0.02	0.01	0.14	-0.39	-0.03	0.05	-0.1	0.11	0.02	-0.43	0.08	0.06	-0.15	0.03	0.17	0.36	0.17	0.38	0.04	0.01	0.02	-0.22	0.16	-0.18	0.29	0.08	0.2	0.16	-0.35
99	Hnf1a	-1.01	-0.46	-0.21	-1.17	-0.14	-0.05	0.61	-1.23	-2.79	0.76	-0.56	-0.65	9	-0.5	5.37	-1.14	-0.58	-1.55	-1.61	-1.63	0.91	-0.95	-0.45	-0.52	-0.88	-0.31	-1.84	-0.84	-1.83	0.27	0.39	-0.97	0.09	-1.2	-0.92	6.37	-0.14	-0.56	5.46	-0.57	-1	-0.15	1.92	-0.88	0.35	-0.31	-0.29	-1.78
100	En1;Gbx1	1.06	0.39	-1.2	-0.77	1.1	-0.57	-1.05	0.69	0.85	-1.2	0.42	0.28	0.1	0.93	-1.79	1.45	0.38	-1.18	0.94	-0.01	0.19	-1.32	-1.5	1.52	0.67	-1.24	-1.84	-1.44	0.3	1.51	-0.62	-0.55	-2.39	2.89	3.45	-0.67	-3.05	0.11	-0.32	2.41	2.17	-0.23	-2.17	-0.06	-0.12	0.96	-1.57	-2.59
101	Isl2;Hmx3;hmx4	1.15	0.12	2.19	-0.64	-0.3	0.47	-1.05	-0.08	-0.26	-0.09	0.15	1.4	0.79	0.82	-0.35	-0.6	-2.19	0.15	2.02	-0.03	1.15	-1.04	-0.39	-1.6	-0.49	0.29	1.48	0.68	-0.17	0.01	-0.44	-0.08	0.17	-0.33	-0.37	0.16	0.15	0.12	-0.57	-0.89	-0.78	0.19	0.04	-0.71	0.35	0.43	0.16	-0.02
102	Tlx1;Lhx5;Lhx3	0.83	-0.79	0.58	-1.6	-0.7	-1.46	-1.05	-0.34	-2.18	-0.96	-1.6	0.62	-0.25	-0.07	0.5	-0.5	2.11	-0.76	2.88	1.92	-1.12	-2.04	-0.27	0.47	1.92	0.01	-1.84	-0.91	-2.32	1.42	-0.66	-1.15	1.8	-0.51	-1.56	0.63	-2.07	0.09	-0.36	-2.18	0.01	1.21	3.82	0.37	-0.17	1.19	1.25	0.4
103	Ehbp1;Otp;Prrxl1;Otx2;otx1a	2.45	-0.27	1.9	-1.6	-1.68	-0.53	-1.05	0.69	-1.55	3.14	5.26	-1.88	0.77	0.66	-1.06	1.23	-0.93	-2.75	2.7	0.58	-1.12	0.95	-0.6	-1.6	-2.09	0.07	2.66	0.21	-0.25	0.12	5.04	0.13	1.85	-0.35	-1.89	-0.14	-0.07	-0.53	0.19	-1.08	-0.51	-0.01	-1.56	-0.25	-1.96	0.09	2.05	-2.1
104	Cdx1;Hoxa10;Hoxb13;Hoxc8;Hoxa11;Hoxa6;Hoxd12	-0.48	-0.66	-1.16	-0.33	1.34	1.74	-0.23	-0.57	0.55	-0.2	-0.57	0.75	0.71	-0.52	-0.18	-1.17	0.78	0.86	-1.07	-1.16	-0.45	-0.5	-0.64	1.59	0.65	0.28	1.07	-0.12	-0.5	0.43	-0.05	-0.81	0.15	-0.84	-0.66	-0.01	-0.43	-0.61	0.59	0.11	-0.84	-0.2	0.09	0.43	-1.06	1.67	0.38	-1.77
105	Cdx1	0.23	0.56	-0.85	-0.31	-0.01	0.56	-0.05	-1.01	0.81	-0.62	-0.81	-0.17	-0.48	1.04	-0.19	-0.75	0.6	0.63	-0.71	0.39	0.51	0.6	-0.59	-0.46	-0.12	-0.59	0	0.05	0.09	0.14	-0.93	-0.23	-0.25	-0.5	0.5	-0.38	0.91	0.24	0.08	-0.13	-0.67	0.36	-0.62	0.49	-0.5	0.73	1.06	-0.43
107	Pdx1;Hoxa5;Hoxb2;Hoxd4;Hoxc5;Hoxa10;Hoxd3;Pbx1;Hoxc8;Hoxa6;Hoxa7	-0.5	-2.41	2.07	-1.6	1.87	1.4	1.97	0.07	0.58	-0.92	-0.65	-0.32	-0.08	0.75	0.06	-1.58	0.51	0.31	0.06	0.87	-1.12	0.03	-0.48	-1.6	-0.82	-1.28	-0.62	2.25	0.53	1.34	-0.91	2.92	-1.25	1.73	0.31	0.27	4.2	-0.2	-1.35	-2.18	-2.33	-0.41	-0.99	-1.08	-0.6	-0.36	-1.76	-0.25
108	Lhx8	0.98	-0.82	-0.89	1.31	-0.12	-1.56	-1.05	-0.81	-0.05	-1.38	0.17	1.9	2.47	-2.04	-1.32	-1.69	-0.09	-1.06	-0.51	-1.83	-1.12	2.22	0.39	-1.6	3.9	-0.43	-1.84	1.38	0.37	-3.66	3.75	-0.88	1.44	0.48	-2.39	3.94	-0.35	-1.5	4.13	0.3	-1.56	-0.8	-2.86	-3.39	-2.18	1.62	0.06	3.38
109	Ehbp1;Barhl2;Pdx1;Prop1;Vax2;Hoxa5;Evx2;Dlx3;Otp;Gsx2;Hoxb2;Nkx2-6;Barx1;Nkx6-2;Prrxl1;Hoxa1;rx1;Prrx1;Nkx3-1;Mnx1;Cdx1;Bsx;Dbx1;Hoxd4;Hlx;Tlx1;En1;Dlx6;Hoxc5;Msx2;Alx3;Shox2;Hoxa10;lmx1a;Lmx1a;Lhx9;Lhx5;Lhx3;Lhx8;Meox2;Hoxd3;Nkx2-2;Dmbx1;Hoxc8;Isl2;Nkx2-4;Otx2;Emx2;Nkx2-5;Uncx;Gbx1;Hoxa6;Hoxa7;nkx3.3;Vsx1;Vsx2;Hmx3;Arx;Lbx1;msxc;hmx4;otx1a;noto;mixl1;Isx;lmx1al	1.47	0.2	0.16	0.5	1.14	-0.01	0.58	-0.47	-0.94	-0.27	-0.37	0.06	0.15	0.07	-0.67	-0.4	-0.83	-0.54	0.51	0.07	0.6	-0.09	-0.27	-0.23	0.22	0.26	-0.63	-0.6	-0.6	0.62	0.07	-0.35	-0.3	-0.25	-0.48	-0.01	-0.24	-0.27	-0.04	-0.04	-0.6	0.89	0.24	0.15	-0.31	0.58	0.25	-0.34
110	Nkx2-6;Nkx3-1;Nkx2-2;Nkx2-4;Nkx2-5;nkx3.3	-0.26	-1.05	-0.66	0.48	-1.45	1.24	-1.05	0.71	-0.86	2.96	-0.19	0.61	-0.21	-0.94	1.09	-0.7	-0.84	0.39	-0.1	0.97	-0.03	-0.45	-0.35	1.01	-0.62	-0.32	0.16	0.19	-0.4	-0.08	-0.16	-0.17	-0.21	0.49	0.78	0.05	0.43	0.48	-0.32	-0.11	-0.14	0.71	-0.03	-0.21	-0.35	0.38	0.71	-0.51
111	Hoxa6;Hoxa7	0.51	0.77	-2.29	1.34	0.28	1.85	0.85	0.82	-1.33	-0.29	-0.41	-0.54	-0.14	-0.87	-0.88	1.19	-0.04	-0.78	0.7	-0.07	0.43	1.86	-1.41	-0.37	-0.25	0.48	-0.49	-0.44	-1.27	1.32	-1.53	0.31	-0.27	-0.54	-0.38	0.68	-0.96	0.92	-0.19	0.3	-0.29	0.58	-0.77	1.19	0.04	1.2	0.34	-1.55
112	En1	0.8	-0.86	0.14	1	-0.35	0.09	1.05	1.1	-1.61	0.96	0.77	0.86	-0.66	1.84	-0.5	-1.12	-0.53	0.5	0.99	0.7	0.25	-0.22	-0.41	-0.51	-0.18	-1.11	-0.59	0.65	0.49	-0.11	-0.16	0.37	-0.24	-0.09	0.27	-0.13	0.26	0.28	-0.49	0.36	-0.73	-0.19	-0.33	-0.09	0.73	0.22	0.39	-1.43
113	Ehbp1;Prrxl1;rx1;Otx2;otx1a	2.93	-2.42	-0.68	1.6	-1.84	2.8	1.02	-1.76	-0.6	1.09	1	1.61	1.91	-2.04	0.59	0.98	-1.49	-0.56	-0.61	0.63	0.57	-0.59	0.03	-1.6	-0.89	-0.12	1.05	1.85	-0.91	0.2	5.4	0.04	-0.58	-2.74	-0.78	0.67	-1.78	-0.47	0.83	0.17	0.6	1.15	-1.31	-0.95	0.79	-1.76	-0.08	1.09
114	Hoxa10;Hoxa11	-0.31	-2.16	2.23	2.01	0.42	-0.68	0.95	0.47	-1.52	-0.22	-0.97	0.32	1.74	0.43	1.2	-0.38	0.4	0.96	-0.58	2.14	-0.31	-0.29	-2.05	-0.95	-1	-0.21	-0.59	-0.04	-0.13	1.04	-0.28	-0.81	-1.22	0.74	-0.08	-0.01	-1.95	-0.16	1.22	0.36	-1.72	1.45	-0.28	-0.76	-1.32	0.89	0.64	-1.18
115	Otp;Prrxl1;rx1;Prrx1;Alx3;Dmbx1;Uncx;Vsx1;Arx	3.01	2.07	-0.35	-1.6	1.78	-1.69	-1.05	-3.38	0.4	-1.13	1.37	-0.91	-0.46	-2.04	-0.78	1.25	-1.49	-0.48	-1.02	0.27	3.71	-0.33	-0.09	1.47	0.71	-0.85	1.34	-1.92	-0.67	1.5	-0.71	-1.94	-2.39	-1.27	1.74	-0.51	-0.24	0.77	-0.63	3.01	-0.98	-1.11	1.55	2.33	-1.05	1.57	-0.5	-1.05
116	Hmx3;hmx4	1.71	1.2	0.1	-0.74	-1.36	-0.05	-1.05	-0.18	-1.61	0.51	-1.6	-1	-0.86	-1.01	0.15	-0.39	1.11	0.68	-0.59	0.4	1.59	2.25	-0.44	-1.6	-0.48	-0.01	-1.03	2.53	-0.35	0.84	0.04	3.34	0.64	0.08	1.19	-0.72	1.23	-1.5	0.92	-0.7	0.69	-0.64	-1.01	-0.84	0.97	-1.87	-0.48	0.72
117	Pdx1;Hoxa5;Hoxb2;Hoxd4;Hoxc5;Hoxd3;Hoxc8;Hoxa6;Hoxa7	-1.23	1.22	0.66	-0.34	-0.87	-0.99	1.4	-0.25	-0.65	-0.04	0.71	-0.8	-0.64	-1.28	-1.33	1.78	1.5	0.93	3.18	1.55	-0.13	-0.35	-0.19	0.78	-1.26	-0.94	1.19	0.69	1.86	-0.87	0.54	-0.06	-0.68	-1	-0.37	-0.83	0.97	-0.2	1.81	-1.44	-0.62	-0.88	-0.65	-0.32	-0.01	-0.38	-0.6	0.24
118	six5;six4b	0.99	0.05	-0.28	-0.52	0.11	-0.9	-0.01	1.99	0.05	-0.87	0.36	1.19	-0.54	1.17	0.74	-0.57	-1.96	0.86	-0.58	-0.6	-0.27	-1.48	0.66	-0.25	0.96	-1.19	-0.18	-0.81	-0.73	0.89	0.6	-1.76	0.73	-0.38	-0.78	0.35	-0.03	0.28	-1.49	-1.17	-1.14	1	0.79	1.21	0.2	0.77	0.37	-0.01
119	Nkx2-6;Nkx2-5	-0.59	1.54	-0.39	0.2	1.4	-1.38	0.7	0.41	-0.73	-0.07	2.79	-0.45	-0.37	1.19	0.19	0.3	-0.46	0.89	1.78	2.77	1.73	-2.8	-1.28	0.67	-2.79	-1.46	-0.56	0.65	1.56	1.26	-2.12	-1.54	0.01	0.26	-1.68	0.45	-2.21	-0.13	-1.83	0.16	-1.08	-1.44	1.81	-0.56	-0.11	0.6	0.71	-0.62
120	Evx2;Isx	0.51	-0.13	-0.43	2.83	1.93	0.98	-1.05	-0.4	-1.64	0.13	-1.6	-2.4	0.7	2.19	0.3	0.24	2.13	-1.95	0.46	-0.48	3.09	0.21	-1.99	-1.6	-0.9	-0.21	1.56	-1.01	-1.69	1.44	2.22	0.33	-2.39	-2.16	-1.13	2.07	-0.79	0.93	-0.47	1.29	-1.34	0.39	0.71	0.2	-2.78	1.33	1.08	-0.44
122	Gsx2;Hoxd4;Hoxd3	0.6	1.22	-1.94	2.76	1.98	-0.78	7.42	1.57	-1.05	-0.93	-1.6	-0.57	1.86	-0.3	-1.32	-1.69	2.55	-1.06	0.97	0.32	-1.12	-0.28	-2.89	0.23	-1.93	-0.99	-1.84	-0.46	-0.75	0.96	-0.76	-1.24	-1.04	2.63	0	-1.22	-2.1	-1.5	2.06	-0.43	-1.45	0.62	-0.22	0.25	1.11	1.22	1.13	-0.87
123	Lbx1	0.44	-2.37	-0.2	1.29	0.67	-0.79	0.82	1.93	1.89	-0.35	-1.6	1.04	-0.59	1.42	-1.76	-0.01	-0.99	-1.83	0.29	1	1.93	-0.45	0.36	-1.6	0.28	0.1	-1.84	0.99	-1.37	1.67	0.63	-1.32	1.54	0.57	-2.39	-1.29	-2.13	-1.5	-0.52	-1.33	-1.51	0.77	2.45	-1.62	1.64	1.57	-2.53	-0.94
124	Meox2	-0.8	1.18	-1.12	-1.6	1.72	-0.95	-1.05	0.12	0.4	0.08	-0.81	-0.98	-0.3	-0.49	0.42	-0.36	0.31	-2.66	-0.99	0.56	7.09	-0.97	-0.82	3.28	0.62	-1.11	-0.88	-0.97	2.7	-0.35	-0.36	-0.86	0.33	0.07	-1.05	-0.34	-0.18	-0.98	0.41	-1	0.37	0.16	0.09	-0.03	-0.87	-0.82	-0.39	0.11
125	Hoxb13	-0.1	0.08	1.08	-0.35	0.3	2.68	0.17	0.74	-0.69	0.51	0.69	0.24	-0.39	-2.04	-0.55	-0.83	0.12	-0.07	1.85	-2	-0.13	-0.56	-0.46	-0.02	0.65	0.43	1.28	-0.23	-0.5	-0.7	0.06	1.15	-0.43	-0.84	-0.08	-0.41	-0.29	0.17	0.45	-0.59	0.93	1.05	-1.3	-0.42	0.17	1.25	-1.54	-0.67
126	Pdx1;Hoxa5;Hoxd4;Hoxc5;Hoxd3;Hoxc8;Hoxa6;Hoxa7	0.21	0.27	0.61	-1.6	-1.07	0.33	-1.05	0.72	-0.44	0.1	-0.08	-0.58	-0.93	0.94	0.1	-0.48	-0.85	-2.04	2.66	-1.83	-1.12	2.27	3.04	-1.6	-0.72	0.66	0.16	-2.36	2.04	1.58	-0.09	-2.44	-0.51	1.31	-2.39	0.82	-1.73	0.64	-0.33	-0.96	1.23	0.65	-1.74	-0.22	-1.72	-0.14	-2.53	-0.77
127	Hoxa5;Hoxd4;Hoxc5;Hoxd3;Hoxc8;Hoxa6;Hoxa7	1.61	-0.74	1.55	-1.6	0.99	1.86	0.47	-0.21	-1.32	-0.89	-1.6	0.38	1.59	-0.16	-0.74	-0.18	-0.39	-0.88	-1.23	0.22	0.12	2.32	-1.63	-1.6	0.18	-0.58	-1.84	-1.39	-0.77	1.37	-1.1	-2.2	0.23	0.16	3.28	0.52	0.03	-1.5	1.5	0.09	-1.73	0.41	0.43	0.73	-0.53	0.67	-0.17	0.56
128	Hoxa10;Hoxc8;Hoxa6	-0.71	1.11	-1.73	-1.02	1.06	1.08	-1.05	-1.77	1	-1.47	-0.18	2.38	-1.07	1.43	0.54	-1.36	0.26	-0.91	-0.81	-0.29	-0.2	0.46	-0.71	-0.87	0.84	0.08	0.69	-0.42	-1.73	0.32	-0.79	0.82	-0.31	-1.19	0.07	0.23	0.72	-0.48	-0.19	0.91	-0.35	1.61	-0.08	0.62	-0.06	1.36	0.08	-0.9
129	Pknox1	0.94	-2.16	0.66	0.93	1.41	0.37	-1.05	-0.59	0.23	1.21	0.45	0.02	0.52	0.98	-0.47	-0.44	-0.78	-0.7	-0.66	1.07	-1.12	-0.52	-0.5	-0.54	-0.54	-1.15	-0.69	-0.13	2.21	0.79	1.7	-0.47	-1.31	0.45	-1.75	0.77	-0.76	3.44	-2.43	-1.48	-2.39	0.2	-1.21	-1.56	-0.5	-0.5	-0.33	0.07
130	Prop1	0.21	0.71	1.06	-1.27	1.43	0.13	-0.41	0.47	-0.01	-1.57	-0.39	-0.78	-1.08	-0.46	-0.14	-0.89	0.51	-1.11	-0.59	0.26	0.96	1.55	0.1	-0.77	-0.62	1.68	-0.35	-1.86	-0.94	0.73	-0.14	-0.29	-0.64	-0.5	-0.94	-1.25	-0.08	0.5	-1.31	1.01	-1.19	3.27	1.49	0.87	-1.43	0.6	-0.63	-0.78
131	Prrxl1;rx1;Prrx1;Alx3;Arx	0.2	-0.83	-0.19	-0.63	-0.01	1.54	-0.11	0.77	-0.62	-0.18	-0.42	-0.78	-1.19	-0.3	-0.4	1.43	-1.27	0.19	0.96	2.31	-1.12	-0.01	-0.35	-0.99	0.45	-1.58	1.52	0.2	-0.01	-0.63	2.67	-0.78	-1.6	-0.53	0.57	-0.1	-0.45	-0.6	0.23	-0.64	0.35	0.24	-0.91	0.43	0.09	0.19	1.39	-0.36
132	Tgif1	0.23	0.15	2.14	-0.76	-0.95	-1.45	0.57	1.08	0.64	0.89	2.47	-1.09	-0.57	1.45	-0.15	0.03	-0.32	1.45	0.01	-1.08	-1.12	-0.33	-0.69	1.55	0.07	-1.37	1.81	0.17	0.16	-0.33	-0.34	-0.01	2.03	0.58	-0.07	0.23	-0.28	-0.94	1.83	-0.9	2.42	-0.12	1.14	-0.74	-0.84	-0.5	-0.54	0.4
133	Tlx1	-0.83	0.06	-0.49	0.48	0.34	1	0.3	0.72	-0.52	0.51	-0.33	-0.74	0.47	-1.21	-0.21	-0.55	0.82	0.64	0.58	-0.01	-1.12	-0.99	0.58	-0.29	-0.11	0.37	-0.06	-0.48	0.01	-0.97	-0.02	0.76	1.52	-0.77	-1.07	-0.35	0.5	-1.5	-0.35	0.73	1.28	-0.37	0.13	-0.94	0.93	0.42	0.5	0.17
134	Pou3f2;Pou2f1;pou5f3	1.42	0.16	-0.18	-0.67	1.27	-0.04	-0.25	0.06	1.11	-0.53	-0.6	-0.32	-0.65	-0.2	-1.28	-0.7	-0.47	-1.15	-0.71	0.46	0.82	1.35	-0.67	-0.57	-0.58	0.52	0.34	-0.21	-0.05	0.5	-0.21	-0.6	-0.34	0.16	-0.29	0.21	0.81	0.22	-0.59	1.02	0.02	-0.11	-0.45	0.16	0.08	-0.26	-0.12	-0.02
135	Pou3f2;Pou2f1;Pou1f1;pou5f3	0.55	0.12	0.09	0.37	1.81	-0.41	-0.41	0.72	0.13	-0.97	-0.8	0.74	0.43	3.06	-1.49	-0.13	-0.5	-0.43	-1.05	0.54	2	0.21	-0.65	0.05	-0.84	1.81	0.98	1.82	0.25	-1.14	0.68	-0.23	2.91	0.3	0.74	-0.63	0.22	3.02	-0.49	1.26	-0.16	0.13	0.3	-1.16	2.39	-2.18	-0.29	-1.77
136	Pou4f1;Pou3f2;Pou2f1;Pou1f1;pou5f3	2.14	-0.9	0.23	-0.61	0.69	0.84	-1.05	1.29	-0.14	-0.7	-0.99	-2.39	-0.52	-0.26	-0.3	-0.79	0.77	-0.76	-1.26	3.05	-1.12	-0.9	-2.12	-0.97	1.17	1.05	-1.08	-1.13	1.63	0.23	-0.77	-0.79	1.91	-0.1	-0.7	-0.63	-0.02	1.76	0.04	-1.72	-0.61	-0.34	0.31	-0.25	-0.06	-0.3	-2.05	-0.42
137	Pou3f2;Pou2f1	1.61	0.29	1.07	0.27	1.42	-0.18	1.19	-0.03	-0.88	-0.74	-1.07	-0.8	0.18	-0.15	-0.68	-0.28	-0.75	-0.26	0.37	0.31	0.7	-0.58	-0.31	-0.69	0.44	0.85	-0.58	-0.32	-0.12	0.32	-0.49	-1.18	-0.61	-0.07	-0.76	0.24	0.57	-0.49	-0.34	0.19	-0.37	0.82	0.35	0.43	-0.23	0.22	-0.46	-0.48
138	Pou4f1	-0.09	-0.35	2.1	-0.12	1.3	1.03	0.39	-0.14	-1.2	-0.86	-0.69	-1.76	1.02	1.95	0.08	-0.58	-0.66	-0.25	1.46	0.29	0.05	0.23	-0.78	1.19	-0.52	-0.37	-0.57	-0.18	0.92	0.86	0.23	-1.79	-0.3	-1.18	-0.63	-1.19	0.74	0.88	0.65	-0.44	0.25	-0.15	-1.17	0.23	-0.98	0.13	-0.51	1.68
140	Pou1f1	1.77	-0.3	0.17	-0.14	-0.45	1.17	-1.05	1.59	-0.87	-3.17	0.18	-1.18	1.27	-1.17	-0.53	0.45	2.79	1.22	-0.74	-0.32	0.03	-0.69	0.13	0.24	0.1	-0.2	-0.47	-2.09	-1.08	2.21	0.18	-1.37	0.82	-1.03	0.64	0.92	0.12	-0.77	2.11	-0.09	1.02	0.47	-0.66	-1.01	-1.49	0.37	2.25	0.39
141	Pax3	0.93	-1.07	0.08	1.23	0.02	-1.01	0.32	0.54	0.73	-0.48	-0.74	0.38	0.1	0.92	-0.57	-0.08	0.3	0.35	-0.03	-0.75	-1.12	-0.92	0.94	-1.6	0.62	-0.75	-0.39	-1.63	0.74	-0.43	0.13	0.14	-0.35	0.07	-0.58	-0.45	-0.17	-0.34	0.05	0.25	-0.76	0.11	-0.18	0.16	0.89	0.21	1.38	-0.71
142	Ehbp1;Otp;Prrxl1;rx1;Prrx1;Alx3;Shox2;Dmbx1;Otx2;Uncx;Vsx1;Arx	1.23	2.61	-1.28	-0.02	0.65	0.62	-1.05	-1.15	0.15	-1.6	0.32	0.41	1.95	-0.15	-1.4	-0.62	-0.36	-1.28	-0.67	-0.21	-1.12	0.33	1.35	2.37	-1.26	3.59	-1.84	-2.57	-0.35	1.4	0.75	-1.25	-2.39	-0.61	-0.8	-2.52	-1.15	3.09	-2.31	0.44	-2.13	0.59	0.59	1.6	-0.66	0.86	2.93	-2.04
145	Pax6;Pax2;Pax9	-0.18	-1.91	0.18	3.59	-0.92	0.44	-1.05	2.48	0.14	2.89	1.32	0.13	-0.84	-1.08	-0.76	-0.82	0.43	-0.01	1.28	-0.75	-1.12	-1.21	-0.38	1.41	-0.48	-0.42	1.18	0.45	0.74	-0.69	-0.28	1.29	0.45	0.89	-0.37	-0.11	1.36	-0.85	0.48	0.03	0.5	-1.36	-0.66	0.06	-1.21	-0.47	0.55	1.69
146	Pax2	-1.71	-0.72	-0.68	0.44	-2.21	1.08	-1.05	-0.46	2.19	-0.84	0.53	-1.69	-0.94	0.74	0.6	0.69	-0.97	0.75	0.28	1.86	0.26	-0.54	0.38	2.05	1.83	0.36	-0.42	-0.23	0.17	0.27	-0.18	0.54	-0.39	0.01	0.18	-0.07	-1.17	0.78	-0.39	-0.12	0.53	-0.91	0.71	0.32	0.19	-0.65	-0.04	0.83
147	Pax2;Pax9	0.08	-0.93	-0.06	0.29	-1.19	-0.47	-0.01	0.71	0.34	1.23	0.09	-0.57	-0.02	-0.72	-0.06	-0.29	-0.16	0.3	1.52	-0.02	0.12	-0.22	0.01	-0.33	-0.01	-0.28	0.11	-0.14	0.79	-0.75	0.1	0.84	-0.06	-0.13	-0.37	-0.29	0.73	0.27	0.03	-0.08	0.26	-0.93	0.28	-0.33	-0.28	-0.36	0.49	1.09
148	Srf	-0.33	-0.19	-0.32	-0.12	-0.19	0.76	0.15	0.5	0.89	-0.95	0.35	-0.41	-0.02	-0.27	-1.3	0.07	-0.94	0.9	-0.77	0.25	0.24	-0.04	3.37	-0.2	0.15	-0.93	-0.14	2.25	-1.42	-0.39	-0.85	1.26	0.35	2.6	0.17	0.12	-1.44	0.84	-0.72	0.04	2.57	-0.54	-0.15	-0.08	3.27	-0.46	-0.37	-0.65
149	Mef2d	-1.6	0.78	0.33	0.7	0.09	0.5	0.32	-1.06	0.6	-0.21	-1.17	0.45	-0.65	-0.14	-0.66	-0.91	0.14	2.74	0.56	0.39	-0.28	-0.77	1.79	-0.71	-0.64	-1.29	-0.59	-0.19	0.01	0.89	0.84	-1.43	0.35	0.28	0.04	0.81	-0.43	-0.16	-0.49	0.49	3.08	0.02	-0.69	-0.35	-0.54	-0.24	0.39	-0.59
150	Mecp2	0.81	-0.02	1.28	0.96	-1.44	-1.18	-0.67	0.46	0.05	-0.26	-0.16	-0.01	-0.37	0.32	0.08	0.41	-0.84	2	1.94	0.89	-1.12	-0.97	0.24	0.38	-1.44	0.67	-0.18	0.8	1.35	-1.3	0.06	0.36	-0.83	0.17	-0.73	-1.04	0.13	-0.43	-0.78	0.45	-0.36	-0.19	0.4	-0.08	-1.04	-0.38	-0.42	1.69
151	Mybl1	-0.77	-0.99	-0.29	-0.33	-0.26	-0.46	-0.23	-0.32	-1.05	1.9	0.55	-0.03	0.85	0.07	0.51	-0.59	-0.23	0.45	0.62	1.58	-0.45	-0.73	0.65	-0.27	-0.64	-0.55	-0.24	-0.94	0.15	1.19	-0.51	-0.89	-0.43	-0.76	-0.56	-0.83	-0.29	-0.47	-0.53	-0.81	0.11	-0.13	1.62	-0.01	-0.85	0.65	1.3	0.02
152	Cdc5l	-1.09	-1.99	1.04	2.58	-0.98	1.38	1.65	1.88	-1.61	0.64	0.1	-1.91	-0.1	1.29	-0.26	4.77	0.95	1.02	-0.23	-1.12	1.08	-1.68	2.3	0.15	0.55	1.15	0.13	-1.64	-1.25	1.48	-0.93	-0.6	0.39	-1.4	0.9	0.76	-0.44	-1.5	-0.79	1.44	-1.62	-0.45	-0.93	2.23	-0.54	1.89	0.61	-2
153	Smarcc2	0.13	-1.5	-1.44	0.12	0.18	-0.04	-1.05	-0.87	0.45	0.38	-1.6	-1.73	-0.5	1.04	-0.12	3.14	1.25	1.36	0.73	0.03	-0.44	0.17	-1.24	0.02	-0.21	-0.96	-1.24	-0.99	-0.4	1.08	-1.41	-1.56	-0.97	-0.88	-1.05	0.33	0.55	1.08	-0.71	-0.15	-0.5	0.94	-0.15	1.29	-1.29	1.68	0.92	0.34
154	Myrfl	-0.62	-1.1	0.13	-1.6	-1.14	-0.92	-1.05	0.79	-0.09	1.13	0.43	-0.04	1.31	0.74	0.19	0.11	-0.54	0.13	1.03	1.58	-0.6	-0.39	-0.36	0.07	-0.18	-0.55	0.67	1.2	1.17	0.12	-0.26	0.46	2.33	0.58	-0.53	0.38	2.49	0.29	-2.21	0.37	-0.33	0.85	0.84	-0.74	-0.28	-1.93	0.13	-1.51
155	Nr6a1	-2.26	-0.27	1.03	-0.08	-1.26	-0.18	-0.07	-0.66	-0.12	1.42	-1.6	-0.84	1.44	-1.43	1.19	-0.44	-0.93	0.88	1.74	-2.02	-0.32	2.09	0.01	2.21	0.5	-2.89	-0.53	-1.17	-0.67	-2.21	1.42	-1.47	1.31	3.89	0.52	4.09	-2.18	1.31	2.19	3.43	0.84	-0.63	-0.65	-0.48	0.33	0.26	-0.86	0.52
156	Rorc;Rarb;Esrra;esrrd	-0.8	-0.38	0.18	-0.87	-1.09	-1.3	-0.1	0.1	-0.42	-0.01	-0.41	1.2	1.68	0.87	2.13	-0.12	1.18	0.34	-1.32	-1.75	-1.12	0.29	0.13	1.77	-0.12	-0.52	-1.11	0.37	0.2	0.44	0.82	0.98	-0.34	3.35	0.84	-0.32	-0.64	1.61	-0.72	3.15	1.31	-1.35	-1.64	0.52	-0.96	-1.08	-1.14	0.63
157	Rorc;Nr2c1;Rarb;Nr2f6;Rxrb;Nr2f1;nr2f5	-0.52	0.07	0.1	0.42	-0.62	0.06	0.03	-0.33	-0.22	0.32	-0.05	0.18	0.09	-0.1	0.78	0.09	0.05	0.05	-0.07	-0.52	0.13	0.33	0.14	0	0.05	0.16	0.85	1.01	-0.16	-0.43	0.53	0.52	-0.27	0.71	-0.21	0.42	0.32	0.45	0.47	0.39	1	-0.65	-0.29	-0.35	-0.5	-0.68	-0.77	1.39
158	Thrb	-1.09	-0.42	-0.87	-0.53	-0.56	-0.29	0.16	1.08	0.29	-0.24	-0.08	-0.77	0.94	1.26	0.59	-0.01	0.98	-0.05	-0.94	-0.55	0	1.25	-0.31	-0.03	0.16	-0.26	0.75	0.48	-0.2	0.02	0.71	0.88	-0.1	0.54	-0.05	0.56	0.5	0.76	0.16	0.1	0.26	-0.36	-0.94	-0.77	0.52	-0.67	0.05	0.41
159	Ar;pgr	-0.12	-0.42	-0.09	0.17	-0.23	0.05	-0.22	0.62	-0.35	0.6	0.15	-0.1	0.35	0.19	0.05	-0.22	-0.23	0.2	-0.51	0.15	-0.35	-0.06	0.36	-0.24	0.29	-0.74	0.44	0.27	0.07	-0.45	-0.06	0.62	1.05	0.17	0.37	0.18	0.42	0.01	0.21	0.53	-0.34	-0.09	-0.27	-0.02	0.36	-0.23	-0.03	-0.02
160	Hnf4g;Rxrb	-0.62	0.04	0.27	1.44	-0.33	-1.01	-0.39	-0.28	0.45	-0.41	-0.23	0.12	0.01	-0.42	1.14	-0.1	-0.6	-0.46	0.52	-0.85	0.3	0.14	0.63	0.53	0.13	0.72	1.25	0.93	-0.22	-1.22	0.15	1.14	-1.33	0.86	-0.67	0.08	0.3	1.81	0.73	1.08	1.15	-0.75	0.08	-0.63	-0.1	-0.69	-1.46	2.26
161	Nr5a1;nr5a5	-2.16	-2.51	-0.85	0.52	-0.23	0.16	0.19	0.48	-1.27	0.66	-0.31	1.3	0.01	-1.02	2.01	-0.04	0.79	1.64	-0.27	0.04	-0.79	-0.56	1.67	-0.26	0.2	-0.29	1.75	1.45	0.54	-0.67	-0.42	-0.19	1.36	0.77	0.05	0.45	0.92	0.21	0.88	2.21	1.03	-0.28	-0.7	-0.48	-0.35	-1.02	-1.26	-0.29
162	Nr4a3;Thrb	-0.23	-2.64	-0.5	0.87	-0.51	0.03	-0.09	2.88	-2.08	-0.41	-0.4	0.75	-0.53	0.32	1.37	0.65	0.6	1.8	0.24	-1.35	1.22	1.07	-0.09	-0.36	0.08	0.95	-0.48	0.39	-0.51	0.92	-0.75	0.4	0.8	0.78	1	0.89	-0.35	-0.05	-1.17	1.96	0.99	0.07	-0.7	-1.46	0.15	-0.39	-2.53	0.64
163	Nr5a1;Esr1;Nr1h4;Nr1i2;Rorc;Pparg;Nr2c1;Rarb;Nr2e1;Nr2f6;Esrra;esrrd;Rxrb;Nr4a3;Thrb;Nr2f1;nr2f5;nr5a5	-1.09	0.48	-0.38	-0.43	-0.37	0.02	-0.39	0.11	0.01	-0.26	-0.63	-0.17	0.07	0.58	1.07	-0.36	0.65	0.06	-0.66	-0.54	0.14	0.66	-0.33	0.12	0.53	-0.43	-0.17	0.23	-0.37	-0.23	0.83	0.43	0.25	0.56	0.07	0.79	0.54	0.01	0.25	1.6	0.88	-0.53	-0.25	-0.54	-0.23	-0.52	-0.28	0.91
164	Rorc;Nr1d1;nr1d4a	0.54	-0.87	-0.13	-0.88	0.27	1.7	0.35	-1	-0.21	-1.3	0.59	0.61	-0.6	-0.75	-0.13	-1.08	0.51	0.22	-0.8	-0.37	0.02	0.28	3.04	-0.69	0.04	-1.04	2.34	-2.17	1.5	-0.16	1.52	0.78	-0.03	-0.55	-1.46	-0.87	0.83	3.87	0.33	-1.16	-1.12	-2.37	-0.37	-0.21	-0.89	0.75	0.13	-0.49
165	Rorc;Rarb;Nr2f6;Nr2f1;nr2f5	-0.74	1.06	0.15	0.3	-0.62	-1.18	0	-0.5	-0.5	-1.51	0.05	1.13	0.85	0.23	3.12	-0.38	-0.69	0.48	-0.99	-1.28	-1.12	0.42	-0.52	0.11	0.84	-0.26	1.91	0.35	-0.23	-0.88	3.17	0.65	-0.63	1.45	0.74	1.12	1.3	0.51	0.73	2.98	-2.59	-1.44	0.22	-1.01	0.2	-1.38	-0.74	0.6
166	Pparg;Hnf4g;Nr2f6;Rxrb;Nr2f1;nr2f5	-1.33	1.24	-0.77	-0.55	-0.59	0.09	-0.91	-0.35	0.94	-0.76	-0.83	-0.59	0.33	0.47	1.99	-0.49	-0.08	-0.64	-1.84	-1.16	0.76	2.59	-1.78	-0.1	1.13	-1.53	-0.34	1.51	-1.59	0.03	0.05	0.02	-0.5	0.65	-1	4.89	0.61	2.26	3.16	-0.04	2.65	0.42	-0.57	-1.32	-2.2	-0.75	1.3	1.47
167	Nr2e1	-0.81	0.67	-0.28	0.74	-0.72	-0.84	-1.05	1.56	0.47	-0.04	0.68	3.08	1.89	-0.92	0.08	0.45	-0.27	-0.89	-0.66	-1.5	1.1	-0.31	-0.11	1.93	-1.14	1.31	-0.53	0.99	-0.55	-0.17	-1.2	-0.25	0.07	-0.24	1.61	1.73	-1.32	2	-0.09	1.02	0.22	0.7	-0.28	-0.9	0.32	0.09	-0.86	-1.87
168	Nr1i2;Rarb;Esrra;esrrd	-1.38	1.24	0.15	-1.37	-0.27	0.96	0.28	-0.18	0.4	-0.71	-0.21	-0.4	0.05	0.15	0.89	-1.12	1.13	0.59	-1.54	-1.24	1.41	1.28	0.22	-0.16	-0.09	0.35	-1.84	-0.19	-0.09	-0.2	1.02	-0.97	2.82	2.5	0.68	1.36	1.14	2.73	1.18	2.65	-0.87	-0.74	0.28	-0.13	1.84	-3.26	-1.02	1.28
169	Esr1;Pparg;Esrra;esrrd	0.14	-1.01	-0.27	-0.76	-0.74	0.12	-0.24	0.41	-1.34	-0.38	0.95	1.41	0.5	-0.54	1.21	-1.19	0.33	0.15	0.31	-0.45	-0.46	1.61	0.42	1.03	-1.21	-0.91	1.82	0.17	1.06	-0.76	-0.06	0.39	-0.92	1.29	1.39	0.23	1.81	1.3	-1.12	1.98	-0.28	-0.38	-0.21	0.42	-0.84	-1.44	-0.53	1.04
170	Nr1i2	-0.46	-0.35	0.77	-0.65	-0.96	-0.95	-1.05	-0.41	-0.21	0.89	-1.31	0.14	-1.03	1.36	1.19	-1.04	0.29	-0.62	-1.58	-0.49	-0.75	1.71	1.53	-0.41	1.01	-0.58	-1.49	-0.14	-0.07	-0.13	0.75	0.54	-1.07	-0.5	0.53	0.51	1.6	-0.37	1.63	0.82	-1.17	-0.8	-0.04	-1.17	0.21	-0.05	-0.97	1.62
171	Nr2c1	-1.36	0.85	-0.01	1.49	-0.53	0.42	-0.05	-0.8	1.73	-0.7	0.49	1.26	0.23	-0.81	-0.39	1.44	-0.12	-0.02	-0.87	-0.6	-0.31	-0.19	-0.31	-0.3	0.75	-1.35	-0.14	-1.4	-2.26	0.26	-1.81	-1.2	-0.56	-1.65	-0.36	-0.24	-0.47	-0.98	-0.82	0.64	-0.62	2.96	1.48	2.3	-1.19	3.24	1.8	-0.45
172	Rxrb	-2.06	0.79	-0.3	0.73	-1.19	-0.1	1.66	0.56	-0.22	0.51	0.1	-0.72	0.1	2.41	0.14	0.96	-0.02	-1.64	1.2	-1.39	1.09	0.59	0.73	0.74	1.13	0.47	-1.17	-1.13	-0.15	-0.17	0.09	0.58	-0.51	1.32	-0.53	-0.17	1.38	-0.78	-0.9	0.27	0.29	0.67	-1.93	-0.22	0.74	0.18	-0.83	1.4
173	Nr2e3	-0.19	-0.23	-0.89	-0.59	-0.23	0.23	-0.8	-0.3	0.14	0.91	0.56	0.55	-0.42	0.08	0.54	0.23	0.63	-0.31	-1.48	-0.68	-0.12	0.6	-0.57	-0.17	0.73	0.81	0.04	0.16	-0.56	-0.48	0.24	0.81	0.27	0.21	-0.4	0.18	0.32	-0.49	0.18	-0.22	1.04	-0.65	-0.08	0.73	0.4	-0.23	1.07	-0.61
174	Nr2f6;Nr2f1;nr2f5	-0.48	-0.02	0.3	0.11	-0.69	-1.12	-1.05	0.51	2.15	-1.35	1.87	0.56	0.09	0	1.18	-1.4	0.32	-1.26	-1.28	-1.38	-1.12	1.01	-1.42	-0.16	1.62	2.26	1.8	1.81	-2.14	-1.87	0.06	0.63	-0.11	3.91	2.33	0.27	-2.25	-1.5	0.23	0.79	1.66	0.84	1.48	-1.08	2.09	-0.92	-1.76	-0.25
175	Esr1	-2.19	-1.58	0.49	-0.31	-1.03	0.41	-1.05	0.61	-0.98	-0.75	-0.03	1.58	0.75	-0.5	2.51	0.18	1.24	0.68	-0.81	-0.14	-0.62	0.47	0.48	-0.39	-0.02	-0.49	0.17	1.7	1.29	-1.53	1	-0.16	-0.5	2.69	-1.83	2.05	2.28	-0.42	1	5.19	3.62	-1.37	-1.72	0.11	-0.23	-2.74	-1.25	-1.16
176	Hnf4g	-0.44	0.22	-0.07	0	-0.8	-0.06	-0.43	-0.47	0.08	-0.05	0.22	-0.17	0.51	0.38	1.83	0.09	-0.19	-0.07	0.32	-0.26	-0.11	-0.73	-0.19	-0.93	0.12	-0.09	0.03	0.33	-0.24	0.06	0.3	0.79	-0.05	0.18	0.15	0.86	0.32	0.72	0.22	-0.79	-0.01	-0.53	0.26	-0.27	0.59	-0.37	-0.29	-0.93
177	Nr4a3	-1.26	1.45	-0.44	-0.46	-0.87	-0.58	-1.05	0.11	0.68	-0.43	-0.83	-0.42	0.27	-0.38	1.94	-0.51	0.59	-0.24	-1.44	-1.24	1.08	0.81	-0.81	0.15	1.16	-0.99	-1.84	0.07	-0.26	-0.06	-0.63	0.21	0.32	1.56	-0.79	1.66	1.08	1.07	0.19	1.92	1.26	-0.48	-0.21	-0.81	0.3	-0.19	-1.62	0.49
178	Nr1h4	-1.4	-1.15	0.32	-0.52	-1.29	-0.32	0	0.48	-1.03	-0.94	0.37	1.22	0.83	1.19	2.9	-0.55	0.26	-0.66	-0.65	-1.62	0.59	-0.31	1.09	1.11	2.15	-0.33	-0.09	2.36	-0.37	-1.35	0.6	1.32	-0.75	-0.43	-0.93	0.82	3.33	3.18	1.24	-0.58	0.64	-1.08	0.61	-0.9	-0.53	-0.34	-0.86	0.69
179	Rarb	-1.23	-0.61	0.49	-0.36	-0.8	-0.89	0.39	0.47	0.21	-0.67	0.21	2.06	1.59	0.32	1.57	-0.79	0.87	0.27	-0.64	-0.91	-0.73	-0.41	-0.04	0.11	-0.18	-0.04	-0.65	-0.03	-0.33	0.1	0.56	0.81	1.65	0.46	0.79	0.91	1.85	2.33	-0.24	-0.14	-0.23	-0.7	-0.59	-0.9	-0.25	-0.46	-0.41	0.66
180	Nfkb2	-1.07	0.27	-1.11	0.2	0	-1.06	-0.27	0.04	-0.44	0.92	-0.87	-0.63	-0.58	-0.36	-1.53	3.52	0.2	-0.83	1.57	0.73	-0.17	-0.8	0.53	1.17	1.56	0.27	-0.9	0.79	0.99	-0.74	0.41	1.92	1.42	1.58	0.9	-0.2	-0.78	-0.83	-0.77	0.67	-0.4	-1.94	-0.07	-0.72	0.18	-0.73	-0.94	0.21
181	Nfatc3	0.39	0.42	0	-0.32	-0.18	0.48	-0.46	-1.15	1.12	-0.9	-0.22	-0.48	-0.27	0.12	-0.81	0.31	1.5	-0.24	-0.46	0.26	-0.05	0.8	-0.25	-0.18	-0.72	0.36	-0.15	-0.36	-0.3	0.22	-0.22	0.55	-0.34	-0.28	-0.24	-0.37	0.57	0.73	-0.91	-0.54	0.35	-0.41	-0.23	0.89	1.43	-0.02	-0.32	-0.55
182	Runx1	0	1.19	-0.3	-0.03	-0.37	0.18	-0.29	-0.85	-0.74	-0.04	0.31	-0.53	-0.63	1.01	-0.45	0.28	0.62	0.04	0.11	1.21	-0.19	-0.15	1.47	-1.35	-0.49	0.42	-0.34	-0.45	0.04	-0.26	0.29	-0.39	0.15	0.05	0.77	-0.32	0.13	-0.05	0.32	-0.62	-1.22	0.29	0.13	-0.26	-0.75	0.5	-0.24	0.68
183	Nfia;nfixa	-0.16	-0.28	-0.17	-0.05	-0.59	0.66	-0.26	-0.35	-0.01	1.16	-0.21	-0.51	-0.25	0.1	0.04	0.42	-0.35	1.5	0.43	-0.35	0.04	-0.32	0.3	-0.06	-0.06	-0.54	0.4	0.52	0.27	0.16	0.56	-0.23	0.88	-0.96	0.35	0.18	0.07	0.06	0.47	0.08	0.37	-0.15	0.17	-0.37	0.64	-0.8	-0.61	-0.3
184	Smad2;Smad4;Smad5	0.14	-0.21	0.41	0.05	1.79	0.43	0.78	0.24	-0.46	-0.08	-0.74	0.42	-0.94	-0.07	-0.1	0.05	-0.67	0.22	0.24	-1.07	-0.75	0.26	-0.27	-0.71	0.11	-0.18	-0.6	-0.31	0.62	-0.29	0.46	1.58	0.27	0.39	-0.33	-0.41	-0.24	0.39	-0.25	-0.89	0.92	-0.53	-0.2	-0.42	0.85	-0.83	-0.28	0.37
185	Smad2;Smad5	0.36	-1.08	0.77	0.02	-0.24	0.03	0.8	0.24	-1.06	0.53	-0.09	0.4	-0.38	-0.04	-0.1	0.49	-0.38	0.09	0.97	1.04	-0.22	-0.63	0.69	-0.4	-0.43	0.07	-0.24	-0.16	0.82	-0.23	-0.08	0.17	0.16	-0.09	-0.68	-0.64	-0.32	-0.31	-0.27	-0.32	-0.05	-0.36	0.06	-0.45	-0.46	0.06	0.14	1.07
186	Smad4	-0.36	-0.37	2.31	-0.37	0.19	0.6	0.14	0.37	-0.83	0.39	1.38	-2.07	0.32	-0.58	-0.18	-1.25	0.55	-0.15	0.24	2.27	-0.16	-1.28	1.18	-0.83	-0.69	0.25	-0.02	-0.84	1.49	-1.26	-0.07	0.16	0.38	-0.63	-1.25	0.37	-0.79	-1.25	0.42	-0.1	0.47	-0.25	0.24	0.28	-1.11	-0.18	-0.51	1.12
187	Smad2	1.48	-0.67	-0.41	-1.6	1.45	1.49	2.04	0.01	0.29	-0.96	0.82	0.78	-0.52	-1.56	0.16	0.1	-1.52	0.19	-1.17	-0.77	-0.49	-0.43	1.54	-1.1	-0.38	-0.11	-0.39	0.54	0.68	-0.38	-0.09	1.15	-0.57	0.51	-0.24	-0.91	-0.33	0.57	1.47	0.03	0.84	-0.44	0.31	-1.4	0.57	-1.18	-0.38	1.39
188	Stat5b	-0.21	0.23	0.06	-0.06	-0.16	0.27	0.01	-0.17	0.3	-0.05	-0.14	-0.14	0.02	0.02	-0.09	0.01	0.24	0.03	-0.27	-0.06	0.05	0.4	-0.21	0.05	-0.14	-0.16	0.24	0.16	-0.42	0.12	0.19	0.29	0.26	0.07	0.34	0.14	0.32	0.15	0.01	-0.03	0.14	0.01	-0.13	0.12	0.34	-0.2	0.04	-0.09
189	Stat4;Stat5b	-2.39	1.13	-1.5	-0.91	-0.34	-1.23	0.29	0.14	-0.55	-1.11	-0.76	2.76	-0.12	-1.21	-2.37	0.25	1.32	0.98	-0.03	2.73	-1.12	1.86	3.28	2.74	-2.47	2.09	1.82	-1.48	-0.55	0.13	0.67	1.58	-0.32	0.11	-0.35	-0.08	1.32	-0.71	3.11	0.51	-0.72	-1.69	-2.46	-0.6	0.86	0.32	-0.67	-0.83
190	Stat4	0.05	-0.19	0.28	-0.3	-0.2	-1.19	0.63	-0.23	-0.19	-0.06	-0.02	-0.98	-0.57	-1.26	-1.21	1.53	0.11	-0.3	1.49	1.45	-0.44	-0.05	0.88	-0.78	0.61	0.41	-0.19	0.42	1.63	-1.15	1.28	1.16	-0.21	0.24	0	-0.3	0.24	-0.44	-1.07	0.45	-0.37	-1.26	-0.52	0.48	-0.2	-0.92	-0.64	-0.52
191	Vwa2;Sox7;Sox3;Sox21;Sox11;Sox8;Sox10	0.15	1	1.68	-1.6	-0.26	-0.04	1.04	1.78	0.18	1.46	1.02	1.2	-0.76	-0.75	0.63	1.02	-2.11	-0.53	-0.57	-1.86	-1.12	0.06	0.87	-0.24	-1.52	-0.29	-0.55	0.22	-0.15	1.12	-1.76	-2	0.03	-2.6	-0.96	-0.67	0.37	-0.12	-1.81	0.97	-1.66	0.59	2.63	1.51	-0.06	1.28	1.57	-2.68
192	Vwa2;Sox7;Sox3;Sox21;Sox8;Sox10	-0.82	0.52	-1.53	-0.24	-0.43	-0.89	0.26	0.32	-1.14	0.7	0.05	-0.83	2.94	0.39	0.34	0.57	-0.05	0.54	-0.36	1.18	1.02	-0.22	0.34	-1.6	-0.63	-0.88	-1.84	-0.25	0	0.84	-0.1	-0.15	-0.2	-1.44	-0.67	0.11	0.55	-0.67	-0.58	-0.29	1.99	1.34	0.63	-0.44	-0.18	-0.34	-0.06	0.25
193	Tcf7l2	-0.04	0.11	-0.39	0.39	0.42	0.5	0.05	0.47	-0.36	-0.16	-0.1	-0.25	0.4	-0.45	0.6	-0.29	0.68	-0.72	-0.29	-0.29	-0.07	0.05	-0.85	-0.52	-0.14	0.15	0.65	0.37	0.35	-0.45	-0.01	0.04	0.42	-0.33	-0.11	-0.36	-0.66	-0.43	0.41	-0.28	-0.38	-0.37	-0.35	-0.36	0.01	0.47	-0.24	0.17
194	Sox3;Sox21	1.35	1.36	0.23	-0.61	3.07	0.57	-0.09	-0.13	1.89	0.37	-0.39	-1.76	-0.94	-1.45	-1.37	0.37	-1.77	-3.08	-0.75	-1.48	1.23	0.95	0.29	0.27	-1.28	2.82	3.05	-0.22	0.56	-1.64	1.39	-0.63	2.21	-0.1	-1.84	-1.61	0.84	-0.45	1.74	-1.58	0.66	0.01	-1.81	-0.6	0.39	0.02	-0.04	-0.82
196	Sox3;Sox5;Sox21;Sox8;Sox10;Sox13	-0.03	-0.05	-0.1	-0.22	0.06	0.79	-0.03	0.05	-0.61	0.67	0.16	0.35	0.48	0.86	0.26	-0.01	-0.86	0.15	-0.38	-0.12	0.12	-0.02	-0.06	-0.28	-0.07	0.35	-0.04	-0.16	-0.83	0.38	-0.53	-0.23	-0.23	-0.28	-0.01	-0.49	-0.22	-0.17	-0.03	0.17	-0.21	0.65	-0.11	0.56	0.44	0.93	-0.56	-0.69
197	Vwa2;Sox3;Sox8;Sox10	2.03	-0.29	-2.11	-0.38	0.6	-1.04	-1.05	0.1	1.08	-1.89	1.36	-2.21	0.05	-0.58	0.77	0.17	-0.95	-1.43	-0.82	2.06	-1.12	1.06	-0.78	1.46	-0.8	-1.49	0.27	0.01	-0.5	-0.8	0.39	-1.16	1.58	0.14	2.88	1.05	0.45	0.76	-0.64	-0.89	0.99	-1.95	-0.02	-0.38	0.23	1.75	-1.86	0.22
199	Cic	1.1	0.37	-1.11	-1.6	-0.49	-1.88	-1.05	-0.48	0.04	0.04	-0.54	0.14	-0.47	-1	0.58	0.67	-0.64	2.54	0.35	-1.33	0.25	0.11	0.91	0.58	0.11	-0.04	1.09	1.21	0.37	-1.48	0.35	-0.63	0.37	-0.1	-0.22	2.2	1.49	-1.5	0.46	-1.58	0.2	-0.49	-1.25	1.26	1.83	-1.09	-0.66	-0.03
200	Sox11	0.53	0.38	-0.66	0.2	0.09	-0.8	-0.35	1.35	-0.14	0.58	1.03	-1.38	0.15	0.11	-0.21	-0.03	0.28	-1.28	-0.08	0.58	-0.56	0.07	-0.88	-0.24	-0.08	-0.25	0.98	0.63	-0.37	-0.28	1.13	-0.97	0.26	0.37	-0.82	-1.85	0.31	0.31	-0.49	-0.8	1.03	0.35	0.5	0.18	-0.44	0.95	-1.1	-0.23
201	Tbx1;Tbx20	1.04	-1.43	-0.25	0.3	0.17	-0.82	0.33	-0.02	1.03	0.45	0.42	1.25	1.05	-0.62	0.07	0.35	-0.07	-0.75	-1.01	-0.28	-0.37	-0.94	-0.07	0.19	-0.67	0.18	1.63	-0.47	0.48	-1.09	0.75	0.75	0.11	0.58	0.33	-0.5	0.88	-1.06	-0.63	-0.06	0.56	-0.46	-0.01	-0.35	-0.01	-0.81	0.98	1.76
202	Eomes;tbx21	0.01	0.67	-1.11	-0.95	-0.5	-0.49	0.21	-0.39	-0.17	0.43	1.3	-0.14	-0.29	0.03	0.25	0.92	-0.45	0.05	0.42	0.71	-0.09	-0.21	-0.16	-0.51	0.1	-0.16	-0.69	0.11	0.21	0.23	-0.27	0.38	-1.1	0.95	0.67	-0.48	-0.46	-0.52	0.65	-0.5	-0.89	-0.24	-0.69	0.25	0.33	-0.24	0.68	0.61
203	Tbx1;Tbx20;Eomes;tbx21	-0.69	-0.77	-1.8	0.88	0.5	1.2	-1.05	0.35	-0.09	1.61	2.43	-0.77	0.1	1.91	-0.72	-0.98	-2.12	-0.75	1.78	-0.01	-1.12	0.11	1.61	-1.6	0.16	0.96	-1.84	0.3	0.64	-1.23	0.89	0.49	0.78	1.36	-0.52	0.41	-0.26	-0.6	-0.37	2.45	0.88	0.03	-0.09	-0.72	-1.07	-0.92	1.22	-0.47
205	Tbx19	0.83	-0.63	-0.87	0.27	0.67	-0.77	-0.53	-0.01	0.32	0.6	0.36	-0.19	0.01	-0.12	0.08	0.83	0.37	-0.69	-0.87	-0.86	0.15	-0.89	0.44	0.75	0.11	0.61	-0.31	-0.43	-0.57	0.74	0.95	0.8	-1.32	-0.78	0.79	-0.29	-0.02	-0.68	-0.45	0.15	0.29	-1.22	0.09	0.48	1.26	-0.42	-0.59	0.35
206	Tbx1;Tbx20;Tbx15	0.42	-0.73	-1.47	-0.19	1.41	0.66	-1.05	1.36	0.99	1.12	0.11	3.17	-0.66	-0.36	-0.38	1.13	-1.55	-0.41	-1.62	-0.68	2.21	-1.85	-0.03	-0.71	-0.71	-0.19	-0.21	-0.4	-0.43	-2.04	1.17	1.58	-0.86	0.48	-0.58	0.78	-2.51	0.25	-0.81	-0.19	0.74	1.3	3.06	1.77	-1.57	-0.22	0.06	-0.23
207	Tbx2	2.02	-1.03	-1.49	-0.9	0.68	1	0.3	-0.69	1.86	0.63	0.94	-0.74	-1.56	-0.38	0.62	-1.36	-0.54	-1.16	-0.71	-1.33	-0.02	0.7	-0.07	0.15	-0.75	-0.87	-1.84	0.53	-0.46	-0.14	0.64	-0.6	-0.54	0.37	1.99	-0.42	0.22	0.61	0.06	-0.98	0.23	-1.96	-0.07	-0.26	2.12	-0.13	2.49	1.19
208	Tbpl2	0.08	0.69	-0.11	-0.23	0.5	0.09	0.05	-0.99	0.44	-1.19	-0.07	0.5	0.8	1.77	0.09	-0.2	-0.48	-0.55	-0.55	-0.38	1.22	1	-0.35	0.26	-0.74	0.08	-0.84	-0.35	-0.86	0.24	-0.32	-0.76	1.07	-0.63	0.15	0	-0.1	0.17	0.06	0.07	0.14	1.5	-0.47	1.02	0.28	0.43	-0.05	-0.4
209	Prkrir	0.45	-0.15	0.15	0.44	-0.58	-0.57	-0.04	0.05	-0.63	0.87	0.01	0.46	-0.64	0.28	-0.2	-0.1	-0.43	0.68	0.23	1.01	-0.08	-0.51	0.58	0.07	-0.33	-0.03	0.36	0.3	0.64	-0.61	-0.05	0.48	-0.17	0.26	-0.37	-0.22	-0.19	-0.32	-0.16	0.01	0	-0.39	0.45	-0.12	-0.62	-0.21	0.16	0.61
210	Twist2	-0.79	0.89	-0.39	-0.88	0.01	0.35	-1.05	0.92	0.04	0.37	3.66	0.3	0.3	-1.18	0.8	1.24	0.29	0.04	0.18	-2.28	-1.12	-0.95	-0.47	2.02	-0.41	1.59	1.6	0.38	0.64	-0.29	-0.38	-0.71	-1.58	-0.09	-1.43	-0.8	0.94	-0.58	-1.44	-0.08	-0.24	1.48	2.26	-0.12	-1.22	-1.16	1.3	0.28
211	ahr1b;Arnt2;Arntl;Ahr	-1.67	-0.8	0.4	1.69	-0.15	1.17	-0.14	0.99	-0.91	1.86	0.69	0.3	1.12	-1.48	0.69	-0.1	-0.83	0.58	1.42	0.03	-1.12	-0.57	-0.63	-1.6	-0.7	0.44	-0.43	-0.68	0.96	-0.01	0.19	-0.05	-1.07	0.2	-0.3	0.01	-0.87	-0.99	-0.48	0.69	-0.6	0.38	-0.45	-1.6	-0.48	0.3	0.76	-0.53
212	Srebf1	-0.46	-0.27	0.69	-0.18	-0.57	0.38	0.33	0.46	0.35	-0.65	0.71	0.34	-0.09	0.37	0.45	-0.56	-0.39	0.61	0.47	0.34	-0.19	0.08	-0.03	0.04	-0.78	-0.87	-0.61	-0.2	0.16	0.44	-0.44	-0.14	-0.65	-0.58	-0.34	-0.31	0.3	-0.71	0.54	0.15	-0.41	0.61	-0.36	0.12	-0.31	0.39	0.05	0.59
213	rx1;Alx3;Uncx;Vsx1	1.56	0.28	0.06	0.43	1.16	0.05	0.59	-0.51	-0.81	-0.22	-0.47	-0.08	0.03	-0.02	-0.77	-0.53	-0.62	-0.52	0.47	0.16	0.48	-0.15	-0.52	-0.11	0.28	0.26	-0.63	-0.6	-0.6	0.62	0.07	-0.35	-0.3	-0.25	-0.48	-0.01	-0.24	-0.27	-0.04	-0.04	-0.6	0.89	0.24	0.15	-0.31	0.58	0.25	-0.34
214	Msc;Neurog1;Tcf15;Neurod6	-0.98	0.26	-0.65	3.25	0.78	-1.47	2.09	-2.4	1.06	0.98	-1.6	-0.84	-1.66	-2.04	2.49	0.39	-1.45	-1.65	-2.76	1.8	-1.12	3.47	-2.16	0.44	-0.69	-0.12	0.33	0.88	0.44	-1.03	0.8	1.77	-0.35	1.69	-1.18	1.17	1.26	-1.5	1.77	-2.18	1.62	-2.12	-1.45	1.42	-0.98	-0.46	-1.15	0.31
215	Tal2;tal2	-0.85	0.03	1.33	-0.4	-0.86	-0.42	0.11	-0.35	0.46	0.09	0.22	-0.6	-0.14	-0.25	0.29	0.63	0.68	1.33	0.12	0	-0.18	-0.76	0.73	1.03	-0.4	0.06	0.2	0.12	0.96	-0.26	0.14	-0.26	0.87	0.49	-0.8	-0.01	0.33	0.25	-0.45	0.56	2.18	-0.99	-0.25	-0.81	-0.72	-0.7	-0.32	1.01
216	Msc;Twist2;Neurog1;Tcf15;Tcf3;Bhlha15;Neurod6;Bhlhe23;Olig3;Atoh7;Tal2;tal2	-0.58	-0.64	0.7	0.95	0.65	-1.43	0.6	0.14	1.07	-0.31	1.51	-0.3	-0.52	-1.02	2.31	-1.4	-0.73	2.43	-2.06	1.12	-1.12	0.01	-1.75	2.68	-1.82	0.43	0.18	0.99	-0.38	0	-1.39	1.39	0.46	1.36	0.98	-0.95	-2.38	-0.42	-2.06	0.29	2.7	0.47	-1.41	3.34	-1.44	-0.16	1.97	-0.74
218	Neurod6;Atoh7	-1.42	0.06	-0.07	-0.34	-0.34	-0.11	-0.78	-0.28	0.81	0	-0.75	-0.55	0.49	-0.54	0.06	-0.46	0.53	1.09	1.38	-0.13	-0.02	-0.36	0.2	-0.02	-0.05	-0.79	1.07	0.21	0.48	-0.93	0.16	1.44	0.23	0.12	-0.84	0.31	0.14	0.13	0.04	-0.71	0.51	-0.33	0.69	-1.02	-0.04	-0.34	0.05	0.95
219	Sim2;Npas1;Arnt2;Usf1;Arntl	0.24	-0.33	-0.76	-0.06	-0.29	-0.2	-0.15	-1.48	-0.18	0.53	0.47	0.11	-0.3	0.73	0.45	-0.51	-0.05	-0.2	0.6	1.1	-0.39	0.03	-0.28	-1.01	0.15	-1.44	-1.4	0.1	-0.68	1.29	-1.27	-0.26	-0.75	-0.73	0.03	-0.24	-0.31	-0.8	0.37	-0.19	-0.41	1.58	0.02	-0.36	-1.02	1.24	0.66	0.94
220	Tcf3;Hand1	0.51	0.77	-0.87	0.36	-0.19	0.28	1.8	-1.18	-0.88	0.02	0.19	-1.58	-0.35	-0.28	0.28	-1.97	1	0.74	-0.8	0.36	-0.35	2.42	-0.49	0.25	-0.4	-0.31	-0.45	0.99	0.3	-1	0.13	-0.97	-0.65	-0.47	-0.33	0.1	0.33	1.98	-0.92	0.09	0.89	0.18	0.16	1.02	-0.87	0.24	0.72	-0.19
222	ahr1b;Arnt2;hes2.1;Hes2;Hes1;Arntl;Ahr	-0.68	-1.11	0.92	0.93	-0.24	-0.41	0.35	1.22	-0.77	-0.73	0.16	1.08	0.92	1.41	-1.04	0.2	-1.22	1.92	0.07	1.66	-1.12	-0.22	1.57	1.12	-0.84	1.03	-0.84	1.29	1.15	-1.38	-0.32	-0.72	-0.71	-0.85	-0.18	-1.05	0.38	-0.43	-0.43	-0.6	-0.39	-0.15	-0.09	0.71	-1.15	0.23	0.76	1.23
223	Heyl;hes2.1;her1;Hes2;Hes1	0.62	-0.89	0	0.59	-0.33	-0.91	-0.58	-1.59	-0.75	0.14	2.55	0.47	0.35	1.16	0.51	0.74	0.08	-0.29	1.57	0.91	-1.12	-0.48	0.41	-0.98	-1.33	-0.49	-0.93	1.81	0.5	-0.63	0.52	0.07	1.23	-0.12	-0.63	-0.86	0.26	-1.26	0.71	-0.52	-0.07	0.21	-0.29	-0.16	-1.73	-0.08	0.93	1.75
225	Tcf15;Tcf3	-0.24	-0.12	0.65	-0.34	-0.28	-0.99	-1.05	1.79	0.91	-0.44	-0.07	-0.54	0.41	-0.53	-0.8	-0.82	-0.99	1.25	1.03	0.23	-0.13	0.18	-2.33	0.77	1.64	0.43	0.15	1.04	0.4	-0.97	0.42	0.3	-1.14	-0.2	1.66	1.99	0.03	-0.79	0.81	1.06	0.26	-0.23	1.51	-0.66	0.06	-2.08	-1.26	0.56
226	Npas4;Arnt2;Arntl	0.31	0.84	0.48	0.46	-0.54	1.69	-1.05	0.66	0.34	-0.71	0.07	1.83	-1.29	-1.22	-1.8	-1.79	0.02	0.59	-0.07	1.05	-1.12	0.83	1.17	-1.6	-1.01	0.5	-1.84	-1.66	1.01	0.1	-0.45	-1.01	-1.48	-1.43	0.85	-1.62	0.18	0.58	-0.82	-0.4	-0.73	0.72	-0.99	0.93	-0.11	0.98	1.18	-0.84
227	Arnt2;Arntl	0.09	0.55	0.66	-1.22	-0.89	-0.14	0.04	-0.18	-0.13	-0.14	-0.01	-0.23	-0.04	-0.03	0.12	-0.77	-0.17	0.17	0.95	0.45	-0.24	0.16	0.37	0.98	-0.32	0.23	0.29	1.45	0.85	-0.47	-0.18	1.12	0.62	-0.3	0.57	-0.5	0.2	-0.36	-0.25	-1.01	0.24	-0.82	0.29	-0.55	0.17	-0.75	-1.04	0.34
228	Bhlhe23;Olig3	-0.3	0.02	0.37	1.5	0	-0.68	0.46	-0.89	-0.68	-0.69	-1.6	-0.33	-0.09	-1.11	2.37	-1.13	-0.91	2.72	-0.48	-0.52	-1.12	0.02	0.38	2.3	0.12	-0.63	-1.84	-2.52	-0.18	0.24	-0.91	0.17	2.01	-1.77	-0.66	-1.5	-0.98	-1.5	1.13	-1.23	3.13	-0.41	1.12	4.02	-0.73	0.6	-1.54	1.22
229	ahr1b;Ahr	0.06	-0.42	1.07	0.28	0.47	0.47	0.41	0.22	0.49	0.46	1.59	-1.1	0.28	-1.59	-0.75	-0.76	0.41	0.96	-0.76	-0.2	-0.53	-0.79	1.23	-1.13	-0.25	-0.61	0.57	0	0.43	-0.11	1.1	1.05	-0.88	0.61	0.51	-1.09	-0.39	0.65	-0.67	-0.95	0.49	0.58	-0.21	-0.72	-0.43	-0.47	0.54	0.38
230	Tcf3	0.19	-1.35	0.59	0.06	-1.18	2.3	-0.25	-1	0.29	3.02	-1.09	-0.77	0.97	-0.06	0.34	0.72	-0.74	-0.97	-0.74	-0.75	1.5	-0.13	-0.26	-0.04	0.41	0.01	-0.65	1.04	0.35	-0.29	-0.5	-0.59	-0.72	0.02	0.58	-0.88	0.49	-0.23	-0.87	-1.09	-0.96	-0.69	1.49	-0.95	0.63	0.75	-0.64	-0.08
231	Bhlhe41	1.05	-0.69	1.59	0.38	-0.28	-1.28	-1.05	1.46	-0.18	-0.36	0.33	-1.25	-0.69	0.33	-0.36	0.55	0.63	0.38	0.03	0.04	-0.5	-0.44	0.93	0.39	-0.39	0.61	0.72	-0.51	0.71	-1.02	-0.75	0.16	-0.58	-0.01	-0.43	0.08	0.56	-0.47	0.54	-0.22	-0.46	1.63	0.17	-0.14	-0.95	-0.63	0.32	1.34
232	Npas1	-0.05	-1.04	-0.11	0	0.76	-0.92	-0.53	0.83	0.15	0.81	-0.95	-1.12	0.21	-0.13	-0.4	-0.6	0.01	-0.43	0.45	1.16	-1.12	0	0.21	-0.6	-0.33	0.28	0.47	-0.08	1.25	-1.35	0.54	1.3	0.55	0.37	0.43	0.18	0.36	0.5	0.14	-0.68	0.45	-1.2	-0.16	-0.93	-0.08	-1.63	-0.16	3.26
233	Hand1	0.02	1.01	1.04	0	0.7	-0.64	-1.05	2.46	-1.97	-0.83	1.31	0.45	-0.34	0.82	-1.03	-0.6	-3.2	1.64	1.27	1	-1.12	1.29	2	-1.6	-1.23	1.55	-0.13	-0.59	-0.1	0.52	-0.18	1.2	-0.79	1.81	-0.02	0.72	-0.79	0.33	2.26	-0.09	0.94	-0.54	-0.51	-2.31	0.02	-0.62	-0.36	-1.13
234	Ptf1a;Nhlh1	-0.21	0.14	1.39	0.27	-0.07	-1.34	-1.05	0	-0.63	0.08	-1.6	-1.31	-0.09	0.19	1.25	0.7	-0.58	0.3	0.74	0.41	1.09	0.47	-1.36	-1.01	0.42	1.05	0.21	-0.08	0.9	-0.52	0.01	-0.39	-0.85	-0.04	-1.7	0.2	-0.05	-0.18	0.1	0.08	0.39	-1.69	0.38	-0.4	0.77	-0.53	-0.18	0.96
235	Max	-0.04	0.17	-0.55	-0.15	-0.26	-0.68	-0.01	-1.4	0.08	-0.05	0.29	-0.23	0.6	0.46	0.76	-0.57	0.42	-0.07	-0.26	-0.55	-0.53	1.53	0.63	-0.32	-0.94	-0.09	-0.59	0.65	-1.1	-0.05	-0.44	-1.74	-0.78	-0.66	-0.44	-0.27	0.51	-0.08	0.11	-0.42	-0.33	1.72	0.29	1.97	-0.79	0.67	0.79	1.34
236	Fos;Atf3;fosaa	-0.62	-0.04	0	-0.04	-0.37	0.1	0.1	0.13	-0.1	-0.02	0.21	0.15	0.46	0.48	0.12	-0.16	0.34	0.03	-0.14	0.06	0.21	-0.24	0.19	0.11	0.24	-0.4	-0.18	-0.07	-0.32	0.17	-0.03	-0.21	0.22	0.11	0.3	0.06	0.36	-0.04	0.12	-0.03	0.14	0.21	-0.13	0.08	0.4	0.06	0.14	-0.28
237	Creb3l1;Bach1	0.42	-0.2	-0.99	0.19	0.25	0.52	-0.28	-2.11	0.28	0.07	0.58	-0.99	-0.44	0.33	0.4	-0.26	0.27	-0.24	-0.24	0.92	-0.18	0.36	-0.11	-0.85	0.04	-1.96	-1.34	0.41	-1.26	0.74	-1.54	-0.45	-0.74	-0.7	0.68	-0.29	-0.55	-0.96	1.43	-0.03	-0.76	2.35	0.53	0.67	-0.6	1.01	1.14	1.17
239	Atf6;xbp1;Creb3l1;Creb3l3	-0.89	-1.39	1.15	0.75	-0.78	-0.11	0.97	0.09	-0.22	0.47	-0.01	1.14	-0.61	-0.79	-0.09	1.33	-0.88	1.28	-0.09	0.67	0.11	-1.29	0.03	2.65	1.69	-0.56	0.06	-0.07	-0.74	-0.87	-0.87	-0.25	-0.01	-0.47	0.42	0.33	-0.32	0.87	1.74	-0.44	-0.5	2.03	0.02	1.53	0.49	0.51	0.09	-1.66
241	Nfe2l2;Jund;Fos;Atf3;Bach1;Batf3;fosaa	-1.08	0.75	0.18	-0.97	-0.74	-2	-1.05	1.78	0.32	0.71	-1.6	2.11	0.67	0.96	-1.21	1.02	-1.57	-0.39	1.01	-1.63	0.86	-0.55	1.91	-0.81	1.63	-0.72	-0.04	-1.44	1.28	-0.48	0.02	1.14	-0.7	0.06	0.61	0.67	0.53	0.43	-0.59	0.57	-3.05	-1.39	-0.26	-0.25	1.79	-0.11	0.33	-1.38
242	Creb5;Crem;Jund;xbp1;Atf3;Creb3l1;Creb3l3;Batf3	-1.02	0.01	-0.53	0.06	-0.35	-0.57	0.38	-0.28	-0.23	-0.71	0.19	1.23	0.46	1.04	-0.48	0.75	1.06	0.35	0.39	0.43	-0.1	-1.21	1.2	-0.09	0.36	-0.07	-0.26	-1.47	0.24	0.08	-0.88	-0.79	-0.46	-0.63	-0.46	-0.58	-0.65	-0.48	-0.88	-0.45	-1.69	0.42	0.68	0.56	0.24	1.38	0.18	0.12
243	Hlf;Creb5;Nfil3;nfil3-2	0.76	-0.69	-1.53	-0.92	1.16	-1.62	-1.05	-1.35	-0.09	0.05	2.5	0.29	0.37	2.79	0.89	1.73	-0.08	0.52	-0.61	-1.82	-1.12	-0.43	0.82	0.94	-0.65	-1.97	-0.27	-2.51	-0.12	0.81	1.21	-0.39	-0.17	-0.7	0.67	0.16	1.12	-1.5	0.82	0.22	1.33	1.45	0.94	-1.15	-1.28	0.05	1.98	-0.97
244	Mafa;Nfe2l2;Maff;Bach1	-0.46	-0.89	0.93	0.44	-0.1	-1.25	0.27	-1.33	-1.28	0.51	0.88	-0.54	-0.46	0.39	2.54	2.17	-1.67	0.9	1.26	-0.2	-1.12	-1.37	0.86	1.81	0.21	-1.52	0.51	0.07	1.65	-0.25	1.39	3.14	2.77	-1.42	-0.21	-1.26	1.11	2.69	-0.89	-0.74	-0.9	0.42	-1.13	-0.91	-0.9	-1.15	0.46	-0.03
245	Cebpb;Cebpg;cebpb	-0.66	0.27	-2.02	-0.92	-2.22	-0.9	0.26	-1.07	0.85	-2.44	0.05	2.59	-0.75	1.19	-0.54	1.35	2.18	-0.52	0.77	-1.22	-0.06	2.28	0.58	1.79	0.82	0.25	-1.84	-1.23	0.84	-0.09	-0.44	-1.4	0	-1.28	1.37	-0.08	2	0.31	-1.1	0.92	0.9	-1.24	-0.8	-1.78	1.02	1.14	1.24	-1.83
246	Mafa;Maff	-1.19	-1.05	-0.34	0.38	-1.13	-0.22	0.6	0.12	0.2	0.19	-0.57	1.24	1.01	-0.01	1.67	-0.42	-1.18	0.49	0.03	-0.24	-0.23	-0.01	0.79	1.24	-0.17	-0.24	-1.34	-0.08	0.77	-0.34	0.22	0.18	-0.05	0.17	-0.18	0.58	0.25	0.9	-0.02	-0.51	1.2	-0.21	-1.03	0.31	-0.02	-0.69	-0.31	0.22
247	Creb3l1	0.02	-0.52	0.28	0.49	-0.47	-1.78	0.3	0.75	-1.2	1.4	1.8	0.46	0.49	0.46	0.27	-0.33	-0.2	0.66	-0.69	-0.08	-1.12	-0.57	1.12	-0.72	0.55	0.68	0.03	1.7	-1.66	-0.36	-0.34	-1.13	0.25	-1.5	0.2	0.27	-0.26	0.5	1.33	-0.75	0.04	1.05	-0.48	1.94	-0.39	1.2	-0.15	-0.55
248	Atf4	-1.27	0.28	-1.25	0.16	-0.97	0.24	-0.62	-0.34	1.47	-0.32	-0.8	0.75	0.76	1.11	0.17	0.59	0.74	0.21	-0.19	0.26	-0.43	-0.53	-0.36	-1.04	0.02	-0.3	-0.06	0.44	0.41	-0.62	0.07	1.02	0.29	0.18	0.97	-0.7	0.73	0.79	-0.92	0.21	0.21	-1.17	0.36	-0.34	1.25	-0.77	0.87	0.26
249	Jund	-1.65	0.33	0.35	-0.63	-0.36	-0.59	-0.68	-0.21	-0.32	-0.83	0.75	1.69	0.62	1.41	0.35	1.34	0.05	0.78	0.61	0.08	-0.82	-0.84	0.79	-0.14	-0.14	-0.74	0.86	-0.74	-0.09	0.18	-0.94	0	-0.8	0.16	0.61	-0.34	0.54	-0.05	0.59	-0.32	-1.25	-0.21	0.86	0.68	1.47	-0.06	1.13	-1.15
250	Nfil3;nfil3-2	-0.33	1.12	-1.44	0.19	0.16	-0.23	-1.05	-1.16	0.01	-0.54	-1.16	1.35	0.14	0.96	0.09	0.59	0.81	0.58	1.01	-0.92	0.58	-0.35	-1.16	1.1	-0.2	-1.27	-0.77	-1.32	0.15	1.58	0.04	-0.11	-0.88	0.92	-0.9	-0.8	0.51	0.22	0.79	2.41	-0.2	0.59	-1.33	-0.5	0.7	-0.29	0.2	-0.81
251	Cebpb;cebpb	0.36	-0.1	-0.33	0.04	-0.63	1.38	0.54	0.48	-0.25	-0.47	0.4	-0.8	1.28	2.85	0.21	0.68	-0.79	-0.78	-0.23	-1.14	-0.48	0.53	-0.29	-0.05	0.75	0.47	-0.13	1.09	0.16	1	0.13	0.13	-0.25	1.17	0.46	0.73	0.73	-0.28	-0.71	-0.79	-1.6	-0.46	-1.42	-0.32	0.3	-0.52	0.01	-0.89
252	Crem	-0.49	-0.8	1.89	0.23	0.08	-0.39	1.08	-0.95	-0.65	-0.63	-0.04	-0.17	-0.49	0.14	-0.37	1.31	0.1	1.8	1.24	0.23	0.9	-1.68	1.43	-0.45	0.94	-0.93	1.03	-0.59	0.85	-0.75	0.1	-0.42	0.82	-0.03	0.01	-1	0.52	-0.15	-0.59	-0.2	-0.94	0.81	0.67	-0.54	0.02	-0.07	0.79	0.66
253	Bach1	-0.04	0.95	-1.21	0.05	-1.49	1.19	-1.05	-1.68	0.83	0.57	-0.59	0.27	0.09	-0.07	1.39	0.47	-0.38	1.82	-0.76	-0.27	0.18	-1.33	-0.58	-0.56	0.65	0.74	1.16	-0.34	-0.68	1.38	0.98	-0.83	1.85	-0.48	2.61	0.23	-0.06	0.91	-1.3	0.57	-0.65	-0.23	0.44	-0.06	-0.12	-0.84	-1.1	-0.16
254	Mafa	-1.01	0.91	0.19	1.2	-0.72	-0.84	0.12	-0.12	-0.66	-0.69	0.11	-0.03	0.85	-0.12	0.32	-0.47	0.69	1.77	-0.4	0.62	0.46	-0.34	0.75	-0.34	-0.1	0.12	0.54	-0.47	0.66	-0.5	0.67	0.86	-0.15	-0.26	-0.47	0.58	-0.76	0.58	-0.96	0.2	-0.12	-0.3	-0.26	0.1	-0.19	-0.72	0.22	1.18
255	Fos;fosaa	-0.67	1.03	-0.01	-0.93	0.84	-0.06	-0.01	-1.49	1.66	-0.65	-1.27	0.08	-1.23	-1.72	-0.76	-0.04	2.37	0.41	-0.61	0	-0.07	0.25	-0.08	-0.09	-0.89	-0.01	-0.01	0.35	-1.17	0.24	-0.08	-0.34	-1.05	0.85	-0.47	0.17	0.6	-0.19	0.69	0.68	0.26	0.05	0.69	-0.42	-0.92	0.85	-1.1	1.17
256	Trp73	-0.08	-0.19	0.6	0.03	0.09	-0.09	-0.49	-0.67	-0.55	0.52	-0.55	0.18	-0.25	-1.01	-0.02	0.13	0.29	0	0.01	-0.12	1.75	0.47	0.72	0.2	-0.5	-0.19	-0.7	0.57	-0.19	-0.43	0.28	0.51	0.7	-0.49	0.15	-0.04	0.26	-1.04	-0.08	0.61	0.61	-0.09	-0.01	0	1.74	-0.67	0.1	-0.2
