# Supplementary material for: Amphioxus functional genomics and the origins of vertebrate gene regulation
Source: Nature. 2018 Nov 21;564(7734):64–70. doi: 10.1038/s41586-018-0734-6 (PMC6292497; doi:10.1038/s41586-018-0734-6)
Supplement: Supplementary file 4 — This zipped file contains Supplementary Datasets 1-17 – see Supplementary Information document for a full Supplementary Dataset guide. [file 41586_2018_734_MOESM4_ESM.zip › 2017-11-15409B-s4/Supplementary Dataset 2.xlsx]

## Sheet: Amphioxus
ID	Stage/Organ	Read length	PE/SE	Read number	Base pairs	Origin	Accession	Comments	%mapped pairs
ATAC_amphioxus_8h_rep1	8h	49	PE	54702063	5360802174	JL (BGI)	This study		36.0854
ATAC_amphioxus_8h_rep2	8h	49	PE	47007066	4606692468	JL (BGI)	This study		38.6523
ATAC_amphioxus_15h_rep1	15h	49	PE	51713675	5067940150	JL (BGI)	This study		43.1361
ATAC_amphioxus_15h_rep2	15h	49	PE	51973327	5093386046	JL (BGI)	This study		30.9507
ATAC_amphioxus_36h_rep1	36h	49	PE	68299077	6693309546	JL (BGI)	This study		17.5388
ATAC_amphioxus_36h_rep2	36h	49	PE	54255027	5316992646	JL (BGI)	GSM1680188	Previously used in PMID: 26829752	29.6491
ATAC_amphioxus_60h_rep1	60h	50	PE	85828311	8582831100	JL (CRG)	This study		19.5512
ATAC_amphioxus_60h_rep2	60h	50	PE	67543837	6754383700	JL (CRG)	This study		26.6306
ATAC_amphioxus_hepatic_rep1	hepatic diverticulum	50	PE	93861788	9386178800	JL (CRG)	This study		41.757
ATAC_amphioxus_hepatic_rep2	hepatic diverticulum	50	PE	86843129	8684312900	JL (CRG)	This study		24.0681

## Sheet: Zebrafish
ID	Stage/Organ	Read length	PE/SE	Read number	Base pairs	Origin	Accession	Comments	%mapped pairs
ATAC_zebra_dome_rep1	dome	49	PE	84070389	8238898122	JL	This study		63.0522
ATAC_zebra_dome_rep2	dome	49	PE	51694839	5066094222	JL	This study		85.1709
ATAC_zebra_shield_rep1	shield	49	PE	76362771	7483551558	JL	This study		72.8533
ATAC_zebra_shield_rep2	shield	49	PE	43007161	4214701778	JL	This study		83.8223
ATAC_zebra_80ep_rep1	80 % epiboly	49	PE	73959518	7248032764	JL	This study		70.335
ATAC_zebra_80ep_rep2	80 % epiboly	49	PE	88139312	8637652576	JL	This study		66.824
ATAC_zebra_8som_rep1	8 somites	49	PE	75492172	7398232856	JL	This study		82.2686
ATAC_zebra_8som_rep2	8 somites	49	PE	84119483	8243709334	JL	This study		82.852
ATAC_zebra_24h_rep1	24hpf	49	PE	179831298	17623467204	JL	GSE68087	This sample was already using in PMID: 25535365	83.1112
ATAC_zebra_24h_rep2	24hpf	49	PE	69175716	6779220168	JL	GSE68087	This sample was already using in PMID: 25535365	39.1553
ATAC_zebra_48h_rep1	48hpf	49	PE	81265120	7963981760	JL	This study		80.5282
ATAC_zebra_48h_rep2	48hpf	49	PE	93667924	9179456552	JL	This study		79.8392

## Sheet: Medaka
ID	Stage/Organ	Read length	PE/SE	Read number	Base pairs	Origin	Accession	Comments	%mapped pairs
ATAC_medaka_st11_rep1	St 11	75	PE	78416625	11762493750	JL	This study	Submitted as medaka_dome_rep1	34.0661
ATAC_medaka_st11_rep2	St 11	75	PE	70583022	10587453300	JL	This study	Submitted as medaka_dome_rep2	34.5723
ATAC_medaka_st13_rep1	St 13	49	PE	81457391	7982824318	JL	This study	Submitted as medaka_shield_rep1	73.1833
ATAC_medaka_st13_rep2	St 13	49	PE	81810297	8017409106	JL	This study	Submitted as medaka_shield_rep2	32.482
ATAC_medaka_st19_rep1	St 19	49	PE	48052630	4709157740	JL	This study	Submitted as medaka_8som_rep1	73.2165
ATAC_medaka_st19_rep2	St 19	49	PE	66785017	6544931666	JL	This study	Submitted as medaka_8som_rep2	58.6967
ATAC_medaka_st25_rep1	St 25	49	PE	70081059	6867943782	JL	This study	Submitted as medaka_24h_rep1	62.8047
ATAC_medaka_st25_rep2	St 25	49	PE	100679823	9866622654	JL	This study	Submitted as medaka_24h_rep2	64.1331
ATAC_medaka_st32_rep1	St 32	49	PE	62030308	6078970184	JL	This study	Submitted as medaka_48h_rep1	71.586
ATAC_medaka_st32_rep2	St 32	49	PE	121538435	11910766630	JL	This study	Submitted as medaka_48h_rep2	63.1851

## Sheet: Mouse
ID	Stage/Organ	Read length	PE/SE	Read number	Base pairs	Origin	Accession	Comments
ATAC_mouse_ESC_rep1	Embryonic Stem Cells	40	PE	200451220	16036097600	PMID: 28174238	GSM2471765
ATAC_mouse_ESC_rep2	Embryonic Stem Cells	40	PE	206733834	16538706720	PMID: 28174238	GSM2471766
ATAC_mouse_ESC_rep3	Embryonic Stem Cells	40	PE	252881150	20230492000	PMID: 28174238	GSM2471767
ATAC_mouse_DE_rep1	Definite Endoderm Lineage	40	PE	200533476	16042678080	PMID: 28174238	GSM2471762
ATAC_mouse_DE_rep2	Definite Endoderm Lineage	40	PE	154521954	12361756320	PMID: 28174238	GSM2471763
ATAC_mouse_DE_rep3	Definite Endoderm Lineage	40	PE	199385394	15950831520	PMID: 28174238	GSM2471764
