# Supplementary material for: Amphioxus functional genomics and the origins of vertebrate gene regulation
Source: Nature. 2018 Nov 21;564(7734):64–70. doi: 10.1038/s41586-018-0734-6 (PMC6292497; doi:10.1038/s41586-018-0734-6)
Supplement: Supplementary file 4 — This zipped file contains Supplementary Datasets 1-17 – see Supplementary Information document for a full Supplementary Dataset guide. [file 41586_2018_734_MOESM4_ESM.zip › 2017-11-15409B-s4/Supplementary Dataset 3.xlsx]

## Sheet: Amphioxus
Sample ID	Stage/Organ	Read length	PE/SE	Read number	Base pairs	Origin	Accession	Comments	%gDNA_unique	%gDNA_multi	%mRNA_unique	%mRNA_multi
Eggs_G_a	Unfertilized eggs	101	PE	24145711	4877433622	Genoscope	This study		37.39	8.52	40.41	3.3
Eggs_G_b	Unfertilized eggs	101	PE	30305081	6121626362	Genoscope	This study		40.31	9.04	43.63	3.31
Embr_32cells_G_a	32 cells	101	PE	23062551	4658635302	Genoscope	This study		44.29	10.55	47.37	4.04
Embr_32cells_G_b	32 cells	101	PE	28163934	5689114668	Genoscope	This study		47.86	10.69	52.39	3.77
Embr_32cells_G_c	32 cells	101	PE	25595552	5170301504	Genoscope	This study		43.39	10.43	46.15	4.12
Embr_Blastula_G_a	Blastula	101	PE	24381102	4924982604	Genoscope	This study		42.3	11.19	45.05	4.56
Embr_Blastula_G_b	Blastula	101	PE	25584609	5168091018	Genoscope	This study		41.94	11.28	44.75	4.59
Embr_7h_G_a	7 hpf	101	PE	32294552	6523499504	Genoscope	This study		44.14	12.09	47.81	4.7
Embr_7h_G_b	7 hpf	101	PE	23945262	4836942924	Genoscope	This study		44.93	12.21	48.73	4.71
Embr_11h_G_a	11 hpf	101	PE	24875427	5024836254	Genoscope	This study		43.9	13.19	47.72	5.12
Embr_11h_G_b	11 hpf	101	PE	24606575	4970528150	Genoscope	This study		43.84	13.19	47.52	5.16
Embr_15h_G_a	15 hpf	101	PE	29738382	6007153164	Genoscope	This study		44.8	14.49	48.52	5.51
Embr_15h_G_b	15 hpf	101	PE	24259866	4900492932	Genoscope	This study		44.06	14.35	47.7	5.5
Embr_18h_G_a	18 hpf	101	PE	27720214	5599483228	Genoscope	This study		42.84	14.64	46.12	5.72
Embr_18h_G_b	18 hpf	101	PE	29360374	5930795548	Genoscope	This study		43.77	14.84	47.53	5.83
Embr_27h_G_a	27 hpf	101	PE	30013164	6062659128	Genoscope	This study		42.01	14.91	43.74	6.24
Embr_27h_G_b	27 hpf	101	PE	25471697	5145282794	Genoscope	This study		41.13	14.2	41.88	5.8
Embr_36h_G	36 hpf	101	PE	27405440	5535898880	Genoscope	This study		39.92	14.19	40.93	6.48
Embr_50h_G_a	50 hpf	101	PE	31952893	6454484386	Genoscope	This study		39.93	13.65	41.26	6.08
Embr_50h_G_b	50 hpf	101	PE	38939563	7865791726	Genoscope	This study		39.46	13.48	40.75	6.02
Embr_60h_G_a	60 hpf	101	PE	28576850	5772523700	Genoscope	This study		37.54	12.89	37.45	5.78
Embr_60h_G_b	60 hpf	101	PE	25935542	5238979484	Genoscope	This study		38.99	13.03	40.03	5.78
PreM_G	Pre-metamorphic larva	101	PE	31562326	6375589852	Genoscope	This study		45.77	16.1	49.09	6.28
Embr_32cells_a	32 cells	125	PE	85157517	21289379250	CRG	This study		39.93	11	44.15	5
Embr_32cells_b	32 cells	125	PE	92280101	23070025250	CRG	This study		40.85	11.26	44.98	5.01
Embr_8h_a	8 hpf	125	PE	116419070	29104767500	CRG	This study		39.78	13.06	44.14	5.92
Embr_8h_b	8 hpf	125	PE	99839448	24959862000	CRG	This study		39.11	12.42	43.31	5.56
Embr_10h_b	10 hpf	125	PE	165613070	41403267500	CRG	This study		35.84	19.68	43.49	11.29
Embr_15h_a	15 hpf	125	PE	92339666	23084916500	CRG	This study		41.91	14.57	47.09	5.95
Embr_15h_b	15 hpf	125	PE	97220808	24305202000	CRG	This study		41.61	14.44	48.03	5.98
Embr_36h_d	36 hpf	125	PE	83867592	20966898000	CRG	This study		38.17	22.7	43.08	12.09
Embr_36h_e	36 hpf	125	PE	84391502	21097875500	CRG	This study		39.89	18.64	45.68	8.54
NeuralTube_b	Neural tube	125	PE	153490127	38372531750	CRG	This study		43.13	15.19	44.89	6.36
Gut_b	Gut	125	PE	151384025	37846006250	CRG	This study		42.53	13.19	46.73	5.82
Hepatic_b	Hepatic diverticulum	125	PE	127893331	31973332750	CRG	This study		41.65	14.16	45.5	5.78
Gills_b	Gills	125	PE	114583742	28645935500	CRG	This study		43.13	12.51	42.25	5.5
Epidermis_b	Epidermis	125	PE	138431279	34607819750	CRG	This study		42.32	12.47	43.05	5.57
Muscle_b	Muscle	125	PE	142664029	35666007250	CRG	This study		42.45	17.94	42.71	6.99
FemGonads_b	Female gonads	125	PE	122953967	30738491750	CRG	This study		42.5	19.24	53.89	9.67
MaleGonads_b	Male gonads	125	PE	122279250	30569812500	CRG	This study		41.47	15.12	46.5	7.65
Cirri_b	Cirri	125	PE	141712248	35428062000	CRG	This study		41.09	13.54	42.66	5.55
Embr_21hpf_h	21 hpf	54	SE	22986686	2482562088	HS	This study		39.72	13.05	42.18	4.46
Embr_21hpf_i	21 hpf	54	SE	14598262	1576612296	HS	This study		39.75	13.67	42.64	4.74
Embr_24hpf_h	24 hpf	50	SE	37139777	3713977700	HS	This study		45.65	14.7	50.27	5.74
Embr_10h_o	10 hpf	76	PE; not SS	130396774	19820309648	CNAG	This study	Not used for annotation	38.37	15.71	42.45	8.18
Embr_24h_o	24 hpf	76	PE; not SS	132893347	20199788744	CNAG	This study	Not used for annotation	37.32	25.03	45.22	14.53
Gills_o	Gills	76	PE; not SS	183646014	27914194128	CNAG	This study	Not used for annotation	42.05	14.38	40.45	5.14
Gut_o	Gut	76	PE; not SS	210144099	31941903048	CNAG	This study	Not used for annotation	43.35	13.68	43.94	4.74
Hepatic_o	Hepatic diverticulum	76	PE; not SS	202489782	30778446864	CNAG	This study	Not used for annotation	42.03	13.15	45	4.18
MaleGonads_o	Male gonads	76	PE; not SS	139643767	21225852584	CNAG	This study	Not used for annotation	26.42	5.83	30.47	3.34
Muscle_o	Muscle	76	PE; not SS	138939406	21118789712	CNAG	This study	Not used for annotation	36.89	20.5	40.87	11.05
NeuralTube_o	Neural tube	76	PE; not SS	186016338	28274483376	CNAG	This study	Not used for annotation	33.87	11.96	32.3	4.54

## Sheet: Zebrafish
Sample ID	Stage/Organ	Read length	PE/SE	Read number	Base pairs	Origin	Accession	%gDNA_unique	%gDNA_multi	%mRNA_unique	%mRNA_multi
Embr_2hpf	2 hpf	125	PE	68438312	17109578000	CRG	This study	71.64	2.64	81	2.25
Embr_6hpf	6 hpf	125	PE	46917086	11729271500	CRG	This study	65.34	9.18	73.21	5.09
Embr_8hpf	8 hpf	125	PE	81946099	20486524750	CRG	This study	66.79	8.62	76.59	4.27
Embr_12hpf	12 hpf	125	PE	89465138	22366284500	CRG	This study	66.95	7.89	78.43	3.95
Embr_16hpf	16 hpf	125	PE	93881877	23470469250	CRG	This study	67.26	6.67	78.54	4.6
Embr_20hpf	20 hpf	125	PE	136392841	34098210250	CRG	This study	67.62	6.89	77.78	5.34
Embr_26hpf	26 hpf	125	PE	66461644	16615411000	CRG	This study	67.46	7.3	77.32	5.92
Embr_30hpf	30 hpf	125	PE	60699407	15174851750	CRG	This study	63.72	8.72	75.32	7.54
Embr_36hpf	36 hpf	125	PE	53535856	13383964000	CRG	This study	65.47	8.82	75.63	7.31
Embr_48hpf	48 hpf	125	PE	55297220	13824305000	CRG	This study	67.01	8.6	74.11	6.8
Embr_72hpf	72 hpf	125	PE	64243536	16060884000	CRG	This study	64.04	8	74.6	6.12
Egg_a	Unfertilized eggs	50	SE	55884809	2794240450	SRA	SRR800037	NA	NA	NA	NA
Egg_a	Unfertilized eggs	50	SE	71688800	3584440000	SRA	SRR800038	NA	NA	NA	NA
Egg_b	Unfertilized eggs	101	PE	13369207	2700579814	SRA	SRR748489	NA	NA	NA	NA
Egg_c	Unfertilized eggs	100	PE	24878233	4975646600	SRA	SRR1524247	NA	NA	NA	NA
2-4cell_Pauli_a	2-4 cells	76	PE	42461076	6454083552	SRA	SRR372787	NA	NA	NA	NA
2-4cell_Pauli_b	2-4 cells	76	PE	60899785	9256767320	SRA	SRR372788	NA	NA	NA	NA
1Kcell_Pauli_a	1K cells	76	PE	65478765	9952772280	SRA	SRR372789	NA	NA	NA	NA
1Kcell_Pauli_b	1K cells	76	PE	68996131	10487411912	SRA	SRR372790	NA	NA	NA	NA
Shield_Pauli_a	Shield	76	PE	18208060	2767625120	SRA	SRR372793	NA	NA	NA	NA
Shield_Pauli_b	Shield	76	PE	21899280	3328690560	SRA	SRR372794	NA	NA	NA	NA
Shield_Pauli_c	Shield	76	PE	45076415	6851615080	SRA	SRR372795	NA	NA	NA	NA
Dome_Pauli_a	Dome	76	PE	63079877	9588141304	SRA	SRR372791	NA	NA	NA	NA
Dome_Pauli_b	Dome	76	PE	67321325	10232841400	SRA	SRR372792	NA	NA	NA	NA
Bud_Pauli_a	Bud	76	PE	53100836	8071327072	SRA	SRR372796	NA	NA	NA	NA
Bud_Pauli_b	Bud	76	PE	64169429	9753753208	SRA	SRR372797	NA	NA	NA	NA
Embr_28hpf_Pauli_a	28 hpf	76	PE	53847904	8184881408	SRA	SRR372798	NA	NA	NA	NA
Embr_28hpf_Pauli_b	28 hpf	76	PE	61792155	9392407560	SRA	SRR372799	NA	NA	NA	NA
Embr_48hpf_Pauli_a	48 hpf	76	PE	58401120	8876970240	SRA	SRR372800	NA	NA	NA	NA
Embr_48hpf_Pauli_b	48 hpf	76	PE	65573038	9967101776	SRA	SRR372801	NA	NA	NA	NA
Embr_48hpf_c	48 hpf	50	PE	144389772	14438977200	SRA	SRR519720	NA	NA	NA	NA
Embr_48hpf_c	48 hpf	50	PE	146126647	14612664700	SRA	SRR519721	NA	NA	NA	NA
Embr_48hpf_d	48 hpf	51	PE	23207700	2367185400	SRA	SRR2013982	NA	NA	NA	NA
Embr_48hpf_d	48 hpf	51	PE	33477056	3414659712	SRA	SRR2013983	NA	NA	NA	NA
Embr_48hpf_d	48 hpf	51	PE	33287758	3395351316	SRA	SRR2013984	NA	NA	NA	NA
Embr_48hpf_e	48 hpf	76	PE	28432873	4321796696	SRA	ERR022487	NA	NA	NA	NA
Embr_48hpf_e	48 hpf	76	PE	11143252	1693774304	SRA	ERR003998	NA	NA	NA	NA
Embr_48hpf_f	48 hpf	100	PE	55185501	11037100200	SRA	SRR1524246	NA	NA	NA	NA
Embr_5dpf_Pauli_a	5 dpf	76	PE	40937043	6222430536	SRA	SRR372802	NA	NA	NA	NA
Embr_5dpf_Pauli_b	5 dpf	76	PE	63873931	9708837512	SRA	SRR372803	NA	NA	NA	NA
Embr_5dpf_c	5 dpf	54	PE	16339520	1764668160	SRA	ERR022482	NA	NA	NA	NA
Embr_5dpf_c	5 dpf	54	PE	15540011	1678321188	SRA	ERR022483	NA	NA	NA	NA
Embr_5dpf_c	5 dpf	51	SE	12787193	652146843	SRA	SRR1291414	NA	NA	NA	NA
Embr_5dpf_c	5 dpf	51	SE	14257202	727117302	SRA	SRR1291415	NA	NA	NA	NA
Embr_5dpf_c	5 dpf	51	SE	12787193	652146843	SRA	SRR1291416	NA	NA	NA	NA
Embr_5dpf_d	5 dpf	51	SE	24410561	1244938611	SRA	SRR630464	NA	NA	NA	NA
Embr_5dpf_d	5 dpf	51	SE	16753598	854433498	SRA	SRR630466	NA	NA	NA	NA
Embr_5dpf_d	5 dpf	51	SE	17453624	890134824	SRA	SRR630468	NA	NA	NA	NA
Embr_5dpf_d	5 dpf	51	SE	13581732	692668332	SRA	SRR630470	NA	NA	NA	NA
Embr_7dpf_a	7 dpf	50	PE	120384483	12038448300	SRA	SRR519736	NA	NA	NA	NA
Embr_7dpf_b	7 dpf	50	PE	142083695	14208369500	SRA	SRR519733	NA	NA	NA	NA
Embr_7dpf_c	7 dpf	50	PE	146670749	14667074900	SRA	SRR519734	NA	NA	NA	NA
Heart	Heart	76	PE	3887228	590858656	SRA	ERR023145	NA	NA	NA	NA
Heart	Heart	76	PE	24204024	3679011648	SRA	ERR023150	NA	NA	NA	NA
Heart	Heart	76	PE	26679012	4055209824	SRA	ERR035546	NA	NA	NA	NA
Heart	Heart	100	PE	19580898	3916179600	SRA	SRR1609741	NA	NA	NA	NA
Heart	Heart	100	PE	22001630	4400326000	SRA	SRR1609742	NA	NA	NA	NA
Heart	Heart	100	PE	20275382	4055076400	SRA	SRR1609743	NA	NA	NA	NA
Heart	Heart	100	PE	85672616	17134523200	SRA	SRR1524240	NA	NA	NA	NA
Heart	Heart	60	SE	10974592	658475520	SRA	SRR2146367	NA	NA	NA	NA
Heart	Heart	60	SE	11934825	716089500	SRA	SRR2146368	NA	NA	NA	NA
Heart	Heart	60	SE	11379152	682749120	SRA	SRR2146369	NA	NA	NA	NA
Heart	Heart	60	SE	8564610	513876600	SRA	SRR2146366	NA	NA	NA	NA
Muscle_a	Muscle	100	PE	18159812	3631962400	SRA	SRR1609753	NA	NA	NA	NA
Muscle_a	Muscle	100	PE	15260525	3052105000	SRA	SRR1609754	NA	NA	NA	NA
Muscle_a	Muscle	100	PE	17631518	3526303600	SRA	SRR1609755	NA	NA	NA	NA
Muscle_a	Muscle	50	PE	45714707	4571470700	SRA	SRR1562531	NA	NA	NA	NA
Muscle_a	Muscle	100	PE	34032976	6806595200	SRA	SRR1524241	NA	NA	NA	NA
Muscle_b	Muscle	101	PE	38356499	7748012798	SRA	ERR145636	NA	NA	NA	NA
Muscle_b	Muscle	101	PE	32202078	6504819756	SRA	ERR145638	NA	NA	NA	NA
Muscle_b	Muscle	101	PE	23460236	4738967672	SRA	ERR145651	NA	NA	NA	NA
Muscle_b	Muscle	101	PE	38289463	7734471526	SRA	ERR145631	NA	NA	NA	NA
Muscle_b	Muscle	101	PE	29744480	6008384960	SRA	ERR145632	NA	NA	NA	NA
Muscle_b	Muscle	101	PE	53307647	10768144694	SRA	ERR145647	NA	NA	NA	NA
Ovary	Ovary	76	PE	10415689	1583184728	SRA	ERR004028	NA	NA	NA	NA
Ovary	Ovary	76	PE	10918097	1659550744	SRA	ERR004029	NA	NA	NA	NA
Ovary	Ovary	100	PE	22026486	4405297200	SRA	SRR1524248	NA	NA	NA	NA
Pancreas_CAC	Pancreas_CAC	75	SE	108905455	8167909125	SRA	SRR2353207	NA	NA	NA	NA
Pancreas_CAC	Pancreas_CAC	75	SE	109420010	8206500750	SRA	SRR2353209	NA	NA	NA	NA
Pancreas_nonCAC	Pancreas_nonCAC	75	SE	108905455	8167909125	SRA	SRR2353208	NA	NA	NA	NA
Pancreas_nonCAC	Pancreas_nonCAC	75	SE	109420010	8206500750	SRA	SRR2353210	NA	NA	NA	NA
Sperm	Sperm	101	PE	36081985	7288560970	SRA	SRR748488	NA	NA	NA	NA
Brain_a	Brain	76	PE	12967074	1970995248	SRA	ERR023144	NA	NA	NA	NA
Brain_a	Brain	76	PE	20049139	3047469128	SRA	ERR023147	NA	NA	NA	NA
Brain_a	Brain	76	SE	28603542	2173869192	SRA	ERR035545	NA	NA	NA	NA
Brain_b	Brain	100	PE	35368936	7073787200	SRA	SRR1524238	NA	NA	NA	NA
Eye	Eye	50	PE	41246200	4124620000	SRA	SRR1562528	NA	NA	NA	NA
Gills_a	Gills	100	PE	15976751	3195350200	SRA	SRR1609738	NA	NA	NA	NA
Gills_a	Gills	100	PE	16820716	3364143200	SRA	SRR1609739	NA	NA	NA	NA
Gills_a	Gills	100	PE	19041141	3808228200	SRA	SRR1609740	NA	NA	NA	NA
Gills_b	Gills	100	PE	54472116	10894423200	SRA	SRR1524239	NA	NA	NA	NA
Intestine_a	Intestine	100	PE	18551751	3710350200	SRA	SRR1609744	NA	NA	NA	NA
Intestine_a	Intestine	100	PE	19352134	3870426800	SRA	SRR1609745	NA	NA	NA	NA
Intestine_a	Intestine	100	PE	18194765	3638953000	SRA	SRR1609746	NA	NA	NA	NA
Intestine_b	Intestine	100	PE	43187341	8637468200	SRA	SRR1524245	NA	NA	NA	NA
Kidney_a	Kidney	100	PE	22950677	4590135400	SRA	SRR1609747	NA	NA	NA	NA
Kidney_a	Kidney	100	PE	19384566	3876913200	SRA	SRR1609748	NA	NA	NA	NA
Kidney_a	Kidney	100	PE	21575356	4315071200	SRA	SRR1609749	NA	NA	NA	NA
Kidney_b	Kidney	100	PE	46371614	9274322800	SRA	SRR1524243	NA	NA	NA	NA
Liver_a	Liver	100	PE	4502600	900520000	SRA	SRR392106	NA	NA	NA	NA
Liver_a	Liver	100	PE	6520390	1304078000	SRA	SRR392108	NA	NA	NA	NA
Liver_a	Liver	100	PE	12830327	2566065400	SRA	SRR392109	NA	NA	NA	NA
Liver_a	Liver	100	PE	8153156	1630631200	SRA	SRR392110	NA	NA	NA	NA
Liver_a	Liver	100	PE	7794924	1558984800	SRA	SRR392111	NA	NA	NA	NA
Liver_a	Liver	100	PE	5453453	1090690600	SRA	SRR402758	NA	NA	NA	NA
Liver_b	Liver	50	PE	52047991	5204799100	SRA	SRR1562530	NA	NA	NA	NA
Skin	Skin	101	SE	16847141	1701561241	SRA	ERR1294271	NA	NA	NA	NA
Skin	Skin	101	SE	20727163	2093443463	SRA	ERR1294272	NA	NA	NA	NA
Skin	Skin	101	SE	26056311	2631687411	SRA	ERR1294273	NA	NA	NA	NA
Testis_a	Testis	50	PE	44832788	4483278800	SRA	SRR1562533	NA	NA	NA	NA
Testis_b	Testis	100	PE	59897686	11979537200	SRA	SRR1524249	NA	NA	NA	NA
Pancreas_BetaCells	Pancreas_BetaCells	101	PE	52463946	10597717092	SRA	ERR977576	NA	NA	NA	NA
Pancreas_BetaCells	Pancreas_BetaCells	101	PE	18639119	3765102038	SRA	ERR977577	NA	NA	NA	NA
Pancreas_BetaCells	Pancreas_BetaCells	101	PE	16092134	3250611068	SRA	ERR977578	NA	NA	NA	NA
Pancreas_BetaCells	Pancreas_BetaCells	101	PE	42237699	8532015198	SRA	ERR977579	NA	NA	NA	NA
Pancreas_BetaCells	Pancreas_BetaCells	101	PE	87255743	17625660086	SRA	ERR977580	NA	NA	NA	NA
Neural_Crest	Neural_Crest	51	PE	31163708	3178698216	SRA	SRR5006042	NA	NA	NA	NA
Spleen	Spleen	50	PE	38182310	3818231000	SRA	SRR1562532	NA	NA	NA	NA
Spleen	Spleen	100	PE	17498674	3499734800	SRA	SRR1609756	NA	NA	NA	NA
Spleen	Spleen	100	PE	22470277	4494055400	SRA	SRR1609757	NA	NA	NA	NA
Spleen	Spleen	100	PE	25448073	5089614600	SRA	SRR1609758	NA	NA	NA	NA
Bone	Bone	100	PE	96715965	19343193000	SRA	SRR1524244	NA	NA	NA	NA
SwimBladder	SwimBladder	76	PE	6396741	972304632	SRA	ERR023143	NA	NA	NA	NA
SwimBladder	SwimBladder	76	PE	28157772	4279981344	SRA	ERR023148	NA	NA	NA	NA
SwimBladder	SwimBladder	80	PE	22693996	3631039360	SRA	ERR035548	NA	NA	NA	NA
Pectoral_fin	Pectoral_fin	50	SE	42927925	4292792500	SRA	SRR941751	NA	NA	NA	NA
Pectoral_fin	Pectoral_fin	50	SE	43561939	4356193900	SRA	SRR941749	NA	NA	NA	NA
Pectoral_fin	Pectoral_fin	50	SE	42389781	4238978100	SRA	SRR941753	NA	NA	NA	NA
Pectoral_fin	Pectoral_fin	50	SE	36782839	3678283900	SRA	SRR941754	NA	NA	NA	NA

## Sheet: Medaka
Sample ID	Stage/Organ	Read length	PE/SE	Read number	Base pairs	Origin	Accession
Embr_St11_a	St 11	49	SE	38672853	1894969797	BGI	This study
Embr_St11_b	St 11	49	SE	41352076	2026251724	BGI	This study
Embr_St11_c	St 11	49	SE	37315191	1828444359	BGI	This study
Embr_St13_a	St 13	49	SE	40818625	2000112625	BGI	This study
Embr_St13_b	St 13	49	SE	37472392	1836147208	BGI	This study
Embr_St13_c	St 13	49	SE	35331168	1731227232	BGI	This study
Embr_St16_a	St 16	49	SE	38936300	1907878700	BGI	This study
Embr_St16_b	St 16	49	SE	46899575	2298079175	BGI	This study
Embr_St16_c	St 16	49	SE	45603131	2234553419	BGI	This study
Embr_St19_a	St 19	49	SE	54269597	2659210253	BGI	This study
Embr_St19_b	St 19	49	SE	41408108	2028997292	BGI	This study
Embr_St19_c	St 19	49	SE	35510185	1739999065	BGI	This study
Embr_St25_a	St 25	49	SE	40099976	1964898824	BGI	This study
Embr_St25_b	St 25	49	SE	38475801	1885314249	BGI	This study
Embr_St25_c	St 25	49	SE	38534138	1888172762	BGI	This study
Embr_St32_a	St 32	49	SE	42982334	2106134366	BGI	This study
Embr_St32_b	St 32	49	SE	36825306	1804439994	BGI	This study
Embr_St32_c	St 32	49	SE	40348038	1977053862	BGI	This study

## Sheet: Xenopus
ID	Stage/Organ	Read length	PE/SE	Read number	Base pairs	Origin	Accession	Source	Comments
Oocyte	Oocyte	51	SE	58667148	2992024548	SRA	SRR1649297	GSM1544075	Fate of ohnologs analysis
Embr_Stage24_26	Mid_Embryo	101	PE	13506968	2728407536	SRA	SRR489449	PMID: 22960373	Fate of ohnologs analysis
Testis	Testis	79	SE	37330902	2949141258	SRA	SRR649399	PMID: 24463510	Fate of ohnologs analysis
Ovary	Ovary	79	SE	37791785	2985551015	SRA	SRR649400	PMID: 24463510	Fate of ohnologs analysis
Skin	Skin_Dorsal	101	PE	33287248	6724024096	SRA	SRR1405692	PRJNA252774	Fate of ohnologs analysis
Skin	Skin_Ventral	101	PE	39753449	8030196698	SRA	SRR1405691	PRJNA252774	Fate of ohnologs analysis
Intestine	Intestine	50	SE	41886454	2094322700	SRA	SRR1186999	PMID: 26348928	Fate of ohnologs analysis
Liver	Liver	72	PE	78825845	11350921680	SRA	SRR579561	PMID: 23258890	Fate of ohnologs analysis
Muscle	Muscle	75	PE	34017261	5102589150	SRA	SRR579564	PMID: 23258890	Fate of ohnologs analysis
Brain	Brain	75	PE	25948239	3892235850	SRA	SRR579560	PMID: 23258890	Fate of ohnologs analysis
Xt_0hpf_pa_a	0 hpf	75	PE	17610397	2641559550	SRA	SRR1795535	PMID: 26774488	Phylotypic stage analysis
Xt_0hpf_pa_b	0 hpf	75	PE	34469338	5170400700	SRA	SRR1795679	PMID: 26774488	Phylotypic stage analysis
Xt_0.5hpf_pa_a	0.5 hpf	75	PE	27209471	4081420650	SRA	SRR1795536	PMID: 26774488	Phylotypic stage analysis
Xt_0.5hpf_pa_b	0.5 hpf	75	PE	31176830	4676524500	SRA	SRR1795680	PMID: 26774488	Phylotypic stage analysis
Xt_1hpf_pa_a	1 hpf	75	PE	26650665	3997599750	SRA	SRR1795537	PMID: 26774488	Phylotypic stage analysis
Xt_1hpf_pa_b	1 hpf	75	PE	23200061	3480009150	SRA	SRR1795681	PMID: 26774488	Phylotypic stage analysis
Xt_1.5hpf_pa_a	1.5 hpf	75	PE	21002385	3150357750	SRA	SRR1795538	PMID: 26774488	Phylotypic stage analysis
Xt_1.5hpf_pa_b	1.5 hpf	75	PE	26989966	4048494900	SRA	SRR1795682	PMID: 26774488	Phylotypic stage analysis
Xt_2hpf_pa_a	2 hpf	75	PE	24585155	3687773250	SRA	SRR1795539	PMID: 26774488	Phylotypic stage analysis
Xt_2hpf_pa_b	2 hpf	75	PE	29873484	4481022600	SRA	SRR1795683	PMID: 26774488	Phylotypic stage analysis
Xt_2.5hpf_pa_a	2.5 hpf	75	PE	38225983	5733897450	SRA	SRR1795540	PMID: 26774488	Phylotypic stage analysis
Xt_2.5hpf_pa_b	2.5 hpf	75	PE	29161944	4374291600	SRA	SRR1795684	PMID: 26774488	Phylotypic stage analysis
Xt_3hpf_pa_a	3 hpf	75	PE	38864417	5829662550	SRA	SRR1795541	PMID: 26774488	Phylotypic stage analysis
Xt_3hpf_pa_b	3 hpf	75	PE	34193722	5129058300	SRA	SRR1795685	PMID: 26774488	Phylotypic stage analysis
Xt_3.5hpf_pa_a	3.5 hpf	75	PE	34644167	5196625050	SRA	SRR1795542	PMID: 26774488	Phylotypic stage analysis
Xt_3.5hpf_pa_b	3.5 hpf	75	PE	25347419	3802112850	SRA	SRR1795686	PMID: 26774488	Phylotypic stage analysis
Xt_4hpf_pa_a	4 hpf	75	PE	41639521	6245928150	SRA	SRR1795543	PMID: 26774488	Phylotypic stage analysis
Xt_4hpf_pa_b	4 hpf	75	PE	35380654	5307098100	SRA	SRR1795687	PMID: 26774488	Phylotypic stage analysis
Xt_4.5hpf_pa_a	4.5 hpf	75	PE	40100183	6015027450	SRA	SRR1795544	PMID: 26774488	Phylotypic stage analysis
Xt_4.5hpf_pa_b	4.5 hpf	75	PE	24571704	3685755600	SRA	SRR1795688	PMID: 26774488	Phylotypic stage analysis
Xt_5hpf_pa_a	5 hpf	75	PE	20356878	3053531700	SRA	SRR1795545	PMID: 26774488	Phylotypic stage analysis
Xt_5hpf_pa_b	5 hpf	75	PE	41809320	6271398000	SRA	SRR1795689	PMID: 26774488	Phylotypic stage analysis
Xt_5.5hpf_pa_a	5.5 hpf	75	PE	31944119	4791617850	SRA	SRR1795690	PMID: 26774488	Phylotypic stage analysis
Xt_5.5hpf_pa_b	5.5 hpf	75	PE	47887428	7183114200	SRA	SRR1795546	PMID: 26774488	Phylotypic stage analysis
Xt_6hpf_pa_a	6 hpf	75	PE	45754193	6863128950	SRA	SRR1795547	PMID: 26774488	Phylotypic stage analysis
Xt_6hpf_pa_b	6 hpf	75	PE	28165131	4224769650	SRA	SRR1795691	PMID: 26774488	Phylotypic stage analysis
Xt_6.5hpf_pa_a	6.5 hpf	75	PE	36131721	5419758150	SRA	SRR1795692	PMID: 26774488	Phylotypic stage analysis
Xt_6.5hpf_pa_b	6.5 hpf	75	PE	30722537	4608380550	SRA	SRR1795548	PMID: 26774488	Phylotypic stage analysis
Xt_7hpf_pa_a	7 hpf	75	PE	28606367	4290955050	SRA	SRR1795693	PMID: 26774488	Phylotypic stage analysis
Xt_7hpf_pa_b	7 hpf	75	PE	42712494	6406874100	SRA	SRR1795549	PMID: 26774488	Phylotypic stage analysis
Xt_7.5hpf_pa_a	7.5 hpf	75	PE	33593714	5039057100	SRA	SRR1795550	PMID: 26774488	Phylotypic stage analysis
Xt_7.5hpf_pa_b	7.5 hpf	75	PE	33479638	5021945700	SRA	SRR1795694	PMID: 26774488	Phylotypic stage analysis
Xt_8hpf_pa_a	8 hpf	75	PE	23244208	3486631200	SRA	SRR1795551	PMID: 26774488	Phylotypic stage analysis
Xt_8hpf_pa_b	8 hpf	75	PE	26830585	4024587750	SRA	SRR1795695	PMID: 26774488	Phylotypic stage analysis
Xt_8.5hpf_pa_a	8.5 hpf	75	PE	26877522	4031628300	SRA	SRR1795552	PMID: 26774488	Phylotypic stage analysis
Xt_8.5hpf_pa_b	8.5 hpf	75	PE	31814318	4772147700	SRA	SRR1795696	PMID: 26774488	Phylotypic stage analysis
Xt_9hpf_pa_a	9 hpf	75	PE	36928526	5539278900	SRA	SRR1795553	PMID: 26774488	Phylotypic stage analysis
Xt_9hpf_pa_b	9 hpf	75	PE	31800384	4770057600	SRA	SRR1795697	PMID: 26774488	Phylotypic stage analysis
Xt_9.5hpf_pa_a	9.5 hpf	75	PE	23390500	3508575000	SRA	SRR1795554	PMID: 26774488	Phylotypic stage analysis
Xt_9.5hpf_pa_b	9.5 hpf	75	PE	27051834	4057775100	SRA	SRR1795698	PMID: 26774488	Phylotypic stage analysis
Xt_10hpf_pa_a	10 hpf	75	PE	24728875	3709331250	SRA	SRR1795555	PMID: 26774488	Phylotypic stage analysis
Xt_10hpf_pa_b	10 hpf	75	PE	26854831	4028224650	SRA	SRR2972862	PMID: 26774488	Phylotypic stage analysis
Xt_10.5hpf_pa_a	10.5 hpf	75	PE	36364553	5454682950	SRA	SRR1795556	PMID: 26774488	Phylotypic stage analysis
Xt_10.5hpf_pa_b	10.5 hpf	75	PE	34221485	5133222750	SRA	SRR2972863	PMID: 26774488	Phylotypic stage analysis
Xt_11hpf_pa_a	11 hpf	75	PE	42477643	6371646450	SRA	SRR1795557	PMID: 26774488	Phylotypic stage analysis
Xt_11hpf_pa_b	11 hpf	75	PE	38311150	5746672500	SRA	SRR1795701	PMID: 26774488	Phylotypic stage analysis
Xt_11.5hpf_pa_a	11.5 hpf	75	PE	41880797	6282119550	SRA	SRR1795558	PMID: 26774488	Phylotypic stage analysis
Xt_11.5hpf_pa_b	11.5 hpf	75	PE	27661453	4149217950	SRA	SRR1795625	PMID: 26774488	Phylotypic stage analysis
Xt_11.5hpf_pa_c	11.5 hpf	75	PE	28593958	4289093700	SRA	SRR1795702	PMID: 26774488	Phylotypic stage analysis
Xt_12hpf_pa_a	12 hpf	75	PE	25974304	3896145600	SRA	SRR1795559	PMID: 26774488	Phylotypic stage analysis
Xt_12hpf_pa_b	12 hpf	75	PE	35867821	5380173150	SRA	SRR1795703	PMID: 26774488	Phylotypic stage analysis
Xt_12.5hpf_pa_a	12.5 hpf	75	PE	32644269	4896640350	SRA	SRR1795560	PMID: 26774488	Phylotypic stage analysis
Xt_12.5hpf_pa_b	12.5 hpf	75	PE	42103535	6315530250	SRA	SRR1795704	PMID: 26774488	Phylotypic stage analysis
Xt_13hpf_pa_a	13 hpf	75	PE	46929782	7039467300	SRA	SRR1795561	PMID: 26774488	Phylotypic stage analysis
Xt_13hpf_pa_b	13 hpf	75	PE	28688373	4303255950	SRA	SRR1795705	PMID: 26774488	Phylotypic stage analysis
Xt_13.5hpf_pa_a	13.5 hpf	75	PE	38660371	5799055650	SRA	SRR1795562	PMID: 26774488	Phylotypic stage analysis
Xt_13.5hpf_pa_b	13.5 hpf	75	PE	36642826	5496423900	SRA	SRR1795706	PMID: 26774488	Phylotypic stage analysis
Xt_14hpf_pa_a	14 hpf	75	PE	38659275	5798891250	SRA	SRR1795563	PMID: 26774488	Phylotypic stage analysis
Xt_14hpf_pa_b	14 hpf	75	PE	34180897	5127134550	SRA	SRR1795707	PMID: 26774488	Phylotypic stage analysis
Xt_14.5hpf_pa_a	14.5 hpf	75	PE	36559370	5483905500	SRA	SRR1795564	PMID: 26774488	Phylotypic stage analysis
Xt_14.5hpf_pa_b	14.5 hpf	75	PE	27780631	4167094650	SRA	SRR1795708	PMID: 26774488	Phylotypic stage analysis
Xt_15hpf_pa_a	15 hpf	75	PE	42636959	6395543850	SRA	SRR1795565	PMID: 26774488	Phylotypic stage analysis
Xt_15hpf_pa_b	15 hpf	75	PE	31469355	4720403250	SRA	SRR1795709	PMID: 26774488	Phylotypic stage analysis
Xt_15.5hpf_pa_a	15.5 hpf	75	PE	44448389	6667258350	SRA	SRR1795566	PMID: 26774488	Phylotypic stage analysis
Xt_15.5hpf_pa_b	15.5 hpf	75	PE	57771138	8665670700	SRA	SRR1795710	PMID: 26774488	Phylotypic stage analysis
Xt_16hpf_pa_a	16 hpf	75	PE	39611675	5941751250	SRA	SRR1795567	PMID: 26774488	Phylotypic stage analysis
Xt_16hpf_pa_b	16 hpf	75	PE	20134403	3020160450	SRA	SRR1795711	PMID: 26774488	Phylotypic stage analysis
Xt_16.5hpf_pa_a	16.5 hpf	75	PE	28314439	4247165850	SRA	SRR1795568	PMID: 26774488	Phylotypic stage analysis
Xt_16.5hpf_pa_b	16.5 hpf	75	PE	22571957	3385793550	SRA	SRR1795712	PMID: 26774488	Phylotypic stage analysis
Xt_17hpf_pa_a	17 hpf	75	PE	36672682	5500902300	SRA	SRR1795569	PMID: 26774488	Phylotypic stage analysis
Xt_17hpf_pa_b	17 hpf	75	PE	24653482	3698022300	SRA	SRR1795713	PMID: 26774488	Phylotypic stage analysis
Xt_17.5hpf_pa_a	17.5 hpf	75	PE	32912422	4936863300	SRA	SRR1795570	PMID: 26774488	Phylotypic stage analysis
Xt_17.5hpf_pa_b	17.5 hpf	75	PE	27900487	4185073050	SRA	SRR2972864	PMID: 26774488	Phylotypic stage analysis
Xt_18hpf_pa_a	18 hpf	75	PE	34672538	5200880700	SRA	SRR1795571	PMID: 26774488	Phylotypic stage analysis
Xt_18hpf_pa_b	18 hpf	75	PE	31772773	4765915950	SRA	SRR2972865	PMID: 26774488	Phylotypic stage analysis
Xt_18.5hpf_pa_a	18.5 hpf	75	PE	43194162	6479124300	SRA	SRR1795572	PMID: 26774488	Phylotypic stage analysis
Xt_18.5hpf_pa_b	18.5 hpf	75	PE	35503988	5325598200	SRA	SRR1795716	PMID: 26774488	Phylotypic stage analysis
Xt_19hpf_pa_a	19 hpf	75	PE	33761175	5064176250	SRA	SRR1795573	PMID: 26774488	Phylotypic stage analysis
Xt_19hpf_pa_b	19 hpf	75	PE	27369283	4105392450	SRA	SRR1795717	PMID: 26774488	Phylotypic stage analysis
Xt_19.5hpf_pa_a	19.5 hpf	75	PE	31188357	4678253550	SRA	SRR1795574	PMID: 26774488	Phylotypic stage analysis
Xt_19.5hpf_pa_b	19.5 hpf	75	PE	32874745	4931211750	SRA	SRR1795718	PMID: 26774488	Phylotypic stage analysis
Xt_20hpf_pa_a	20 hpf	75	PE	34388230	5158234500	SRA	SRR1795575	PMID: 26774488	Phylotypic stage analysis
Xt_20hpf_pa_b	20 hpf	75	PE	41171133	6175669950	SRA	SRR1795719	PMID: 26774488	Phylotypic stage analysis
Xt_20.5hpf_pa_a	20.5 hpf	75	PE	41875032	6281254800	SRA	SRR1795576	PMID: 26774488	Phylotypic stage analysis
Xt_20.5hpf_pa_b	20.5 hpf	75	PE	26330861	3949629150	SRA	SRR1795720	PMID: 26774488	Phylotypic stage analysis
Xt_21hpf_pa_a	21 hpf	75	PE	37427009	5614051350	SRA	SRR1795577	PMID: 26774488	Phylotypic stage analysis
Xt_21hpf_pa_b	21 hpf	75	PE	27434350	4115152500	SRA	SRR1795721	PMID: 26774488	Phylotypic stage analysis
Xt_21.5hpf_pa_a	21.5 hpf	75	PE	44012886	6601932900	SRA	SRR1795578	PMID: 26774488	Phylotypic stage analysis
Xt_21.5hpf_pa_b	21.5 hpf	75	PE	20502613	3075391950	SRA	SRR1795626	PMID: 26774488	Phylotypic stage analysis
Xt_21.5hpf_pa_c	21.5 hpf	75	PE	34082035	5112305250	SRA	SRR1795722	PMID: 26774488	Phylotypic stage analysis
Xt_22hpf_pa_a	22 hpf	75	PE	52015763	7802364450	SRA	SRR1795579	PMID: 26774488	Phylotypic stage analysis
Xt_22hpf_pa_b	22 hpf	75	PE	30983455	4647518250	SRA	SRR1795723	PMID: 26774488	Phylotypic stage analysis
Xt_22.5hpf_pa_a	22.5 hpf	75	PE	41992407	6298861050	SRA	SRR1795580	PMID: 26774488	Phylotypic stage analysis
Xt_22.5hpf_pa_b	22.5 hpf	75	PE	32055941	4808391150	SRA	SRR1795724	PMID: 26774488	Phylotypic stage analysis
Xt_23hpf_pa_a	23 hpf	75	PE	36738333	5510749950	SRA	SRR1795581	PMID: 26774488	Phylotypic stage analysis
Xt_23hpf_pa_b	23 hpf	75	PE	32273373	4841005950	SRA	SRR1795725	PMID: 26774488	Phylotypic stage analysis
Xt_23.5hpf_pa_a	23.5 hpf	75	PE	39497348	5924602200	SRA	SRR1795582	PMID: 26774488	Phylotypic stage analysis
Xt_23.5hpf_pa_b	23.5 hpf	75	PE	31006972	4651045800	SRA	SRR1795726	PMID: 26774488	Phylotypic stage analysis
Xt_24hpf_pa_a	24 hpf	75	PE	29522300	4428345000	SRA	SRR1795583	PMID: 26774488	Phylotypic stage analysis
Xt_24hpf_pa_b	24 hpf	75	PE	36506401	5475960150	SRA	SRR1795727	PMID: 26774488	Phylotypic stage analysis
Xt_25hpf_pa_a	25 hpf	75	PE	38646900	5797035000	SRA	SRR1795584	PMID: 26774488	Phylotypic stage analysis
Xt_26hpf_pa_a	26 hpf	75	PE	43592836	6538925400	SRA	SRR1795585	PMID: 26774488	Phylotypic stage analysis
Xt_27hpf_pa_a	27 hpf	75	PE	35848353	5377252950	SRA	SRR1795586	PMID: 26774488	Phylotypic stage analysis
Xt_28hpf_pa_a	28 hpf	75	PE	26288140	3943221000	SRA	SRR1795587	PMID: 26774488	Phylotypic stage analysis
Xt_29hpf_pa_a	29 hpf	75	PE	40710249	6106537350	SRA	SRR1795588	PMID: 26774488	Phylotypic stage analysis
Xt_30hpf_pa_a	30 hpf	75	PE	24942609	3741391350	SRA	SRR1795589	PMID: 26774488	Phylotypic stage analysis
Xt_30hpf_pa_b	30 hpf	75	PE	38709140	5806371000	SRA	SRR1795627	PMID: 26774488	Phylotypic stage analysis
Xt_31hpf_pa_a	31 hpf	75	PE	18226446	2733966900	SRA	SRR1795590	PMID: 26774488	Phylotypic stage analysis
Xt_32hpf_pa_a	32 hpf	75	PE	36418755	5462813250	SRA	SRR1795591	PMID: 26774488	Phylotypic stage analysis
Xt_33hpf_pa_a	33 hpf	75	PE	30693968	4604095200	SRA	SRR1795592	PMID: 26774488	Phylotypic stage analysis
Xt_33hpf_pa_b	33 hpf	75	PE	38285551	5742832650	SRA	SRR1795628	PMID: 26774488	Phylotypic stage analysis
Xt_34hpf_pa_a	34 hpf	75	PE	40045167	6006775050	SRA	SRR1795593	PMID: 26774488	Phylotypic stage analysis
Xt_35hpf_pa_a	35 hpf	75	PE	29724478	4458671700	SRA	SRR1795594	PMID: 26774488	Phylotypic stage analysis
Xt_36hpf_pa_a	36 hpf	75	PE	42543535	6381530250	SRA	SRR1795595	PMID: 26774488	Phylotypic stage analysis
Xt_37hpf_pa_a	37 hpf	75	PE	42166014	6324902100	SRA	SRR1795596	PMID: 26774488	Phylotypic stage analysis
Xt_38hpf_pa_a	38 hpf	75	PE	25552235	3832835250	SRA	SRR1795597	PMID: 26774488	Phylotypic stage analysis
Xt_39hpf_pa_a	39 hpf	75	PE	33956763	5093514450	SRA	SRR1795598	PMID: 26774488	Phylotypic stage analysis
Xt_40hpf_pa_a	40 hpf	75	PE	37861678	5679251700	SRA	SRR1795599	PMID: 26774488	Phylotypic stage analysis
Xt_41hpf_pa_a	41 hpf	75	PE	37142951	5571442650	SRA	SRR1795600	PMID: 26774488	Phylotypic stage analysis
Xt_42hpf_pa_a	42 hpf	75	PE	38276411	5741461650	SRA	SRR1795601	PMID: 26774488	Phylotypic stage analysis
Xt_44hpf_pa_a	44 hpf	75	PE	45797283	6869592450	SRA	SRR1795602	PMID: 26774488	Phylotypic stage analysis
Xt_45hpf_pa_a	45 hpf	75	PE	32303909	4845586350	SRA	SRR1795603	PMID: 26774488	Phylotypic stage analysis
Xt_46hpf_pa_a	46 hpf	75	PE	41344367	6201655050	SRA	SRR1795604	PMID: 26774488	Phylotypic stage analysis
Xt_47hpf_pa_a	47 hpf	75	PE	32052400	4807860000	SRA	SRR1795605	PMID: 26774488	Phylotypic stage analysis
Xt_48hpf_pa_a	48 hpf	75	PE	27116234	4067435100	SRA	SRR1795606	PMID: 26774488	Phylotypic stage analysis
Xt_49hpf_pa_a	49 hpf	75	PE	36546865	5482029750	SRA	SRR1795607	PMID: 26774488	Phylotypic stage analysis
Xt_50hpf_pa_a	50 hpf	75	PE	48000000	7200000000	SRA	SRR1795608	PMID: 26774488	Phylotypic stage analysis
Xt_51hpf_pa_a	51 hpf	75	PE	29652122	4447818300	SRA	SRR1795609	PMID: 26774488	Phylotypic stage analysis
Xt_52hpf_pa_a	52 hpf	75	PE	43699215	6554882250	SRA	SRR1795610	PMID: 26774488	Phylotypic stage analysis
Xt_52hpf_pa_b	52 hpf	75	PE	20758877	3113831550	SRA	SRR1795629	PMID: 26774488	Phylotypic stage analysis
Xt_53hpf_pa_a	53 hpf	75	PE	31917678	4787651700	SRA	SRR1795611	PMID: 26774488	Phylotypic stage analysis
Xt_54hpf_pa_a	54 hpf	75	PE	23729923	3559488450	SRA	SRR1795612	PMID: 26774488	Phylotypic stage analysis
Xt_55hpf_pa_a	55 hpf	75	PE	27741199	4161179850	SRA	SRR1795613	PMID: 26774488	Phylotypic stage analysis
Xt_56hpf_pa_a	56 hpf	75	PE	25757721	3863658150	SRA	SRR1795614	PMID: 26774488	Phylotypic stage analysis
Xt_57hpf_pa_a	57 hpf	75	PE	35418841	5312826150	SRA	SRR1795615	PMID: 26774488	Phylotypic stage analysis
Xt_58hpf_pa_a	58 hpf	75	PE	41398751	6209812650	SRA	SRR1795616	PMID: 26774488	Phylotypic stage analysis
Xt_59hpf_pa_a	59 hpf	75	PE	33397569	5009635350	SRA	SRR1795617	PMID: 26774488	Phylotypic stage analysis
Xt_60hpf_pa_a	60 hpf	75	PE	33224991	4983748650	SRA	SRR1795618	PMID: 26774488	Phylotypic stage analysis
Xt_61hpf_pa_a	61 hpf	75	PE	36395218	5459282700	SRA	SRR1795619	PMID: 26774488	Phylotypic stage analysis
Xt_62hpf_pa_a	62 hpf	75	PE	27338696	4100804400	SRA	SRR1795620	PMID: 26774488	Phylotypic stage analysis
Xt_63hpf_pa_a	63 hpf	75	PE	37457862	5618679300	SRA	SRR1795621	PMID: 26774488	Phylotypic stage analysis
Xt_64hpf_pa_a	64 hpf	75	PE	34312327	5146849050	SRA	SRR1795622	PMID: 26774488	Phylotypic stage analysis
Xt_64hpf_pa_b	64 hpf	75	PE	33075114	4961267100	SRA	SRR1795630	PMID: 26774488	Phylotypic stage analysis
Xt_65hpf_pa_a	65 hpf	75	PE	48000000	7200000000	SRA	SRR1795623	PMID: 26774488	Phylotypic stage analysis
Xt_66hpf_pa_a	66 hpf	75	PE	43005392	6450808800	SRA	SRR1795624	PMID: 26774488	Phylotypic stage analysis
Heart_A	Heart	75	PE	34254676	5138201400	SRA	SRR579563	PMID: 23258890	Tau analysis
Heart_A	Heart	79	SE	36468389	2881002731	SRA	SRR649393	PMID: 24463510	Tau analysis
Heart_A	Heart	79	SE	34826248	2751273592	SRA	SRR649394	PMID: 24463510	Tau analysis
Brain_A	Brain	75	PE	25948239	3892235850	SRA	SRR579560	PMID: 23258890	Tau analysis
Brain_A	Brain	79	SE	39673858	3134234782	SRA	SRR649391	PMID: 24463510	Tau analysis
Brain_A	Brain	79	SE	36987876	2922042204	SRA	SRR649392	PMID: 24463510	Tau analysis
Kidney_A	Kidney	72	PE	95925803	13813315632	SRA	SRR579562	PMID: 23258890	Tau analysis
Kidney_A	Kidney	101	PE	16000000	3232000000	SRA	SRR1200460	NA	Tau analysis
Kidney_A	Kidney	79	SE	36696254	2899004066	SRA	SRR649395	PMID: 24463510	Tau analysis
Kidney_A	Kidney	79	SE	38280443	3024154997	SRA	SRR649396	PMID: 24463510	Tau analysis
Liver_A	Liver	72	PE	78825845	11350921680	SRA	SRR579561	PMID: 23258890	Tau analysis
Liver_A	Liver	79	SE	36658397	2896013363	SRA	SRR649397	PMID: 24463510	Tau analysis
Liver_A	Liver	79	SE	37331954	2949224366	SRA	SRR649398	PMID: 24463510	Tau analysis
Testis_A	Testis	101	SE	36715516	3708267116	SRA	SRR943353	PMID: 24463510	Tau analysis
Testis_A	Testis	79	SE	37330902	2949141258	SRA	SRR649399	PMID: 24463510	Tau analysis
Ovary_A	Ovary	101	SE	34487948	3483282748	SRA	SRR943352	PMID: 24463510	Tau analysis
Ovary_A	Ovary	79	SE	37791785	2985551015	SRA	SRR649400	PMID: 24463510	Tau analysis
Skin_A	Skin	101	PE	33287248	6724024096	SRA	SRR1405692	PRJNA252774	Tau analysis
Skin_A	Skin	101	PE	39753449	8030196698	SRA	SRR1405691	PRJNA252774	Tau analysis
Skin_A	Skin	125	PE	86315674	21578918500	SRA	NA		Tau analysis
Embr_0hpf_A	Embryo 0 hpf	76	PE	17610397	2676780344	SRA	SRR1795535	GSM1606175	Tau analysis
Embr_0hpf_A	Embryo 0 hpf	76	PE	34469338	5239339376	SRA	SRR1795679	GSM1606319	Tau analysis
Embr_0hpf_A	Embryo 0 hpf	76	PE	48162048	7320631296	SRA	SRR1795631	GSM1606271	Tau analysis
Embr_0hpf_A	Embryo 0 hpf	76	PE	27209471	4135839592	SRA	SRR1795536	GSM1606176	Tau analysis
Embr_0hpf_A	Embryo 0 hpf	76	PE	31176830	4738878160	SRA	SRR1795680	GSM1606320	Tau analysis
Embr_0hpf_A	Embryo 0 hpf	76	PE	53455986	8125309872	SRA	SRR1795633	GSM1606273	Tau analysis
Embr_3hpf_A	Embryo 3 hpf	76	PE	38864417	5907391384	SRA	SRR1795541	GSM1606181	Tau analysis
Embr_3hpf_A	Embryo 3 hpf	76	PE	34193722	5197445744	SRA	SRR1795685	GSM1606325	Tau analysis
Embr_3hpf_A	Embryo 3 hpf	76	PE	49744750	7561202000	SRA	SRR1795675	GSM1606315	Tau analysis
Embr_3hpf_A	Embryo 3 hpf	76	PE	34644167	5265913384	SRA	SRR1795542	GSM1606182	Tau analysis
Embr_3hpf_A	Embryo 3 hpf	76	PE	25347419	3852807688	SRA	SRR1795686	GSM1606326	Tau analysis
Embr_3hpf_A	Embryo 3 hpf	76	PE	30650007	4658801064	SRA	SRR1795676	GSM1606316	Tau analysis
Embr_3hpf_A	Embryo 3 hpf	100	PE	11062049	2212409800	SRA	SRR489459	PMID: 22960373	Tau analysis
Embr_10hpf_A	Embryo 10 hpf	76	PE	24728875	3758789000	SRA	SRR1795555	GSM1606195	Tau analysis
Embr_10hpf_A	Embryo 10 hpf	76	PE	26854831	4081934312	SRA	SRR2972862	GSM1606339	Tau analysis
Embr_10hpf_A	Embryo 10 hpf	76	PE	29559921	4493107992	SRA	SRR1795643	GSM1606283	Tau analysis
Embr_10hpf_A	Embryo 10 hpf	76	PE	36364553	5527412056	SRA	SRR1795556	GSM1606196	Tau analysis
Embr_10hpf_A	Embryo 10 hpf	76	PE	34221485	5201665720	SRA	SRR2972863	GSM1606340	Tau analysis
Embr_10hpf_A	Embryo 10 hpf	76	PE	37482522	5697343344	SRA	SRR1795645	GSM1606285	Tau analysis
Embr_15hpf_A	Embryo 15 hpf	76	PE	42636959	6480817768	SRA	SRR1795565	GSM1606205	Tau analysis
Embr_15hpf_A	Embryo 15 hpf	76	PE	31469355	4783341960	SRA	SRR1795709	GSM1606349	Tau analysis
Embr_15hpf_A	Embryo 15 hpf	76	PE	46828149	7117878648	SRA	SRR1795654	GSM1606294	Tau analysis
Embr_15hpf_A	Embryo 15 hpf	76	PE	44448389	6756155128	SRA	SRR1795566	GSM1606206	Tau analysis
Embr_15hpf_A	Embryo 15 hpf	76	PE	57771138	8781212976	SRA	SRR1795710	GSM1606350	Tau analysis
Embr_15hpf_A	Embryo 15 hpf	76	PE	41450390	6300459280	SRA	SRR1795656	GSM1606296	Tau analysis
Embr_15hpf_A	Embryo 15 hpf	101	PE	11679060	2359170120	SRA	SRR489444	PMID: 22960373	Tau analysis
Embr_15hpf_A	Embryo 15 hpf	100	PE	12952650	2590530000	SRA	SRR489466	PMID: 22960373	Tau analysis
Embr_24_27hpf_A	Embryo 24-27 hpf	76	PE	29522300	4487389600	SRA	SRR1795583	GSM1606223	Tau analysis
Embr_24_27hpf_A	Embryo 24-27 hpf	76	PE	36506401	5548972952	SRA	SRR1795727	GSM1606367	Tau analysis
Embr_24_27hpf_A	Embryo 24-27 hpf	76	PE	38646900	5874328800	SRA	SRR1795584	GSM1606224	Tau analysis
Embr_24_27hpf_A	Embryo 24-27 hpf	76	PE	43592836	6626111072	SRA	SRR1795585	GSM1606225	Tau analysis
Embr_24_27hpf_A	Embryo 24-27 hpf	101	PE	13506968	2728407536	SRA	SRR489449	PMID: 22960373	Tau analysis
Embr_24_27hpf_A	Embryo 24-27 hpf	100	PE	10170639	2034127800	SRA	SRR489470	PMID: 22960373	Tau analysis
Embr_24_27hpf_A	Embryo 24-27 hpf	100	PE	11138012	2227602400	SRA	SRR489471	PMID: 22960373	Tau analysis
Embr_24_27hpf_A	Embryo 24-27 hpf	76	PE	35848353	5448949656	SRA	SRR1795586	GSM1606226	Tau analysis
Embr_60_64hpf_A	Embryo 60-64 hpf	76	PE	33224991	5050198632	SRA	SRR1795618	GSM1606258	Tau analysis
Embr_60_64hpf_A	Embryo 60-64 hpf	76	PE	36395218	5532073136	SRA	SRR1795619	GSM1606259	Tau analysis
Embr_60_64hpf_A	Embryo 60-64 hpf	76	PE	27338696	4155481792	SRA	SRR1795620	GSM1606260	Tau analysis
Embr_60_64hpf_A	Embryo 60-64 hpf	76	PE	37457862	5693595024	SRA	SRR1795621	GSM1606261	Tau analysis
Embr_60_64hpf_A	Embryo 60-64 hpf	76	PE	34312327	5215473704	SRA	SRR1795622	GSM1606262	Tau analysis
Retina	Retina	100	SE	36595459	3659545900	SRA	SRR3157346	GSM2057921	Neofunct analysis
Colon	Colon	125	PE	88769475	22192368750	SRA	This study	This study	Neofunct analysis
Lung	Lung	125	PE	104777541	26194385250	SRA	This study	This study	Neofunct analysis

## Sheet: Chicken
Sample ID	Stage/Organ	Read length	PE/SE	Read number	Base pairs	Origin	Accession	Source
Embr_HH6_a	HH6	100	SE	31895802	3189580200	SRA	DRR002110	PMID: 23624526
Embr_HH6_b	HH6	100	SE	20446787	2044678700	SRA	DRR002111	PMID: 23624526
Embr_HH11_a	HH11	100	SE	32138221	3213822100	SRA	DRR002112	PMID: 23624526
Embr_HH11_a	HH11	100	SE	19697787	1969778700	SRA	DRR002113	PMID: 23624526
Embr_HH14_a	HH14	100	SE	32735998	3273599800	SRA	DRR002114	PMID: 23624526
Embr_HH14_b	HH14	100	SE	31026654	3102665400	SRA	DRR002115	PMID: 23624526
Embr_HH16_a	HH16	100	SE	32568360	3256836000	SRA	DRR002116	PMID: 23624526
Embr_HH16_b	HH16	100	SE	31468292	3146829200	SRA	DRR002117	PMID: 23624526
Embr_HH19_a	HH19	100	SE	31094963	3109496300	SRA	DRR002118	PMID: 23624526
Embr_HH19_b	HH19	100	SE	31295460	3129546000	SRA	DRR002119	PMID: 23624526
Embr_HH28_a	HH28	100	SE	22013944	2201394400	SRA	DRR002120	PMID: 23624526
Embr_HH28_b	HH28	100	SE	21506469	2150646900	SRA	DRR002121	PMID: 23624526
Embr_HH38_a	HH38	100	SE	31726995	3172699500	SRA	DRR002122	PMID: 23624526
Embr_HH38_b	HH38	100	SE	31012093	3101209300	SRA	DRR002123	PMID: 23624526

## Sheet: Mouse
ID	Stage/Organ	Read length	PE/SE	Read number	Base pairs	Origin	Accession	Comments	Source
Oocyte	Oocyte	85	SE	35407434	3009631890	SRA	SRR385625	Oocyte litter 1	PMID: 22722858, GEO: GSM838743
Oocyte	Oocyte	85	SE	33791380	2872267300	SRA	SRR385626	Oocyte litter 2	PMID: 22722858, GEO: GSM838744
Oocyte	Oocyte	85	SE	31324557	2662587345	SRA	SRR385627	Oocyte litter 3	PMID: 22722858, GEO: GSM838745
Oocyte	Oocyte	50	SE	75868690	3793434500	SRA	SRR057540	wild type mouse oocyte #1_WT_A7	PMID: 21731673, GEO: GSM552323
Oocyte	Oocyte	50	SE	20998366	1049918300	SRA	SRR057541	wild type mouse oocyte #2_WT_10	PMID: 21731673, GEO: GSM552324
Embr_E9_5_18s	Mid_Embryo	75	PE	43758761	6563814150	SRA	ERR1417833	Transcriptomic_profiling_of_somite_staged_second_generation_genotypically_wildtype_embryos_of_mixed_G0_lineage_from_the_Mouse_Genetics	PRJEB9627
Embr_E9_5_18s	Mid_Embryo	75	PE	32800495	4920074250	SRA	ERR1417832	Transcriptomic_profiling_of_somite_staged_second_generation_genotypically_wildtype_embryos_of_mixed_G0_lineage_from_the_Mouse_Genetics	PRJEB9627
Testis	Testis	50	PE	109199938	10919993800	SRA	SRR594401	mouse_a_testes	PMID: 23258891 GEO: GSM1020648
Testis	Testis	80	PE	116525147	18644023520	SRA	SRR594409	mouse_b_testes	PMID: 23258891 GEO: GSM1020656
Ovary	Ovary	76	PE	16193075	2461347400	SRA	SRR453077	CSHL_RnaSeq_Ovary_adult-8wks	ENCODE project, GEO: GSM900183
Ovary	Ovary	76	PE	11964530	1818608560	SRA	SRR453078	CSHL_RnaSeq_Ovary_adult-8wks	ENCODE project, GEO: GSM900183
Ovary	Ovary	76	PE	5093422	774200144	SRA	SRR453079	CSHL_RnaSeq_Ovary_adult-8wks	ENCODE project, GEO: GSM900183
Ovary	Ovary	76	PE	11144283	1693931016	SRA	SRR453080	CSHL_RnaSeq_Ovary_adult-8wks	ENCODE project, GEO: GSM900183
Ovary	Ovary	76	PE	11103625	1687751000	SRA	SRR453081	CSHL_RnaSeq_Ovary_adult-8wks	ENCODE project, GEO: GSM900183
Ovary	Ovary	76	PE	10339874	1571660848	SRA	SRR453082	CSHL_RnaSeq_Ovary_adult-8wks	ENCODE project, GEO: GSM900183
Ovary	Ovary	76	PE	10721464	1629662528	SRA	SRR453083	CSHL_RnaSeq_Ovary_adult-8wks	ENCODE project, GEO: GSM900183
Ovary	Ovary	76	PE	7576027	1151556104	SRA	SRR453084	CSHL_RnaSeq_Ovary_adult-8wks	ENCODE project, GEO: GSM900183
Ovary	Ovary	76	PE	7576027	1151556104	SRA	SRR453085	CSHL_RnaSeq_Ovary_adult-8wks	ENCODE project, GEO: GSM900183
Ovary	Ovary	76	PE	10974570	1668134640	SRA	SRR453086	CSHL_RnaSeq_Ovary_adult-8wks	ENCODE project, GEO: GSM900183
Skin	Skin	101	SE	27619792	2789598992	SRA	ERR1589240	Skin from Mouse tails, ERS1294925	PRJEB15150
Skin	Skin	101	SE	35905289	3626434189	SRA	ERR1589239	Skin from Mouse tails, ERS1294924	PRJEB15150
Skin	Skin	101	SE	23082014	2331283414	SRA	ERR1589238	Skin from Mouse tails, ERS1294923	PRJEB15150
Skin	Skin	101	SE	24581301	2482711401	SRA	ERR1589237	Skin from Mouse tails, ERS1294922	PRJEB15150
Skin	Skin	101	SE	26717260	2698443260	SRA	ERR1589236	Skin from Mouse tails, ERS1294921	PRJEB15150
Skin	Skin	100	PE	55801575	11160315000	SRA	SRR2927740	skin, male, 8 week, strain C57BL/6	GEO: GSM1931647
Intestine	Intestine	76	PE	36981419	5621175688	SRA	SRR453122	CSHL_RnaSeq_LgIntestine_adult-8wks. Long intestine	ENCODE project, GEO: GSM900189
Intestine	Intestine	76	PE	35017114	5322601328	SRA	SRR453123	CSHL_RnaSeq_LgIntestine_adult-8wks. Long intestine	ENCODE project, GEO: GSM900189
Intestine	Intestine	76	PE	39076854	5939681808	SRA	SRR453124	CSHL_RnaSeq_LgIntestine_adult-8wks. Long intestine	ENCODE project, GEO: GSM900189
Intestine	Intestine	76	PE	37540760	5706195520	SRA	SRR453125	CSHL_RnaSeq_LgIntestine_adult-8wks. Long intestine	ENCODE project, GEO: GSM900189
Intestine	Intestine	76	PE	26175550	3978683600	SRA	SRR453109	CSHL_RnaSeq_Duodenum_adult-8wks	ENCODE project, GEO: GSM900187
Intestine	Intestine	76	PE	27587328	4193273856	SRA	SRR453110	CSHL_RnaSeq_Duodenum_adult-8wks	ENCODE project, GEO: GSM900187
Intestine	Intestine	76	PE	23122310	3514591120	SRA	SRR453111	CSHL_RnaSeq_Duodenum_adult-8wks	ENCODE project, GEO: GSM900187
Intestine	Intestine	76	PE	15183301	2307861752	SRA	SRR453112	CSHL_RnaSeq_Duodenum_adult-8wks	ENCODE project, GEO: GSM900187
Intestine	Intestine	76	PE	23888198	3631006096	SRA	SRR453113	CSHL_RnaSeq_Duodenum_adult-8wks	ENCODE project, GEO: GSM900187
Intestine	Intestine	76	PE	17258686	2623320272	SRA	SRR453114	CSHL_RnaSeq_Duodenum_adult-8wks	ENCODE project, GEO: GSM900187
Intestine	Intestine	76	PE	22692382	3449242064	SRA	SRR453115	CSHL_RnaSeq_Duodenum_adult-8wks	ENCODE project, GEO: GSM900187
Intestine	Intestine	76	PE	19631252	2983950304	SRA	SRR453099	CSHL_RnaSeq_SmIntestine_adult-8wks. Small intestine	ENCODE project, GEO: GSM900186
Intestine	Intestine	76	PE	17959351	2729821352	SRA	SRR453100	CSHL_RnaSeq_SmIntestine_adult-8wks. Small intestine	ENCODE project, GEO: GSM900186
Intestine	Intestine	76	PE	6919337	1051739224	SRA	SRR453101	CSHL_RnaSeq_SmIntestine_adult-8wks. Small intestine	ENCODE project, GEO: GSM900186
Intestine	Intestine	76	PE	12967048	1970991296	SRA	SRR453102	CSHL_RnaSeq_SmIntestine_adult-8wks. Small intestine	ENCODE project, GEO: GSM900186
Intestine	Intestine	76	PE	12809643	1947065736	SRA	SRR453103	CSHL_RnaSeq_SmIntestine_adult-8wks. Small intestine	ENCODE project, GEO: GSM900186
Intestine	Intestine	76	PE	18211911	2768210472	SRA	SRR453104	CSHL_RnaSeq_SmIntestine_adult-8wks. Small intestine	ENCODE project, GEO: GSM900186
Intestine	Intestine	76	PE	16967223	2579017896	SRA	SRR453105	CSHL_RnaSeq_SmIntestine_adult-8wks. Small intestine	ENCODE project, GEO: GSM900186
Intestine	Intestine	76	PE	5741962	872778224	SRA	SRR453106	CSHL_RnaSeq_SmIntestine_adult-8wks. Small intestine	ENCODE project, GEO: GSM900186
Intestine	Intestine	76	PE	13074061	1987257272	SRA	SRR453107	CSHL_RnaSeq_SmIntestine_adult-8wks. Small intestine	ENCODE project, GEO: GSM900186
Intestine	Intestine	76	PE	13775140	2093821280	SRA	SRR453108	CSHL_RnaSeq_SmIntestine_adult-8wks. Small intestine	ENCODE project, GEO: GSM900186
Liver	Liver	50	PE	116292478	11629247800	SRA	SRR594397	mouse_a_liver	PMID: 23258891 GEO: GSM1020644
Liver	Liver	80	PE	134045721	21447315360	SRA	SRR594405	mouse_b_liver	PMID: 23258891 GEO: GSM1020652
Muscle	Muscle	50	PE	113111277	11311127700	SRA	SRR594399	mouse_a_skm	PMID: 23258891 GEO: GSM1020646
Muscle	Muscle	80	PE	117171737	18747477920	SRA	SRR594407	mouse_b_skm	PMID: 23258891 GEO: GSM1020654
Brain	Brain	50	PE	87264604	8726460400	SRA	SRR594393	mouse_a_brain	PMID: 23258891, GEO: GSM1020640
Brain	Brain	80	PE	118824353	19011896480	SRA	SRR594402	mouse_b_brain	PMID: 23258891, GEO: GSM1020649
Oocyte	Oocyte	85	SE	35407434	3009631890	PMID: 22722858, GEO: GSM838743	SRR385625	Oocyte litter 1	Compiled in Irimia et al, Cell 2014
Oocyte	Oocyte	85	SE	33791380	2872267300	PMID: 22722858, GEO: GSM838744	SRR385626	Oocyte litter 2	Compiled in Irimia et al, Cell 2014
Oocyte	Oocyte	85	SE	31324557	2662587345	PMID: 22722858, GEO: GSM838745	SRR385627	Oocyte litter 3	Compiled in Irimia et al, Cell 2014
Oocyte	Oocyte	50	SE	75868690	3793434500	PMID: 21731673, GEO: GSM552323	SRR057540	wild type mouse oocyte #1_WT_A7	Compiled in Irimia et al, Cell 2014
Oocyte	Oocyte	50	SE	20998366	1049918300	PMID: 21731673, GEO: GSM552324	SRR057541	wild type mouse oocyte #2_WT_10	Compiled in Irimia et al, Cell 2014
Embr_2C	Embryo 2 cells	100	PE	45315966	9063193200	PMID: 22722858, GEO: GSM838740	SRR385622	2C litter 1	Compiled in Irimia et al, Cell 2014
Embr_2C	Embryo 2 cells	100	PE	42758512	8551702400	PMID: 22722858, GEO: GSM838741	SRR385623	2C litter 2	Compiled in Irimia et al, Cell 2014
Embr_2C	Embryo 2 cells	100	PE	52173941	10434788200	PMID: 22722858, GEO: GSM838742	SRR385624	2C litter 3	Compiled in Irimia et al, Cell 2014
Embr_2C	Embryo 2 cells	50	SE	34923331	1746166550	PMID: 21731673, GEO: GSM552327	SRR057544	mouse blastomere in 2-cell embyro #1_2cell_A11	Compiled in Irimia et al, Cell 2014
Embr_2C	Embryo 2 cells	50	SE	37753849	1887692450	PMID: 21731673, GEO: GSM552328	SRR057545	mouse blastomere in 2-cell embyro #1_2cell_A12	Compiled in Irimia et al, Cell 2014
Embr_2C	Embryo 2 cells	50	SE	29878731	1493936550	PMID: 21731673, GEO: GSM552329	SRR057546	mouse blastomere in 2-cell embyro #2_2cell_B5	Compiled in Irimia et al, Cell 2014
Embr_2C	Embryo 2 cells	50	SE	36963269	1848163450	PMID: 21731673, GEO: GSM552330	SRR057547	mouse blastomere in 2-cell embyro #2_2cell_B6	Compiled in Irimia et al, Cell 2014
Embr_2C	Embryo 2 cells	50	SE	21483735	1074186750	PMID: 21731673, GEO: GSM552331	SRR057548	mouse blastomere in 2-cell embyro #3_2cell_B7	Compiled in Irimia et al, Cell 2014
Embr_2C	Embryo 2 cells	50	SE	40875824	2043791200	PMID: 21731673, GEO: GSM552332	SRR057549	mouse blastomere in 2-cell embyro #3_2cell_B8	Compiled in Irimia et al, Cell 2014
Embr_2C	Embryo 2 cells	50	SE	28477181	1423859050	PMID: 21731673, GEO: GSM552333	SRR057550	mouse blastomere in 2-cell embyro #4_2cell_B9	Compiled in Irimia et al, Cell 2014
Embr_2C	Embryo 2 cells	50	SE	33898914	1694945700	PMID: 21731673, GEO: GSM552334	SRR057551	mouse blastomere in 2-cell embyro #4_2cell_B10	Compiled in Irimia et al, Cell 2014
Embr_4C	Embryo 4 cells	50	SE	23172172	1158608600	PMID: 21731673, GEO: GSM552335	SRR057552	mouse blastomere in 4-cell embyro #1_4_cell_B1	Compiled in Irimia et al, Cell 2014
Embr_4C	Embryo 4 cells	50	SE	36812744	1840637200	PMID: 21731673, GEO: GSM552336	SRR057553	mouse blastomere in 4-cell embyro #1_4_cell_B2	Compiled in Irimia et al, Cell 2014
Embr_4C	Embryo 4 cells	50	SE	14297348	714867400	PMID: 21731673, GEO: GSM552337	SRR057554	mouse blastomere in 4-cell embyro #2_4_cell_B5	Compiled in Irimia et al, Cell 2014
Embr_4C	Embryo 4 cells	50	SE	34855839	1742791950	PMID: 21731673, GEO: GSM552338	SRR057555	mouse blastomere in 4-cell embyro #2_4_cell_B6	Compiled in Irimia et al, Cell 2014
Embr_4C	Embryo 4 cells	50	SE	15788051	789402550	PMID: 21731673, GEO: GSM552339	SRR057556	mouse blastomere in 4-cell embyro #3_4_cell_B9	Compiled in Irimia et al, Cell 2014
Embr_4C	Embryo 4 cells	50	SE	37628368	1881418400	PMID: 21731673, GEO: GSM552340	SRR057557	mouse blastomere in 4-cell embyro #3_4_cell_B10	Compiled in Irimia et al, Cell 2014
Embr_8C	Embryo 8 cells	50	SE	33537628	1676881400	PMID: 21731673, GEO: GSM552341	SRR057558	mouse blastomere in 8-cell embyro #1_8_cell_A1	Compiled in Irimia et al, Cell 2014
Embr_8C	Embryo 8 cells	50	SE	23413833	1170691650	PMID: 21731673, GEO: GSM552342	SRR057559	mouse blastomere in 8-cell embyro #1_8_cell_A4	Compiled in Irimia et al, Cell 2014
Embr_8C	Embryo 8 cells	50	SE	36312426	1815621300	PMID: 21731673, GEO: GSM552343	SRR057560	mouse blastomere in 8-cell embyro #2_8_cell_A5	Compiled in Irimia et al, Cell 2014
Embr_8C	Embryo 8 cells	50	SE	33493073	1674653650	PMID: 21731673, GEO: GSM552344	SRR057561	mouse blastomere in 8-cell embyro #2_8_cell_A6	Compiled in Irimia et al, Cell 2014
Embr_8C	Embryo 8 cells	50	SE	31334157	1566707850	PMID: 21731673, GEO: GSM552345	SRR057562	mouse blastomere in 8-cell embyro #3_8_cell_A9	Compiled in Irimia et al, Cell 2014
Embr_8C	Embryo 8 cells	50	SE	29561223	1478061150	PMID: 21731673, GEO: GSM552346	SRR057563	mouse blastomere in 8-cell embyro #3_8_cell_A15	Compiled in Irimia et al, Cell 2014
ESC_CGR8	Embryonic stem cells	101	PE	234225906	47313633012	PMID: 23739326, GEO: GSM1105747	SRR797058	CGR8 embryonic stem cell line	Compiled in Irimia et al, Cell 2014
ESC_D3	Embryonic stem cells	76	PE	30192850	4589313200	PMID: 21884934, GEO: GSM774968	SRR331051	Embryonic stem cells, TAF3 control, rep 1	Compiled in Irimia et al, Cell 2014
ESC_D3	Embryonic stem cells	76	PE	32153052	4887263904	PMID: 21884934, GEO: GSM774968	SRR331053	Embryonic stem cells, TAF3 control, rep 2	Compiled in Irimia et al, Cell 2014
ESC_E14	Embryonic stem cells	76	SE	27137688	2062464288	PMID: 21514197, GEO: GSM706680	SRR185887	mES_RNA_Seq_control1	Compiled in Irimia et al, Cell 2014
ESC_E14	Embryonic stem cells	50	SE	83891817	4194590850	PMID: 22056041 GEO: GSM765288	SRR315594	ES cell 36 hours in low-adhesion dishes w/o LIF 60 s CYH (100 ug/ml) mrna_mesc_nolif	Compiled in Irimia et al, Cell 2014
ESC_E14	Embryonic stem cells	100	SE	42201326	4220132600	PMID: 22682255 GEO: GSM881355	SRR414942	E14_d0_RNA-seq	Compiled in Irimia et al, Cell 2014
ESC_E14	Embryonic stem cells	100	SE	27771151	2777115100	PMID: 22682255 GEO: GSM881355	SRR414943	E14_d0_RNA-seq	Compiled in Irimia et al, Cell 2014
ESC_E14	Embryonic stem cells	101	PE	118849271	24007552742	GEO: GSM973235	SRR530639	Stanford_RnaSeq_ES-E14	Compiled in Irimia et al, Cell 2014
ESC_E14	Embryonic stem cells	101	PE	164745054	33278500908	GEO: GSM973235	SRR530640	Stanford_RnaSeq_ES-E14	Compiled in Irimia et al, Cell 2014
ESC_J1	Embryonic stem cells	76+7	PE+	43040267	#VALUE!	PMID: 21624812, GEO: GSM727427	SRR599648	J1_WT_mRNA-seq	Compiled in Irimia et al, Cell 2014
ESC_OS25_TT2	Embryonic stem cells	75	SE	27185780	2038933500	PMID: 22305566, GEO: GSM850476	SRR391028	OS25 cells mRNA-Seq	Compiled in Irimia et al, Cell 2014
ESC_OS25_TT2	Embryonic stem cells	75	SE	26880152	2016011400	PMID: 22305566, GEO: GSM850476	SRR391029	OS25 cells mRNA-Seq	Compiled in Irimia et al, Cell 2014
ESC_OS25_TT2	Embryonic stem cells	75	SE	26685714	2001428550	PMID: 22305566, GEO: GSM850476	SRR391030	OS25 cells mRNA-Seq	Compiled in Irimia et al, Cell 2014
ESC_OS25_TT2	Embryonic stem cells	75	SE	26418877	1981415775	PMID: 22305566, GEO: GSM850476	SRR391031	OS25 cells mRNA-Seq	Compiled in Irimia et al, Cell 2014
ESC_OS25_TT2	Embryonic stem cells	51	PE	15517740	1582809480	PMID: 21624812 GEO: GSM727423	SRR210855	TT2_WT_mRNA-seq	Compiled in Irimia et al, Cell 2014
ESC_OS25_TT2	Embryonic stem cells	101	PE	24212677	4890960754	PMID: 22722858, GEO: GSM905088	SRR449479	WT	Compiled in Irimia et al, Cell 2014
ESC_v65	Embryonic stem cells	76	PE	19147701	2910450552	PMID: 20436462, GEO: GSM521650	SRR039999	ESC_RNASeq	Compiled in Irimia et al, Cell 2014
ESC_v65	Embryonic stem cells	76	PE	19756540	3002994080	PMID: 20436462, GEO: GSM521650	SRR040000	ESC_RNASeq	Compiled in Irimia et al, Cell 2014
ESC_v65	Embryonic stem cells	76	PE	19161154	2912495408	PMID: 20436462, GEO: GSM521650	SRR040001	ESC_RNASeq	Compiled in Irimia et al, Cell 2014
iPS_a	iPSC	101	PE	19262401	3891005002	PMID: 23217423, GEO: GSM1032506	SRR611665	SC1-iPS	Compiled in Irimia et al, Cell 2014
iPS_a	iPSC	101	PE	32081467	6480456334	PMID: 23217423, GEO: GSM1032524	SRR611683	SC4-iPS	Compiled in Irimia et al, Cell 2014
iPS_b	iPSC	101	PE	47314841	9557597882	PMID: 23217423, GEO: GSM1032518	SRR611677	SC3-iPS	Compiled in Irimia et al, Cell 2014
PGC_E13_5	Primordial Germ Cells	101	SE	9310299	940340199	PMID: 23151479, 23399596, GEO: GSM1027242	SRR609722	WT rep1	Compiled in Irimia et al, Cell 2014
PGC_E13_5	Primordial Germ Cells	101	SE	9588351	968423451	PMID: 23151479, 23399596, GEO: GSM1027242	SRR609723	WT rep1	Compiled in Irimia et al, Cell 2014
PGC_E13_5	Primordial Germ Cells	101	SE	8255278	833783078	PMID: 23151479, 23399596, GEO: GSM1027242	SRR609724	WT rep1	Compiled in Irimia et al, Cell 2014
PGC_E13_5	Primordial Germ Cells	101	SE	6250000	631250000	PMID: 23151479, 23399596, GEO: GSM1027243	SRR609725	WT rep2	Compiled in Irimia et al, Cell 2014
PGC_E13_5	Primordial Germ Cells	101	SE	16078520	1623930520	PMID: 23151479, 23399596, GEO: GSM1027243	SRR609726	WT rep2	Compiled in Irimia et al, Cell 2014
PGC_E13_5	Primordial Germ Cells	101	SE	13916803	1405597103	PMID: 23151479, 23399596, GEO: GSM1027243	SRR609727	WT rep2	Compiled in Irimia et al, Cell 2014
PGC_E13_5	Primordial Germ Cells	101	SE	17157528	1732910328	PMID: 23151479, 23399596, GEO: GSM1027244	SRR609728	WT rep3	Compiled in Irimia et al, Cell 2014
PGC_E13_5	Primordial Germ Cells	101	SE	17659275	1783586775	PMID: 23151479, 23399596, GEO: GSM1027244	SRR609729	WT rep3	Compiled in Irimia et al, Cell 2014
PGC_E13_5	Primordial Germ Cells	101	SE	15384327	1553817027	PMID: 23151479, 23399596, GEO: GSM1027244	SRR609730	WT rep3	Compiled in Irimia et al, Cell 2014
PGC_E13_5	Primordial Germ Cells	101	SE	11266408	1137907208	PMID: 23151479, 23399596, GEO: GSM1064457	SRR649335	E13.5_m_1	Compiled in Irimia et al, Cell 2014
PGC_E13_5	Primordial Germ Cells	101	SE	11609403	1172549703	PMID: 23151479, 23399596, GEO: GSM1064457	SRR649336	E13.5_m_1	Compiled in Irimia et al, Cell 2014
PGC_E13_5	Primordial Germ Cells	101	SE	10127168	1022843968	PMID: 23151479, 23399596, GEO: GSM1064457	SRR649337	E13.5_m_1	Compiled in Irimia et al, Cell 2014
PGC_E13_5	Primordial Germ Cells	101	SE	16863897	1703253597	PMID: 23151479, 23399596, GEO: GSM1064458	SRR649338	E13.5_m_2	Compiled in Irimia et al, Cell 2014
PGC_E13_5	Primordial Germ Cells	101	SE	17361174	1753478574	PMID: 23151479, 23399596, GEO: GSM1064458	SRR649339	E13.5_m_2	Compiled in Irimia et al, Cell 2014
PGC_E13_5	Primordial Germ Cells	101	SE	15237291	1538966391	PMID: 23151479, 23399596, GEO: GSM1064458	SRR649340	E13.5_m_2	Compiled in Irimia et al, Cell 2014
PGC_E13_5	Primordial Germ Cells	101	SE	12588998	1271488798	PMID: 23151479, 23399596, GEO: GSM1064459	SRR649341	E13.5_m_3	Compiled in Irimia et al, Cell 2014
PGC_E13_5	Primordial Germ Cells	101	SE	12967532	1309720732	PMID: 23151479, 23399596, GEO: GSM1064459	SRR649342	E13.5_m_3	Compiled in Irimia et al, Cell 2014
PGC_E13_5	Primordial Germ Cells	101	SE	11353650	1146718650	PMID: 23151479, 23399596, GEO: GSM1064459	SRR649343	E13.5_m_3	Compiled in Irimia et al, Cell 2014
PGC_E9_5_11_5	Primordial Germ Cells	101	SE	10659160	1076575160	PMID: 23151479, 23399596, GEO: GSM1064148	SRR648686	E9.5_1 2	Compiled in Irimia et al, Cell 2014
PGC_E9_5_11_5	Primordial Germ Cells	101	SE	11000360	1111036360	PMID: 23151479, 23399596, GEO: GSM1064148	SRR648687	E9.5_1 2	Compiled in Irimia et al, Cell 2014
PGC_E9_5_11_5	Primordial Germ Cells	101	SE	9535853	963121153	PMID: 23151479, 23399596, GEO: GSM1064148	SRR648688	E9.5_1 2	Compiled in Irimia et al, Cell 2014
PGC_E9_5_11_5	Primordial Germ Cells	101	SE	12978554	1310833954	PMID: 23151479, 23399596, GEO: GSM1064149	SRR648689	E9.5_2	Compiled in Irimia et al, Cell 2014
PGC_E9_5_11_5	Primordial Germ Cells	101	SE	13363443	1349707743	PMID: 23151479, 23399596, GEO: GSM1064149	SRR648690	E9.5_2	Compiled in Irimia et al, Cell 2014
PGC_E9_5_11_5	Primordial Germ Cells	101	SE	11561435	1167704935	PMID: 23151479, 23399596, GEO: GSM1064149	SRR648691	E9.5_2	Compiled in Irimia et al, Cell 2014
PGC_E9_5_11_5	Primordial Germ Cells	101	SE	11284521	1139736621	PMID: 23151479, 23399596, GEO: GSM1064150	SRR648692	E11.5_1	Compiled in Irimia et al, Cell 2014
PGC_E9_5_11_5	Primordial Germ Cells	101	SE	11571073	1168678373	PMID: 23151479, 23399596, GEO: GSM1064150	SRR648693	E11.5_1	Compiled in Irimia et al, Cell 2014
PGC_E9_5_11_5	Primordial Germ Cells	101	SE	10043334	1014376734	PMID: 23151479, 23399596, GEO: GSM1064150	SRR648694	E11.5_1	Compiled in Irimia et al, Cell 2014
PGC_E9_5_11_5	Primordial Germ Cells	101	SE	14217677	1435985377	PMID: 23151479, 23399596, GEO: GSM1064151	SRR648695	E11.5_2	Compiled in Irimia et al, Cell 2014
PGC_E9_5_11_5	Primordial Germ Cells	101	SE	14657420	1480399420	PMID: 23151479, 23399596, GEO: GSM1064151	SRR648696	E11.5_2	Compiled in Irimia et al, Cell 2014
PGC_E9_5_11_5	Primordial Germ Cells	101	SE	12819417	1294761117	PMID: 23151479, 23399596, GEO: GSM1064151	SRR648697	E11.5_2	Compiled in Irimia et al, Cell 2014
Testis_b	Testis	76	SE	19973708	1518001808	PMID: 22012392 GEO: GSM752629	SRR306775	mmu ts M 1	Compiled in Irimia et al, Cell 2014
Testis_b	Testis	76	SE	29762970	2261985720	PMID: 22012392 GEO: GSM752630	SRR306776	mmu ts M 2	Compiled in Irimia et al, Cell 2014
Testis_b	Testis	76	PE	37696007	5729793064	GEO: GSM900193	SRR453140	CSHL_RnaSeq_Testis_adult-8wks	Compiled in Irimia et al, Cell 2014
Testis_b	Testis	76	PE	35861103	5450887656	GEO: GSM900193	SRR453141	CSHL_RnaSeq_Testis_adult-8wks	Compiled in Irimia et al, Cell 2014
Testis_b	Testis	76	PE	41120376	6250297152	GEO: GSM900193	SRR453142	CSHL_RnaSeq_Testis_adult-8wks	Compiled in Irimia et al, Cell 2014
Testis_b	Testis	76	PE	36086152	5485095104	GEO: GSM900193	SRR453143	CSHL_RnaSeq_Testis_adult-8wks	Compiled in Irimia et al, Cell 2014
Testis_a	Testis	50	PE	109,199,938	10919993800	PMID: 23258891 GEO: GSM1020648	SRR594401	mouse_a_testes	Compiled in Irimia et al, Cell 2014
Testis_a	Testis	80	PE	116,525,147	18644023520	PMID: 23258891 GEO: GSM1020656	SRR594409	mouse_b_testes	Compiled in Irimia et al, Cell 2014
Embr_Limb_E14_5	Embryonic Limb	101	PE	170903264	34522459328	GEO: GSM1000568	SRR567490	CSHL_RnaSeq_Limb_E14.5	Compiled in Irimia et al, Cell 2014
Embr_Liver_E14_5	Embryonic Liver	101	PE	156381988	31589161576	GEO: GSM1000571	SRR567496	CSHL_RnaSeq_Liver_E14.5	Compiled in Irimia et al, Cell 2014
NPC_a	Neural Progenitors	76	PE	31866618	4843725936	PMID: 20436462, GEO: GSM521652	SRR040004	NPC_RNASeq	Compiled in Irimia et al, Cell 2014
NPC_a	Neural Progenitors	76	PE	28161376	4280529152	PMID: 20436462, GEO: GSM521652	SRR040005	NPC_RNASeq	Compiled in Irimia et al, Cell 2014
NPC_b	Neural Progenitors	35	SE	29082189	1017876615	PRJDA51427	DRR000589	NSCs_RNA-Seq 0001, Pre-Tp #1	Compiled in Irimia et al, Cell 2014
NPC_b	Neural Progenitors	35	SE	23833211	834162385	PRJDA51427	DRR000593	NSCs_RNA-Seq 0005, Pre-Tp #1	Compiled in Irimia et al, Cell 2014
NPC_b	Neural Progenitors	38	SE	11204936	425787568	PRJDA51427	DRR001179	NSCs_RNA-Seq 0009, Pre-Tp #3	Compiled in Irimia et al, Cell 2014
Ventricular_Zone	Neural Progenitors	74	SE	25406840	1880106160	PMID: 21873192, GEO: GSM763480	SRR314802	VZ-1-1	Compiled in Irimia et al, Cell 2014
Ventricular_Zone	Neural Progenitors	74	SE	24553842	1816984308	PMID: 21873192, GEO: GSM763481	SRR314803	VZ-1-2	Compiled in Irimia et al, Cell 2014
Ventricular_Zone	Neural Progenitors	74	SE	28480020	2107521480	PMID: 21873192, GEO: GSM763486	SRR314808	VZ-2-1	Compiled in Irimia et al, Cell 2014
Ventricular_Zone	Neural Progenitors	74	SE	27308456	2020825744	PMID: 21873192, GEO: GSM763487	SRR314809	VZ-2-2	Compiled in Irimia et al, Cell 2014
Embr_Brain_E11_5	Embryonic brain	101	PE	204144434	41237175668	GEO: GSM1000573	SRR567500	CSHL_RnaSeq_CNS_E11.5	Compiled in Irimia et al, Cell 2014
Embr_Brain_E14_5	Embryonic brain	101	PE	221581975	44759558950	GEO: GSM1000569	SRR567493	CSHL_RnaSeq_CNS_E14	Compiled in Irimia et al, Cell 2014
Embr_Cortex_E17_5	Embryonic brain	80	SE	45645335	3651626800	PMID: 23416452, GEO: GSM980532	SRR531311	Embryonic1	Compiled in Irimia et al, Cell 2014
Embr_Cortex_E17_5	Embryonic brain	80	SE	48670742	3893659360	PMID: 23416452, GEO: GSM980533	SRR531312	Embryonic2	Compiled in Irimia et al, Cell 2014
Embr_Cortex_E17_5	Embryonic brain	80	SE	49766117	3981289360	PMID: 23416452, GEO: GSM980534	SRR531313	Embryonic3	Compiled in Irimia et al, Cell 2014
Embr_Cortex_E17_5	Embryonic brain	80	SE	48553967	3884317360	PMID: 23416452, GEO: GSM980535	SRR531314	Embryonic4	Compiled in Irimia et al, Cell 2014
Whole_Brain_a	Brain	72	PE	80356932	11571398208	PMID: 23258890, GEO: GSM1015150	SRR579545	Mouse brain rep1	Compiled in Irimia et al, Cell 2014
Whole_Brain_a	Brain	72	PE	60754549	8748655056	PMID: 23258890, GEO: GSM1015151	SRR579546	Mouse brain rep2	Compiled in Irimia et al, Cell 2014
Whole_Brain_a	Brain	76	SE	25094445	1907177820	PMID: 22012392, GEO: GSM752614	SRR306757	mmu br F 1	Compiled in Irimia et al, Cell 2014
Whole_Brain_a	Brain	76	SE	18882745	1435088620	PMID: 22012392, GEO: GSM752615	SRR306758	mmu br M 1	Compiled in Irimia et al, Cell 2014
Whole_Brain_a	Brain	76	SE	20757817	1577594092	PMID: 22012392, GEO: GSM752615	SRR306759	mmu br M 1	Compiled in Irimia et al, Cell 2014
Whole_Brain_a	Brain	76	SE	17770683	1350571908	PMID: 22012392, GEO: GSM752615	SRR306760	mmu br M 1	Compiled in Irimia et al, Cell 2014
Whole_Brain_a	Brain	76	SE	18759557	1425726332	PMID: 22012392, GEO: GSM752615	SRR306761	mmu br M 1	Compiled in Irimia et al, Cell 2014
Whole_Brain_a	Brain	76	SE	19726026	1499177976	PMID: 22012392, GEO: GSM752616	SRR306762	mmu br M 2	Compiled in Irimia et al, Cell 2014
Whole_Brain_a	Brain	50	SE	13934032	696701600	PMID: 22901804, GEO: GSM981185	SRR533617	brainWT1	Compiled in Irimia et al, Cell 2014
Whole_Brain_a	Brain	50	SE	13981344	699067200	PMID: 22901804, GEO: GSM981186	SRR533618	brainWT2	Compiled in Irimia et al, Cell 2014
Whole_Brain_a	Brain	50	SE	16466452	823322600	PMID: 22901804, GEO: GSM981187	SRR533619	brainWT3	Compiled in Irimia et al, Cell 2014
Whole_Brain_a	Brain	50	SE	12459003	622950150	PMID: 22901804, GEO: GSM981188	SRR533620	brainWT4	Compiled in Irimia et al, Cell 2014
Whole_Brain_a	Brain	50	SE	15259755	762987750	PMID: 22901804, GEO: GSM981189	SRR533621	brainWT5	Compiled in Irimia et al, Cell 2014
Whole_Brain_b	Brain	50	PE	87264604	8726460400	PMID: 23258891, GEO: GSM1020640	SRR594393	mouse_a_brain	Compiled in Irimia et al, Cell 2014
Whole_Brain_b	Brain	80	PE	118824353	19011896480	PMID: 23258891, GEO: GSM1020649	SRR594402	mouse_b_brain	Compiled in Irimia et al, Cell 2014
Cortex	Brain	80	SE	38114212	3049136960	PMID: 23416452, GEO: GSM980536	SRR531315	Adult1	Compiled in Irimia et al, Cell 2014
Cortex	Brain	80	SE	38714208	3097136640	PMID: 23416452, GEO: GSM980537	SRR531316	Adult2	Compiled in Irimia et al, Cell 2014
Cortex	Brain	80	SE	45935261	3674820880	PMID: 23416452, GEO: GSM980538	SRR531317	Adult3	Compiled in Irimia et al, Cell 2014
Frontal_Lobe	Brain	101	PE	185745131	37520516462	GEO: GSM1000562	SRR567478	CSHL_RnaSeq_FrontalLobe_adult-8wks	Compiled in Irimia et al, Cell 2014
Cerebellum	Brain	76	SE	41340785	3141899660	PMID: 22012392, GEO: GSM752617	SRR306763	mmu cb F 1	Compiled in Irimia et al, Cell 2014
Cerebellum	Brain	76	SE	20947739	1592028164	PMID: 22012392, GEO: GSM752618	SRR306764	mmu cb M 1	Compiled in Irimia et al, Cell 2014
Cerebellum	Brain	76	SE	28710250	2181979000	PMID: 22012392, GEO: GSM752619	SRR306765	mmu cb M 2	Compiled in Irimia et al, Cell 2014
Cerebellum	Brain	101	PE	150974801	30496909802	GEO: GSM1000567	SRR567488	CSHL_RnaSeq_Cerebellum_adult-8wks	Compiled in Irimia et al, Cell 2014
Retina_Eye	Retina and Eye	120	PE	26552894	6372694560	PMID: 21775302, GEO: GSM663550	SRR327045	retina_2 months_lane_1	Compiled in Irimia et al, Cell 2014
Retina_Eye	Retina and Eye	120	PE	25595642	6142954080	PMID: 21775302, GEO: GSM663553	SRR327047	retina_2 months_lane_4	Compiled in Irimia et al, Cell 2014
Retina_Eye	Retina and Eye	120	PE	25473434	6113624160	PMID: 21775302, GEO: GSM663551	SRR342457	retina_2 months_lane_2	Compiled in Irimia et al, Cell 2014
Retina_Eye	Retina and Eye	120	PE	26546886	6371252640	PMID: 21775302, GEO: GSM663552	SRR342458	retina_2 months_lane_3	Compiled in Irimia et al, Cell 2014
Retina_Eye	Retina and Eye	54	SE	19882953	1073679462	PMID: 27506984, 22797304, GEO: GSM945628	SRR504764	debarshi_AJ1	Compiled in Irimia et al, Cell 2014
Retina_Eye	Retina and Eye	54	SE	22481582	1214005428	PMID: 27506984, 22797304, GEO: GSM945629	SRR504765	debarshi_AJ2	Compiled in Irimia et al, Cell 2014
Retina_Eye	Retina and Eye	54	SE	21670712	1170218448	PMID: 27506984, 22797304, GEO: GSM945630	SRR504766	debarshi_AJ3	Compiled in Irimia et al, Cell 2014
Retina_Eye	Retina and Eye	79	SE	52287242	4130692118	PMID: 27506984, 22797304, GEO: GSM945631	SRR504767	debarshi_Balb-C-1	Compiled in Irimia et al, Cell 2014
Retina_Eye	Retina and Eye	79	SE	51933681	4102760799	PMID: 27506984, 22797304, GEO: GSM945632	SRR504768	debarshi_Balb-C-2	Compiled in Irimia et al, Cell 2014
Retina_Eye	Retina and Eye	79	SE	37553705	2966742695	PMID: 27506984, 22797304, GEO: GSM945633	SRR504769	debarshi_Balb-C-3	Compiled in Irimia et al, Cell 2014
Retina_Eye	Retina and Eye	76	SE	31725804	2411161104	PMID: 27506984, 22797304, GEO: GSM945634	SRR504770	debarshi_B61	Compiled in Irimia et al, Cell 2014
Retina_Eye	Retina and Eye	54	SE	16751165	904562910	PMID: 27506984, 22797304, GEO: GSM945635	SRR504771	debarshi_B62	Compiled in Irimia et al, Cell 2014
Retina_Eye	Retina and Eye	54	SE	17706628	956157912	PMID: 27506984, 22797304, GEO: GSM945636	SRR504772	debarshi_B63	Compiled in Irimia et al, Cell 2014
Neurons_a	Neurons	52	SE	19791890	1029178280	PMID: 22272348, GEO: GSM824791	SRR359852	DRG1	Compiled in Irimia et al, Cell 2014
Neurons_a	Neurons	52	SE	20177648	1049237696	PMID: 22272348, GEO: GSM824791	SRR359853	DRG1	Compiled in Irimia et al, Cell 2014
Neurons_a	Neurons	52	SE	17678640	919289280	PMID: 22272348, GEO: GSM824792	SRR359854	DRG2	Compiled in Irimia et al, Cell 2014
Neurons_a	Neurons	52	SE	18536960	963921920	PMID: 22272348, GEO: GSM824792	SRR359855	DRG2	Compiled in Irimia et al, Cell 2014
Neurons_a	Neurons	52	SE	18648591	969726732	PMID: 22272348, GEO: GSM824793	SRR359856	DRG3	Compiled in Irimia et al, Cell 2014
Neurons_a	Neurons	52	SE	19332386	1005284072	PMID: 22272348, GEO: GSM824793	SRR359857	DRG3	Compiled in Irimia et al, Cell 2014
Neurons_a	Neurons	52	SE	19852267	1032317884	PMID: 22272348, GEO: GSM824794	SRR359858	CGN1	Compiled in Irimia et al, Cell 2014
Neurons_a	Neurons	52	SE	21505676	1118295152	PMID: 22272348, GEO: GSM824794	SRR359859	CGN1	Compiled in Irimia et al, Cell 2014
Neurons_a	Neurons	52	SE	22375948	1163549296	PMID: 22272348, GEO: GSM824795	SRR359860	CGN2	Compiled in Irimia et al, Cell 2014
Neurons_a	Neurons	52	SE	22376135	1163559020	PMID: 22272348, GEO: GSM824795	SRR359861	CGN2	Compiled in Irimia et al, Cell 2014
Myoblast_0h_a	Myoblast 0h	76	PE	22205089	3375173528	PMID: 20436464, GEO: GSM521256	SRR037945	-24 hours	Compiled in Irimia et al, Cell 2014
Myoblast_0h_a	Myoblast 0h	76	PE	19979450	3036876400	PMID: 20436464, GEO: GSM521256	SRR037946	-24 hours	Compiled in Irimia et al, Cell 2014
Myoblast_0h_b	Myoblast 0h	36	PE	34984510	2518884720	PMID: 22901804 GEO: GSM981210	SRR533644	C2C12-control	Compiled in Irimia et al, Cell 2014
Myoblast_60h	Myoblast 60h	76	PE	24336126	3699091152	PMID: 20436464 GEO: GSM521257	SRR037947	60 hours	Compiled in Irimia et al, Cell 2014
Myoblast_60h	Myoblast 60h	76	PE	22868507	3476013064	PMID: 20436464 GEO: GSM521257	SRR037948	60 hours	Compiled in Irimia et al, Cell 2014
Myoblast_60h	Myoblast 60h	76	PE	22987398	3494084496	PMID: 20436464 GEO: GSM521257	SRR037949	60 hours	Compiled in Irimia et al, Cell 2014
Myoblast_120h	Myoblast 120h	76	PE	19115416	2905543232	PMID: 20436464 GEO: GSM521258	SRR037950	120 hours	Compiled in Irimia et al, Cell 2014
Myoblast_120h	Myoblast 120h	76	PE	21953690	3336960880	PMID: 20436464 GEO: GSM521258	SRR037951	120 hours	Compiled in Irimia et al, Cell 2014
Myoblast_168h	Myoblast 168h	76	PE	18567994	2822335088	PMID: 20436464 GEO: GSM521259	SRR037952	168 hours	Compiled in Irimia et al, Cell 2014
Myoblast_168h	Myoblast 168h	76	PE	20159779	3064286408	PMID: 20436464 GEO: GSM521259	SRR037953	168 hours	Compiled in Irimia et al, Cell 2014
Myoblast_168h	Myoblast 168h	76	PE	23060060	3505129120	PMID: 20436464 GEO: GSM521259	SRR037954	168 hours	Compiled in Irimia et al, Cell 2014
Muscle_a	Muscle	75	PE	79026285	11853942750	PMID: 23258890 GEO: GSM1015155	SRR579550	Mouse skeletal muscle	Compiled in Irimia et al, Cell 2014
Muscle_a	Muscle	50	PE	10982672	1098267200	PMID: 22901804 GEO: GSM981205	SRR533639	muscleWT1	Compiled in Irimia et al, Cell 2014
Muscle_a	Muscle	50	PE	10753425	1075342500	PMID: 22901804 GEO: GSM981206	SRR533640	muscleWT2	Compiled in Irimia et al, Cell 2014
Muscle_a	Muscle	50	PE	9635391	963539100	PMID: 22901804 GEO: GSM981207	SRR533641	muscleWT3	Compiled in Irimia et al, Cell 2014
Muscle_a	Muscle	50	PE	10314063	1031406300	PMID: 22901804 GEO: GSM981208	SRR533642	muscleWT4	Compiled in Irimia et al, Cell 2014
Muscle_a	Muscle	50	PE	10121091	1012109100	PMID: 22901804 GEO: GSM981209	SRR533643	muscleWT5	Compiled in Irimia et al, Cell 2014
Muscle_b	Muscle	50	PE	113111277	11311127700	PMID: 23258891 GEO: GSM1020646	SRR594399	mouse_a_skm	Compiled in Irimia et al, Cell 2014
Muscle_b	Muscle	80	PE	117171737	18747477920	PMID: 23258891 GEO: GSM1020654	SRR594407	mouse_b_skm	Compiled in Irimia et al, Cell 2014
Heart_a	Heart	76	PE	38701291	5882596232	PMID: 23258890 GEO: GSM1015154	SRR579549	Mouse heart	Compiled in Irimia et al, Cell 2014
Heart_a	Heart	76	SE	44668984	3394842784	PMID: 22012392 GEO: GSM752620	SRR306766	mmu ht F 1	Compiled in Irimia et al, Cell 2014
Heart_a	Heart	76	SE	24493681	1861519756	PMID: 22012392 GEO: GSM752621	SRR306767	mmu ht M 1	Compiled in Irimia et al, Cell 2014
Heart_a	Heart	76	SE	25903961	1968701036	PMID: 22012392 GEO: GSM752622	SRR306768	mmu ht M 2	Compiled in Irimia et al, Cell 2014
Heart_a	Heart	50	SE	13107864	655393200	PMID: 22901804 GEO: GSM981195	SRR533627	heartWT1	Compiled in Irimia et al, Cell 2014
Heart_a	Heart	50	SE	15545243	777262150	PMID: 22901804 GEO: GSM981196	SRR533628	heartWT2	Compiled in Irimia et al, Cell 2014
Heart_a	Heart	50	SE	13955243	697762150	PMID: 22901804 GEO: GSM981196	SRR533629	heartWT2	Compiled in Irimia et al, Cell 2014
Heart_a	Heart	50	SE	15629927	781496350	PMID: 22901804 GEO: GSM981197	SRR533630	heartWT3	Compiled in Irimia et al, Cell 2014
Heart_a	Heart	50	SE	12351921	617596050	PMID: 22901804 GEO: GSM981197	SRR533631	heartWT3	Compiled in Irimia et al, Cell 2014
Heart_a	Heart	50	SE	13563047	678152350	PMID: 22901804 GEO: GSM981198	SRR533632	heartWT4	Compiled in Irimia et al, Cell 2014
Heart_a	Heart	50	SE	9681738	484086900	PMID: 22901804 GEO: GSM981199	SRR533633	heartWT5	Compiled in Irimia et al, Cell 2014
Heart_b	Heart	76	PE	39038956	5933921312	GEO: GSM900199	SRR453172	CSHL_RnaSeq_Heart_adult-8wks	Compiled in Irimia et al, Cell 2014
Heart_b	Heart	76	PE	35570309	5406686968	GEO: GSM900199	SRR453173	CSHL_RnaSeq_Heart_adult-8wks	Compiled in Irimia et al, Cell 2014
Heart_b	Heart	76	PE	41443334	6299386768	GEO: GSM900199	SRR453174	CSHL_RnaSeq_Heart_adult-8wks	Compiled in Irimia et al, Cell 2014
Heart_b	Heart	76	PE	39528591	6008345832	GEO: GSM900199	SRR453175	CSHL_RnaSeq_Heart_adult-8wks	Compiled in Irimia et al, Cell 2014
proB_T_cells	Immune cells	36	SE	27853931	1002741516	PMID: 22669466 GEO: GSM932899	SRR499674	RNA-seq ALP [8485]	Compiled in Irimia et al, Cell 2014
proB_T_cells	Immune cells	36	SE	27502831	990101916	PMID: 22669466 GEO: GSM932900	SRR499675	RNA-seq ALP [8558]	Compiled in Irimia et al, Cell 2014
proB_T_cells	Immune cells	36	SE	27346436	984471696	PMID: 22669466 GEO: GSM932901	SRR499676	RNA-seq BLP [8486]	Compiled in Irimia et al, Cell 2014
proB_T_cells	Immune cells	36	SE	26997561	971912196	PMID: 22669466 GEO: GSM932902	SRR499677	RNA-seq BLP [8559]	Compiled in Irimia et al, Cell 2014
proB_T_cells	Immune cells	36	SE	32179633	1158466788	PMID: 22669466 GEO: GSM932903	SRR499678	RNA-seq pro-B [8817]	Compiled in Irimia et al, Cell 2014
proB_T_cells	Immune cells	36	SE	31316163	1127381868	PMID: 22669466 GEO: GSM932904	SRR499679	RNA-seq pro-B [8818]	Compiled in Irimia et al, Cell 2014
proB_T_cells	Immune cells	36	SE	23369467	841300812	PMID: 22669466 GEO: GSM932905	SRR499680	RNA-seq pro-B [8819]	Compiled in Irimia et al, Cell 2014
proB_T_cells	Immune cells	36	SE	14474026	521064936	PMID: 22669466 GEO: GSM932910	SRR499685	RNA-seq pro-B [8275], 1	Compiled in Irimia et al, Cell 2014
proB_T_cells	Immune cells	36	SE	3828742	137834712	PMID: 22669466 GEO: GSM932911	SRR499686	RNA-seq pro-B [8275], 2	Compiled in Irimia et al, Cell 2014
proB_T_cells	Immune cells	36	SE	21737501	782550036	PMID: 22669466 GEO: GSM932912	SRR499687	RNA-seq pro-B [8275], 3	Compiled in Irimia et al, Cell 2014
proB_T_cells	Immune cells	36	SE	5419803	195112908	PMID: 22669466 GEO: GSM932913	SRR499688	RNA-seq pro-B [8275], 4	Compiled in Irimia et al, Cell 2014
proB_T_cells	Immune cells	36	SE	11350937	408633732	PMID: 22669466 GEO: GSM932914	SRR499689	RNA-seq pro-B [8403]	Compiled in Irimia et al, Cell 2014
proB_T_cells	Immune cells	36	SE	11242984	404747424	PMID: 22669466 GEO: GSM932915	SRR499690	RNA-seq pro-B [8404]	Compiled in Irimia et al, Cell 2014
proB_T_cells	Immune cells	36	SE	26911416	968810976	PMID: 21765417 GEO: GSM727006	SRR210844	TOTAL_DP_RNAseq	Compiled in Irimia et al, Cell 2014
proB_T_cells	Immune cells	36	SE	26940243	969848748	PMID: 21765417 GEO: GSM727006	SRR210845	TOTAL_DP_RNAseq	Compiled in Irimia et al, Cell 2014
proB_T_cells	Immune cells	36	SE	25723261	926037396	PMID: 21765417 GEO: GSM727006	SRR210846	TOTAL_DP_RNAseq	Compiled in Irimia et al, Cell 2014
proB_T_cells	Immune cells	36	SE	26081131	938920716	PMID: 21765417 GEO: GSM727006	SRR210847	TOTAL_DP_RNAseq	Compiled in Irimia et al, Cell 2014
proB_T_cells	Immune cells	36	SE	25845013	930420468	PMID: 21765417 GEO: GSM727006	SRR210848	TOTAL_DP_RNAseq	Compiled in Irimia et al, Cell 2014
proB_T_cells	Immune cells	36	SE	25878569	931628484	PMID: 21765417 GEO: GSM727006	SRR210849	TOTAL_DP_RNAseq	Compiled in Irimia et al, Cell 2014
Trophoblast_SC	Trophoblast stem cells	35	SE	9918787	347157545	PMID: 23178118 GEO: GSM967642	SRR522252	C/B RNA	Compiled in Irimia et al, Cell 2014
Trophoblast_SC	Trophoblast stem cells	35	SE	12337591	431815685	PMID: 23178118 GEO: GSM967642	SRR522253	C/B RNA	Compiled in Irimia et al, Cell 2014
Trophoblast_SC	Trophoblast stem cells	35	SE	13038732	456355620	PMID: 23178118 GEO: GSM967642	SRR522254	C/B RNA	Compiled in Irimia et al, Cell 2014
Trophoblast_SC	Trophoblast stem cells	35	SE	10161724	355660340	PMID: 23178118 GEO: GSM967642	SRR522255	C/B RNA	Compiled in Irimia et al, Cell 2014
Trophoblast_SC	Trophoblast stem cells	35	SE	12378361	433242635	PMID: 23178118 GEO: GSM967642	SRR522256	C/B RNA	Compiled in Irimia et al, Cell 2014
Trophoblast_SC	Trophoblast stem cells	35	SE	11952872	418350520	PMID: 23178118 GEO: GSM967642	SRR522257	C/B RNA	Compiled in Irimia et al, Cell 2014
Trophoblast_SC	Trophoblast stem cells	35	SE	8962030	313671050	PMID: 23178118 GEO: GSM967643	SRR522258	B/C RNA	Compiled in Irimia et al, Cell 2014
Trophoblast_SC	Trophoblast stem cells	35	SE	11388052	398581820	PMID: 23178118 GEO: GSM967643	SRR522259	B/C RNA	Compiled in Irimia et al, Cell 2014
Trophoblast_SC	Trophoblast stem cells	35	SE	11613430	406470050	PMID: 23178118 GEO: GSM967643	SRR522260	B/C RNA	Compiled in Irimia et al, Cell 2014
Trophoblast_SC	Trophoblast stem cells	35	SE	8348772	292207020	PMID: 23178118 GEO: GSM967643	SRR522261	B/C RNA	Compiled in Irimia et al, Cell 2014
Trophoblast_SC	Trophoblast stem cells	35	SE	10191853	356714855	PMID: 23178118 GEO: GSM967643	SRR522262	B/C RNA	Compiled in Irimia et al, Cell 2014
Trophoblast_SC	Trophoblast stem cells	35	SE	10174460	356106100	PMID: 23178118 GEO: GSM967643	SRR522263	B/C RNA	Compiled in Irimia et al, Cell 2014
Placenta_a	Placenta	101	PE	237925260	48060902520	GEO: GSM1000565	SRR567485	CSHL_RnaSeq_Placenta_adult-8wks	Compiled in Irimia et al, Cell 2014
Placenta_b	Placenta	44	SE	5906294	259876936	PMID: 21705755 GEO: GSM736474	SRR243586	Mouse placenta RNAseq AKR/J mother x PWD/PhJ father PA	Compiled in Irimia et al, Cell 2014
Placenta_b	Placenta	44	SE	8126448	357563712	PMID: 21705755 GEO: GSM736474	SRR243587	Mouse placenta RNAseq AKR/J mother x PWD/PhJ father PA	Compiled in Irimia et al, Cell 2014
Placenta_b	Placenta	44	SE	8441937	371445228	PMID: 21705755 GEO: GSM736474	SRR243588	Mouse placenta RNAseq AKR/J mother x PWD/PhJ father PA	Compiled in Irimia et al, Cell 2014
Placenta_b	Placenta	44	SE	8933994	393095736	PMID: 21705755 GEO: GSM736474	SRR243589	Mouse placenta RNAseq AKR/J mother x PWD/PhJ father PA	Compiled in Irimia et al, Cell 2014
Placenta_b	Placenta	44	SE	8355618	367647192	PMID: 21705755 GEO: GSM736474	SRR243590	Mouse placenta RNAseq AKR/J mother x PWD/PhJ father PA	Compiled in Irimia et al, Cell 2014
Placenta_b	Placenta	44	SE	8879954	390717976	PMID: 21705755 GEO: GSM736474	SRR243591	Mouse placenta RNAseq AKR/J mother x PWD/PhJ father PA	Compiled in Irimia et al, Cell 2014
Placenta_b	Placenta	44	SE	8776144	386150336	PMID: 21705755 GEO: GSM736474	SRR243592	Mouse placenta RNAseq AKR/J mother x PWD/PhJ father PA	Compiled in Irimia et al, Cell 2014
Placenta_b	Placenta	36	SE	5913068	212870448	PMID: 21705755 GEO: GSM736474	SRR243593	Mouse placenta RNAseq AKR/J mother x PWD/PhJ father PA	Compiled in Irimia et al, Cell 2014
Placenta_b	Placenta	44	SE	7483929	329292876	PMID: 21705755 GEO: GSM736475	SRR243594	Mouse placenta RNAseq PWD/PhJ mother x AKR/J father AP	Compiled in Irimia et al, Cell 2014
Placenta_b	Placenta	44	SE	8463280	372384320	PMID: 21705755 GEO: GSM736475	SRR243595	Mouse placenta RNAseq PWD/PhJ mother x AKR/J father AP	Compiled in Irimia et al, Cell 2014
Placenta_b	Placenta	44	SE	7730524	340143056	PMID: 21705755 GEO: GSM736475	SRR243596	Mouse placenta RNAseq PWD/PhJ mother x AKR/J father AP	Compiled in Irimia et al, Cell 2014
Placenta_b	Placenta	44	SE	7683952	338093888	PMID: 21705755 GEO: GSM736475	SRR243597	Mouse placenta RNAseq PWD/PhJ mother x AKR/J father AP	Compiled in Irimia et al, Cell 2014
Placenta_b	Placenta	44	SE	7782653	342436732	PMID: 21705755 GEO: GSM736475	SRR243598	Mouse placenta RNAseq PWD/PhJ mother x AKR/J father AP	Compiled in Irimia et al, Cell 2014
Placenta_b	Placenta	44	SE	8087950	355869800	PMID: 21705755 GEO: GSM736475	SRR243599	Mouse placenta RNAseq PWD/PhJ mother x AKR/J father AP	Compiled in Irimia et al, Cell 2014
Placenta_b	Placenta	44	SE	7553537	332355628	PMID: 21705755 GEO: GSM736475	SRR243600	Mouse placenta RNAseq PWD/PhJ mother x AKR/J father AP	Compiled in Irimia et al, Cell 2014
Placenta_b	Placenta	44	SE	7285604	320566576	PMID: 21705755 GEO: GSM736475	SRR243601	Mouse placenta RNAseq PWD/PhJ mother x AKR/J father AP	Compiled in Irimia et al, Cell 2014
Placenta_b	Placenta	36	SE	4001851	144066636	PMID: 21705755 GEO: GSM736475	SRR243602	Mouse placenta RNAseq PWD/PhJ mother x AKR/J father AP	Compiled in Irimia et al, Cell 2014
Stomach	Stomach	76	PE	26247173	3989570296	GEO: GSM900185	SRR453093	CSHL_RnaSeq_Stomach_adult-8wks	Compiled in Irimia et al, Cell 2014
Stomach	Stomach	76	PE	27117124	4121802848	GEO: GSM900185	SRR453094	CSHL_RnaSeq_Stomach_adult-8wks	Compiled in Irimia et al, Cell 2014
Stomach	Stomach	76	PE	24350661	3701300472	GEO: GSM900185	SRR453095	CSHL_RnaSeq_Stomach_adult-8wks	Compiled in Irimia et al, Cell 2014
Stomach	Stomach	76	PE	29667455	4509453160	GEO: GSM900185	SRR453096	CSHL_RnaSeq_Stomach_adult-8wks	Compiled in Irimia et al, Cell 2014
Stomach	Stomach	76	PE	33861022	5146875344	GEO: GSM900185	SRR453097	CSHL_RnaSeq_Stomach_adult-8wks	Compiled in Irimia et al, Cell 2014
Stomach	Stomach	76	PE	27307130	4150683760	GEO: GSM900185	SRR453098	CSHL_RnaSeq_Stomach_adult-8wks	Compiled in Irimia et al, Cell 2014
Intestine	Intestine	76	PE	36981419	5621175688	ENCODE project, GEO: GSM900189	SRR453122	CSHL_RnaSeq_LgIntestine_adult-8wks. Long intestine	Compiled in Irimia et al, Cell 2014
Intestine	Intestine	76	PE	35017114	5322601328	ENCODE project, GEO: GSM900189	SRR453123	CSHL_RnaSeq_LgIntestine_adult-8wks. Long intestine	Compiled in Irimia et al, Cell 2014
Intestine	Intestine	76	PE	39076854	5939681808	ENCODE project, GEO: GSM900189	SRR453124	CSHL_RnaSeq_LgIntestine_adult-8wks. Long intestine	Compiled in Irimia et al, Cell 2014
Intestine	Intestine	76	PE	37540760	5706195520	ENCODE project, GEO: GSM900189	SRR453125	CSHL_RnaSeq_LgIntestine_adult-8wks. Long intestine	Compiled in Irimia et al, Cell 2014
Intestine	Intestine	76	PE	26175550	3978683600	ENCODE project, GEO: GSM900187	SRR453109	CSHL_RnaSeq_Duodenum_adult-8wks	Compiled in Irimia et al, Cell 2014
Intestine	Intestine	76	PE	27587328	4193273856	ENCODE project, GEO: GSM900187	SRR453110	CSHL_RnaSeq_Duodenum_adult-8wks	Compiled in Irimia et al, Cell 2014
Intestine	Intestine	76	PE	23122310	3514591120	ENCODE project, GEO: GSM900187	SRR453111	CSHL_RnaSeq_Duodenum_adult-8wks	Compiled in Irimia et al, Cell 2014
Intestine	Intestine	76	PE	15183301	2307861752	ENCODE project, GEO: GSM900187	SRR453112	CSHL_RnaSeq_Duodenum_adult-8wks	Compiled in Irimia et al, Cell 2014
Intestine	Intestine	76	PE	23888198	3631006096	ENCODE project, GEO: GSM900187	SRR453113	CSHL_RnaSeq_Duodenum_adult-8wks	Compiled in Irimia et al, Cell 2014
Intestine	Intestine	76	PE	17258686	2623320272	ENCODE project, GEO: GSM900187	SRR453114	CSHL_RnaSeq_Duodenum_adult-8wks	Compiled in Irimia et al, Cell 2014
Intestine	Intestine	76	PE	22692382	3449242064	ENCODE project, GEO: GSM900187	SRR453115	CSHL_RnaSeq_Duodenum_adult-8wks	Compiled in Irimia et al, Cell 2014
Intestine	Intestine	76	PE	19631252	2983950304	ENCODE project, GEO: GSM900186	SRR453099	CSHL_RnaSeq_SmIntestine_adult-8wks. Small intestine	Compiled in Irimia et al, Cell 2014
Intestine	Intestine	76	PE	17959351	2729821352	ENCODE project, GEO: GSM900186	SRR453100	CSHL_RnaSeq_SmIntestine_adult-8wks. Small intestine	Compiled in Irimia et al, Cell 2014
Intestine	Intestine	76	PE	6919337	1051739224	ENCODE project, GEO: GSM900186	SRR453101	CSHL_RnaSeq_SmIntestine_adult-8wks. Small intestine	Compiled in Irimia et al, Cell 2014
Intestine	Intestine	76	PE	12967048	1970991296	ENCODE project, GEO: GSM900186	SRR453102	CSHL_RnaSeq_SmIntestine_adult-8wks. Small intestine	Compiled in Irimia et al, Cell 2014
Intestine	Intestine	76	PE	12809643	1947065736	ENCODE project, GEO: GSM900186	SRR453103	CSHL_RnaSeq_SmIntestine_adult-8wks. Small intestine	Compiled in Irimia et al, Cell 2014
Intestine	Intestine	76	PE	18211911	2768210472	ENCODE project, GEO: GSM900186	SRR453104	CSHL_RnaSeq_SmIntestine_adult-8wks. Small intestine	Compiled in Irimia et al, Cell 2014
Intestine	Intestine	76	PE	16967223	2579017896	ENCODE project, GEO: GSM900186	SRR453105	CSHL_RnaSeq_SmIntestine_adult-8wks. Small intestine	Compiled in Irimia et al, Cell 2014
Intestine	Intestine	76	PE	5741962	872778224	ENCODE project, GEO: GSM900186	SRR453106	CSHL_RnaSeq_SmIntestine_adult-8wks. Small intestine	Compiled in Irimia et al, Cell 2014
Intestine	Intestine	76	PE	13074061	1987257272	ENCODE project, GEO: GSM900186	SRR453107	CSHL_RnaSeq_SmIntestine_adult-8wks. Small intestine	Compiled in Irimia et al, Cell 2014
Intestine	Intestine	76	PE	13775140	2093821280	ENCODE project, GEO: GSM900186	SRR453108	CSHL_RnaSeq_SmIntestine_adult-8wks. Small intestine	Compiled in Irimia et al, Cell 2014
Colon	Colon	76	PE	27991390	4254691280	ENCODE project, GEO: GSM900198	SRR453166	CSHL_RnaSeq_Colon_adult-8wks	Compiled in Irimia et al, Cell 2014
Colon	Colon	76	PE	24235072	3683730944	ENCODE project, GEO: GSM900198	SRR453167	CSHL_RnaSeq_Colon_adult-8wks	Compiled in Irimia et al, Cell 2014
Colon	Colon	76	PE	12613067	1917186184	ENCODE project, GEO: GSM900198	SRR453168	CSHL_RnaSeq_Colon_adult-8wks	Compiled in Irimia et al, Cell 2014
Colon	Colon	76	PE	22147682	3366447664	ENCODE project, GEO: GSM900198	SRR453169	CSHL_RnaSeq_Colon_adult-8wks	Compiled in Irimia et al, Cell 2014
Colon	Colon	76	PE	22341444	3395899488	ENCODE project, GEO: GSM900198	SRR453170	CSHL_RnaSeq_Colon_adult-8wks	Compiled in Irimia et al, Cell 2014
Colon	Colon	76	PE	21677098	3294918896	ENCODE project, GEO: GSM900198	SRR453171	CSHL_RnaSeq_Colon_adult-8wks	Compiled in Irimia et al, Cell 2014
Colon	Colon	50	PE	101816491	10181649100	PMID: 23258891 GEO: GSM1020641	SRR594394	mouse_a_colon	Compiled in Irimia et al, Cell 2014
Colon	Colon	80	PE	87447334	13991573440	PMID: 23258891 GEO: GSM1020650	SRR594403	mouse_b_colon	Compiled in Irimia et al, Cell 2014
Kidney_a	Kidney	76	PE	38866777	5907750104	ENCODE project, GEO: GSM900194	SRR453144	CSHL_RnaSeq_Kidney_adult-8wks	Compiled in Irimia et al, Cell 2014
Kidney_a	Kidney	76	PE	35536674	5401574448	ENCODE project, GEO: GSM900194	SRR453145	CSHL_RnaSeq_Kidney_adult-8wks	Compiled in Irimia et al, Cell 2014
Kidney_a	Kidney	76	PE	18788286	2855819472	ENCODE project, GEO: GSM900194	SRR453146	CSHL_RnaSeq_Kidney_adult-8wks	Compiled in Irimia et al, Cell 2014
Kidney_a	Kidney	76	PE	40542680	6162487360	ENCODE project, GEO: GSM900194	SRR453147	CSHL_RnaSeq_Kidney_adult-8wks	Compiled in Irimia et al, Cell 2014
Kidney_a	Kidney	76	PE	37408520	5686095040	ENCODE project, GEO: GSM900194	SRR453148	CSHL_RnaSeq_Kidney_adult-8wks	Compiled in Irimia et al, Cell 2014
Kidney_a	Kidney	76	PE	39936163	6070296776	ENCODE project, GEO: GSM900194	SRR453149	CSHL_RnaSeq_Kidney_adult-8wks	Compiled in Irimia et al, Cell 2014
Kidney_a	Kidney	75	PE	42182481	6327372150	PMID: 23258890 GEO: GSM1015153	SRR579548	Mouse kidney	Compiled in Irimia et al, Cell 2014
Kidney_a	Kidney	76	SE	45613332	3466613232	PMID: 22012392 GEO: GSM752623	SRR306769	mmu kd F 1	Compiled in Irimia et al, Cell 2014
Kidney_a	Kidney	76	SE	23639764	1796622064	PMID: 22012392 GEO: GSM752624	SRR306770	mmu kd M 1	Compiled in Irimia et al, Cell 2014
Kidney_a	Kidney	76	SE	29158234	2216025784	PMID: 22012392 GEO: GSM752625	SRR306771	mmu kd M 2	Compiled in Irimia et al, Cell 2014
Kidney_b	Kidney	50	PE	119274786	11927478600	PMID: 23258891 GEO: GSM1020643	SRR594396	mouse_a_kidney	Compiled in Irimia et al, Cell 2014
Kidney_b	Kidney	80/75	/PE	118885190	#VALUE!	PMID: 23258891 GEO: GSM1020651	SRR594404	mouse_b_kidney	Compiled in Irimia et al, Cell 2014
Liver_a	Liver	76	PE	30461949	4630216248	ENCODE project, GEO: GSM900195	SRR453150	CSHL_RnaSeq_Liver_adult-8wks	Compiled in Irimia et al, Cell 2014
Liver_a	Liver	76	PE	17894796	2720008992	ENCODE project, GEO: GSM900195	SRR453151	CSHL_RnaSeq_Liver_adult-8wks	Compiled in Irimia et al, Cell 2014
Liver_a	Liver	76	PE	31913472	4850847744	ENCODE project, GEO: GSM900195	SRR453152	CSHL_RnaSeq_Liver_adult-8wks	Compiled in Irimia et al, Cell 2014
Liver_a	Liver	76	PE	27549415	4187511080	ENCODE project, GEO: GSM900195	SRR453153	CSHL_RnaSeq_Liver_adult-8wks	Compiled in Irimia et al, Cell 2014
Liver_a	Liver	76	PE	24234923	3683708296	ENCODE project, GEO: GSM900195	SRR453154	CSHL_RnaSeq_Liver_adult-8wks	Compiled in Irimia et al, Cell 2014
Liver_a	Liver	76	PE	30633616	4656309632	ENCODE project, GEO: GSM900195	SRR453155	CSHL_RnaSeq_Liver_adult-8wks	Compiled in Irimia et al, Cell 2014
Liver_a	Liver	76	PE	68224409	10370110168	PMID: 23258890 GEO: GSM1015152	SRR579547	Mouse liver	Compiled in Irimia et al, Cell 2014
Liver_a	Liver	76	SE	48306727	3671311252	PMID: 22012392 GEO: GSM752626	SRR306772	mmu lv F 1	Compiled in Irimia et al, Cell 2014
Liver_a	Liver	76	SE	18444416	1401775616	PMID: 22012392 GEO: GSM752627	SRR306773	mmu lv M 1	Compiled in Irimia et al, Cell 2014
Liver_a	Liver	76	SE	34010208	2584775808	PMID: 22012392 GEO: GSM752628	SRR306774	mmu lv M 2	Compiled in Irimia et al, Cell 2014
Liver_b	Liver	50	PE	116292478	11629247800	PMID: 23258891 GEO: GSM1020644	SRR594397	mouse_a_liver	Compiled in Irimia et al, Cell 2014
Liver_b	Liver	80	PE	134045721	21447315360	PMID: 23258891 GEO: GSM1020652	SRR594405	mouse_b_liver	Compiled in Irimia et al, Cell 2014
Adrenal	Adrenal	76	PE	24290092	3692093984	ENCODE project, GEO: GSM900188	SRR453116	CSHL_RnaSeq_Adrenal_adult-8wks	Compiled in Irimia et al, Cell 2014
Adrenal	Adrenal	76	PE	24312747	3695537544	ENCODE project, GEO: GSM900188	SRR453117	CSHL_RnaSeq_Adrenal_adult-8wks	Compiled in Irimia et al, Cell 2014
Adrenal	Adrenal	76	PE	24008508	3649293216	ENCODE project, GEO: GSM900188	SRR453118	CSHL_RnaSeq_Adrenal_adult-8wks	Compiled in Irimia et al, Cell 2014
Adrenal	Adrenal	76	PE	25918689	3939640728	ENCODE project, GEO: GSM900188	SRR453119	CSHL_RnaSeq_Adrenal_adult-8wks	Compiled in Irimia et al, Cell 2014
Adrenal	Adrenal	76	PE	26737304	4064070208	ENCODE project, GEO: GSM900188	SRR453120	CSHL_RnaSeq_Adrenal_adult-8wks	Compiled in Irimia et al, Cell 2014
Adrenal	Adrenal	76	PE	23024785	3499767320	ENCODE project, GEO: GSM900188	SRR453121	CSHL_RnaSeq_Adrenal_adult-8wks	Compiled in Irimia et al, Cell 2014
Bladder	Bladder	101	PE	161644204	32652129208	ENCODE project, GEO: GSM1000564	SRR567482	CSHL_RnaSeq_Bladder_adult-8wks	Compiled in Irimia et al, Cell 2014
FatPad_MammGland	Fat and mammary gland	76	PE	40067281	6090226712	ENCODE project, GEO: GSM900191	SRR453130	CSHL_RnaSeq_SubcFatPad_adult-8wks	Compiled in Irimia et al, Cell 2014
FatPad_MammGland	Fat and mammary gland	76	PE	38254999	5814759848	ENCODE project, GEO: GSM900191	SRR453131	CSHL_RnaSeq_SubcFatPad_adult-8wks	Compiled in Irimia et al, Cell 2014
FatPad_MammGland	Fat and mammary gland	76	PE	38677923	5879044296	ENCODE project, GEO: GSM900191	SRR453132	CSHL_RnaSeq_SubcFatPad_adult-8wks	Compiled in Irimia et al, Cell 2014
FatPad_MammGland	Fat and mammary gland	76	PE	40166941	6105375032	ENCODE project, GEO: GSM900191	SRR453133	CSHL_RnaSeq_SubcFatPad_adult-8wks	Compiled in Irimia et al, Cell 2014
FatPad_MammGland	Fat and mammary gland	76	PE	17863092	2715189984	ENCODE project, GEO: GSM900184	SRR453087	CSHL_RnaSeq_MammaryGland_adult-8wks	Compiled in Irimia et al, Cell 2014
FatPad_MammGland	Fat and mammary gland	76	PE	29457531	4477544712	ENCODE project, GEO: GSM900184	SRR453088	CSHL_RnaSeq_MammaryGland_adult-8wks	Compiled in Irimia et al, Cell 2014
FatPad_MammGland	Fat and mammary gland	76	PE	38365471	5831551592	ENCODE project, GEO: GSM900184	SRR453089	CSHL_RnaSeq_MammaryGland_adult-8wks	Compiled in Irimia et al, Cell 2014
FatPad_MammGland	Fat and mammary gland	76	PE	17706560	2691397120	ENCODE project, GEO: GSM900184	SRR453090	CSHL_RnaSeq_MammaryGland_adult-8wks	Compiled in Irimia et al, Cell 2014
FatPad_MammGland	Fat and mammary gland	76	PE	15091909	2293970168	ENCODE project, GEO: GSM900184	SRR453091	CSHL_RnaSeq_MammaryGland_adult-8wks	Compiled in Irimia et al, Cell 2014
FatPad_MammGland	Fat and mammary gland	76	PE	28518055	4334744360	ENCODE project, GEO: GSM900184	SRR453092	CSHL_RnaSeq_MammaryGland_adult-8wks	Compiled in Irimia et al, Cell 2014
FatPad_MammGland	Fat and mammary gland	76	PE	38631103	5871927656	ENCODE project, GEO: GSM900190	SRR453126	CSHL_RnaSeq_GenitalFatPad_adult-8wks	Compiled in Irimia et al, Cell 2014
FatPad_MammGland	Fat and mammary gland	76	PE	30743993	4673086936	ENCODE project, GEO: GSM900190	SRR453127	CSHL_RnaSeq_GenitalFatPad_adult-8wks	Compiled in Irimia et al, Cell 2014
FatPad_MammGland	Fat and mammary gland	76	PE	39388225	5987010200	ENCODE project, GEO: GSM900190	SRR453128	CSHL_RnaSeq_GenitalFatPad_adult-8wks	Compiled in Irimia et al, Cell 2014
FatPad_MammGland	Fat and mammary gland	76	PE	39203401	5958916952	ENCODE project, GEO: GSM900190	SRR453129	CSHL_RnaSeq_GenitalFatPad_adult-8wks	Compiled in Irimia et al, Cell 2014
Lung	Lung	76	PE	35609119	5412586088	ENCODE project, GEO: GSM900196	SRR453156	CSHL_RnaSeq_Lung_adult-8wks	Compiled in Irimia et al, Cell 2014
Lung	Lung	76	PE	34958253	5313654456	ENCODE project, GEO: GSM900196	SRR453157	CSHL_RnaSeq_Lung_adult-8wks	Compiled in Irimia et al, Cell 2014
Lung	Lung	76	PE	31324910	4761386320	ENCODE project, GEO: GSM900196	SRR453158	CSHL_RnaSeq_Lung_adult-8wks	Compiled in Irimia et al, Cell 2014
Lung	Lung	76	PE	31173877	4738429304	ENCODE project, GEO: GSM900196	SRR453159	CSHL_RnaSeq_Lung_adult-8wks	Compiled in Irimia et al, Cell 2014
Lung	Lung	80	PE	62362901	9978064160	PMID: 23258891 GEO: GSM1020653	SRR594406	mouse_b_lung	Compiled in Irimia et al, Cell 2014
Ovary	Ovary	76	PE	16193075	2461347400	ENCODE project, GEO: GSM900183	SRR453077	CSHL_RnaSeq_Ovary_adult-8wks	Compiled in Irimia et al, Cell 2014
Ovary	Ovary	76	PE	11964530	1818608560	ENCODE project, GEO: GSM900183	SRR453078	CSHL_RnaSeq_Ovary_adult-8wks	Compiled in Irimia et al, Cell 2014
Ovary	Ovary	76	PE	5093422	774200144	ENCODE project, GEO: GSM900183	SRR453079	CSHL_RnaSeq_Ovary_adult-8wks	Compiled in Irimia et al, Cell 2014
Ovary	Ovary	76	PE	11144283	1693931016	ENCODE project, GEO: GSM900183	SRR453080	CSHL_RnaSeq_Ovary_adult-8wks	Compiled in Irimia et al, Cell 2014
Ovary	Ovary	76	PE	11103625	1687751000	ENCODE project, GEO: GSM900183	SRR453081	CSHL_RnaSeq_Ovary_adult-8wks	Compiled in Irimia et al, Cell 2014
Ovary	Ovary	76	PE	10339874	1571660848	ENCODE project, GEO: GSM900183	SRR453082	CSHL_RnaSeq_Ovary_adult-8wks	Compiled in Irimia et al, Cell 2014
Ovary	Ovary	76	PE	10721464	1629662528	ENCODE project, GEO: GSM900183	SRR453083	CSHL_RnaSeq_Ovary_adult-8wks	Compiled in Irimia et al, Cell 2014
Ovary	Ovary	76	PE	7576027	1151556104	ENCODE project, GEO: GSM900183	SRR453084	CSHL_RnaSeq_Ovary_adult-8wks	Compiled in Irimia et al, Cell 2014
Ovary	Ovary	76	PE	7576027	1151556104	ENCODE project, GEO: GSM900183	SRR453085	CSHL_RnaSeq_Ovary_adult-8wks	Compiled in Irimia et al, Cell 2014
Ovary	Ovary	76	PE	10974570	1668134640	ENCODE project, GEO: GSM900183	SRR453086	CSHL_RnaSeq_Ovary_adult-8wks	Compiled in Irimia et al, Cell 2014
Spleen	Spleen	76	PE	29914055	4546936360	ENCODE project, GEO: GSM900197	SRR453160	CSHL_RnaSeq_Spleen_adult-8wks	Compiled in Irimia et al, Cell 2014
Spleen	Spleen	76	PE	22731814	3455235728	ENCODE project, GEO: GSM900197	SRR453161	CSHL_RnaSeq_Spleen_adult-8wks	Compiled in Irimia et al, Cell 2014
Spleen	Spleen	76	PE	21459054	3261776208	ENCODE project, GEO: GSM900197	SRR453162	CSHL_RnaSeq_Spleen_adult-8wks	Compiled in Irimia et al, Cell 2014
Spleen	Spleen	76	PE	29306735	4454623720	ENCODE project, GEO: GSM900197	SRR453163	CSHL_RnaSeq_Spleen_adult-8wks	Compiled in Irimia et al, Cell 2014
Spleen	Spleen	76	PE	23661606	3596564112	ENCODE project, GEO: GSM900197	SRR453164	CSHL_RnaSeq_Spleen_adult-8wks	Compiled in Irimia et al, Cell 2014
Spleen	Spleen	76	PE	25521032	3879196864	ENCODE project, GEO: GSM900197	SRR453165	CSHL_RnaSeq_Spleen_adult-8wks	Compiled in Irimia et al, Cell 2014
Spleen	Spleen	50	PE	114072257	11407225700	PMID: 23258891 GEO: GSM1020647	SRR594400	mouse_a_spleen	Compiled in Irimia et al, Cell 2014
Spleen	Spleen	80	PE	114814142	18370262720	PMID: 23258891 GEO: GSM1020655	SRR594408	mouse_b_spleen	Compiled in Irimia et al, Cell 2014
Thymus	Thymus	76	PE	13474342	2048099984	ENCODE project, GEO: GSM900192	SRR453134	CSHL_RnaSeq_Thymus_adult-8wks	Compiled in Irimia et al, Cell 2014
Thymus	Thymus	76	PE	33085301	5028965752	ENCODE project, GEO: GSM900192	SRR453135	CSHL_RnaSeq_Thymus_adult-8wks	Compiled in Irimia et al, Cell 2014
Thymus	Thymus	76	PE	33472366	5087799632	ENCODE project, GEO: GSM900192	SRR453136	CSHL_RnaSeq_Thymus_adult-8wks	Compiled in Irimia et al, Cell 2014
Thymus	Thymus	76	PE	37355918	5678099536	ENCODE project, GEO: GSM900192	SRR453137	CSHL_RnaSeq_Thymus_adult-8wks	Compiled in Irimia et al, Cell 2014
Thymus	Thymus	76	PE	31197022	4741947344	ENCODE project, GEO: GSM900192	SRR453138	CSHL_RnaSeq_Thymus_adult-8wks	Compiled in Irimia et al, Cell 2014
Thymus	Thymus	76	PE	32992022	5014787344	ENCODE project, GEO: GSM900192	SRR453139	CSHL_RnaSeq_Thymus_adult-8wks	Compiled in Irimia et al, Cell 2014
MEF_b	Embryonic fibroblasts	101	PE	25605470	5172304940	PMID: 23217423, GEO: GSM1032546	SRR611705	feeder2	Compiled in Irimia et al, Cell 2014
MEF_b	Embryonic fibroblasts	101	PE	38766234	7830779268	PMID: 23217423, GEO: GSM1032547	SRR611706	feeder3	Compiled in Irimia et al, Cell 2014
MEF_a	Embryonic fibroblasts	101	PE	55325338	11175718276	PMID: 23217423, GEO: GSM1032545	SRR611704	feeder1	Compiled in Irimia et al, Cell 2014
CL_CH12	Cell line	101	PE	121512705	24545566410	ENCODE project, GEO: GSM973234	SRR530637	Stanford_RnaSeq_CH12 (superseded by GSE78620)	Compiled in Irimia et al, Cell 2014
CL_CH12	Cell line	101	PE	157758878	31867293356	ENCODE project, GEO: GSM973234	SRR530638	Stanford_RnaSeq_CH12 (superseded by GSE78620)	Compiled in Irimia et al, Cell 2014
CL_MEL	Cell line	101	PE	109637592	22146793584	ENCODE project, GEO: GSM973232	SRR530633	Stanford_RnaSeq_MEL	Compiled in Irimia et al, Cell 2014
CL_MEL	Cell line	101	PE	140621688	28405580976	ENCODE project, GEO: GSM973232	SRR530634	Stanford_RnaSeq_MEL	Compiled in Irimia et al, Cell 2014
CL_3T3	Cell line	36	SE	27011235	972404460	PMID: 21593866	SRR149235	RNA-seq of newly synthesized RNA within 2 hours from 3t3 cells	Compiled in Irimia et al, Cell 2014
CL_3T3	Cell line	36	SE	26937010	969732360	PMID: 21593866	SRR149236	RNA-seq of preexisting RNA after 2 hours from 3t3 cells	Compiled in Irimia et al, Cell 2014
CL_3T3	Cell line	36	SE	26761116	963400176	PMID: 21593866	SRR149237	RNA-seq of bulk RNA in 3t3 cells	Compiled in Irimia et al, Cell 2014
CL_3T3	Cell line	36	SE	11393580	410168880	PMID: 21593866	SRR149707	RNA-seq of newly synthesized RNA within 2 hours from 3t3 cells	Compiled in Irimia et al, Cell 2014
CL_3T3	Cell line	36	SE	14380002	517680072	PMID: 21593866	SRR149708	RNA-seq of preexisting RNA after 2 hours from 3t3 cells	Compiled in Irimia et al, Cell 2014
CL_3T3	Cell line	36	SE	10858156	390893616	PMID: 21593866	SRR149709	RNA-seq of bulk RNA in 3t3 cells	Compiled in Irimia et al, Cell 2014
CL_3T3	Cell line	36	SE	16537853	595362708	PMID: 22346748, GEO: GSM849855	SRR390297	Total RNA extracted from mock infected NIH-3T3 cells	Compiled in Irimia et al, Cell 2014
CL_N2A_a	Cell line	36	SE	106434928	3831657408	PMID: 23739326	NA		Compiled in Irimia et al, Cell 2014
CL_N2A_b	Cell line	101	PE	119977755	24235506510	PMID: 25219497, GEO: GSM1378370	SRR1269752	N2A_siCtrl_KD_b	Compiled in Irimia et al, Cell 2014
CL_N2A_b	Cell line	101	PE	102905714	20786954228	PMID: 25219497, GEO: GSM1378368	SRR1269750	N2A_siCtrl_KD_a	Compiled in Irimia et al, Cell 2014
Eye	Eye	50	SE	47602663	2380133150	GEO: GSE68470	SRR2005805
Eye	Eye	50	SE	46972433	2348621650	GEO: GSE68470	SRR2005806
Eye	Eye	50	SE	50260133	2513006650	GEO: GSE68470	SRR2005807
Eye	Eye	50	SE	48854725	2442736250	GEO: GSE68470	SRR2005808
Beta_cells	Beta_cells	101	PE	21508994	4344816788	PMID: 28467935	SRR4297991	P60_beta_#1
Beta_cells	Beta_cells	101	PE	22712487	4587922374	PMID: 28467935	SRR4297992	P60_beta_#2
Embr_E8_NCC_prog	Neural crest cells	51	SE	78905907	8048402514	PMID: 28360266	SRR4836607
Embr_E8_NCC_prog	Neural crest cells	51	SE	77208585	3937637835	PMID: 28360266	SRR4836609
Embr_E8_NCC_prog	Neural crest cells	51	SE	78935988	4025735388	PMID: 28360266	SRR4836611
Brown_Adipose	Brown Adipose	101	PE	23908895	4829596790	PMID: 25349387, GEO: GSM1321302	SRR1158537	BFat_CT22, anterior dorsum adipose, strain C57/BL6	Compiled in Irimia et al, Cell 2014
Brown_Adipose	Brown Adipose	101	PE	41648806	8413058812	PMID: 25349387, GEO: GSM1321303	SRR1158538	BFat_CT28, anterior dorsum adipose, strain C57/BL6	Compiled in Irimia et al, Cell 2014
Brown_Adipose	Brown Adipose	101	PE	27725310	5600512620	PMID: 25349387, GEO: GSM1321304	SRR1158539	BFat_CT34, anterior dorsum adipose, strain C57/BL6	Compiled in Irimia et al, Cell 2014
Brown_Adipose	Brown Adipose	101	PE	25325889	5115829578	PMID: 25349387, GEO: GSM1321305	SRR1158540	BFat_CT40, anterior dorsum adipose, strain C57/BL6	Compiled in Irimia et al, Cell 2014
Brown_Adipose	Brown Adipose	101	PE	31543401	6371767002	PMID: 25349387, GEO: GSM1321306	SRR1158541	BFat_CT46, anterior dorsum adipose, strain C57/BL6	Compiled in Irimia et al, Cell 2014
Brown_Adipose	Brown Adipose	101	PE	36330443	7338749486	PMID: 25349387, GEO: GSM1321307	SRR1158542	BFat_CT52, anterior dorsum adipose, strain C57/BL6	Compiled in Irimia et al, Cell 2014
Brown_Adipose	Brown Adipose	101	PE	30971302	6256203004	PMID: 25349387, GEO: GSM1321308	SRR1158543	BFat_CT58, anterior dorsum adipose, strain C57/BL6	Compiled in Irimia et al, Cell 2014
Brown_Adipose	Brown Adipose	101	PE	36706934	7414800668	PMID: 25349387, GEO: GSM1321309	SRR1158544	BFat_CT64, anterior dorsum adipose, strain C57/BL6	Compiled in Irimia et al, Cell 2014
Embr_Limb_E14_5	Limb E14.5	101	PE	170903264	34522459328	GEO: GSM1000568	SRR567490	CSHL_RnaSeq_Limb_E14.5	Compiled in Irimia et al, Cell 2014
Placenta	Placenta	101	PE	237925260	48060902520	GEO: GSM1000565	SRR567485	CSHL_RnaSeq_Placenta_adult-8wks	Compiled in Irimia et al, Cell 2014
Thymus	Thymus	50	SE	127029439	12702943900	PMID: 24013668, GEO: GSM797706	SRR345622	Whole thymus, 4 week, strain c57BL/6, WT	Compiled in Irimia et al, Cell 2014
Thymus	Thymus	50	SE	131780274	13178027400	PMID: 24013668, GEO: GSM797705	SRR345621	Whole thymus, 4 week, strain c57BL/6, WT	Compiled in Irimia et al, Cell 2014
Thymus	Thymus	76	SE	95623596	14534786592	PMID: 24013668, GEO: GSM797702	SRR345618	Whole thymus, 4 week, strain c57BL/6, WT	Compiled in Irimia et al, Cell 2014

## Sheet: Human
ID	Stage/Organ	Read length	PE/SE	Read number	Base pairs	Origin	Accession	Comments	Source
Frontal_Gyrus_old	Brain	76	PE	15945463	2423710376	PMID: 23340839	SRR090441	hs, 76nt, s4, ctx	Compiled in Irimia et al, Cell 2014
Frontal_Gyrus_old	Brain	76	PE	17832318	2710512336	PMID: 23340839	SRR090442	hs, 76nt, s7, ctx	Compiled in Irimia et al, Cell 2014
Frontal_Gyrus_old	Brain	100	SE	17759057	1775905700	PMID: 23340839	SRR111901	hs, 100nt, s8 ctx	Compiled in Irimia et al, Cell 2014
Frontal_Gyrus_old	Brain	76	PE	20578452	3127924704	PMID: 23340839	SRR112672	hs, 76nt, s17, ctx	Compiled in Irimia et al, Cell 2014
Frontal_Gyrus_old	Brain	76	PE	22649255	3442686760	PMID: 23340839	SRR112674	hs, 76nt, s19, ctx	Compiled in Irimia et al, Cell 2014
Frontal_Gyrus_young	Brain	76	PE	16098293	2446940536	PMID: 23340839	SRR090440	hs, 76nt, s1, ctx	Compiled in Irimia et al, Cell 2014
Frontal_Gyrus_young	Brain	100	SE	21277649	2127764900	PMID: 23340839	SRR107727	hs, 100nt, s1, ctx	Compiled in Irimia et al, Cell 2014
Frontal_Gyrus_young	Brain	76	PE	21728563	3302741576	PMID: 23340839	SRR112600	hs, 76nt, s15, ctx	Compiled in Irimia et al, Cell 2014
Frontal_Gyrus_young	Brain	100	SE	21284713	2128471300	PMID: 23340839	SRR111895	hs, 100nt, s2 ctx	Compiled in Irimia et al, Cell 2014
Frontal_Gyrus_young	Brain	100	SE	20754409	2075440900	PMID: 23340839	SRR111896	hs, 100nt, s3 ctx	Compiled in Irimia et al, Cell 2014
Frontal_Gyrus_young	Brain	100	SE	23722421	2372242100	PMID: 23340839	SRR111897	hs, 100nt, s4, ctx	Compiled in Irimia et al, Cell 2014
Frontal_Gyrus_young	Brain	100	SE	23416250	2341625000	PMID: 23340839	SRR111898	hs, 100nt, s5 ctx	Compiled in Irimia et al, Cell 2014
Frontal_Gyrus_young	Brain	100	SE	22698303	2269830300	PMID: 23340839	SRR111899	hs, 100nt, s6, ctx	Compiled in Irimia et al, Cell 2014
Frontal_Gyrus_young	Brain	100	SE	23934412	2393441200	PMID: 23340839	SRR111900	hs, 100nt, s7, ctx	Compiled in Irimia et al, Cell 2014
Whole_Brain	Brain	50	PE	73513047	7351304700	PRJEB2445	ERR030882	Caucasian, female, 77 years, HCT20160	Compiled in Irimia et al, Cell 2014
Whole_Brain	Brain	75	SE	64313204	4823490300	PRJEB2445	ERR030890	Caucasian, female, 77 years, HCT20160	Compiled in Irimia et al, Cell 2014
Sup_Temporal_Gyrus	Brain	76	SE	34762558	2641954408	PMID:22558445	ERR103421	Non-diseased, 50 year, male, C01	Compiled in Irimia et al, Cell 2014
Sup_Temporal_Gyrus	Brain	76	SE	13593635	1033116260	PMID:22558445	ERR103425	Non-diseased, 38 year, male C06	Compiled in Irimia et al, Cell 2014
Sup_Temporal_Gyrus	Brain	76	SE	34946328	2655920928	PMID:22558445	ERR103426	Non-diseased, 73 year, male C10	Compiled in Irimia et al, Cell 2014
Sup_Temporal_Gyrus	Brain	75	SE	33654971	2524122825	PMID: 22558445	ERR103427	Non-diseased, 28 year, male C23	Compiled in Irimia et al, Cell 2014
Sup_Temporal_Gyrus	Brain	76	SE	35210065	2675964940	PMID: 22558445	ERR103428	Non-diseased, 19 year, male C25	Compiled in Irimia et al, Cell 2014
Sup_Temporal_Gyrus	Brain	75	SE	34071888	2555391600	PMID: 22558445	ERR103429	Non-diseased, 39 year, male C26	Compiled in Irimia et al, Cell 2014
Cerebellum	Brain	76	SE	32698558	2485090408	PMID: 22012392	SRR306844	CerebellumP, hsa cb F 1	Compiled in Irimia et al, Cell 2014
Cerebellum	Brain	76	SE	23214752	1764321152	PMID: 22012392	SRR306845	CerebellumP, hsa cb M 1	Compiled in Irimia et al, Cell 2014
Cerebellum	Brain	76	SE	23540469	1789075644	PMID: 22012392	SRR306846	CerebellumP, hsa cb M 1	Compiled in Irimia et al, Cell 2014
Cerebellum	Brain	76	PE	18155186	2759588272	PMID: 23340839	SRR111935	Cerebellum_b, hs, 76nt, s8, ctx	Compiled in Irimia et al, Cell 2014
Cerebellum	Brain	76	PE	18003419	2736519688	PMID: 23340839	SRR111936	Cerebellum_b, hs, 76nt, s11, ctx	Compiled in Irimia et al, Cell 2014
Cerebellum	Brain	76	PE	16292494	2476459088	PMID: 23340839	SRR111937	Cerebellum_b, hs, 76nt, s14, ctx	Compiled in Irimia et al, Cell 2014
Cerebellum	Brain	76	PE	20161380	3064529760	PMID: 23340839	SRR112601	Cerebellum_b, hs, 76nt, s16, ctx	Compiled in Irimia et al, Cell 2014
Cerebellum	Brain	76	PE	19599926	2979188752	PMID: 23340839	SRR112673	Cerebellum_b, hs, 76nt, s18, ctx	Compiled in Irimia et al, Cell 2014
Cerebellum	Brain	76	PE	21961040	3338078080	PMID: 23340839	SRR112675	Cerebellum_b, hs, 76nt, s20, ctx	Compiled in Irimia et al, Cell 2014
Cortex	Brain	76	SE	24513415	1863019540	PMID: 22012392	SRR306838	Female 1, 42 years, frontal cortex	Compiled in Irimia et al, Cell 2014
Cortex	Brain	76	SE	18850030	1432602280	PMID: 22012392	SRR306839	Male 3, 63 years, frontal cortex	Compiled in Irimia et al, Cell 2014
Cortex	Brain	101	PE	22576705	4560494410	PMID: 22012392	SRR306840	Male 1, 68 years, prefrontal cortex	Compiled in Irimia et al, Cell 2014
Cortex	Brain	76	SE	24325223	1848716948	PMID: 22012392	SRR306841	Male 2, 48 years, prefrontal cortex	Compiled in Irimia et al, Cell 2014
Cortex	Brain	101	PE	17422994	3519444788	PMID: 22012392	SRR306842	Male 4, 56 years, prefrontal cortex	Compiled in Irimia et al, Cell 2014
Cortex	Brain	76	SE	7913181	601401756	PMID: 22012392	SRR306843	Male 5, 24 years, temporal lobe	Compiled in Irimia et al, Cell 2014
Cortex	Brain	49	SE	45259866	2217733434	http://vastdb.crg.eu/samples/Cortex_BA9_a-49.fq.gz	NA	Endoc cortex individual 1	Compiled in Irimia et al, Cell 2014
Cortex	Brain	49	SE	99060416	4853960384	http://vastdb.crg.eu/samples/Cortex_BA9_b-49.fq.gz	NA	Endoc cortex individual 2	Compiled in Irimia et al, Cell 2014
Cortex	Brain	49	SE	92272535	4521354215	http://vastdb.crg.eu/samples/Cortex_EC_a-49.fq.gz	NA	Endoc cortex individual 3	Compiled in Irimia et al, Cell 2014
Cortex	Brain	49	SE	46995057	2302757793	http://vastdb.crg.eu/samples/Cortex_EC_b-49.fq.gz	NA	BA9 area individual 1	Compiled in Irimia et al, Cell 2014
Cortex	Brain	49	SE	99345379	4867923571	http://vastdb.crg.eu/samples/Cortex_EC_c-49.fq.gz	NA	BA9 area individual 2	Compiled in Irimia et al, Cell 2014
Heart	Heart	50	PE	82918784	8291878400	PRJEB2445	ERR030886	Male, 77 years, caucasian	Compiled in Irimia et al, Cell 2014
Heart	Heart	75	SE	76766862	5757514650	PRJEB2445	ERR030894	Male, 77 years, caucasian	Compiled in Irimia et al, Cell 2014
Heart	Heart	76	SE	24128204	1833743504	PMID: 22012392	SRR306847	Female 1, 57 years	Compiled in Irimia et al, Cell 2014
Heart	Heart	76	SE	12451849	946340524	PMID: 22012392	SRR306848	Male 1, 29 years	Compiled in Irimia et al, Cell 2014
Heart	Heart	76	SE	18444502	1401782152	PMID: 22012392	SRR306849	Male 1, 29 years	Compiled in Irimia et al, Cell 2014
Heart	Heart	76	SE	25197713	1915026188	PMID: 22012392	SRR306850	Male 2, 73 years	Compiled in Irimia et al, Cell 2014
Muscle_a	Muscle	50	PE	82111139	8211113900	PRJEB2445	ERR030876	Male, 77 years, caucasian	Compiled in Irimia et al, Cell 2014
Muscle_a	Muscle	75	SE	82864636	6214847700	PRJEB2445	ERR030899	Male, 77 years, caucasian	Compiled in Irimia et al, Cell 2014
Muscle_b	Muscle	58	SE	27291626	1582914308	PMID: 21317363, GEO: GSM641422	SRR087770	Human Skeletal Muscle Total RNA (Ambion). Sample: Muscle 1	Compiled in Irimia et al, Cell 2014
Muscle_b	Muscle	58	SE	26813281	1555170298	PMID: 21317363, GEO: GSM641422	SRR087771	Human Skeletal Muscle Total RNA (Ambion). Sample: Muscle 1	Compiled in Irimia et al, Cell 2014
Muscle_b	Muscle	58	SE	28648523	1661614334	PMID: 21317363, GEO: GSM641422	SRR087772	Human Skeletal Muscle Total RNA (Ambion). Sample: Muscle 1	Compiled in Irimia et al, Cell 2014
Muscle_b	Muscle	58	SE	10137345	587966010	PMID: 21317363, GEO: GSM641423	SRR087773	Human Skeletal Muscle Total RNA (Ambion). Sample: Muscle 2	Compiled in Irimia et al, Cell 2014
Muscle_b	Muscle	58	SE	18726750	1086151500	PMID: 21317363, GEO: GSM641423	SRR087774	Human Skeletal Muscle Total RNA (Ambion). Sample: Muscle 2	Compiled in Irimia et al, Cell 2014
Muscle_b	Muscle	58	SE	18597830	1078674140	PMID: 21317363, GEO: GSM641423	SRR087775	Human Skeletal Muscle Total RNA (Ambion). Sample: Muscle 2	Compiled in Irimia et al, Cell 2014
Muscle_b	Muscle	58	SE	19272755	1117819790	PMID: 21317363, GEO: GSM641423	SRR087776	Human Skeletal Muscle Total RNA (Ambion). Sample: Muscle 2	Compiled in Irimia et al, Cell 2014
Muscle_b	Muscle	60	SE	19254134	1155248040	PMID: 21317363, GEO: GSM641424	SRR087777	Human Skeletal Muscle Total RNA (Ambion). Sample: Muscle 3	Compiled in Irimia et al, Cell 2014
Muscle_b	Muscle	60	SE	19398795	1163927700	PMID: 21317363, GEO: GSM641424	SRR087778	Human Skeletal Muscle Total RNA (Ambion). Sample: Muscle 3	Compiled in Irimia et al, Cell 2014
Muscle_b	Muscle	60	SE	19244633	1154677980	PMID: 21317363, GEO: GSM641424	SRR087779	Human Skeletal Muscle Total RNA (Ambion). Sample: Muscle 3	Compiled in Irimia et al, Cell 2014
Muscle_b	Muscle	60	SE	19656803	1179408180	PMID: 21317363, GEO: GSM641425	SRR087780	Human Skeletal Muscle Total RNA (Ambion). Sample: Muscle 4	Compiled in Irimia et al, Cell 2014
Muscle_b	Muscle	60	SE	19400998	1164059880	PMID: 21317363, GEO: GSM641425	SRR087781	Human Skeletal Muscle Total RNA (Ambion). Sample: Muscle 4	Compiled in Irimia et al, Cell 2014
Muscle_b	Muscle	60	SE	19612251	1176735060	PMID: 21317363, GEO: GSM641425	SRR094946	Human Skeletal Muscle Total RNA (Ambion). Sample: Muscle 4	Compiled in Irimia et al, Cell 2014
Muscle_b	Muscle	60	SE	19259841	1155590460	PMID: 21317363, GEO: GSM641425	SRR094947	Human Skeletal Muscle Total RNA (Ambion). Sample: Muscle 4	Compiled in Irimia et al, Cell 2014
ESC_H1_a	Embryonic stem cells	76	SE	13812321	1049736396	GEO: GSM572173	SRR065492	Myers_H1-hESC_cell_1x75D_ilNA_1, Male	Compiled in Irimia et al, Cell 2014
ESC_H1_a	Embryonic stem cells	76	SE	11345402	862250552	GEO: GSM572173	SRR065493	Myers_H1-hESC_cell_1x75D_ilNA_1, Male	Compiled in Irimia et al, Cell 2014
ESC_H1_a	Embryonic stem cells	76	SE	38819103	2950251828	GEO: GSM591680	SRR065526	Myers_H1-hESC_cell_1x75D_ilNA_2, Male	Compiled in Irimia et al, Cell 2014
ESC_H1_a	Embryonic stem cells	75	PE	24277670	3641650500	GEO: GSM591658	SRR065504	Myers_H1-hESC_cell_2x75_200_1, Male	Compiled in Irimia et al, Cell 2014
ESC_H1_a	Embryonic stem cells	75	PE	24250248	3637537200	GEO: GSM591658	SRR066678	Myers_H1-hESC_cell_2x75_200_1, Male	Compiled in Irimia et al, Cell 2014
ESC_H1_b	Embryonic stem cells	51	PE	18022135	1838257770	PMID: 20944595	SRR031628	Non-tumor RNA sample from Embryo ICM of a human male	Compiled in Irimia et al, Cell 2014
ESC_H1_b	Embryonic stem cells	51	PE	28554736	2912583072	PMID: 20944595	SRR031629	Non-tumor RNA sample from Embryo ICM of a human male	Compiled in Irimia et al, Cell 2014
ESC_H1_b	Embryonic stem cells	51	PE	28737437	2931218574	PMID: 20944595	SRR031630	Non-tumor RNA sample from Embryo ICM of a human male	Compiled in Irimia et al, Cell 2014
ESC_H1_b	Embryonic stem cells	51	PE	28800236	2937624072	PMID: 20944595	SRR031631	Non-tumor RNA sample from Embryo ICM of a human male	Compiled in Irimia et al, Cell 2014
ESC_H1_b	Embryonic stem cells	51	PE	28568772	2914014744	PMID: 20944595	SRR031632	Non-tumor RNA sample from Embryo ICM of a human male	Compiled in Irimia et al, Cell 2014
ESC_H1_b	Embryonic stem cells	51	PE	28600629	2917264158	PMID: 20944595	SRR031633	Non-tumor RNA sample from Embryo ICM of a human male	Compiled in Irimia et al, Cell 2014
ESC_H1_b	Embryonic stem cells	51	PE	28596071	2916799242	PMID: 20944595	SRR031634	Non-tumor RNA sample from Embryo ICM of a human male	Compiled in Irimia et al, Cell 2014
ESC_H1_b	Embryonic stem cells	76	PE	41419823	6295813096	PMID: 25409824	SRR307911	CshlLong_RnaSeq_H1-hESC_cell_longPolyA	Compiled in Irimia et al, Cell 2014
ESC_H1_b	Embryonic stem cells	76	PE	36877536	5605385472	PMID: 25409824	SRR307912	CshlLong_RnaSeq_H1-hESC_cell_longPolyA	Compiled in Irimia et al, Cell 2014
ESC_H1_c	Embryonic stem cells	101	PE	202255240	40855558480	GEO: GSM915328	SRR488684	H1_RNA_r1	Compiled in Irimia et al, Cell 2014
ESC_H1_d	Embryonic stem cells	101	PE	211806326	42784877852	GEO: GSM915329	SRR488685	H1_RNA_r2	Compiled in Irimia et al, Cell 2014
ESC_H9_a	Embryonic stem cells	50	SE	25758784	1287939200	PMID: 21924763, GEO: GSM767949	SRR345211	H9 hESCs, ESC_H9a	Compiled in Irimia et al, Cell 2014
ESC_H9_a	Embryonic stem cells	50	SE	26738691	1336934550	PMID: 21924763, GEO: GSM767949	SRR345212	H9 hESCs, ESC_H9a	Compiled in Irimia et al, Cell 2014
ESC_H9_a	Embryonic stem cells	50	SE	26728496	1336424800	PMID: 21924763, GEO: GSM767949	SRR345213	H9 hESCs, ESC_H9a	Compiled in Irimia et al, Cell 2014
ESC_H9_a	Embryonic stem cells	75	SE	9999011	749925825	PMID: 21324177, GEO: GSM601406	SRR067388	H9 hESCs, ESC_H9c, GSM601406: h9_pAplus_1	Compiled in Irimia et al, Cell 2014
ESC_H9_a	Embryonic stem cells	75	SE	17773975	1333048125	PMID: 21324177, GEO: GSM601407	SRR067389	H9 hESCs, ESC_H9c, GSM601407: h9_pAplus_2	Compiled in Irimia et al, Cell 2014
ESC_H9_a	Embryonic stem cells	75	SE	11573515	868013625	PMID: 21324177, GEO: GSM601408	SRR067390	H9 hESCs, ESC_H9c, GSM601408: h9_pAplus_3	Compiled in Irimia et al, Cell 2014
ESC_H9_b	Embryonic stem cells	100	PE	73466186	14693237200	PMID: 23334669. GEO: GSM978784	SRR529646	H9 XIST+, ESC_H9d_p	Compiled in Irimia et al, Cell 2014
ESC_H9_b	Embryonic stem cells	100	PE	104925043	20985008600	PMID: 23334669. GEO: GSM978785	SRR529647	H9 XIST-, ESC_H9d_n	Compiled in Irimia et al, Cell 2014
ESC_HES2	Embryonic stem cells	50	PE	36153205	3615320500	PMID: 22042643, GEO: GSM634760	SRR094594	Human ES cells replicate 2 - mRNA run 1	Compiled in Irimia et al, Cell 2014
ESC_HES2	Embryonic stem cells	50	PE	41028586	4102858600	PMID: 22042643, GEO: GSM634761	SRR094595	Human ES cells replicate 2 - mRNA run 2	Compiled in Irimia et al, Cell 2014
ESC_HES2	Embryonic stem cells	50	PE	42467928	4246792800	PMID: 22042643, GEO: GSM634762	SRR094596	Human ES cells replicate 2 - mRNA run 3	Compiled in Irimia et al, Cell 2014
ESC_HES2	Embryonic stem cells	50	PE	38854269	3885426900	PMID: 22042643, GEO: GSM634763	SRR094597	Human ES cells replicate 2 - mRNA run 4	Compiled in Irimia et al, Cell 2014
ESC_HES2	Embryonic stem cells	50	PE	19163156	1916315600	PMID: 22042643, GEO: GSM634764	SRR094598	Human ES cells replicate 2 - mRNA run 5	Compiled in Irimia et al, Cell 2014
ESC_HES2	Embryonic stem cells	50	PE	37070146	3707014600	PMID: 22042643, GEO: GSM634765	SRR094599	Human ES cells replicate 2 - mRNA run 6	Compiled in Irimia et al, Cell 2014
ESC_HES2	Embryonic stem cells	50	PE	56166400	5616640000	PMID: 22042643, GEO: GSM634766	SRR094600	Human ES cells replicate 2 - mRNA run 7	Compiled in Irimia et al, Cell 2014
iPS_a	iPSC	104	PE	134836243	28045938544	PMID: 21915259, GEO: GSM808734	SRR350717	iPSa, iPS1-C3 day 0	Compiled in Irimia et al, Cell 2014
iPS_a	iPSC	100	PE	221190869	44238173800	PMID: 23160490 GEO: GSM1023087	SRR597912	RNA H1, i; Homo sapiens; RNA-Seq	Compiled in Irimia et al, Cell 2014
iPS_b	iPSC	99	PE	223517149	44256395502	PMID: 23160490, GEO: GSM1023070	SRR597895	RNA 03-03, i4; Homo sapiens; RNA-Seq	Compiled in Irimia et al, Cell 2014
Placenta_Epith	Placenta epithelium	101	PE	144785197	29246609794	GEO: GSM984604	SRR545685	CSHL_RnaSeq_HPIEpC_cell_total (superseded by GSE78617)	Compiled in Irimia et al, Cell 2014
Placenta_Epith	Placenta epithelium	101	PE	169980513	34336063626	GEO: GSM984604	SRR545686	CSHL_RnaSeq_HPIEpC_cell_total (superseded by GSE78617)	Compiled in Irimia et al, Cell 2014
EpithelialCells	Epithelial Cells	101	PE	146844047	29662497494	GEO: GSM984621	SRR545723	CSHL_RnaSeq_HMEpC_cell_total (superseded by GSE78616)	Compiled in Irimia et al, Cell 2014
HFDPC	Hair Follicle Dermal Papilla Cells	101	PE	163854307	33098570014	GEO: GSM981258	SRR534326	CSHL_RnaSeq_HFDPC_cell_total (superseded by GSE78606)	Compiled in Irimia et al, Cell 2014
HFDPC	Hair Follicle Dermal Papilla Cells	101	PE	118574894	23952128588	GEO: GSM981258	SRR534327	CSHL_RnaSeq_HFDPC_cell_total (superseded by GSE78606)	Compiled in Irimia et al, Cell 2014
CL_K562	Cell Line	76	PE	23691383	3601090216	GEO: GSM958729	SRR521457	Caltech_RnaSeq_K562_2x75_200	Compiled in Irimia et al, Cell 2014
CL_K562	Cell Line	76	PE	6100265	927240280	GEO: GSM958729	SRR521458	Caltech_RnaSeq_K562_2x75_200	Compiled in Irimia et al, Cell 2014
CL_K562	Cell Line	76	PE	6422823	976269096	GEO: GSM958729	SRR521459	Caltech_RnaSeq_K562_2x75_200	Compiled in Irimia et al, Cell 2014
CL_K562	Cell Line	76	PE	43754863	6650739176	GEO: GSM958729	SRR521460	Caltech_RnaSeq_K562_2x75_200	Compiled in Irimia et al, Cell 2014
CL_K562	Cell Line	76	PE	34881646	5302010192	GEO: GSM958729	SRR521461	Caltech_RnaSeq_K562_2x75_200	Compiled in Irimia et al, Cell 2014
CL_K562	Cell Line	76	PE	41791045	6352238840	GEO: GSM958729	SRR521462	Caltech_RnaSeq_K562_2x75_200	Compiled in Irimia et al, Cell 2014
CL_K562	Cell Line	76	PE	37394354	5683941808	GEO: GSM958729	SRR521463	Caltech_RnaSeq_K562_2x75_200	Compiled in Irimia et al, Cell 2014
CL_K562	Cell Line	76	PE	12798941	1945439032	GEO: GSM958729	SRR521464	Caltech_RnaSeq_K562_2x75_200	Compiled in Irimia et al, Cell 2014
CL_K562	Cell Line	76	PE	12998190	1975724880	GEO: GSM958729	SRR521465	Caltech_RnaSeq_K562_2x75_200	Compiled in Irimia et al, Cell 2014
CL_HeLa	Cell Line	75	PE	85935538	12890330700	PMID: 23739326, GEO: GSM1105745	SRR797056	HeLa nt_control	Compiled in Irimia et al, Cell 2014
CL_293T	Cell Line	75	PE	67568978	10135346700	PMID: 23739326, GEO: GSM1105743	SRR797054	293T nt_control	Compiled in Irimia et al, Cell 2014
CL_MB231	Cell Line	76	SE	120901583	9188520308	PMID: 22354987	SRR436886	RNA-Seq, ESRP knockdown and overexpression data. Control sample	Compiled in Irimia et al, Cell 2014
CL_PNT2	Cell Line	76	SE	59124618	4493470968	PMID: 22354987	SRR436884	ESRP KD and OE	Compiled in Irimia et al, Cell 2014
CL_Gm12878	Cell Line	76	PE	23863096	3627190592	GEO: GSM958728	SRR521447	Caltech_RnaSeq_GM12878_2x75_200	Compiled in Irimia et al, Cell 2014
CL_Gm12878	Cell Line	76	PE	27531230	4184746960	GEO: GSM958728	SRR521448	Caltech_RnaSeq_GM12878_2x75_200	Compiled in Irimia et al, Cell 2014
CL_Gm12878	Cell Line	76	PE	11908811	1810139272	GEO: GSM958728	SRR521449	Caltech_RnaSeq_GM12878_2x75_200	Compiled in Irimia et al, Cell 2014
CL_Gm12878	Cell Line	76	PE	12768316	1940784032	GEO: GSM958728	SRR521450	Caltech_RnaSeq_GM12878_2x75_200	Compiled in Irimia et al, Cell 2014
CL_Gm12878	Cell Line	76	PE	25357127	3854283304	GEO: GSM958728	SRR521451	Caltech_RnaSeq_GM12878_2x75_200	Compiled in Irimia et al, Cell 2014
CL_Gm12878	Cell Line	76	PE	29999244	4559885088	GEO: GSM958728	SRR521452	Caltech_RnaSeq_GM12878_2x75_200	Compiled in Irimia et al, Cell 2014
CL_Gm12878	Cell Line	76	PE	8360927	1270860904	GEO: GSM958728	SRR521453	Caltech_RnaSeq_GM12878_2x75_200	Compiled in Irimia et al, Cell 2014
CL_Gm12878	Cell Line	76	PE	8365032	1271484864	GEO: GSM958728	SRR521454	Caltech_RnaSeq_GM12878_2x75_200	Compiled in Irimia et al, Cell 2014
CL_Gm12878	Cell Line	76	PE	36833272	5598657344	GEO: GSM958728	SRR521455	Caltech_RnaSeq_GM12878_2x75_200	Compiled in Irimia et al, Cell 2014
CL_Gm12878	Cell Line	76	PE	27238727	4140286504	GEO: GSM958728	SRR521456	Caltech_RnaSeq_GM12878_2x75_200	Compiled in Irimia et al, Cell 2014
Neuroblastoma	Neuroblastoma	76	PE	40386822	6138796944	GEO: GSM765395	SRR315315	CshlLong_RnaSeq_SK-N-SH_RA_cell_longPolyA	Compiled in Irimia et al, Cell 2014
Neuroblastoma	Neuroblastoma	76	PE	38607054	5868272208	GEO: GSM765395	SRR315316	CshlLong_RnaSeq_SK-N-SH_RA_cell_longPolyA	Compiled in Irimia et al, Cell 2014
Melanocytes	Melanocytes	101	PE	145680982	29427558364	GEO: GSM984616	SRR545714	Epidermal Melanocytes from two individuals, NHEM	Compiled in Irimia et al, Cell 2014
Fibroblasts	Fibroblasts	76-64	-PE	44702551	#VALUE!	PMID: 21890647, GEO: GSM759890	SRR309267	RNA-Seq Lung Fibroblasts batch1, sample 1	Compiled in Irimia et al, Cell 2014
Fibroblasts	Fibroblasts	76-64	-PE	44370631	#VALUE!	PMID: 21890647, GEO: GSM759891	SRR309268	RNA-Seq Lung Fibroblasts batch1, sample 2	Compiled in Irimia et al, Cell 2014
Fibroblasts	Fibroblasts	76	PE	24363552	3703259904	PMID: 21890647, GEO: GSM759891	SRR309269	RNA-Seq Foreskin Fibroblasts	Compiled in Irimia et al, Cell 2014
Fibroblasts	Fibroblasts	76	PE	32483927	4937556904	PMID: 21890647, GEO: GSM759893	SRR309270	RNA-Seq Lung Fibroblasts batch 3	Compiled in Irimia et al, Cell 2014
Fibroblasts	Fibroblasts	50	SE	74425865	3721293250	http://vastdb.crg.eu/samples/Fibr2a-50.fq.gz	NA	Fibroblasts	Compiled in Irimia et al, Cell 2014
Fibroblasts	Fibroblasts	50	SE	37044259	1852212950	http://vastdb.crg.eu/samples/Fibr2b-50.fq.gz	NA	Fibroblasts	Compiled in Irimia et al, Cell 2014
Adipose_Breast	Adipose and Breast	50	PE	77300072	7730007200	PRJEB2445	ERR030880	Caucasian, 73 years, female, HCT20158	Compiled in Irimia et al, Cell 2014
Adipose_Breast	Adipose and Breast	75	SE	76269225	5720191875	PRJEB2445	ERR030888	Caucasian, 73 years, female, HCT20158	Compiled in Irimia et al, Cell 2014
Adipose_Breast	Adipose and Breast	50	PE	75862215	7586221500	PRJEB2445	ERR030883	Caucasian, 29 years, female, HCT20161	Compiled in Irimia et al, Cell 2014
Adipose_Breast	Adipose and Breast	75	SE	77195260	5789644500	PRJEB2445	ERR030891	Caucasian, 29 years, female, HCT20161	Compiled in Irimia et al, Cell 2014
Adrenal	Adrenal	50	PE	74472871	7447287100	PRJEB2445	ERR030881	Caucasian, 60 years, male, HCT20159	Compiled in Irimia et al, Cell 2014
Adrenal	Adrenal	75	SE	76171569	5712867675	PRJEB2445	ERR030889	Caucasian, 60 years, male, HCT20159	Compiled in Irimia et al, Cell 2014
Amnion	Amnion	54	PE	27265881	2944715148	PMID: 22448651	SRR635193	pooled amnion from 5 pooled placentas with term (≥ 37 weeks of gestation) deliveries with spontaneous onset of labor	Compiled in Irimia et al, Cell 2014
Amnion	Amnion	72	PE	23328863	3359356272	PMID: 22448651	SRR638932	pooled amnion from 5 pooled placentas with term (≥ 37 weeks of gestation) deliveries with spontaneous onset of labor	Compiled in Irimia et al, Cell 2014
Chorion	Chorion	72	PE	29852422	4298748768	PMID: 22448651	SRR638936	pooled chorion from 5 pooled placentas with term (≥ 37 weeks of gestation) deliveries with spontaneous onset of labor	Compiled in Irimia et al, Cell 2014
Chorion	Chorion	54	PE	30572627	3301843716	PMID: 22448651	SRR638941	pooled chorion from 5 pooled placentas with term (≥ 37 weeks of gestation) deliveries with spontaneous onset of labor	Compiled in Irimia et al, Cell 2014
Colon	Colon	50	PE	82437443	8243744300	PRJEB2445	ERR030884	Caucasian, 68 years, female, HCT20162	Compiled in Irimia et al, Cell 2014
Colon	Colon	75	SE	80257757	6019331775	PRJEB2445	ERR030892	Caucasian, 68 years, female, HCT20162	Compiled in Irimia et al, Cell 2014
Decidua	Decidua	72	PE	25393875	3656718000	PMID: 22448651	SRR638937	decidua from 5 pooled placentas with term (≥ 37 weeks of gestation) deliveries with spontaneous onset of labor	Compiled in Irimia et al, Cell 2014
Decidua	Decidua	54	PE	32668147	3528159876	PMID: 22448651	SRR638939	decidua from 5 pooled placentas with term (≥ 37 weeks of gestation) deliveries with spontaneous onset of labor	Compiled in Irimia et al, Cell 2014
Endometrium	Endometrium	74	SE	32424387	2399404638	PMID:25640180, 21946353, GEO: GSM761685	SRR309129	Endometrial stromal cells (ESC)	Compiled in Irimia et al, Cell 2014
Endometrium	Endometrium	74	SE	33329086	2466352364	PMID:25640180, 21946353, GEO: GSM761684	SRR309128	Endometrial stromal cells (ESC)	Compiled in Irimia et al, Cell 2014
Endothelium	Endothelium	101	PE	177823848	35920417296	GEO: GSM984618	SRR545718	CSHL_RnaSeq_HAoEC_cell_total	Compiled in Irimia et al, Cell 2014
Endothelium	Endothelium	101	PE	132793805	26824348610	GEO: GSM984613	SRR545707	CSHL_RnaSeq_HSaVEC_cell_total	Compiled in Irimia et al, Cell 2014
GLS_cells	Various primary cells	100	PE	28646397	5729279400	PMID: 21289626, GEO: GSM1010946	SRR577579	Lung_cells, STL002, Caucasian, female, 30 years, iron deficiency, bipolar disease	Compiled in Irimia et al, Cell 2014
GLS_cells	Various primary cells	100	PE	28692937	5738587400	PMID: 21289626, GEO: GSM1010946	SRR577580	Lung_cells, STL002, Caucasian, female, 30 years, iron deficiency, bipolar disease	Compiled in Irimia et al, Cell 2014
GLS_cells	Various primary cells	100	PE	25913247	5182649400	PMID: 21289626, GEO: GSM1010946	SRR577581	Lung_cells, STL002, Caucasian, female, 30 years, iron deficiency, bipolar disease	Compiled in Irimia et al, Cell 2014
GLS_cells	Various primary cells	100	PE	23823451	4764690200	PMID: 21289626, GEO: GSM1010946	SRR577582	Lung_cells, STL002, Caucasian, female, 30 years, iron deficiency, bipolar disease	Compiled in Irimia et al, Cell 2014
GLS_cells	Various primary cells	100	PE	27635071	5527014200	PMID: 21289626, GEO: GSM1010960	SRR577583	Gastric_cells, STL003, Caucasian, male, 34 years, polysubstance abuse	Compiled in Irimia et al, Cell 2014
GLS_cells	Various primary cells	100	PE	27729360	5545872000	PMID: 21289626, GEO: GSM1010960	SRR577584	Gastric_cells, STL003, Caucasian, male, 34 years, polysubstance abuse	Compiled in Irimia et al, Cell 2014
GLS_cells	Various primary cells	100	PE	26062675	5212535000	PMID: 21289626, GEO: GSM1010960	SRR577585	Gastric_cells, STL003, Caucasian, male, 34 years, polysubstance abuse	Compiled in Irimia et al, Cell 2014
GLS_cells	Various primary cells	100	PE	24681157	4936231400	PMID: 21289626, GEO: GSM1010960	SRR577586	Gastric_cells, STL003, Caucasian, male, 34 years, polysubstance abuse	Compiled in Irimia et al, Cell 2014
GLS_cells	Various primary cells	100	PE	29636056	5927211200	PMID: 21289626, GEO: GSM1010976	SRR577599	Spleen_cells, STL003, Caucasian, male, 34 years, polysubstance abuse	Compiled in Irimia et al, Cell 2014
GLS_cells	Various primary cells	100	PE	29631975	5926395000	PMID: 21289626, GEO: GSM1010976	SRR577600	Spleen_cells, STL003, Caucasian, male, 34 years, polysubstance abuse	Compiled in Irimia et al, Cell 2014
GLS_cells	Various primary cells	100	PE	26788444	5357688800	PMID: 21289626, GEO: GSM1010976	SRR577601	Spleen_cells, STL003, Caucasian, male, 34 years, polysubstance abuse	Compiled in Irimia et al, Cell 2014
GLS_cells	Various primary cells	100	PE	24615625	4923125000	PMID: 21289626, GEO: GSM1010976	SRR577602	Spleen_cells, STL003, Caucasian, male, 34 years, polysubstance abuse	Compiled in Irimia et al, Cell 2014
Kidney	Kidney	50	PE	80397337	8039733700	PRJEB2445	ERR030885	HCT20142, Caucasian, female, 60 years	Compiled in Irimia et al, Cell 2014
Kidney	Kidney	75	SE	79772393	5982929475	PRJEB2445	ERR030893	HCT20142, Caucasian, female, 60 years	Compiled in Irimia et al, Cell 2014
Kidney	Kidney	76	SE	22493518	1709507368	PMID: 22012392, GEO: GSM752702	SRR306851	hsa kd F 1	Compiled in Irimia et al, Cell 2014
Kidney	Kidney	76	SE	20684752	1572041152	PMID: 22012392, GEO: GSM752703	SRR306852	hsa kd M 1	Compiled in Irimia et al, Cell 2014
Kidney	Kidney	76	SE	31386619	2385383044	PMID: 22012392, GEO: GSM752704	SRR306853	hsa kd M 2	Compiled in Irimia et al, Cell 2014
Liver	Liver	50	PE	80048623	8004862300	PRJEB2445	ERR030887	HCT20144, Caucasian, male, 37 years	Compiled in Irimia et al, Cell 2014
Liver	Liver	75	SE	77453877	5809040775	PRJEB2445	ERR030895	HCT20144, Caucasian, male, 37 years	Compiled in Irimia et al, Cell 2014
Liver	Liver	76	SE	16391552	1245757952	PMID: 22012392, GEO: GSM752705	SRR306854	hsa lv M 1	Compiled in Irimia et al, Cell 2014
Liver	Liver	76	SE	26755509	2033418684	PMID: 22012392, GEO: GSM752705	SRR306855	hsa lv M 1	Compiled in Irimia et al, Cell 2014
Liver	Liver	76	SE	23866499	1813853924	PMID: 22012392, GEO: GSM752706	SRR306856	hsa lv M 2	Compiled in Irimia et al, Cell 2014
Liver	Liver	58	SE	25814455	1497238390	PMID: 21317363, GEO: GSM641418	SRR087756	Liver1, Human Liver Total RNA (Ambion)	Compiled in Irimia et al, Cell 2014
Liver	Liver	58	SE	25534868	1481022344	PMID: 21317363, GEO: GSM641418	SRR087757	Liver1, Human Liver Total RNA (Ambion)	Compiled in Irimia et al, Cell 2014
Liver	Liver	58	SE	23661941	1372392578	PMID: 21317363, GEO: GSM641418	SRR087758	Liver1, Human Liver Total RNA (Ambion)	Compiled in Irimia et al, Cell 2014
Liver	Liver	58	SE	13224622	767028076	PMID: 21317363, GEO: GSM641420	SRR087763	liver3, Human Liver Total RNA (Ambion)	Compiled in Irimia et al, Cell 2014
Liver	Liver	58	SE	19486468	1130215144	PMID: 21317363, GEO: GSM641420	SRR087764	liver3, Human Liver Total RNA (Ambion)	Compiled in Irimia et al, Cell 2014
Liver	Liver	58	SE	19154017	1110932986	PMID: 21317363, GEO: GSM641420	SRR087765	liver3, Human Liver Total RNA (Ambion)	Compiled in Irimia et al, Cell 2014
Liver	Liver	58	SE	20794323	1206070734	PMID: 21317363, GEO: GSM641421	SRR087766	liver4, Human Liver Total RNA (Ambion)	Compiled in Irimia et al, Cell 2014
Liver	Liver	58	SE	20372877	1181626866	PMID: 21317363, GEO: GSM641421	SRR087767	liver4, Human Liver Total RNA (Ambion)	Compiled in Irimia et al, Cell 2014
Liver	Liver	58	SE	20631095	1196603510	PMID: 21317363, GEO: GSM641421	SRR087768	liver4, Human Liver Total RNA (Ambion)	Compiled in Irimia et al, Cell 2014
Liver	Liver	58	SE	20539505	1191291290	PMID: 21317363, GEO: GSM641421	SRR087769	liver4, Human Liver Total RNA (Ambion)	Compiled in Irimia et al, Cell 2014
Lung	Lung	50	PE	79296905	7929690500	PRJEB2445	ERR030879	Caucasian, 65 years, male, HCT20145	Compiled in Irimia et al, Cell 2014
Lung	Lung	75	SE	81255438	6094157850	PRJEB2445	ERR030896	Caucasian, 65 years, male, HCT20145	Compiled in Irimia et al, Cell 2014
Lymph_node	Lymph Node	50	PE	82078157	8207815700	PRJEB2445	ERR030878	Caucasian, 86 years, female, HCT20146	Compiled in Irimia et al, Cell 2014
Lymph_node	Lymph Node	75	SE	81916460	6143734500	PRJEB2445	ERR030897	Caucasian, 86 years, female, HCT20146	Compiled in Irimia et al, Cell 2014
Ovary	Ovary	50	PE	80946260	8094626000	PRJEB2445	ERR030874	Caucasian, 47 years, female, HCT20150	Compiled in Irimia et al, Cell 2014
Ovary	Ovary	75	SE		0	PRJEB2445	ERR030901	Caucasian, 47 years, female, HCT20150	Compiled in Irimia et al, Cell 2014
Placenta	Placenta	76	PE	30024380	4563705760	PMID: 21890647, GEO: GSM759889	SRR309266	Placental tissue purchased from Ambion	Compiled in Irimia et al, Cell 2014
Prostate	Prostate	50	PE	82334076	8233407600	PRJEB2445	ERR030877	Caucasian, 73 years, male, HCT20147	Compiled in Irimia et al, Cell 2014
Prostate	Prostate	75	SE	83319902	6248992650	PRJEB2445	ERR030898	Caucasian, 73 years, male, HCT20147	Compiled in Irimia et al, Cell 2014
Testis	Testis	50	PE	81836199	8183619900	PRJEB2445	ERR030873	Caucasian, male, 19 years, HCT20151	Compiled in Irimia et al, Cell 2014
Testis	Testis	75	SE	82044319	6153323925	PRJEB2445	ERR030902	Caucasian, male, 19 years, HCT20151	Compiled in Irimia et al, Cell 2014
Testis	Testis	76	PE	9224054	1402056208	PMID: 22012392, GEO: GSM752707	SRR306857	hsa ts M 1	Compiled in Irimia et al, Cell 2014
Testis	Testis	76	PE	32444809	4931610968	PMID: 22012392,GEO: GSM752708	SRR306858	hsa ts M 2	Compiled in Irimia et al, Cell 2014
Thyroid	Thyroid	50	PE	81912887	8191288700	PRJEB2445	ERR030872	Caucasian, 60 years, female, HCT20152	Compiled in Irimia et al, Cell 2014
Thyroid	Thyroid	75	SE	80246657	6018499275	PRJEB2445	ERR030903	Caucasian, 60 years, female, HCT20152	Compiled in Irimia et al, Cell 2014
WBC_MC	White Blood and Mononuc Cells	50	PE	81217148	8121714800	PRJEB2445	ERR030875	Caucasian, 58 years, male, HCT20149	Compiled in Irimia et al, Cell 2014
WBC_MC	White Blood and Mononuc Cells	75	SE	82785673	6208925475	PRJEB2445	ERR030900	Caucasian, 58 years, male, HCT20149	Compiled in Irimia et al, Cell 2014
WBC_MC	White Blood and Mononuc Cells	101	PE	209023113	42222668826	GEO: GSM984606	SRR545690	CSHL_RnaSeq_hMNC-PB_cell_total	Compiled in Irimia et al, Cell 2014
MSC	Mesenchymal stem cells	101	PE	157580617	31831284634	GEO: GSM981260	SRR534335	CSHL_RnaSeq_hMSC-AT_cell_total	Compiled in Irimia et al, Cell 2014
MSC	Mesenchymal stem cells	101	PE	126487708	25550517016	GEO: GSM984607	SRR545691	CSHL_RnaSeq_hMSC-UC_cell_total	Compiled in Irimia et al, Cell 2014
NPC_a	Neural Progenitors	75	SE	25940838	1945562850	PMID: 22730494, GEO: GSM899454	SRR447172	primary neural progenitors,17 week lentiviral-mediated knockdown of GFP (control)	Compiled in Irimia et al, Cell 2014
NPC_a	Neural Progenitors	75	SE	26910911	2018318325	PMID: 22730494, GEO: GSM899454	SRR447173	primary neural progenitors,17 week lentiviral-mediated knockdown of GFP (control)	Compiled in Irimia et al, Cell 2014
NPC_a	Neural Progenitors	75	SE	25732136	1929910200	PMID: 22730494, GEO: GSM899454	SRR447174	primary neural progenitors,17 week lentiviral-mediated knockdown of GFP (control)	Compiled in Irimia et al, Cell 2014
NPC_a	Neural Progenitors	75	SE	28563165	2142237375	PMID: 22730494, GEO: GSM899454	SRR447175	primary neural progenitors,17 week lentiviral-mediated knockdown of GFP (control)	Compiled in Irimia et al, Cell 2014
NPC_a	Neural Progenitors	75	SE	22438533	1682889975	PMID: 22730494, GEO: GSM899454	SRR447176	primary neural progenitors,17 week lentiviral-mediated knockdown of GFP (control)	Compiled in Irimia et al, Cell 2014
NPC_b	Neural Progenitors	75	SE	26053995	1954049625	PMID: 22730494, GEO: GSM899456	SRR447182	primary neural progenitors, 17 week, non-transduced	Compiled in Irimia et al, Cell 2014
NPC_b	Neural Progenitors	75	SE	26189072	1964180400	PMID: 22730494, GEO: GSM899456	SRR447183	primary neural progenitors, 17 week, non-transduced	Compiled in Irimia et al, Cell 2014
NPC_b	Neural Progenitors	75	SE	26495337	1987150275	PMID: 22730494, GEO: GSM899456	SRR447184	primary neural progenitors, 17 week, non-transduced	Compiled in Irimia et al, Cell 2014
NPC_b	Neural Progenitors	75	SE	25613456	1921009200	PMID: 22730494, GEO: GSM899456	SRR447185	primary neural progenitors, 17 week, non-transduced	Compiled in Irimia et al, Cell 2014
NPC_b	Neural Progenitors	75	SE	26884312	2016323400	PMID: 22730494, GEO: GSM899456	SRR447186	primary neural progenitors, 17 week, non-transduced	Compiled in Irimia et al, Cell 2014
