# Supplementary material for: Amphioxus functional genomics and the origins of vertebrate gene regulation
Source: Nature. 2018 Nov 21;564(7734):64–70. doi: 10.1038/s41586-018-0734-6 (PMC6292497; doi:10.1038/s41586-018-0734-6)
Supplement: Supplementary file 4 — This zipped file contains Supplementary Datasets 1-17 – see Supplementary Information document for a full Supplementary Dataset guide. [file 41586_2018_734_MOESM4_ESM.zip › 2017-11-15409B-s4/Supplementary Dataset 4.xlsx]

## Sheet: Amphioxus
Sample ID	Stage/Organ	Read length	PE/SE	Read number	Base pairs	Origin	Accession	Comments	%gDNA_unique	%gDNA_multi
H3K27ac_8hpf_a	8 hpf	49	SE	18380227	900631123	BGI	This study	ChIP_amphioxo_H3K27ac_8h_rep1	45.8178	21.0809
H3K27ac_8hpf_b	8 hpf	49	SE	47674217	2336036633	BGI	This study	ChIP_amphioxo_H3K27ac_8h_rep2	37.5538	18.0586
H3K27ac_15hpf_a	15 hpf	49	SE	11788559	577639391	BGI	This study	ChIP_amphioxo_H3K27ac_15h_rep1	42.441	18.7717
H3K27ac_15hpf_b	15 hpf	49	SE	15294563	749433587	BGI	This study	ChIP_amphioxo_H3K27ac_15h_rep2	41.8457	19.0311
H3K27ac_36hpf_a	36 hpf	49	SE	42320156	2073687644	BGI	This study	ChIP_amphioxo_H3K27ac_36h_rep1	36.5602	19.343
H3K27ac_36hpf_b	36 hpf	49	SE	35867629	1757513821	BGI	This study	ChIP_amphioxo_H3K27ac_36h_rep2	40.1744	21.7028
H3K27me3_8hpf_a	8 hpf	49	SE	11896658	582936242	BGI	This study	ChIP_amphioxo_H3K27me3_8h_rep1	38.2129	22.0717
H3K27me3_15hpf_a	15 hpf	49	SE	40188161	1969219889	BGI	This study	ChIP_amphioxo_H3K27me3_15h_rep1	37.9955	21.9965
H3K27me3_15hpf_b	15 hpf	49	SE	39334807	1927405543	BGI	This study	ChIP_amphioxo_H3K27me3_15h_rep2	38.2378	21.5523
H3K27me3_36hpf_a	36 hpf	49	SE	11969177	586489673	BGI	This study	ChIP_amphioxo_H3K27me3_36h_rep1	38.1096	21.6336
H3K27me3_36hpf_b	36 hpf	49	SE	12496630	612334870	BGI	This study	ChIP_amphioxo_H3K27me3_36h_rep2	34.3856	20.3108
H3K4me3_8hpf_a	8 hpf	49	SE	53565742	2624721358	BGI	This study	ChIP_amphioxo_H3K4me3_8h_rep1	55.9834	16.9429
H3K4me3_8hpf_b	8 hpf	49	SE	23484131	1150722419	BGI	This study	ChIP_amphioxo_H3K4me3_8h_rep2	32.6971	18.9956
H3K4me3_15hpf_a	15 hpf	49	SE	11831374	579737326	BGI	This study	ChIP_amphioxo_H3K4me3_15h_rep1	46.8429	16.7207
H3K4me3_15hpf_b	15 hpf	49	SE	58501168	2866557232	BGI	This study	ChIP_amphioxo_H3K4me3_15h_rep2	46.8181	16.5935
H3K4me3_36hpf_a	36 hpf	49	SE	33948863	1663494287	BGI	This study	ChIP_amphioxo_H3K4me3_36h_rep1	36.3574	19.7099
H3K4me3_36hpf_b	36 hpf	49	SE	32457194	1590402506	BGI	This study	ChIP_amphioxo_H3K4me3_36h_rep2	38.1929	15.2009
