# Supplementary material for: Amphioxus functional genomics and the origins of vertebrate gene regulation
Source: Nature. 2018 Nov 21;564(7734):64–70. doi: 10.1038/s41586-018-0734-6 (PMC6292497; doi:10.1038/s41586-018-0734-6)
Supplement: Supplementary file 4 — This zipped file contains Supplementary Datasets 1-17 – see Supplementary Information document for a full Supplementary Dataset guide. [file 41586_2018_734_MOESM4_ESM.zip › 2017-11-15409B-s4/Supplementary Dataset 5.xlsx]

## Sheet: Amphioxus
MethylC-seq
ID	Stage/Organ	Read length	PE/SE	Read number	Base pairs	Origin	Accession	covered C	all C	covered C	Stranded coverage	Bisulfite conversion
Embr_8hpf	8 hpf	100	SE	64406620	6118198106	UWA	This study	140521303	197067929	0.71306	6.162 X	0.993
Embr_15hpf	15 hpf	100	SE	88345638	8505925100	UWA	This study	150127940	197067929	0.76181	8.567 X	0.9959
Embr_36hpf	36 hpf	100	SE	76875710	7473713127	UWA	This study	153526041	197067929	0.77905	7.528 X	0.9948
Hepatic	Hepatic diverticulum	100	SE	64452404	6339447606	UWA	This study	134663469	197067929	0.68334	6.385 X	0.9931
RRBS
ID	Stage/Organ	Read length	PE/SE	Origin	Accession	covered CpG	Mean CpG coverage	Bisulfite conversion
Adult_gut1	intestine	150	PE	Garvan	This study	54391	33.5	0.997
Adult_gut2	intestine	150	PE	Garvan	This study	54391	31.6	0.9972
Adult_muscle1	muscle	150	PE	Garvan	This study	54391	24.4	0.9973
Adult_muscle2	muscle	150	PE	Garvan	This study	54391	38.7	0.9971
Adult_notochord1	notochord	150	PE	Garvan	This study	54391	24.1	0.9971
Adult_notochord2	notochord	150	PE	Garvan	This study	54391	32.5	0.9971
