# Supplementary material for: Amphioxus functional genomics and the origins of vertebrate gene regulation
Source: Nature. 2018 Nov 21;564(7734):64–70. doi: 10.1038/s41586-018-0734-6 (PMC6292497; doi:10.1038/s41586-018-0734-6)
Supplement: Supplementary file 4 — This zipped file contains Supplementary Datasets 1-17 – see Supplementary Information document for a full Supplementary Dataset guide. [file 41586_2018_734_MOESM4_ESM.zip › 2017-11-15409B-s4/Supplementary Dataset 6.xlsx]

## Sheet: Supplementary Dataset 6
Gene_id	Transcript_id	Coordinate	N_exons	TYPE
BL70654	BL70654_cuf0	Sc0000000:20079-20392:-	1	intergenic
BL88684	BL88684_cuf0	Sc0000000:59760-60151:+	1	intergenic
BL88685	BL88685_cuf0	Sc0000000:60399-60860:+	1	intergenic
BL88691	BL88691_cuf0	Sc0000000:64857-65990:+	1	intergenic
BL88688	BL88688_cuf0	Sc0000000:99346-99973:+	1	intergenic
BL88689	BL88689_cuf0	Sc0000000:100274-101768:+	1	intergenic
BL88682	BL88682_cuf0	Sc0000000:103595-104206:+	1	intergenic
BL88683	BL88683_cuf0	Sc0000000:106282-106637:+	1	intergenic
BL66727	BL66727_cuf0	Sc0000000:120977-121637:+	1	intergenic
BL66730	BL66730_cuf0	Sc0000000:122991-123297:+	1	intergenic
BL66729	BL66729_cuf0	Sc0000000:123461-123881:+	1	intergenic
BL66724	BL66724_cuf0	Sc0000000:127362-127700:+	1	intergenic
BL66725	BL66725_cuf0	Sc0000000:150240-151120:+	1	intergenic
BL66736	BL66736_cuf0	Sc0000000:165796-166636:+	1	intergenic
BL73501	BL73501_cuf0	Sc0000000:293335-293729:+	1	intragenic
BL73502	BL73502_cuf0	Sc0000000:308972-309275:+	1	intragenic
BL73497	BL73497_cuf0	Sc0000000:335957-336377:+	1	intergenic
BL58546	BL58546_cuf0	Sc0000000:345816-346168:-	1	intergenic
BL58543	BL58543_cuf0	Sc0000000:347537-347962:-	1	intergenic
BL40837	BL40837_cuf0	Sc0000000:347544-347967:+	1	intergenic
BL73494	BL73494_cuf0	Sc0000000:365222-365591:+	1	intergenic
BL80577	BL80577_cuf0	Sc0000000:441412-441795:-	1	intergenic
BL51444	BL51444_cuf0	Sc0000000:523742-524355:+	1	intergenic
BL80580	BL80580_cuf0	Sc0000000:523747-524334:-	1	intergenic
BL51443	BL51443_cuf0	Sc0000000:529030-530179:+	1	intergenic
BL80579	BL80579_cuf0	Sc0000000:529278-530108:-	1	intergenic
BL80583	BL80583_cuf0	Sc0000000:537515-537857:-	1	intergenic
BL51442	BL51442_cuf0	Sc0000000:540116-540458:+	1	intergenic
BL43132	BL43132_cuf0	Sc0000000:540146-540473:-	1	intergenic
BL60128	BL60128_cuf0	Sc0000000:543362-545073:+	2	intergenic
BL43136	BL43136_cuf0	Sc0000000:609718-610281:-	1	intergenic
BL89170	BL89170_cuf0	Sc0000000:851685-851990:-	1	intergenic
BL89173	BL89173_cuf0	Sc0000000:869903-870726:-	1	intergenic
BL66638	BL66638_cuf0	Sc0000000:884899-885212:+	1	intergenic
BL48403	BL48403_cuf0	Sc0000000:899796-900554:-	2	intergenic
BL48404	BL48404_cuf0	Sc0000000:905153-905468:-	1	intergenic
BL37992	BL37992_cuf0	Sc0000000:910201-910959:+	1	intergenic
BL37981	BL37981_cuf0	Sc0000000:944341-945080:+	1	intergenic
BL48407	BL48407_cuf0	Sc0000000:944343-945074:-	1	intergenic
BL44720	BL44720_cuf0	Sc0000000:952579-952953:+	1	intergenic
BL44721	BL44721_cuf0	Sc0000000:956131-956489:+	1	intergenic
BL44722	BL44722_cuf0	Sc0000000:957108-957617:+	1	intergenic
BL48405	BL48405_cuf0	Sc0000000:964514-965122:-	1	intergenic
BL44723	BL44723_cuf0	Sc0000000:969889-970834:+	1	intergenic
BL44724	BL44724_cuf0	Sc0000000:971811-972355:+	1	intergenic
BL44728	BL44728_cuf0	Sc0000000:975113-975829:+	1	intergenic
BL48406	BL48406_cuf0	Sc0000000:975854-976499:-	1	intergenic
BL48409	BL48409_cuf0	Sc0000000:979166-979869:-	1	intergenic
BL44729	BL44729_cuf0	Sc0000000:984271-984574:+	1	intergenic
BL82129	BL82129_cuf0	Sc0000000:988962-990542:+	1	intergenic
BL48410	BL48410_cuf0	Sc0000000:989117-990336:-	1	bidirectional
BL82133	BL82133_cuf0	Sc0000000:998973-999348:+	1	intragenic
BL82132	BL82132_cuf0	Sc0000000:1002098-1003771:+	1	intergenic
BL82137	BL82137_cuf0	Sc0000000:1018064-1018584:+	1	intergenic
BL90749	BL90749_cuf0	Sc0000000:1022569-1022934:+	1	intergenic
BL85669	BL85669_cuf0	Sc0000000:1130327-1130823:-	1	intergenic
BL85665	BL85665_cuf0	Sc0000000:1131080-1131581:-	1	intergenic
BL47672	BL47672_cuf0	Sc0000000:1180955-1181762:+	1	intergenic
BL47679	BL47679_cuf0	Sc0000000:1184774-1185192:+	1	intergenic
BL85663	BL85663_cuf0	Sc0000000:1185333-1185653:-	1	intergenic
BL47682	BL47682_cuf0	Sc0000000:1234013-1234728:+	1	intergenic
BL33033	BL33033_cuf0	Sc0000000:1237152-1237541:-	1	intergenic
BL33034	BL33034_cuf0	Sc0000000:1237867-1238365:-	1	intergenic
BL33044	BL33044_cuf0	Sc0000000:1336854-1337558:-	1	intergenic
BL70479	BL70479_cuf0	Sc0000000:1395122-1395500:-	1	intergenic
BL69751	BL69751_cuf0	Sc0000000:1432218-1432525:+	1	intergenic
BL84930	BL84930_cuf0	Sc0000000:1504598-1505413:+	1	intragenic
BL57074	BL57074_cuf0	Sc0000000:1610974-1611566:-	1	intergenic
BL57076	BL57076_cuf0	Sc0000000:1613004-1613860:-	1	intergenic
BL84928	BL84928_cuf0	Sc0000000:1648256-1649873:+	1	intergenic
BL57077	BL57077_cuf0	Sc0000000:1648932-1649886:-	1	intergenic
BL84925	BL84925_cuf0	Sc0000000:1660679-1661839:+	1	intergenic
BL84923	BL84923_cuf0	Sc0000000:1672543-1672871:+	1	intergenic
BL84924	BL84924_cuf0	Sc0000000:1672931-1673261:+	1	intergenic
BL76332	BL76332_cuf0	Sc0000000:1673512-1673840:+	1	intergenic
BL76331	BL76331_cuf0	Sc0000000:1673900-1675286:+	1	intergenic
BL57079	BL57079_cuf0	Sc0000000:1694469-1695264:-	2	intragenic
BL20528	BL20528_cuf0	Sc0000000:1732807-1740753:+	3	bidirectional
BL76328	BL76328_cuf0	Sc0000000:1736497-1736856:+	1	intergenic
BL76327	BL76327_cuf0	Sc0000000:1738547-1738997:+	1	intergenic
BL76325	BL76325_cuf0	Sc0000000:1743196-1743620:+	1	intergenic
BL76324	BL76324_cuf0	Sc0000000:1744170-1744927:+	1	intergenic
BL76323	BL76323_cuf0	Sc0000000:1750237-1750694:+	1	intergenic
BL38789	BL38789_cuf0	Sc0000000:1765116-1765638:+	1	intergenic
BL38790	BL38790_cuf0	Sc0000000:1766220-1766717:+	1	intergenic
BL38784	BL38784_cuf0	Sc0000000:1769215-1769722:+	1	intergenic
BL38786	BL38786_cuf0	Sc0000000:1771838-1773124:+	1	intergenic
BL38787	BL38787_cuf0	Sc0000000:1801946-1802859:+	1	intergenic
BL38782	BL38782_cuf0	Sc0000000:1802999-1814173:+	3	antisense
BL38783	BL38783_cuf0	Sc0000000:1803118-1804696:+	1	intergenic
BL91557	BL91557_cuf0	Sc0000000:1804959-1806328:+	1	intergenic
BL91556	BL91556_cuf0	Sc0000000:1806592-1806897:+	1	antisense
BL91559	BL91559_cuf0	Sc0000000:1809727-1811227:+	1	antisense
BL91558	BL91558_cuf0	Sc0000000:1814303-1814859:+	1	intergenic
BL57081	BL57081_cuf0	Sc0000000:1814405-1815675:-	1	intergenic
BL91553	BL91553_cuf0	Sc0000000:1817072-1820611:+	2	intergenic
BL91552	BL91552_cuf1	Sc0000000:1830542-1835866:+	3	intergenic
BL91555	BL91555_cuf0	Sc0000000:1836990-1848055:+	2	intergenic
BL91554	BL91554_cuf0	Sc0000000:1861658-1877466:+	2	intergenic
BL63681	BL63681_cuf0	Sc0000000:1878251-1879045:-	1	intergenic
BL63682	BL63682_cuf0	Sc0000000:1880697-1881636:-	1	intergenic
BL63683	BL63683_cuf0	Sc0000000:1888689-1889150:-	1	intergenic
BL91565	BL91565_cuf1	Sc0000000:1894838-1897771:+	2	intergenic
BL63684	BL63684_cuf0	Sc0000000:1897707-1898135:-	1	intergenic
BL63685	BL63685_cuf0	Sc0000000:1898429-1898901:-	1	intergenic
BL91564	BL91564_cuf1	Sc0000000:1905777-1907340:+	2	intergenic
BL63674	BL63674_cuf0	Sc0000000:1912433-1913185:-	1	intergenic
BL63675	BL63675_cuf0	Sc0000000:1915319-1916190:-	1	intergenic
BL54243	BL54243_cuf0	Sc0000000:1927573-1929231:+	2	intergenic
BL41642	BL41642_cuf0	Sc0000000:1947605-1947976:-	1	intergenic
BL41641	BL41641_cuf0	Sc0000000:1960554-1960930:-	1	intergenic
BL41645	BL41645_cuf0	Sc0000000:2008093-2008671:-	1	intergenic
BL41636	BL41636_cuf0	Sc0000000:2009337-2009992:-	1	intergenic
BL46244	BL46244_cuf0	Sc0000000:2018065-2019066:-	1	intragenic
BL46245	BL46245_cuf0	Sc0000000:2021365-2021856:-	1	intragenic
BL46242	BL46242_cuf0	Sc0000000:2022248-2022960:-	1	intragenic
BL46247	BL46247_cuf0	Sc0000000:2049338-2049790:-	1	intragenic
BL54242	BL54242_cuf0	Sc0000000:2073489-2074313:+	1	intergenic
BL54247	BL54247_cuf0	Sc0000000:2078063-2079009:+	1	intergenic
BL46248	BL46248_cuf0	Sc0000000:2100070-2102312:-	1	intergenic
BL46246	BL46246_cuf0	Sc0000000:2114414-2115080:-	1	intergenic
BL46240	BL46240_cuf0	Sc0000000:2115853-2116223:-	1	intergenic
BL54248	BL54248_cuf0	Sc0000000:2125035-2125675:+	1	intergenic
BL54245	BL54245_cuf0	Sc0000000:2125770-2126246:+	1	intergenic
BL54246	BL54246_cuf0	Sc0000000:2126421-2128778:+	1	intergenic
BL54239	BL54239_cuf0	Sc0000000:2149405-2149757:+	1	intergenic
BL83552	BL83552_cuf0	Sc0000000:2158872-2159172:-	1	intergenic
BL83554	BL83554_cuf0	Sc0000000:2160110-2160736:-	1	intergenic
BL83553	BL83553_cuf0	Sc0000000:2167804-2168177:-	1	intergenic
BL83549	BL83549_cuf0	Sc0000000:2168249-2169832:-	2	intergenic
BL83551	BL83551_cuf0	Sc0000000:2170016-2171717:-	1	intergenic
BL83550	BL83550_cuf0	Sc0000000:2173750-2174892:-	1	intergenic
BL83556	BL83556_cuf0	Sc0000000:2174986-2175410:-	1	intergenic
BL83555	BL83555_cuf0	Sc0000000:2184707-2185260:-	1	intergenic
BL54240	BL54240_cuf0	Sc0000000:2198956-2199476:+	1	intergenic
BL66625	BL66625_cuf0	Sc0000000:2241198-2241882:-	1	intergenic
BL49844	BL49844_cuf0	Sc0000000:2241289-2241880:+	1	intergenic
BL73352	BL73352_cuf0	Sc0000000:2398710-2399762:-	1	intergenic
BL49848	BL49848_cuf0	Sc0000000:2432490-2432866:+	1	intergenic
BL73367	BL73367_cuf0	Sc0000000:2449775-2450436:-	1	intergenic
BL73368	BL73368_cuf0	Sc0000000:2450647-2451040:-	1	intergenic
BL88579	BL88579_cuf0	Sc0000000:2453975-2454308:-	1	intergenic
BL77349	BL77349_cuf0	Sc0000000:2489454-2489893:+	1	intragenic
BL77345	BL77345_cuf0	Sc0000000:2489982-2490299:+	1	intragenic
BL88565	BL88565_cuf0	Sc0000000:2496928-2498037:-	1	intergenic
BL88566	BL88566_cuf0	Sc0000000:2499189-2499520:-	1	intergenic
BL82036	BL82036_cuf0	Sc0000000:2503286-2503915:-	1	intergenic
BL49841	BL49841_cuf0	Sc0000000:2503293-2503657:+	1	intergenic
BL71840	BL71840_cuf0	Sc0000000:2573588-2574006:+	1	intergenic
BL82039	BL82039_cuf0	Sc0000000:2584235-2584687:-	1	intergenic
BL82041	BL82041_cuf1	Sc0000000:2632333-2639514:-	2	intergenic
BL44630	BL44630_cuf0	Sc0000000:2637257-2638119:-	1	intergenic
BL82846	BL82846_cuf0	Sc0000000:2705300-2706025:+	1	intragenic
BL60587	BL60587_cuf0	Sc0000000:2853831-2855211:+	2	intergenic
BL60591	BL60591_cuf0	Sc0000000:2926156-2926553:+	1	intergenic
BL44637	BL44637_cuf0	Sc0000000:3093034-3094068:-	1	intragenic
BL38468	BL38468_cuf1	Sc0000000:3207161-3212713:+	4	intergenic
BL38474	BL38474_cuf0	Sc0000000:3208244-3208723:+	1	intergenic
BL38472	BL38472_cuf0	Sc0000000:3217209-3218133:+	1	intergenic
BL69737	BL69737_cuf0	Sc0000000:3219048-3219966:+	1	intergenic
BL51341	BL51341_cuf0	Sc0000000:3227766-3228090:-	1	intergenic
BL51336	BL51336_cuf0	Sc0000000:3237250-3237781:-	1	intergenic
BL73415	BL73415_cuf0	Sc0000000:3268335-3269648:-	1	intergenic
BL75940	BL75940_cuf0	Sc0000000:3268584-3269577:+	1	intergenic
BL73416	BL73416_cuf0	Sc0000000:3270233-3270637:-	1	intergenic
BL73420	BL73420_cuf0	Sc0000000:3275751-3276332:-	1	intergenic
BL75938	BL75938_cuf0	Sc0000000:3285039-3285435:+	1	intergenic
BL73421	BL73421_cuf0	Sc0000000:3285041-3285435:-	1	bidirectional
BL75936	BL75936_cuf0	Sc0000000:3297435-3298577:+	1	intergenic
BL43030	BL43030_cuf0	Sc0000000:3309488-3310820:+	1	intergenic
BL43041	BL43041_cuf0	Sc0000000:3383842-3384328:+	1	intergenic
BL89129	BL89129_cuf0	Sc0000000:3470319-3470914:+	1	intragenic
BL86478	BL86478_cuf0	Sc0000000:3483458-3483770:-	1	antisense
BL63326	BL63326_cuf0	Sc0000000:3484168-3484804:+	1	intragenic
BL86479	BL86479_cuf0	Sc0000000:3484431-3484803:-	1	antisense
BL63324	BL63324_cuf0	Sc0000000:3485308-3485972:+	1	intragenic
BL86480	BL86480_cuf0	Sc0000000:3485657-3486014:-	1	antisense
BL67213	BL67213_cuf0	Sc0000000:3498768-3500706:+	1	intragenic
BL67210	BL67210_cuf0	Sc0000000:3509061-3509859:+	1	intragenic
BL67209	BL67209_cuf0	Sc0000000:3511684-3512041:+	1	intragenic
BL63309	BL63309_cuf0	Sc0000000:3516554-3517500:+	1	intragenic
BL67217	BL67217_cuf0	Sc0000000:3520026-3520409:+	1	intragenic
BL63334	BL63334_cuf0	Sc0000000:3529892-3530767:+	1	intragenic
BL45173	BL45173_cuf0	Sc0000000:3531776-3532416:+	1	intragenic
BL50174	BL50174_cuf0	Sc0000000:3539118-3539980:+	1	intragenic
BL45171	BL45171_cuf0	Sc0000000:3541918-3542449:+	1	intragenic
BL50180	BL50180_cuf0	Sc0000000:3544727-3545344:+	1	intragenic
BL50184	BL50184_cuf0	Sc0000000:3546582-3547103:+	1	intragenic
BL45175	BL45175_cuf0	Sc0000000:3547831-3548191:+	1	intragenic
BL45176	BL45176_cuf0	Sc0000000:3549615-3550276:+	1	intragenic
BL45181	BL45181_cuf0	Sc0000000:3551026-3551720:+	1	intragenic
BL45182	BL45182_cuf0	Sc0000000:3552843-3553302:+	1	intragenic
BL36804	BL36804_cuf0	Sc0000000:3559146-3559730:+	1	intragenic
BL82542	BL82542_cuf0	Sc0000000:3567557-3568077:+	1	intragenic
BL82545	BL82545_cuf0	Sc0000000:3568327-3568923:+	1	intragenic
BL82544	BL82544_cuf0	Sc0000000:3592655-3593088:+	1	intragenic
BL86482	BL86482_cuf0	Sc0000000:3637690-3638233:-	1	antisense
BL70528	BL70528_cuf0	Sc0000000:3712061-3713236:+	1	intergenic
BL75424	BL75424_cuf0	Sc0000000:3719845-3720210:-	1	intergenic
BL70531	BL70531_cuf0	Sc0000000:3829419-3829841:+	1	intergenic
BL37873	BL37873_cuf0	Sc0000000:3830290-3830622:-	1	intergenic
BL37871	BL37871_cuf0	Sc0000000:3834969-3836260:-	1	intergenic
BL58529	BL58529_cuf0	Sc0000000:3834971-3836250:+	1	intergenic
BL37877	BL37877_cuf0	Sc0000000:3853771-3854429:-	1	intergenic
BL37875	BL37875_cuf0	Sc0000000:3856439-3857080:-	1	intergenic
BL36473	BL36473_cuf0	Sc0000000:3954635-3954983:+	1	intergenic
BL78898	BL78898_cuf0	Sc0000000:3975596-3976204:+	1	antisense
BL78900	BL78900_cuf0	Sc0000000:3993896-3995602:+	2	intergenic
BL78899	BL78899_cuf0	Sc0000000:3999213-3999844:+	1	intergenic
BL60021	BL60021_cuf0	Sc0000000:3999907-4000237:-	1	intergenic
BL60020	BL60020_cuf0	Sc0000000:4000338-4001960:-	1	intergenic
BL60019	BL60019_cuf0	Sc0000000:4013530-4013894:-	1	intergenic
BL60025	BL60025_cuf0	Sc0000000:4027280-4027807:-	1	intergenic
BL60024	BL60024_cuf1	Sc0000000:4027906-4030457:-	3	intergenic
BL82019	BL82019_cuf0	Sc0000000:4063259-4064429:-	1	intergenic
BL78904	BL78904_cuf0	Sc0000000:4063270-4064433:+	1	intergenic
BL82020	BL82020_cuf0	Sc0000000:4083342-4083659:-	1	intergenic
BL41358	BL41358_cuf0	Sc0000000:4140257-4140790:+	1	intergenic
BL41356	BL41356_cuf0	Sc0000000:4140843-4141577:+	1	intergenic
BL41354	BL41354_cuf0	Sc0000000:4231907-4233529:+	1	intergenic
BL82016	BL82016_cuf0	Sc0000000:4233141-4233606:-	1	intergenic
BL82022	BL82022_cuf0	Sc0000000:4242326-4242655:-	1	intergenic
BL63394	BL63394_cuf0	Sc0000000:4242661-4243006:+	1	intergenic
BL46804	BL46804_cuf0	Sc0000000:4248135-4248686:-	1	intergenic
BL46810	BL46810_cuf0	Sc0000000:4264633-4265102:-	1	intergenic
BL46812	BL46812_cuf0	Sc0000000:4270020-4270418:-	1	intergenic
BL68877	BL68877_cuf0	Sc0000000:4278953-4279400:-	1	intergenic
BL68875	BL68875_cuf0	Sc0000000:4314386-4315181:-	1	intergenic
BL63392	BL63392_cuf0	Sc0000000:4314414-4314770:+	1	intergenic
BL63390	BL63390_cuf0	Sc0000000:4396980-4397685:+	1	intergenic
BL68873	BL68873_cuf0	Sc0000000:4408497-4409901:-	1	intergenic
BL85372	BL85372_cuf0	Sc0000000:4410071-4411393:+	1	intergenic
BL68874	BL68874_cuf0	Sc0000000:4410107-4411363:-	1	intergenic
BL85378	BL85378_cuf0	Sc0000000:4490496-4491105:+	1	intergenic
BL54118	BL54118_cuf0	Sc0000000:4519789-4520242:+	1	intergenic
BL90713	BL90713_cuf0	Sc0000000:4528140-4528883:-	1	intragenic
BL48108	BL48108_cuf0	Sc0000000:4538561-4539283:+	1	intergenic
BL48110	BL48110_cuf0	Sc0000000:4541039-4541803:+	1	intergenic
BL90716	BL90716_cuf0	Sc0000000:4565008-4565669:-	1	intergenic
BL48103	BL48103_cuf0	Sc0000000:4578392-4578884:+	1	intergenic
BL48105	BL48105_cuf0	Sc0000000:4587886-4588901:+	1	intergenic
BL90710	BL90710_cuf0	Sc0000000:4622582-4623979:-	1	intergenic
BL48101	BL48101_cuf0	Sc0000000:4627873-4628239:+	1	intergenic
BL53391	BL53391_cuf0	Sc0000000:4702026-4702952:-	1	antisense
BL70177	BL70177_cuf0	Sc0000000:4735578-4736653:+	1	antisense
BL86235	BL86235_cuf0	Sc0000000:4759294-4760643:+	1	intergenic
BL70183	BL70183_cuf0	Sc0000000:4776910-4777426:+	1	antisense
BL53383	BL53383_cuf0	Sc0000000:4841918-4842381:-	1	intergenic
BL70185	BL70185_cuf0	Sc0000000:4845398-4846645:+	1	intergenic
BL73393	BL73393_cuf0	Sc0000000:4846446-4848280:-	1	intergenic
BL73392	BL73392_cuf0	Sc0000000:4848430-4850502:-	1	intergenic
BL70186	BL70186_cuf0	Sc0000000:4848756-4849771:+	1	intergenic
BL32747	BL32747_cuf0	Sc0000000:4854750-4855229:+	1	intergenic
BL35906	BL35906_cuf0	Sc0000000:4998606-4999044:-	1	intergenic
BL35904	BL35904_cuf0	Sc0000000:5129244-5130583:-	1	antisense
BL35909	BL35909_cuf0	Sc0000000:5131605-5132345:-	1	intergenic
BL48006	BL48006_cuf0	Sc0000000:5131614-5132341:+	1	intergenic
BL61225	BL61225_cuf0	Sc0000000:5138449-5139490:+	1	intergenic
BL35910	BL35910_cuf0	Sc0000000:5138452-5139490:-	1	intergenic
BL35907	BL35907_cuf0	Sc0000000:5142290-5143364:-	1	intergenic
BL76711	BL76711_cuf0	Sc0000000:5144764-5145478:+	1	intergenic
BL61239	BL61239_cuf0	Sc0000000:5175105-5175645:+	1	intergenic
BL61237	BL61237_cuf0	Sc0000000:5175770-5176427:+	1	intergenic
BL76706	BL76706_cuf0	Sc0000000:5213292-5213677:+	1	intergenic
BL57053	BL57053_cuf0	Sc0000000:5214592-5215558:-	1	intergenic
BL57054	BL57054_cuf0	Sc0000000:5217370-5219295:-	1	intergenic
BL57050	BL57050_cuf0	Sc0000000:5247793-5248589:-	1	intergenic
BL57051	BL57051_cuf0	Sc0000000:5248817-5249453:-	1	intergenic
BL39236	BL39236_cuf0	Sc0000000:5252502-5252806:+	1	intergenic
BL57052	BL57052_cuf0	Sc0000000:5253869-5255111:-	1	intergenic
BL39237	BL39237_cuf0	Sc0000000:5277305-5277704:+	1	antisense
BL35088	BL35088_cuf0	Sc0000000:5318004-5319443:-	1	antisense
BL48762	BL48762_cuf0	Sc0000000:5348397-5348718:-	1	intragenic
BL35083	BL35083_cuf0	Sc0000000:5378787-5379158:-	1	intergenic
BL83341	BL83341_cuf0	Sc0000000:5382584-5383141:+	1	intergenic
BL41807	BL41807_cuf0	Sc0000000:5385297-5385865:+	1	intergenic
BL48796	BL48796_cuf0	Sc0000000:5385321-5385859:-	1	intergenic
BL41786	BL41786_cuf0	Sc0000000:5394679-5395214:+	1	intergenic
BL41792	BL41792_cuf0	Sc0000000:5399660-5400627:+	1	antisense
BL61383	BL61383_cuf0	Sc0000000:5407450-5408247:+	1	intragenic
BL35460	BL35460_cuf0	Sc0000000:5407839-5408242:-	1	antisense
BL35476	BL35476_cuf0	Sc0000000:5485119-5485709:-	1	intergenic
BL61384	BL61384_cuf0	Sc0000000:5485127-5485677:+	1	intergenic
BL61386	BL61386_cuf0	Sc0000000:5486406-5486824:+	1	intergenic
BL72558	BL72558_cuf0	Sc0000000:5486433-5486837:-	1	intergenic
BL72559	BL72559_cuf0	Sc0000000:5495577-5495989:-	1	intergenic
BL50555	BL50555_cuf0	Sc0000000:5550254-5551129:-	1	intergenic
BL68099	BL68099_cuf0	Sc0000000:5550268-5551230:+	1	intergenic
BL50558	BL50558_cuf0	Sc0000000:5588449-5589076:-	1	intergenic
BL68102	BL68102_cuf0	Sc0000000:5595326-5595856:+	1	intergenic
BL68103	BL68103_cuf0	Sc0000000:5604747-5605827:+	1	intergenic
BL50554	BL50554_cuf0	Sc0000000:5630970-5631296:-	1	intragenic
BL50551	BL50551_cuf0	Sc0000000:5647490-5648380:-	1	intragenic
BL68105	BL68105_cuf0	Sc0000000:5668752-5669479:+	1	intergenic
BL87788	BL87788_cuf0	Sc0000000:5743527-5744539:-	1	intergenic
BL87780	BL87780_cuf0	Sc0000000:5755283-5755674:-	1	intergenic
BL87781	BL87781_cuf0	Sc0000000:5755798-5756145:-	1	intergenic
BL65836	BL65836_cuf0	Sc0000000:5781121-5781636:-	1	antisense
BL65835	BL65835_cuf0	Sc0000000:5781819-5782610:-	1	antisense
BL65834	BL65834_cuf0	Sc0000000:5783023-5783587:-	1	intergenic
BL46042	BL46042_cuf0	Sc0000000:5783051-5783592:+	1	intergenic
BL65840	BL65840_cuf0	Sc0000000:5784385-5784770:-	1	intragenic
BL52717	BL52717_cuf0	Sc0000000:5807202-5808266:+	1	intergenic
BL51420	BL51420_cuf0	Sc0000000:5821019-5821734:+	1	intergenic
BL65839	BL65839_cuf0	Sc0000000:5834842-5835155:-	1	intergenic
BL35675	BL35675_cuf0	Sc0000000:5835341-5835739:+	1	intergenic
BL65838	BL65838_cuf0	Sc0000000:5836137-5836946:-	1	intergenic
BL65833	BL65833_cuf0	Sc0000000:5837385-5837893:-	1	intergenic
BL65832	BL65832_cuf0	Sc0000000:5839410-5840442:-	1	antisense
BL43830	BL43830_cuf0	Sc0000000:5875923-5877316:-	2	intergenic
BL43825	BL43825_cuf0	Sc0000000:5891098-5891662:-	1	intergenic
BL43833	BL43833_cuf0	Sc0000000:5936518-5936905:-	1	intragenic
BL52713	BL52713_cuf0	Sc0000000:5968697-5970285:+	1	antisense
BL81284	BL81284_cuf0	Sc0000000:5990742-5991292:-	1	intragenic
BL81287	BL81287_cuf0	Sc0000000:5992107-5992794:-	1	intragenic
BL81288	BL81288_cuf0	Sc0000000:5997591-6001020:-	4	intergenic
BL90010	BL90010_cuf0	Sc0000000:6005057-6005536:+	1	intergenic
BL90009	BL90009_cuf0	Sc0000000:6005662-6006218:+	1	intergenic
BL81290	BL81290_cuf0	Sc0000000:6012213-6013301:-	1	intergenic
BL90011	BL90011_cuf0	Sc0000000:6012710-6013292:+	1	intergenic
BL90005	BL90005_cuf0	Sc0000000:6022425-6023420:+	1	intragenic
BL81737	BL81737_cuf0	Sc0000000:6029802-6030256:+	1	intragenic
BL81734	BL81734_cuf0	Sc0000000:6030454-6030952:+	1	intragenic
BL54969	BL54969_cuf0	Sc0000000:6061548-6063197:-	1	antisense
BL54970	BL54970_cuf0	Sc0000000:6063326-6063710:-	1	intergenic
BL54968	BL54968_cuf0	Sc0000000:6121310-6121684:-	1	antisense
BL37325	BL37325_cuf0	Sc0000000:6227712-6228592:+	1	intergenic
BL37321	BL37321_cuf0	Sc0000000:6237782-6238525:+	1	antisense
BL33024	BL33024_cuf0	Sc0000000:6245439-6246077:-	1	intergenic
BL74752	BL74752_cuf0	Sc0000000:6261035-6261813:+	1	antisense
BL33021	BL33021_cuf0	Sc0000000:6273285-6274156:-	1	intergenic
BL33018	BL33018_cuf0	Sc0000000:6291028-6291391:-	1	intergenic
BL74746	BL74746_cuf0	Sc0000000:6322217-6325450:+	1	intergenic
BL33015	BL33015_cuf0	Sc0000000:6323232-6324776:-	1	intergenic
BL74745	BL74745_cuf0	Sc0000000:6326087-6326561:+	1	intergenic
BL44117	BL44117_cuf0	Sc0000000:6377380-6378235:-	1	intergenic
BL44116	BL44116_cuf0	Sc0000000:6385378-6386425:-	1	intergenic
BL54314	BL54314_cuf0	Sc0000000:6439882-6440202:+	1	intergenic
BL44115	BL44115_cuf0	Sc0000000:6456113-6456739:-	1	intergenic
BL54308	BL54308_cuf0	Sc0000000:6456116-6456744:+	1	intergenic
BL44114	BL44114_cuf0	Sc0000000:6543277-6543938:-	1	antisense
BL54349	BL54349_cuf0	Sc0000000:6543296-6543939:+	1	intragenic
BL54353	BL54353_cuf0	Sc0000000:6544236-6544959:+	1	intragenic
BL84171	BL84171_cuf0	Sc0000000:6569209-6570339:+	1	intragenic
BL89941	BL89941_cuf0	Sc0000000:6584318-6585530:+	1	intergenic
BL90017	BL90017_cuf0	Sc0000000:6606442-6606776:+	1	intergenic
BL44113	BL44113_cuf0	Sc0000000:6613291-6615754:-	1	intergenic
BL63416	BL63416_cuf0	Sc0000000:6621413-6621899:+	1	intergenic
BL66132	BL66132_cuf0	Sc0000000:6750388-6751032:-	1	intergenic
BL42214	BL42214_cuf0	Sc0000000:6750725-6751028:+	1	intergenic
BL66135	BL66135_cuf0	Sc0000000:6770019-6770319:-	1	intergenic
BL66129	BL66129_cuf0	Sc0000000:6813060-6813435:-	1	intragenic
BL42212	BL42212_cuf0	Sc0000000:6820319-6821294:+	1	antisense
BL59542	BL59542_cuf0	Sc0000000:6820416-6821177:-	1	intragenic
BL59541	BL59541_cuf0	Sc0000000:6822096-6822534:-	1	intragenic
BL32695	BL32695_cuf0	Sc0000000:6910878-6912446:+	1	intergenic
BL81565	BL81565_cuf0	Sc0000000:6980189-6982348:-	1	antisense
BL81567	BL81567_cuf0	Sc0000000:7093672-7095036:-	1	antisense
BL64246	BL64246_cuf0	Sc0000000:7112781-7113161:+	1	intragenic
BL81561	BL81561_cuf0	Sc0000000:7168438-7168798:-	1	intergenic
BL64243	BL64243_cuf0	Sc0000000:7202541-7203004:+	1	intergenic
BL53710	BL53710_cuf0	Sc0000000:7311259-7311964:-	1	intergenic
BL64251	BL64251_cuf0	Sc0000000:7327259-7328021:+	1	intergenic
BL57662	BL57662_cuf0	Sc0000000:7369518-7370448:+	1	intergenic
BL57657	BL57657_cuf0	Sc0000000:7380611-7381270:+	1	intergenic
BL74933	BL74933_cuf0	Sc0000000:7442800-7443396:-	1	intergenic
BL37476	BL37476_cuf0	Sc0000000:7459164-7460174:-	1	antisense
BL79718	BL79718_cuf0	Sc0000000:7477788-7478237:+	1	intergenic
BL37478	BL37478_cuf0	Sc0000000:7477790-7478384:-	1	intergenic
BL37479	BL37479_cuf0	Sc0000000:7478487-7478791:-	1	intergenic
BL52917	BL52917_cuf0	Sc0000000:7759968-7761248:-	1	intergenic
BL73118	BL73118_cuf0	Sc0000000:7773298-7774342:+	1	intergenic
BL36930	BL36930_cuf0	Sc0000000:7777353-7779418:-	2	intergenic
BL52916	BL52916_cuf0	Sc0000000:7847198-7847502:-	1	intergenic
BL28185	BL28185_evm0	Sc0000000:7852364-7852689:+	1	intergenic
BL73117	BL73117_cuf0	Sc0000000:7861367-7862185:+	1	intergenic
BL52914	BL52914_cuf0	Sc0000000:7861408-7862142:-	1	intergenic
BL56463	BL56463_cuf0	Sc0000000:7878945-7879572:-	1	intragenic
BL73122	BL73122_cuf0	Sc0000000:7973183-7973946:+	1	intergenic
BL73121	BL73121_cuf0	Sc0000000:7974167-7975105:+	1	intergenic
BL73120	BL73120_cuf0	Sc0000000:7975474-7975815:+	1	intergenic
BL35666	BL35666_cuf0	Sc0000000:8001617-8002200:+	1	bidirectional
BL88156	BL88156_cuf0	Sc0000000:8092707-8093344:-	1	intergenic
BL52267	BL52267_cuf0	Sc0000000:8103114-8113110:+	2	antisense
BL68335	BL68335_cuf0	Sc0000000:8120005-8120479:-	1	intergenic
BL35672	BL35672_cuf0	Sc0000000:8129775-8130167:+	1	intergenic
BL88287	BL88287_cuf0	Sc0000000:8230317-8231297:+	1	intergenic
BL71799	BL71799_cuf0	Sc0000000:8232255-8233052:+	1	intergenic
BL88289	BL88289_cuf0	Sc0000000:8233187-8234433:+	1	intergenic
BL88288	BL88288_cuf0	Sc0000000:8234666-8235564:+	1	intergenic
BL71825	BL71825_cuf0	Sc0000000:8235953-8236655:+	1	intergenic
BL88290	BL88290_cuf0	Sc0000000:8239867-8241731:+	1	intergenic
BL88293	BL88293_cuf0	Sc0000000:8264777-8265435:+	1	intergenic
BL68338	BL68338_cuf0	Sc0000000:8286283-8286584:-	1	intergenic
BL68334	BL68334_cuf0	Sc0000000:8307550-8307967:-	1	intergenic
BL51039	BL51039_cuf0	Sc0000000:8344856-8345515:+	1	intergenic
BL51034	BL51034_cuf0	Sc0000000:8367161-8367496:+	1	intragenic
BL34383	BL34383_cuf0	Sc0000000:8418575-8420238:-	1	antisense
BL51044	BL51044_cuf0	Sc0000000:8439805-8440615:+	1	intergenic
BL34384	BL34384_cuf0	Sc0000000:8450482-8451170:-	1	intergenic
BL40131	BL40131_cuf0	Sc0000000:8450640-8451200:+	1	intergenic
BL34381	BL34381_cuf0	Sc0000000:8601118-8601720:-	1	antisense
BL40125	BL40125_cuf0	Sc0000000:8615100-8616255:+	1	intergenic
BL71750	BL71750_cuf0	Sc0000000:8688899-8689805:-	1	intragenic
BL11657	BL11657_evm0	Sc0000000:8723229-8726088:-	5	antisense
BL62253	BL62253_cuf0	Sc0000000:8741214-8742056:+	1	intragenic
BL46936	BL46936_cuf0	Sc0000000:8761684-8762141:+	1	intragenic
BL46938	BL46938_cuf0	Sc0000000:8769313-8770317:+	1	intragenic
BL46939	BL46939_cuf0	Sc0000000:8779013-8779865:+	1	intragenic
BL46934	BL46934_cuf0	Sc0000000:8790522-8791065:+	1	intragenic
BL78403	BL78403_cuf0	Sc0000000:8830835-8831147:-	1	intergenic
BL78404	BL78404_cuf0	Sc0000000:8848506-8849767:-	1	intergenic
BL78405	BL78405_cuf0	Sc0000000:8850514-8850843:-	1	intergenic
BL78407	BL78407_cuf0	Sc0000000:8871274-8871870:-	1	intragenic
BL84198	BL84198_cuf0	Sc0000000:8871386-8872340:+	1	antisense
BL78408	BL78408_cuf0	Sc0000000:8871925-8872338:-	1	intragenic
BL84197	BL84197_cuf0	Sc0000000:8890931-8891397:+	1	intergenic
BL84196	BL84196_cuf0	Sc0000000:8933574-8934663:+	1	antisense
BL56301	BL56301_cuf0	Sc0000000:8959732-8960163:-	1	antisense
BL62292	BL62292_cuf0	Sc0000000:8961227-8961626:+	1	intergenic
BL56299	BL56299_cuf0	Sc0000000:8997805-8998599:-	1	antisense
BL62294	BL62294_cuf0	Sc0000000:9012671-9014228:+	1	intragenic
BL62295	BL62295_cuf0	Sc0000000:9014307-9014686:+	1	intragenic
BL56303	BL56303_cuf0	Sc0000000:9030577-9031422:-	1	antisense
BL62293	BL62293_cuf0	Sc0000000:9031940-9032569:+	1	intergenic
BL62288	BL62288_cuf0	Sc0000000:9055820-9057252:+	1	intergenic
BL40161	BL40161_cuf0	Sc0000000:9058941-9059679:+	1	intergenic
BL40158	BL40158_cuf0	Sc0000000:9082273-9083132:+	1	intergenic
BL40159	BL40159_cuf0	Sc0000000:9088545-9089790:+	1	intergenic
BL40167	BL40167_cuf0	Sc0000000:9091297-9092229:+	1	intergenic
BL56297	BL56297_cuf0	Sc0000000:9091444-9092760:-	1	intergenic
BL40166	BL40166_cuf0	Sc0000000:9104366-9104706:+	1	intergenic
BL62863	BL62863_cuf0	Sc0000000:9175916-9176287:-	1	intergenic
BL77700	BL77700_cuf0	Sc0000000:9215898-9216253:+	1	antisense
BL62865	BL62865_cuf0	Sc0000000:9305032-9305467:-	1	intergenic
BL55594	BL55594_cuf0	Sc0000000:9306161-9306837:+	1	intergenic
BL62867	BL62867_cuf0	Sc0000000:9306304-9306871:-	1	intergenic
BL40881	BL40881_cuf0	Sc0000000:9309141-9309449:-	1	intergenic
BL40880	BL40880_cuf0	Sc0000000:9310134-9310480:-	1	intergenic
BL83762	BL83762_cuf0	Sc0000000:9348530-9348872:-	1	intergenic
BL83749	BL83749_cuf0	Sc0000000:9350693-9351298:-	1	intragenic
BL39793	BL39793_cuf0	Sc0000000:9460153-9461889:+	1	intergenic
BL47584	BL47584_cuf0	Sc0000000:9462209-9462664:-	1	intergenic
BL47585	BL47585_cuf0	Sc0000000:9474158-9474495:-	1	intergenic
BL47586	BL47586_cuf0	Sc0000000:9484740-9485263:-	1	intragenic
BL39786	BL39786_cuf0	Sc0000000:9484762-9485360:+	1	antisense
BL70997	BL70997_cuf0	Sc0000000:9494649-9495190:+	1	intergenic
BL71002	BL71002_cuf0	Sc0000000:9502531-9503221:+	1	intergenic
BL47587	BL47587_cuf0	Sc0000000:9556044-9556668:-	1	intergenic
BL18743	BL18743_cuf0	Sc0000000:9580167-9581401:-	1	antisense
BL84837	BL84837_cuf0	Sc0000000:9703901-9704646:-	1	intergenic
BL30295	BL30295_evm0	Sc0000000:9704727-9705945:-	3	intergenic
BL84842	BL84842_cuf0	Sc0000000:9715586-9716160:-	1	intergenic
BL77558	BL77558_cuf0	Sc0000000:9715616-9716102:+	1	intergenic
BL91448	BL91448_cuf0	Sc0000000:9718981-9719612:-	1	intergenic
BL86263	BL86263_cuf0	Sc0000000:9728673-9729096:+	1	intergenic
BL86262	BL86262_cuf0	Sc0000000:9742253-9742681:+	1	intergenic
BL59486	BL59486_cuf0	Sc0000000:9742832-9745420:+	1	intergenic
BL91446	BL91446_cuf0	Sc0000000:9742854-9744335:-	1	intergenic
BL65167	BL65167_cuf0	Sc0000000:9797707-9798033:+	1	intergenic
BL65163	BL65163_cuf0	Sc0000000:9798613-9799149:+	1	intergenic
BL65162	BL65162_cuf0	Sc0000000:9803900-9804345:+	1	intergenic
BL65164	BL65164_cuf0	Sc0000000:9813249-9813580:+	1	intergenic
BL87141	BL87141_cuf0	Sc0000000:9867701-9868895:+	1	intergenic
BL87145	BL87145_cuf0	Sc0000000:9891369-9892116:+	1	intergenic
BL87143	BL87143_cuf0	Sc0000000:9924334-9924698:+	1	intergenic
BL87140	BL87140_cuf0	Sc0000000:9967107-9969544:+	1	intergenic
BL49902	BL49902_cuf0	Sc0000000:9987481-9989018:+	1	intergenic
BL49901	BL49901_cuf0	Sc0000000:9989722-9990061:+	1	intergenic
BL49899	BL49899_cuf0	Sc0000000:10094077-10094863:+	1	intergenic
BL49898	BL49898_cuf0	Sc0000000:10120937-10121293:+	1	intergenic
BL69626	BL69626_cuf0	Sc0000000:10125040-10125687:-	1	intergenic
BL80770	BL80770_cuf0	Sc0000000:10179277-10180061:-	1	intragenic
BL49896	BL49896_cuf0	Sc0000000:10187970-10188571:+	1	intergenic
BL71893	BL71893_cuf0	Sc0000000:10199765-10201094:+	1	intergenic
BL80773	BL80773_cuf0	Sc0000000:10199934-10201079:-	1	intergenic
BL80772	BL80772_cuf0	Sc0000000:10212381-10213376:-	1	intergenic
BL71895	BL71895_cuf0	Sc0000000:10231236-10231968:+	1	intergenic
BL71891	BL71891_cuf0	Sc0000000:10254237-10254788:+	1	intergenic
BL71892	BL71892_cuf0	Sc0000000:10257545-10257851:+	1	intergenic
BL57307	BL57307_cuf0	Sc0000000:10391724-10392100:+	1	intergenic
BL36501	BL36501_cuf0	Sc0000000:10396351-10396673:+	1	intergenic
BL36491	BL36491_cuf0	Sc0000000:10442387-10450641:+	3	intergenic
BL36490	BL36490_cuf0	Sc0000000:10449720-10450306:+	1	intergenic
BL63951	BL63951_cuf0	Sc0000000:10450747-10452046:+	2	intergenic
BL70651	BL70651_cuf0	Sc0000000:10558903-10559537:+	1	antisense
BL43316	BL43316_cuf0	Sc0000000:10558926-10559630:-	1	intragenic
BL47490	BL47490_cuf0	Sc0000001:32345-32670:-	1	antisense
BL47495	BL47495_cuf0	Sc0000001:63076-63809:-	1	antisense
BL65301	BL65301_cuf0	Sc0000001:63107-63792:+	1	intragenic
BL87272	BL87272_cuf0	Sc0000001:164975-165282:+	1	intergenic
BL87276	BL87276_cuf0	Sc0000001:203574-203876:+	1	intergenic
BL87277	BL87277_cuf0	Sc0000001:205154-205958:+	1	intergenic
BL50037	BL50037_cuf0	Sc0000001:220674-221762:+	1	intergenic
BL41514	BL41514_cuf0	Sc0000001:226943-228434:-	1	intergenic
BL79035	BL79035_cuf0	Sc0000001:233638-233968:-	1	intergenic
BL79037	BL79037_cuf0	Sc0000001:237371-238286:-	1	intergenic
BL79039	BL79039_cuf0	Sc0000001:244715-245017:-	1	intergenic
BL79038	BL79038_cuf0	Sc0000001:245148-245764:-	1	intergenic
BL79041	BL79041_cuf0	Sc0000001:247082-248274:-	1	intergenic
BL79040	BL79040_cuf0	Sc0000001:250491-250975:-	1	intergenic
BL79031	BL79031_cuf0	Sc0000001:251083-251606:-	1	intergenic
BL85535	BL85535_cuf0	Sc0000001:257083-257686:-	1	intergenic
BL85537	BL85537_cuf0	Sc0000001:273952-274293:-	1	intergenic
BL85538	BL85538_cuf0	Sc0000001:278032-278375:-	1	intergenic
BL85539	BL85539_cuf0	Sc0000001:282302-283106:-	1	intergenic
BL50038	BL50038_cuf0	Sc0000001:297786-298648:+	1	intergenic
BL85541	BL85541_cuf0	Sc0000001:312279-312680:-	1	intergenic
BL85542	BL85542_cuf0	Sc0000001:335479-336395:-	1	antisense
BL63542	BL63542_cuf0	Sc0000001:368806-369124:-	1	antisense
BL63544	BL63544_cuf0	Sc0000001:386324-386650:-	1	intergenic
BL72071	BL72071_cuf0	Sc0000001:470801-471539:+	1	intragenic
BL70334	BL70334_cuf0	Sc0000001:471089-471483:-	1	antisense
BL81718	BL81718_cuf0	Sc0000001:487123-487838:-	1	intergenic
BL72075	BL72075_cuf0	Sc0000001:487433-487820:+	1	intergenic
BL70332	BL70332_cuf0	Sc0000001:498442-498874:-	1	intergenic
BL48271	BL48271_cuf0	Sc0000001:500982-502215:-	1	intergenic
BL48268	BL48268_cuf0	Sc0000001:528873-529387:-	1	intergenic
BL72074	BL72074_cuf0	Sc0000001:554599-555164:+	1	antisense
BL48269	BL48269_cuf0	Sc0000001:558739-559787:-	1	antisense
BL72068	BL72068_cuf0	Sc0000001:562950-563789:+	1	intergenic
BL48276	BL48276_cuf0	Sc0000001:582226-582580:-	1	intergenic
BL54840	BL54840_cuf0	Sc0000001:589980-590305:-	1	intergenic
BL34621	BL34621_cuf0	Sc0000001:602744-603263:+	1	intergenic
BL54841	BL54841_cuf0	Sc0000001:616547-617057:-	1	intergenic
BL34620	BL34620_cuf0	Sc0000001:625812-626159:+	1	intragenic
BL34619	BL34619_cuf0	Sc0000001:626849-627216:+	1	intragenic
BL34618	BL34618_cuf0	Sc0000001:627873-628320:+	1	intragenic
BL54838	BL54838_cuf0	Sc0000001:693433-693931:-	1	antisense
BL32903	BL32903_cuf0	Sc0000001:696643-697166:-	1	intergenic
BL32902	BL32902_cuf0	Sc0000001:698034-698820:-	1	intergenic
BL56570	BL56570_cuf0	Sc0000001:734561-735536:+	1	intergenic
BL56567	BL56567_cuf0	Sc0000001:743087-743662:+	1	intergenic
BL56568	BL56568_cuf0	Sc0000001:795423-795890:+	1	antisense
BL82742	BL82742_cuf0	Sc0000001:840489-840832:+	1	intergenic
BL43631	BL43631_cuf0	Sc0000001:865367-866538:-	1	intergenic
BL38002	BL38002_cuf0	Sc0000001:907114-908118:+	1	intergenic
BL45423	BL45423_cuf0	Sc0000001:944108-944585:+	1	intergenic
BL43627	BL43627_cuf0	Sc0000001:945919-969931:-	2	intergenic
BL43632	BL43632_cuf0	Sc0000001:969996-1014057:-	4	intergenic
BL81085	BL81085_cuf0	Sc0000001:1048695-1095455:-	3	intergenic
BL81086	BL81086_cuf0	Sc0000001:1066732-1067046:-	1	intergenic
BL51438	BL51438_cuf0	Sc0000001:1083517-1084023:+	1	intergenic
BL45418	BL45418_cuf0	Sc0000001:1090153-1090468:+	1	intergenic
BL62418	BL62418_cuf0	Sc0000001:1102125-1102545:+	1	intergenic
BL81091	BL81091_cuf0	Sc0000001:1162572-1162964:-	1	intergenic
BL78807	BL78807_cuf0	Sc0000001:1164786-1165905:-	1	antisense
BL62419	BL62419_cuf0	Sc0000001:1193037-1193440:+	1	intergenic
BL62421	BL62421_cuf0	Sc0000001:1196792-1197335:+	1	intergenic
BL62422	BL62422_cuf0	Sc0000001:1197902-1198360:+	1	intergenic
BL59901	BL59901_cuf0	Sc0000001:1213812-1214513:-	1	intergenic
BL40304	BL40304_cuf0	Sc0000001:1224077-1224380:+	1	intergenic
BL40302	BL40302_cuf0	Sc0000001:1227443-1228722:+	1	intergenic
BL59900	BL59900_cuf0	Sc0000001:1228328-1228853:-	1	intergenic
BL40307	BL40307_cuf0	Sc0000001:1232963-1233378:+	1	intergenic
BL59899	BL59899_cuf0	Sc0000001:1237552-1238273:-	1	antisense
BL77909	BL77909_cuf0	Sc0000001:1245222-1245894:+	1	intergenic
BL67628	BL67628_cuf0	Sc0000001:1253588-1254871:+	1	intergenic
BL59898	BL59898_cuf0	Sc0000001:1256543-1257318:-	1	intergenic
BL81908	BL81908_cuf0	Sc0000001:1270015-1270327:-	1	intragenic
BL81909	BL81909_cuf0	Sc0000001:1280906-1281939:-	1	intragenic
BL77906	BL77906_cuf0	Sc0000001:1282832-1283625:+	1	antisense
BL81910	BL81910_cuf0	Sc0000001:1282904-1283650:-	1	intragenic
BL77907	BL77907_cuf0	Sc0000001:1285988-1286793:+	1	bidirectional
BL81911	BL81911_cuf0	Sc0000001:1287001-1288496:-	1	intergenic
BL81907	BL81907_cuf0	Sc0000001:1303960-1305231:-	1	intergenic
BL77905	BL77905_cuf0	Sc0000001:1358854-1359496:+	1	intergenic
BL81912	BL81912_cuf0	Sc0000001:1359128-1361586:-	1	intergenic
BL55830	BL55830_cuf0	Sc0000001:1359768-1360875:+	1	intergenic
BL75265	BL75265_cuf0	Sc0000001:1374049-1374826:-	1	intragenic
BL75266	BL75266_cuf0	Sc0000001:1410166-1410728:-	1	intergenic
BL37779	BL37779_cuf0	Sc0000001:1546872-1547505:-	1	intergenic
BL37777	BL37777_cuf0	Sc0000001:1556824-1557294:-	1	intergenic
BL37782	BL37782_cuf1	Sc0000001:1620231-1634925:-	2	antisense
BL65452	BL65452_cuf1	Sc0000001:1634162-1671062:-	2	antisense
BL90547	BL90547_cuf0	Sc0000001:1648244-1649486:-	1	antisense
BL90551	BL90551_cuf0	Sc0000001:1681703-1682607:-	1	intergenic
BL53219	BL53219_cuf0	Sc0000001:1746180-1746952:-	1	intragenic
BL53221	BL53221_cuf0	Sc0000001:1764411-1764715:-	1	intragenic
BL69147	BL69147_cuf0	Sc0000001:1831435-1831737:+	1	intergenic
BL47089	BL47089_cuf0	Sc0000001:1909230-1909785:+	1	intergenic
BL84357	BL84357_cuf0	Sc0000001:1994876-1995383:+	1	intergenic
BL84352	BL84352_cuf0	Sc0000001:2000061-2000753:+	1	intergenic
BL68665	BL68665_cuf0	Sc0000001:2025547-2026024:-	1	bidirectional
BL84359	BL84359_cuf0	Sc0000001:2036938-2037431:+	1	antisense
BL84358	BL84358_cuf0	Sc0000001:2037558-2037885:+	1	antisense
BL64498	BL64498_cuf0	Sc0000001:2049584-2050105:+	1	intragenic
BL64499	BL64499_cuf0	Sc0000001:2050431-2050839:+	1	intragenic
BL68661	BL68661_cuf0	Sc0000001:2068358-2069223:-	1	intergenic
BL68662	BL68662_cuf0	Sc0000001:2071308-2071873:-	1	intergenic
BL42477	BL42477_cuf0	Sc0000001:2105301-2105691:+	1	antisense
BL57803	BL57803_cuf0	Sc0000001:2173150-2173683:-	1	intergenic
BL57802	BL57802_cuf0	Sc0000001:2173765-2175217:-	2	intergenic
BL66614	BL66614_cuf0	Sc0000001:2237613-2238429:+	1	intergenic
BL57897	BL57897_cuf0	Sc0000001:2238504-2239669:+	1	intergenic
BL66611	BL66611_cuf0	Sc0000001:2239754-2241047:+	1	intergenic
BL79935	BL79935_cuf0	Sc0000001:2269278-2269799:+	1	intergenic
BL79845	BL79845_cuf0	Sc0000001:2272668-2274162:-	1	intergenic
BL79937	BL79937_cuf0	Sc0000001:2272799-2274169:+	1	intergenic
BL79928	BL79928_cuf0	Sc0000001:2299327-2300618:+	1	intergenic
BL79843	BL79843_cuf0	Sc0000001:2333112-2333916:-	1	intergenic
BL79613	BL79613_cuf0	Sc0000001:2336618-2337001:-	1	intergenic
BL78196	BL78196_cuf0	Sc0000001:2374167-2374673:-	1	antisense
BL78200	BL78200_cuf0	Sc0000001:2455734-2456045:-	1	intergenic
BL73349	BL73349_cuf0	Sc0000001:2467302-2468295:+	1	intergenic
BL78201	BL78201_cuf0	Sc0000001:2467459-2468228:-	1	intergenic
BL35864	BL35864_cuf0	Sc0000001:2489972-2491150:+	1	antisense
BL35860	BL35860_cuf0	Sc0000001:2525301-2526058:+	1	intergenic
BL35859	BL35859_cuf0	Sc0000001:2533139-2533943:+	1	intergenic
BL86465	BL86465_cuf0	Sc0000001:2549896-2551205:+	1	intergenic
BL56111	BL56111_cuf0	Sc0000001:2652731-2654794:-	1	intergenic
BL56104	BL56104_cuf0	Sc0000001:2669518-2669889:-	1	intragenic
BL86460	BL86460_cuf0	Sc0000001:2711134-2712412:+	1	intergenic
BL86459	BL86459_cuf0	Sc0000001:2712487-2712847:+	1	intergenic
BL34176	BL34176_cuf0	Sc0000001:2736461-2737194:-	1	intergenic
BL49190	BL49190_cuf0	Sc0000001:2766729-2767039:+	1	intergenic
BL49187	BL49187_cuf0	Sc0000001:2787556-2787859:+	1	intergenic
BL71551	BL71551_cuf0	Sc0000001:2794115-2794445:-	1	intergenic
BL49188	BL49188_cuf0	Sc0000001:2797523-2798064:+	1	antisense
BL49196	BL49196_cuf0	Sc0000001:2824215-2825177:+	1	intergenic
BL42428	BL42428_cuf0	Sc0000001:2840039-2840550:+	1	intergenic
BL71554	BL71554_cuf0	Sc0000001:2840763-2841358:-	1	intergenic
BL42425	BL42425_cuf0	Sc0000001:2864420-2865718:+	1	intergenic
BL64470	BL64470_cuf0	Sc0000001:2888383-2889520:+	1	intergenic
BL47453	BL47453_cuf0	Sc0000001:2925464-2927032:-	1	intergenic
BL47454	BL47454_cuf0	Sc0000001:2927169-2927698:-	1	intergenic
BL64471	BL64471_cuf0	Sc0000001:2927182-2927710:+	1	intergenic
BL55726	BL55726_cuf0	Sc0000001:2945771-2946244:+	1	intergenic
BL84721	BL84721_cuf0	Sc0000001:2945780-2946456:-	1	intergenic
BL55730	BL55730_cuf0	Sc0000001:2985910-2987466:+	1	intergenic
BL84718	BL84718_cuf0	Sc0000001:2986789-2987544:-	1	intergenic
BL55729	BL55729_cuf0	Sc0000001:3007856-3008757:+	1	intergenic
BL55728	BL55728_cuf0	Sc0000001:3009708-3010385:+	1	intergenic
BL84716	BL84716_cuf0	Sc0000001:3016353-3017039:-	1	intergenic
BL62733	BL62733_cuf0	Sc0000001:3080230-3080915:-	1	intergenic
BL77824	BL77824_cuf0	Sc0000001:3080279-3081059:+	1	intergenic
BL77825	BL77825_cuf0	Sc0000001:3083698-3084473:+	1	intergenic
BL77826	BL77826_cuf0	Sc0000001:3098297-3098923:+	1	intergenic
BL62734	BL62734_cuf0	Sc0000001:3112500-3114960:-	3	intergenic
BL62731	BL62731_cuf0	Sc0000001:3113248-3113682:-	1	intergenic
BL62732	BL62732_cuf0	Sc0000001:3115218-3115840:-	1	intergenic
BL62737	BL62737_cuf0	Sc0000001:3117105-3118954:-	1	intergenic
BL62735	BL62735_cuf0	Sc0000001:3128014-3132253:-	1	intragenic
BL62736	BL62736_cuf0	Sc0000001:3169896-3170909:-	2	intragenic
BL77827	BL77827_cuf0	Sc0000001:3185344-3186420:+	1	intergenic
BL62741	BL62741_cuf0	Sc0000001:3185353-3186420:-	1	intergenic
BL62742	BL62742_cuf0	Sc0000001:3187407-3188537:-	1	intergenic
BL40689	BL40689_cuf0	Sc0000001:3191325-3191651:-	1	intergenic
BL40692	BL40692_cuf0	Sc0000001:3192217-3193412:-	1	intergenic
BL77831	BL77831_cuf0	Sc0000001:3227478-3228802:+	1	intergenic
BL40685	BL40685_cuf0	Sc0000001:3228310-3228862:-	1	intergenic
BL40688	BL40688_cuf0	Sc0000001:3229083-3229740:-	1	intergenic
BL57058	BL57058_cuf0	Sc0000001:3266543-3266973:-	1	intragenic
BL76055	BL76055_cuf0	Sc0000001:3280268-3280848:-	1	intergenic
BL39480	BL39480_cuf0	Sc0000001:3280468-3280818:+	1	intergenic
BL39484	BL39484_cuf0	Sc0000001:3321424-3322238:+	1	intergenic
BL53973	BL53973_cuf0	Sc0000001:3418940-3419530:-	1	intragenic
BL76942	BL76942_cuf0	Sc0000001:3442217-3443043:+	1	intergenic
BL76941	BL76941_cuf0	Sc0000001:3449761-3450379:+	1	intergenic
BL36997	BL36997_cuf0	Sc0000001:3509429-3509853:-	1	intragenic
BL14896	BL14896_cuf0	Sc0000001:3552331-3553310:-	2	intergenic
BL59039	BL59039_cuf0	Sc0000001:3589986-3591283:-	2	intergenic
BL83538	BL83538_cuf0	Sc0000001:3667335-3668602:+	1	intragenic
BL83539	BL83539_cuf0	Sc0000001:3674610-3675397:+	1	antisense
BL83546	BL83546_cuf0	Sc0000001:3678615-3679317:+	1	bidirectional
BL61613	BL61613_cuf0	Sc0000001:3723845-3724196:+	1	intergenic
BL61611	BL61611_cuf0	Sc0000001:3724899-3727069:+	1	intergenic
BL73798	BL73798_cuf0	Sc0000001:3725013-3727140:-	1	intergenic
BL61610	BL61610_cuf0	Sc0000001:3728096-3728455:+	1	intergenic
BL61620	BL61620_cuf0	Sc0000001:3800369-3801141:+	1	intergenic
BL81053	BL81053_cuf0	Sc0000001:3813294-3813947:-	1	intergenic
BL70399	BL70399_cuf0	Sc0000001:3872972-3873472:+	1	intergenic
BL48345	BL48345_cuf0	Sc0000001:3971014-3971581:+	1	intergenic
BL54076	BL54076_cuf0	Sc0000001:4088745-4089154:-	1	intergenic
BL32965	BL32965_cuf0	Sc0000001:4088828-4089147:+	1	intergenic
BL65644	BL65644_cuf0	Sc0000001:4098883-4100136:-	2	intergenic
BL32964	BL32964_cuf0	Sc0000001:4110773-4112177:+	1	antisense
BL65646	BL65646_cuf0	Sc0000001:4143223-4143785:-	1	intragenic
BL65641	BL65641_cuf0	Sc0000001:4149247-4149624:-	1	intragenic
BL65640	BL65640_cuf0	Sc0000001:4149981-4150811:-	1	intragenic
BL87605	BL87605_cuf0	Sc0000001:4242735-4244063:-	1	intergenic
BL32962	BL32962_cuf0	Sc0000001:4242862-4243910:+	1	intergenic
BL87609	BL87609_cuf0	Sc0000001:4247036-4247709:-	1	intergenic
BL87611	BL87611_cuf0	Sc0000001:4299852-4300230:-	1	intragenic
BL87612	BL87612_cuf0	Sc0000001:4309322-4309879:-	1	intergenic
BL32967	BL32967_cuf0	Sc0000001:4312198-4312573:+	1	intergenic
BL50378	BL50378_cuf0	Sc0000001:4312207-4312580:-	1	intergenic
BL50377	BL50377_cuf0	Sc0000001:4312819-4313341:-	1	intergenic
BL32966	BL32966_cuf0	Sc0000001:4312919-4313290:+	1	intergenic
BL50374	BL50374_cuf0	Sc0000001:4322784-4324445:-	1	intergenic
BL50373	BL50373_cuf0	Sc0000001:4345836-4346457:-	1	intergenic
BL32957	BL32957_cuf0	Sc0000001:4345837-4346504:+	1	intergenic
BL50372	BL50372_cuf0	Sc0000001:4354040-4354756:-	1	intergenic
BL50371	BL50371_cuf0	Sc0000001:4361531-4361937:-	1	intergenic
BL62992	BL62992_cuf0	Sc0000001:4394264-4395118:+	2	intergenic
BL72422	BL72422_cuf0	Sc0000001:4394271-4395061:-	1	intergenic
BL72423	BL72423_cuf0	Sc0000001:4404242-4404929:-	1	intergenic
BL72424	BL72424_cuf0	Sc0000001:4421607-4421974:-	1	intergenic
BL72418	BL72418_cuf0	Sc0000001:4423750-4424990:-	1	intergenic
BL72419	BL72419_cuf0	Sc0000001:4425907-4426259:-	1	intergenic
BL72420	BL72420_cuf0	Sc0000001:4426348-4427142:-	1	intergenic
BL72421	BL72421_cuf0	Sc0000001:4429128-4431184:-	1	intergenic
BL72428	BL72428_cuf0	Sc0000001:4437768-4438372:-	1	intergenic
BL37457	BL37457_cuf0	Sc0000001:4437798-4438306:+	1	intergenic
BL74902	BL74902_cuf0	Sc0000001:4445775-4446141:+	1	intergenic
BL34930	BL34930_cuf0	Sc0000001:4448034-4448558:-	1	intergenic
BL34933	BL34933_cuf0	Sc0000001:4477576-4478036:-	1	intergenic
BL34932	BL34932_cuf0	Sc0000001:4478267-4478616:-	1	intergenic
BL34934	BL34934_cuf0	Sc0000001:4492749-4494323:-	1	intergenic
BL74904	BL74904_cuf0	Sc0000001:4492776-4493899:+	1	bidirectional
BL49797	BL49797_cuf0	Sc0000001:4518568-4519794:+	1	intragenic
BL74908	BL74908_cuf0	Sc0000001:4563252-4563822:+	1	intergenic
BL56924	BL56924_cuf0	Sc0000001:4563257-4565695:-	1	intergenic
BL56372	BL56372_cuf0	Sc0000001:4571084-4571606:+	1	intergenic
BL56921	BL56921_cuf0	Sc0000001:4574014-4574371:-	1	intergenic
BL56371	BL56371_cuf0	Sc0000001:4574015-4574345:+	1	intergenic
BL46970	BL46970_cuf0	Sc0000001:4576351-4576682:-	1	intergenic
BL46968	BL46968_cuf0	Sc0000001:4626479-4626822:-	1	intergenic
BL56378	BL56378_cuf0	Sc0000001:4766182-4767135:+	1	intergenic
BL84223	BL84223_cuf0	Sc0000001:4824324-4827445:-	1	intergenic
BL84222	BL84222_cuf0	Sc0000001:4947153-4948135:-	1	antisense
BL84221	BL84221_cuf0	Sc0000001:4948528-4950064:-	1	antisense
BL90848	BL90848_cuf0	Sc0000001:4975782-4977550:-	2	intergenic
BL40956	BL40956_cuf0	Sc0000001:4978112-4978849:+	1	intergenic
BL90849	BL90849_cuf0	Sc0000001:4986948-4988193:-	1	antisense
BL90850	BL90850_cuf0	Sc0000001:5028626-5029384:-	1	intergenic
BL90845	BL90845_cuf0	Sc0000001:5112948-5114850:-	1	intergenic
BL63008	BL63008_cuf0	Sc0000001:5114013-5114736:+	1	intergenic
BL41631	BL41631_cuf0	Sc0000001:5119694-5120597:-	1	intergenic
BL86882	BL86882_cuf0	Sc0000001:5139795-5140130:-	1	intergenic
BL62998	BL62998_cuf0	Sc0000001:5186319-5186929:+	1	intergenic
BL69034	BL69034_cuf0	Sc0000001:5190125-5190435:-	1	bidirectional
BL73781	BL73781_cuf0	Sc0000001:5261124-5261726:-	1	antisense
BL69032	BL69032_cuf0	Sc0000001:5261832-5262241:-	1	antisense
BL77725	BL77725_cuf0	Sc0000001:5276021-5276722:-	1	intergenic
BL87078	BL87078_cuf0	Sc0000001:5276821-5277179:+	1	intergenic
BL87069	BL87069_cuf0	Sc0000001:5342597-5342924:+	1	intergenic
BL77719	BL77719_cuf0	Sc0000001:5343358-5344350:-	1	intergenic
BL49828	BL49828_cuf0	Sc0000001:5343512-5344421:+	1	intergenic
BL49826	BL49826_cuf0	Sc0000001:5352954-5353638:+	1	intergenic
BL49827	BL49827_cuf0	Sc0000001:5355360-5356106:+	1	intergenic
BL49823	BL49823_cuf0	Sc0000001:5398058-5399754:+	1	antisense
BL55617	BL55617_cuf0	Sc0000001:5434489-5435582:-	1	antisense
BL55618	BL55618_cuf0	Sc0000001:5454050-5454596:-	1	intergenic
BL71824	BL71824_cuf0	Sc0000001:5516074-5516542:+	1	intragenic
BL62319	BL62319_cuf0	Sc0000001:5556442-5557365:-	1	antisense
BL34425	BL34425_cuf0	Sc0000001:5601334-5601975:+	1	antisense
BL62322	BL62322_cuf0	Sc0000001:5603025-5603381:-	1	intragenic
BL62323	BL62323_cuf0	Sc0000001:5603842-5604294:-	1	intragenic
BL62325	BL62325_cuf0	Sc0000001:5674396-5674794:-	1	intragenic
BL40192	BL40192_cuf0	Sc0000001:5714090-5714727:-	1	intergenic
BL40190	BL40190_cuf0	Sc0000001:5727448-5728471:-	1	intergenic
BL58507	BL58507_cuf0	Sc0000001:5735681-5736858:+	1	intergenic
BL58506	BL58506_cuf0	Sc0000001:5738577-5739303:+	1	antisense
BL49039	BL49039_cuf0	Sc0000001:5973699-5974365:-	1	intergenic
BL83403	BL83403_cuf0	Sc0000001:6004094-6004578:+	1	intergenic
BL49036	BL49036_cuf0	Sc0000001:6012191-6014145:-	1	intergenic
BL49042	BL49042_cuf0	Sc0000001:6018775-6019151:-	1	intergenic
BL49043	BL49043_cuf0	Sc0000001:6019218-6021368:-	1	intergenic
BL49040	BL49040_cuf0	Sc0000001:6022007-6023589:-	1	intergenic
BL86360	BL86360_cuf0	Sc0000001:6091211-6092501:-	2	intergenic
BL38042	BL38042_cuf0	Sc0000001:6104068-6104450:+	1	intragenic
BL38043	BL38043_cuf0	Sc0000001:6164122-6164594:+	1	intergenic
BL38040	BL38040_cuf0	Sc0000001:6168214-6170186:+	1	intergenic
BL59894	BL59894_cuf0	Sc0000001:6173793-6174180:-	1	intragenic
BL38041	BL38041_cuf0	Sc0000001:6229634-6229977:+	1	intragenic
BL38037	BL38037_cuf0	Sc0000001:6231926-6235708:+	3	intergenic
BL38038	BL38038_cuf0	Sc0000001:6236534-6237043:+	1	intergenic
BL75529	BL75529_cuf0	Sc0000001:6304622-6305460:+	1	intergenic
BL75527	BL75527_cuf0	Sc0000001:6397885-6398257:+	1	intergenic
BL75526	BL75526_cuf0	Sc0000001:6398445-6398787:+	1	intergenic
BL75525	BL75525_cuf0	Sc0000001:6403727-6404269:+	1	intergenic
BL87167	BL87167_cuf0	Sc0000001:6421396-6422058:-	1	intergenic
BL53477	BL53477_cuf0	Sc0000001:6431100-6432194:+	1	intergenic
BL87170	BL87170_cuf0	Sc0000001:6432443-6432745:-	1	intergenic
BL53479	BL53479_cuf0	Sc0000001:6473946-6474560:+	1	intragenic
BL53480	BL53480_cuf0	Sc0000001:6480610-6481618:+	1	antisense
BL86370	BL86370_cuf0	Sc0000001:6557055-6557612:+	1	intergenic
BL80599	BL80599_cuf0	Sc0000001:6617962-6618579:-	1	antisense
BL90783	BL90783_cuf0	Sc0000001:6617978-6618544:+	1	intragenic
BL80601	BL80601_cuf0	Sc0000001:6622121-6622520:-	1	intragenic
BL90777	BL90777_cuf0	Sc0000001:6642831-6644186:+	1	intergenic
BL80602	BL80602_cuf0	Sc0000001:6679247-6679831:-	1	intragenic
BL90779	BL90779_cuf0	Sc0000001:6680974-6681615:+	1	antisense
BL68952	BL68952_cuf0	Sc0000001:6735131-6735547:+	1	intergenic
BL43162	BL43162_cuf0	Sc0000001:6796819-6797203:-	1	intergenic
BL43163	BL43163_cuf0	Sc0000001:6800485-6801684:-	1	intergenic
BL68955	BL68955_cuf0	Sc0000001:6876928-6878214:+	1	intergenic
BL68956	BL68956_cuf0	Sc0000001:6878299-6879035:+	1	intergenic
BL46890	BL46890_cuf1	Sc0000001:6980119-6983897:+	2	antisense
BL34513	BL34513_cuf0	Sc0000001:7020199-7021307:-	1	intergenic
BL84134	BL84134_cuf0	Sc0000001:7036671-7037279:+	1	intergenic
BL84133	BL84133_cuf0	Sc0000001:7087414-7087733:+	1	intergenic
BL56478	BL56478_cuf0	Sc0000001:7143261-7143891:-	1	intergenic
BL62207	BL62207_cuf0	Sc0000001:7156236-7156628:+	1	intergenic
BL33301	BL33301_cuf0	Sc0000001:7156736-7157639:+	1	intergenic
BL56476	BL56476_cuf0	Sc0000001:7184044-7184694:-	1	antisense
BL33315	BL33315_cuf0	Sc0000001:7212228-7212816:+	1	intragenic
BL49930	BL49930_cuf0	Sc0000001:7241875-7243744:-	2	intergenic
BL49932	BL49932_cuf0	Sc0000001:7312852-7314087:-	1	antisense
BL49927	BL49927_cuf0	Sc0000001:7314851-7315809:-	1	antisense
BL49926	BL49926_cuf0	Sc0000001:7320288-7321236:-	1	antisense
BL79434	BL79434_cuf0	Sc0000001:7336219-7336583:+	1	intergenic
BL40091	BL40091_cuf0	Sc0000001:7356292-7356880:+	1	intergenic
BL79462	BL79462_cuf0	Sc0000001:7362554-7362886:+	1	intergenic
BL66099	BL66099_cuf0	Sc0000001:7363823-7364297:+	1	intergenic
BL77621	BL77621_cuf0	Sc0000001:7365500-7366449:+	1	intergenic
BL77618	BL77618_cuf0	Sc0000001:7392713-7393051:+	1	intergenic
BL77617	BL77617_cuf0	Sc0000001:7394142-7395851:+	3	intergenic
BL77616	BL77616_cuf0	Sc0000001:7396178-7396866:+	1	intergenic
BL77615	BL77615_cuf0	Sc0000001:7397094-7397618:+	1	intergenic
BL77625	BL77625_cuf0	Sc0000001:7399166-7400072:+	1	intergenic
BL64431	BL64431_cuf0	Sc0000001:7400348-7401565:+	1	intergenic
BL64432	BL64432_cuf0	Sc0000001:7401679-7402284:+	1	intergenic
BL64433	BL64433_cuf0	Sc0000001:7403779-7404113:+	1	intergenic
BL64434	BL64434_cuf0	Sc0000001:7404165-7404670:+	1	intergenic
BL64427	BL64427_cuf0	Sc0000001:7404776-7405104:+	1	intergenic
BL64428	BL64428_cuf0	Sc0000001:7405172-7406084:+	1	intergenic
BL49929	BL49929_cuf0	Sc0000001:7415086-7415466:-	1	antisense
BL42389	BL42389_cuf0	Sc0000001:7430893-7431374:+	1	intragenic
BL42387	BL42387_cuf0	Sc0000001:7470158-7470769:+	1	intragenic
BL42385	BL42385_cuf0	Sc0000001:7483766-7484309:+	1	intragenic
BL42384	BL42384_cuf0	Sc0000001:7493819-7495180:+	1	intergenic
BL71932	BL71932_cuf0	Sc0000001:7601012-7602111:-	1	bidirectional
BL79889	BL79889_cuf0	Sc0000001:7607775-7608572:+	1	intergenic
BL71937	BL71937_cuf1	Sc0000001:7608282-7611688:-	2	intergenic
BL79887	BL79887_cuf0	Sc0000001:7614704-7615066:+	1	intragenic
BL71935	BL71935_cuf0	Sc0000001:7623082-7624480:-	2	antisense
BL57852	BL57852_cuf0	Sc0000001:7672143-7673125:+	2	intragenic
BL71936	BL71936_cuf0	Sc0000001:7683903-7684244:-	1	antisense
BL57858	BL57858_cuf0	Sc0000001:7735849-7736242:+	1	intergenic
BL35823	BL35823_cuf0	Sc0000001:7759498-7759819:+	1	intragenic
BL67314	BL67314_cuf0	Sc0000001:7807397-7807955:-	1	intergenic
BL35828	BL35828_cuf0	Sc0000001:7889347-7889735:+	1	antisense
BL89239	BL89239_cuf0	Sc0000001:7936443-7936744:-	1	intergenic
BL89234	BL89234_cuf0	Sc0000001:7974374-7974719:-	1	intergenic
BL83366	BL83366_cuf0	Sc0000001:7981786-7982156:-	1	intergenic
BL83364	BL83364_cuf0	Sc0000001:8089801-8090146:-	1	intergenic
BL83365	BL83365_cuf0	Sc0000001:8090304-8091417:-	1	intergenic
BL83368	BL83368_cuf0	Sc0000001:8091987-8092396:-	1	intergenic
BL83369	BL83369_cuf0	Sc0000001:8092895-8093307:-	1	intergenic
BL61413	BL61413_cuf0	Sc0000001:8099663-8100077:-	1	intergenic
BL39779	BL39779_cuf0	Sc0000001:8102106-8102475:+	1	intergenic
BL61412	BL61412_cuf0	Sc0000001:8103165-8103630:-	1	intergenic
BL73299	BL73299_cuf0	Sc0000001:8128219-8128806:+	1	antisense
BL73304	BL73304_cuf0	Sc0000001:8161536-8163132:+	1	antisense
BL51222	BL51222_cuf0	Sc0000001:8173073-8174111:+	1	antisense
BL51219	BL51219_cuf0	Sc0000001:8174236-8174917:+	1	antisense
BL39289	BL39289_cuf0	Sc0000001:8174383-8176176:-	1	intragenic
BL51220	BL51220_cuf0	Sc0000001:8175044-8175774:+	1	antisense
BL51217	BL51217_cuf0	Sc0000001:8177242-8177781:+	1	antisense
BL51218	BL51218_cuf0	Sc0000001:8178721-8179222:+	1	antisense
BL51215	BL51215_cuf0	Sc0000001:8186881-8187748:+	1	intergenic
BL51216	BL51216_cuf0	Sc0000001:8188406-8188934:+	1	intergenic
BL51213	BL51213_cuf0	Sc0000001:8189068-8191674:+	1	intergenic
BL39292	BL39292_cuf0	Sc0000001:8265878-8266599:-	1	intergenic
BL88441	BL88441_cuf0	Sc0000001:8265880-8267744:+	1	intergenic
BL88444	BL88444_cuf0	Sc0000001:8267927-8269020:+	1	intergenic
BL88446	BL88446_cuf0	Sc0000001:8269708-8270420:+	1	intergenic
BL76826	BL76826_cuf0	Sc0000001:8381644-8383288:-	1	intergenic
BL88438	BL88438_cuf0	Sc0000001:8386033-8387378:+	1	intergenic
BL88437	BL88437_cuf0	Sc0000001:8387566-8388791:+	1	intergenic
BL76827	BL76827_cuf0	Sc0000001:8404367-8405004:-	1	bidirectional
BL66514	BL66514_cuf0	Sc0000001:8462837-8463619:+	1	intragenic
BL44515	BL44515_cuf0	Sc0000001:8500739-8501289:+	1	intergenic
BL54789	BL54789_cuf0	Sc0000001:8534205-8534777:-	1	intergenic
BL54790	BL54790_cuf0	Sc0000001:8569246-8569644:-	1	intergenic
BL54792	BL54792_cuf0	Sc0000001:8703471-8704280:-	1	intergenic
BL54786	BL54786_cuf0	Sc0000001:8704354-8705881:-	1	intergenic
BL54787	BL54787_cuf0	Sc0000001:8721438-8721871:-	1	intergenic
BL32854	BL32854_cuf0	Sc0000001:8722344-8723050:-	1	intergenic
BL82673	BL82673_cuf0	Sc0000001:8808516-8808906:+	1	intergenic
BL32852	BL32852_cuf0	Sc0000001:8815839-8816895:-	1	intergenic
BL45337	BL45337_cuf0	Sc0000001:8857066-8857416:+	1	intergenic
BL45339	BL45339_cuf0	Sc0000001:8921086-8921658:+	2	intergenic
BL45333	BL45333_cuf0	Sc0000001:8921743-8922473:+	1	intergenic
BL45334	BL45334_cuf0	Sc0000001:8925433-8925806:+	1	intergenic
BL64250	BL64250_cuf0	Sc0000001:8928534-8928961:+	1	intergenic
BL32850	BL32850_cuf0	Sc0000001:8936243-8936994:-	1	intergenic
BL70287	BL70287_cuf0	Sc0000001:8957973-8959002:-	1	intergenic
BL70295	BL70295_cuf0	Sc0000001:8962903-8964197:-	1	intergenic
BL70296	BL70296_cuf0	Sc0000001:8964379-8967884:-	4	intergenic
BL48214	BL48214_cuf0	Sc0000001:8966480-8967081:-	1	intergenic
BL48220	BL48220_cuf0	Sc0000001:8992988-8993323:-	1	intergenic
BL67380	BL67380_cuf0	Sc0000001:8998326-8999172:+	1	intergenic
BL48219	BL48219_cuf0	Sc0000001:8998504-9001398:-	1	intergenic
BL67378	BL67378_cuf0	Sc0000001:9004005-9004543:+	1	intergenic
BL81423	BL81423_cuf0	Sc0000001:9033020-9033681:-	1	intergenic
BL67376	BL67376_cuf0	Sc0000001:9038952-9039701:+	1	intergenic
BL89286	BL89286_cuf0	Sc0000001:9098283-9098852:+	1	intergenic
BL89287	BL89287_cuf0	Sc0000001:9098916-9099534:+	1	intergenic
BL89288	BL89288_cuf0	Sc0000001:9102296-9102940:+	1	intergenic
BL89284	BL89284_cuf0	Sc0000001:9119475-9119892:+	1	antisense
BL89281	BL89281_cuf0	Sc0000001:9126144-9126715:+	1	intergenic
BL54024	BL54024_cuf0	Sc0000001:9184721-9185186:+	1	intragenic
BL81422	BL81422_cuf0	Sc0000001:9193771-9194468:-	1	antisense
BL54011	BL54011_cuf0	Sc0000001:9223324-9223749:+	1	intergenic
BL81419	BL81419_cuf0	Sc0000001:9234282-9234741:-	1	intergenic
BL76097	BL76097_cuf0	Sc0000001:9330390-9330837:+	1	intragenic
BL76094	BL76094_cuf0	Sc0000001:9331028-9332511:+	1	intragenic
BL76095	BL76095_cuf0	Sc0000001:9332571-9333020:+	1	intragenic
BL76092	BL76092_cuf0	Sc0000001:9371471-9372318:+	1	intergenic
BL59392	BL59392_cuf0	Sc0000001:9371484-9371813:-	1	intergenic
BL76093	BL76093_cuf0	Sc0000001:9376345-9377129:+	1	intergenic
BL59389	BL59389_cuf0	Sc0000001:9398315-9398738:-	1	intergenic
BL38602	BL38602_cuf0	Sc0000001:9433557-9434280:+	1	intergenic
BL42273	BL42273_cuf0	Sc0000001:9437844-9438301:-	1	intergenic
BL42270	BL42270_cuf0	Sc0000001:9533251-9534208:-	1	intergenic
BL42267	BL42267_cuf0	Sc0000001:9552693-9553190:-	1	intergenic
BL42266	BL42266_cuf0	Sc0000001:9553286-9553598:-	1	intergenic
BL64276	BL64276_cuf0	Sc0000001:9603649-9604006:-	1	intergenic
BL64277	BL64277_cuf0	Sc0000001:9609139-9611561:-	2	intergenic
BL60722	BL60722_cuf0	Sc0000001:9614076-9614562:+	1	intergenic
BL84747	BL84747_cuf0	Sc0000001:9673539-9673884:+	1	antisense
BL64281	BL64281_cuf0	Sc0000001:9706027-9707356:-	1	intergenic
BL47488	BL47488_cuf0	Sc0000001:9724310-9724614:+	1	antisense
BL47485	BL47485_cuf0	Sc0000001:9747557-9748790:+	1	intergenic
BL86257	BL86257_cuf0	Sc0000001:9747884-9748765:-	1	intergenic
BL86253	BL86253_cuf0	Sc0000002:12629-12964:+	1	intragenic
BL86259	BL86259_cuf0	Sc0000002:15074-15892:+	1	intragenic
BL49005	BL49005_cuf0	Sc0000002:52592-53258:+	1	antisense
BL85435	BL85435_cuf0	Sc0000002:85337-87568:-	1	antisense
BL85430	BL85430_cuf0	Sc0000002:141416-141885:-	1	intergenic
BL72781	BL72781_cuf0	Sc0000002:167121-167845:+	1	intragenic
BL49007	BL49007_cuf0	Sc0000002:173331-174145:+	1	intergenic
BL48169	BL48169_cuf0	Sc0000002:173343-174104:-	1	intergenic
BL48167	BL48167_cuf0	Sc0000002:175670-176567:-	1	intergenic
BL49008	BL49008_cuf0	Sc0000002:175866-176559:+	1	intergenic
BL48168	BL48168_cuf0	Sc0000002:177649-178202:-	1	intergenic
BL48166	BL48166_cuf0	Sc0000002:197628-198465:-	1	intergenic
BL73194	BL73194_cuf0	Sc0000002:197631-198408:+	1	intergenic
BL69440	BL69440_cuf0	Sc0000002:234512-235666:-	1	intergenic
BL69442	BL69442_cuf0	Sc0000002:247451-248395:-	1	intergenic
BL69443	BL69443_cuf0	Sc0000002:250176-250730:-	1	intergenic
BL73201	BL73201_cuf0	Sc0000002:291979-292928:+	1	intergenic
BL73200	BL73200_cuf0	Sc0000002:295084-295750:+	1	intergenic
BL35731	BL35731_cuf0	Sc0000002:298703-299006:+	1	intergenic
BL47393	BL47393_cuf0	Sc0000002:320298-320722:-	1	antisense
BL35729	BL35729_cuf0	Sc0000002:322476-322827:+	1	intragenic
BL47397	BL47397_cuf0	Sc0000002:336220-336899:-	1	intergenic
BL47396	BL47396_cuf0	Sc0000002:337260-338469:-	1	intergenic
BL35730	BL35730_cuf0	Sc0000002:338066-338562:+	1	intergenic
BL35727	BL35727_cuf0	Sc0000002:338864-339404:+	1	intergenic
BL35732	BL35732_cuf0	Sc0000002:379321-379670:+	1	intergenic
BL35733	BL35733_cuf0	Sc0000002:385565-386823:+	1	intergenic
BL57737	BL57737_cuf0	Sc0000002:472302-473048:+	1	intergenic
BL84649	BL84649_cuf0	Sc0000002:472445-473040:-	1	intergenic
BL84650	BL84650_cuf0	Sc0000002:480425-481314:-	1	antisense
BL57736	BL57736_cuf0	Sc0000002:481773-482539:+	1	intragenic
BL84647	BL84647_cuf0	Sc0000002:492647-494853:-	1	antisense
BL84648	BL84648_cuf0	Sc0000002:517184-518427:-	1	antisense
BL57735	BL57735_cuf0	Sc0000002:517190-518211:+	1	intragenic
BL84645	BL84645_cuf0	Sc0000002:520648-521941:-	1	antisense
BL57740	BL57740_cuf0	Sc0000002:521382-521952:+	1	intragenic
BL84643	BL84643_cuf0	Sc0000002:532260-533950:-	1	antisense
BL84644	BL84644_cuf0	Sc0000002:534131-534873:-	1	antisense
BL84654	BL84654_cuf0	Sc0000002:535292-536286:-	1	antisense
BL57733	BL57733_cuf0	Sc0000002:558609-559931:+	2	intragenic
BL62694	BL62694_cuf0	Sc0000002:558624-559537:-	1	antisense
BL62693	BL62693_cuf0	Sc0000002:560128-560526:-	1	antisense
BL62695	BL62695_cuf0	Sc0000002:561911-562458:-	1	antisense
BL57732	BL57732_cuf0	Sc0000002:561920-562526:+	1	intragenic
BL62697	BL62697_cuf0	Sc0000002:563136-563652:-	1	antisense
BL38513	BL38513_cuf0	Sc0000002:576836-577184:-	1	antisense
BL79774	BL79774_cuf0	Sc0000002:607620-608047:+	1	intragenic
BL79775	BL79775_cuf0	Sc0000002:609538-610259:+	1	intragenic
BL79766	BL79766_cuf0	Sc0000002:621042-621874:+	1	intragenic
BL40153	BL40153_cuf0	Sc0000002:643126-643697:+	1	intergenic
BL79749	BL79749_cuf1	Sc0000002:644333-646639:+	3	intergenic
BL40155	BL40155_cuf0	Sc0000002:647085-647906:+	1	intergenic
BL79751	BL79751_cuf0	Sc0000002:648042-649748:+	1	intergenic
BL79744	BL79744_cuf0	Sc0000002:650473-651749:+	2	intergenic
BL40151	BL40151_cuf0	Sc0000002:652429-652798:+	1	intergenic
BL40150	BL40150_cuf0	Sc0000002:652962-655477:+	3	intergenic
BL38514	BL38514_cuf0	Sc0000002:684320-684722:-	1	intergenic
BL38512	BL38512_cuf0	Sc0000002:718814-719267:-	1	intergenic
BL38516	BL38516_cuf0	Sc0000002:734872-735240:-	1	intergenic
BL75993	BL75993_cuf0	Sc0000002:795469-796218:-	1	antisense
BL75992	BL75992_cuf0	Sc0000002:796325-797170:-	1	antisense
BL75991	BL75991_cuf0	Sc0000002:806485-807237:-	1	intergenic
BL75990	BL75990_cuf0	Sc0000002:809474-809786:-	1	intergenic
BL62285	BL62285_cuf0	Sc0000002:825928-826817:+	1	intergenic
BL75995	BL75995_cuf0	Sc0000002:837176-843777:-	2	intergenic
BL53904	BL53904_cuf0	Sc0000002:842183-843129:-	1	intergenic
BL33643	BL33643_cuf0	Sc0000002:842217-843099:+	1	intergenic
BL51105	BL51105_cuf0	Sc0000002:857427-857772:+	1	intergenic
BL53905	BL53905_cuf0	Sc0000002:858391-859569:-	1	intergenic
BL53903	BL53903_cuf0	Sc0000002:859937-860401:-	1	intergenic
BL53908	BL53908_cuf0	Sc0000002:889618-896468:-	4	intergenic
BL51104	BL51104_cuf0	Sc0000002:899786-901618:+	3	intergenic
BL53906	BL53906_cuf0	Sc0000002:901885-902427:-	1	intergenic
BL53912	BL53912_cuf0	Sc0000002:909926-910488:-	1	intergenic
BL91252	BL91252_cuf0	Sc0000002:910728-911413:-	1	intergenic
BL91251	BL91251_cuf0	Sc0000002:911468-912148:-	1	intergenic
BL91253	BL91253_cuf0	Sc0000002:926162-926521:-	1	intergenic
BL51101	BL51101_cuf0	Sc0000002:926169-926541:+	1	intergenic
BL51100	BL51100_cuf0	Sc0000002:947577-947975:+	1	intergenic
BL51099	BL51099_cuf0	Sc0000002:955874-956190:+	1	intragenic
BL91250	BL91250_cuf0	Sc0000002:979429-980219:-	1	intergenic
BL51110	BL51110_cuf0	Sc0000002:980853-981246:+	1	intergenic
BL91245	BL91245_cuf0	Sc0000002:986640-987131:-	1	intergenic
BL67262	BL67262_cuf0	Sc0000002:1007326-1007721:-	1	intergenic
BL73178	BL73178_cuf0	Sc0000002:1008021-1008390:+	1	intergenic
BL73180	BL73180_cuf0	Sc0000002:1015077-1015867:+	1	intergenic
BL73185	BL73185_cuf0	Sc0000002:1016132-1016476:+	1	intergenic
BL66412	BL66412_cuf0	Sc0000002:1016926-1018035:+	1	intergenic
BL66414	BL66414_cuf0	Sc0000002:1066453-1068424:+	2	intergenic
BL66413	BL66413_cuf0	Sc0000002:1068481-1069230:+	1	intergenic
BL67264	BL67264_cuf0	Sc0000002:1082936-1083753:-	1	intragenic
BL67266	BL67266_cuf0	Sc0000002:1105805-1106719:-	1	intragenic
BL45234	BL45234_cuf0	Sc0000002:1128388-1129044:-	1	intragenic
BL66411	BL66411_cuf0	Sc0000002:1136096-1136432:+	1	intergenic
BL66410	BL66410_cuf0	Sc0000002:1157411-1157775:+	1	intergenic
BL88336	BL88336_cuf0	Sc0000002:1166504-1167054:+	1	intergenic
BL45238	BL45238_cuf0	Sc0000002:1176316-1176982:-	1	intergenic
BL88342	BL88342_cuf0	Sc0000002:1176652-1176975:+	1	intergenic
BL88343	BL88343_cuf0	Sc0000002:1179262-1179772:+	1	intergenic
BL45237	BL45237_cuf0	Sc0000002:1179902-1180347:-	1	intergenic
BL88340	BL88340_cuf0	Sc0000002:1179910-1180346:+	1	intergenic
BL72261	BL72261_cuf0	Sc0000002:1186448-1187017:+	1	intergenic
BL81839	BL81839_cuf0	Sc0000002:1194616-1195779:+	1	intergenic
BL81838	BL81838_cuf0	Sc0000002:1195916-1196256:+	1	intergenic
BL45235	BL45235_cuf0	Sc0000002:1204470-1205077:-	1	intergenic
BL61697	BL61697_cuf0	Sc0000002:1235332-1235703:-	1	intergenic
BL61696	BL61696_cuf0	Sc0000002:1247576-1248770:-	1	intergenic
BL81843	BL81843_cuf0	Sc0000002:1247583-1248768:+	1	intergenic
BL81837	BL81837_cuf0	Sc0000002:1263959-1264350:+	1	intergenic
BL61692	BL61692_cuf0	Sc0000002:1303076-1303529:-	1	intergenic
BL44398	BL44398_cuf0	Sc0000002:1303223-1303529:+	1	intergenic
BL83627	BL83627_cuf0	Sc0000002:1346194-1346658:-	1	intergenic
BL44400	BL44400_cuf0	Sc0000002:1363173-1363484:+	1	intergenic
BL44394	BL44394_cuf0	Sc0000002:1376386-1376779:+	1	intergenic
BL43522	BL43522_cuf0	Sc0000002:1389349-1389807:-	1	intergenic
BL37714	BL37714_cuf0	Sc0000002:1401247-1401959:+	1	intergenic
BL77044	BL77044_cuf0	Sc0000002:1420854-1421482:-	1	intergenic
BL77043	BL77043_cuf0	Sc0000002:1422186-1422863:-	1	intergenic
BL37715	BL37715_cuf0	Sc0000002:1422233-1422893:+	1	intergenic
BL77039	BL77039_cuf0	Sc0000002:1440910-1441270:-	1	antisense
BL77041	BL77041_cuf0	Sc0000002:1476482-1476814:-	1	intragenic
BL39554	BL39554_cuf0	Sc0000002:1515762-1516850:-	1	intergenic
BL37719	BL37719_cuf0	Sc0000002:1515766-1516852:+	1	intergenic
BL37721	BL37721_cuf0	Sc0000002:1524797-1525102:+	1	intergenic
BL59818	BL59818_cuf0	Sc0000002:1582937-1583657:+	1	intergenic
BL59819	BL59819_cuf0	Sc0000002:1589017-1590123:+	1	intergenic
BL59817	BL59817_cuf0	Sc0000002:1640523-1640981:+	1	intergenic
BL59815	BL59815_cuf0	Sc0000002:1686184-1686586:+	1	intergenic
BL59826	BL59826_cuf0	Sc0000002:1707999-1708481:+	1	intergenic
BL39556	BL39556_cuf0	Sc0000002:1708004-1708472:-	1	intergenic
BL49066	BL49066_cuf0	Sc0000002:1729073-1729490:+	1	intergenic
BL49065	BL49065_cuf0	Sc0000002:1731865-1733047:+	2	intergenic
BL49064	BL49064_cuf0	Sc0000002:1736937-1737574:+	1	intergenic
BL39550	BL39550_cuf0	Sc0000002:1761930-1762698:-	1	intergenic
BL49060	BL49060_cuf0	Sc0000002:1773216-1774775:+	1	intergenic
BL33083	BL33083_cuf0	Sc0000002:1773255-1774785:-	1	intergenic
BL33082	BL33082_cuf0	Sc0000002:1774931-1775563:-	1	intergenic
BL33085	BL33085_cuf0	Sc0000002:1791643-1793056:-	1	intergenic
BL33091	BL33091_cuf0	Sc0000002:1793173-1794123:-	1	intergenic
BL49058	BL49058_cuf0	Sc0000002:1793542-1793846:+	1	intergenic
BL55017	BL55017_cuf0	Sc0000002:1817602-1818228:-	1	intragenic
BL55021	BL55021_cuf0	Sc0000002:1837344-1837815:-	1	intergenic
BL71051	BL71051_cuf0	Sc0000002:1877622-1877986:+	1	intergenic
BL48494	BL48494_cuf0	Sc0000002:1914993-1915925:-	1	intergenic
BL71054	BL71054_cuf0	Sc0000002:1918776-1919965:+	1	intergenic
BL71047	BL71047_cuf0	Sc0000002:1924346-1925062:+	1	intergenic
BL48493	BL48493_cuf0	Sc0000002:1924638-1925414:-	1	intergenic
BL48495	BL48495_cuf0	Sc0000002:1986049-1986402:-	1	intergenic
BL48491	BL48491_cuf0	Sc0000002:2014345-2014707:-	1	intergenic
BL71046	BL71046_cuf0	Sc0000002:2018513-2018935:+	1	intergenic
BL70560	BL70560_cuf0	Sc0000002:2020928-2021912:-	1	intergenic
BL32837	BL32837_cuf0	Sc0000002:2088072-2088547:+	1	intragenic
BL32834	BL32834_cuf0	Sc0000002:2089436-2089844:+	1	intragenic
BL63786	BL63786_cuf0	Sc0000002:2101418-2101793:-	1	antisense
BL32832	BL32832_cuf0	Sc0000002:2169454-2171670:+	1	intergenic
BL63784	BL63784_cuf0	Sc0000002:2175164-2175912:-	1	intergenic
BL32833	BL32833_cuf0	Sc0000002:2175483-2175897:+	1	intergenic
BL63783	BL63783_cuf0	Sc0000002:2176329-2177415:-	1	intergenic
BL32830	BL32830_cuf0	Sc0000002:2176723-2177393:+	1	intergenic
BL63781	BL63781_cuf0	Sc0000002:2178893-2179222:-	1	intergenic
BL63780	BL63780_cuf0	Sc0000002:2179640-2180422:-	1	intergenic
BL70272	BL70272_cuf0	Sc0000002:2188058-2188846:+	1	intergenic
BL76806	BL76806_cuf0	Sc0000002:2210251-2212875:+	1	intragenic
BL76807	BL76807_cuf0	Sc0000002:2219330-2219704:+	1	intragenic
BL76808	BL76808_cuf0	Sc0000002:2219790-2220608:+	1	intragenic
BL54772	BL54772_cuf0	Sc0000002:2262296-2262747:+	1	intergenic
BL54771	BL54771_cuf0	Sc0000002:2264966-2265574:+	1	intergenic
BL48542	BL48542_cuf0	Sc0000002:2269420-2269721:+	1	intergenic
BL85758	BL85758_cuf0	Sc0000002:2280184-2281099:-	1	intergenic
BL48538	BL48538_cuf0	Sc0000002:2280185-2280585:+	1	intergenic
BL48555	BL48555_cuf0	Sc0000002:2282098-2282441:+	1	antisense
BL85761	BL85761_cuf0	Sc0000002:2333072-2333393:-	1	intergenic
BL51917	BL51917_cuf0	Sc0000002:2340372-2340988:-	1	intergenic
BL61469	BL61469_cuf0	Sc0000002:2372413-2373231:+	1	intergenic
BL51914	BL51914_cuf0	Sc0000002:2372424-2373280:-	1	intergenic
BL51912	BL51912_cuf0	Sc0000002:2392465-2393210:-	1	bidirectional
BL39340	BL39340_cuf0	Sc0000002:2417709-2418849:+	1	intergenic
BL39339	BL39339_cuf0	Sc0000002:2420155-2420508:+	1	intergenic
BL89152	BL89152_cuf0	Sc0000002:2449484-2449797:-	1	intergenic
BL89154	BL89154_cuf0	Sc0000002:2451956-2452328:-	1	intragenic
BL89157	BL89157_cuf0	Sc0000002:2520781-2521561:-	1	intergenic
BL75091	BL75091_cuf0	Sc0000002:2521711-2522457:+	1	intergenic
BL75116	BL75116_cuf0	Sc0000002:2525970-2526326:+	1	intergenic
BL75114	BL75114_cuf0	Sc0000002:2527249-2527607:+	1	intergenic
BL89158	BL89158_cuf0	Sc0000002:2534160-2534800:-	1	intergenic
BL46094	BL46094_cuf0	Sc0000002:2537102-2538670:+	1	intergenic
BL36480	BL36480_cuf0	Sc0000002:2538899-2539276:-	1	intergenic
BL36481	BL36481_cuf0	Sc0000002:2539825-2540312:-	1	intergenic
BL46095	BL46095_cuf0	Sc0000002:2539826-2540221:+	1	intergenic
BL36483	BL36483_cuf0	Sc0000002:2563804-2564105:-	1	intragenic
BL46090	BL46090_cuf0	Sc0000002:2603636-2604526:+	1	intragenic
BL46091	BL46091_cuf0	Sc0000002:2605982-2606733:+	1	intragenic
BL46092	BL46092_cuf0	Sc0000002:2616625-2617123:+	1	intragenic
BL46088	BL46088_cuf0	Sc0000002:2619212-2620160:+	1	intragenic
BL46089	BL46089_cuf0	Sc0000002:2624370-2624720:+	1	intragenic
BL83410	BL83410_cuf0	Sc0000002:2665213-2665766:+	1	intragenic
BL36484	BL36484_cuf0	Sc0000002:2701632-2713676:-	2	antisense
BL36485	BL36485_cuf0	Sc0000002:2702672-2703049:-	1	intergenic
BL73941	BL73941_cuf0	Sc0000002:2720063-2723611:-	1	intergenic
BL73940	BL73940_cuf0	Sc0000002:2723881-2725277:-	3	intergenic
BL73944	BL73944_cuf0	Sc0000002:2750054-2750820:-	1	intergenic
BL83406	BL83406_cuf0	Sc0000002:2750171-2750974:+	1	intergenic
BL83405	BL83405_cuf0	Sc0000002:2751613-2752110:+	1	intergenic
BL80533	BL80533_cuf0	Sc0000002:2786774-2787948:-	1	intergenic
BL80532	BL80532_cuf0	Sc0000002:2788087-2788762:-	1	intergenic
BL80534	BL80534_cuf0	Sc0000002:3038569-3038873:-	1	intergenic
BL80535	BL80535_cuf0	Sc0000002:3038927-3039745:-	1	intergenic
BL34897	BL34897_cuf0	Sc0000002:3072096-3072437:+	1	intergenic
BL34903	BL34903_cuf0	Sc0000002:3093839-3094534:+	1	intergenic
BL72391	BL72391_cuf0	Sc0000002:3098279-3098584:+	1	intergenic
BL72390	BL72390_cuf0	Sc0000002:3109213-3109604:+	1	intergenic
BL72393	BL72393_cuf0	Sc0000002:3109942-3110417:+	1	intergenic
BL72394	BL72394_cuf0	Sc0000002:3128525-3128877:+	1	intergenic
BL72396	BL72396_cuf0	Sc0000002:3129145-3129952:+	1	antisense
BL73986	BL73986_cuf0	Sc0000002:3286739-3287086:+	1	intergenic
BL36554	BL36554_cuf0	Sc0000002:3356787-3357214:+	1	intragenic
BL36552	BL36552_cuf0	Sc0000002:3387174-3388126:+	1	intragenic
BL58620	BL58620_cuf0	Sc0000002:3389867-3390344:+	1	intragenic
BL58619	BL58619_cuf0	Sc0000002:3391325-3391707:+	1	intragenic
BL58618	BL58618_cuf0	Sc0000002:3394059-3394415:+	1	intragenic
BL65096	BL65096_cuf1	Sc0000002:3395836-3397788:-	2	antisense
BL58617	BL58617_cuf0	Sc0000002:3395864-3397615:+	1	intragenic
BL58615	BL58615_cuf0	Sc0000002:3507107-3507904:+	1	intergenic
BL65095	BL65095_cuf0	Sc0000002:3527051-3528335:-	1	intergenic
BL80647	BL80647_cuf0	Sc0000002:3545984-3547413:+	1	intergenic
BL80639	BL80639_cuf0	Sc0000002:3582661-3583354:+	1	intergenic
BL43084	BL43084_cuf0	Sc0000002:3585963-3586331:-	1	intergenic
BL45267	BL45267_cuf0	Sc0000002:3601032-3601402:+	1	intergenic
BL43082	BL43082_cuf1	Sc0000002:3630470-3634008:-	2	intergenic
BL45270	BL45270_cuf0	Sc0000002:3630478-3632726:+	2	intergenic
BL45273	BL45273_cuf0	Sc0000002:3632870-3634014:+	1	intergenic
BL43080	BL43080_cuf0	Sc0000002:3663809-3664616:-	1	bidirectional
BL43087	BL43087_cuf0	Sc0000002:3670344-3670700:-	1	intragenic
BL67297	BL67297_cuf0	Sc0000002:3685647-3686205:+	1	antisense
BL49814	BL49814_cuf0	Sc0000002:3687688-3688948:-	1	intergenic
BL67298	BL67298_cuf0	Sc0000002:3687723-3688943:+	1	bidirectional
BL87064	BL87064_cuf0	Sc0000002:3731096-3731538:-	1	intergenic
BL87066	BL87066_cuf0	Sc0000002:3743602-3744129:-	1	intragenic
BL87068	BL87068_cuf0	Sc0000002:3788332-3788846:-	1	intergenic
BL67243	BL67243_cuf0	Sc0000002:3817634-3818012:-	1	intragenic
BL89220	BL89220_cuf0	Sc0000002:3829163-3829676:+	1	intergenic
BL89218	BL89218_cuf0	Sc0000002:3843193-3843955:+	1	intergenic
BL89217	BL89217_cuf0	Sc0000002:3844218-3845175:+	1	antisense
BL77230	BL77230_cuf0	Sc0000002:3845456-3846191:+	1	antisense
BL63445	BL63445_cuf0	Sc0000002:3877319-3877630:-	1	intergenic
BL89221	BL89221_cuf0	Sc0000002:3880838-3882314:+	1	intergenic
BL67240	BL67240_cuf0	Sc0000002:3880946-3884075:-	1	intergenic
BL35887	BL35887_cuf0	Sc0000002:3892380-3892830:+	1	antisense
BL67235	BL67235_cuf0	Sc0000002:3943372-3945355:-	1	intergenic
BL76022	BL76022_cuf0	Sc0000002:3943378-3945177:+	1	intergenic
BL67236	BL67236_cuf0	Sc0000002:3945606-3945956:-	1	intergenic
BL38537	BL38537_cuf0	Sc0000002:3990115-3990781:+	1	intergenic
BL38543	BL38543_cuf0	Sc0000002:3991307-3991711:+	1	intergenic
BL55658	BL55658_cuf0	Sc0000002:4109622-4110219:+	1	intergenic
BL45199	BL45199_cuf0	Sc0000002:4155489-4157015:-	1	intergenic
BL45194	BL45194_cuf0	Sc0000002:4177709-4178338:-	1	intergenic
BL33719	BL33719_cuf0	Sc0000002:4177878-4178343:+	1	intergenic
BL33716	BL33716_cuf0	Sc0000002:4211788-4212385:+	1	intergenic
BL51926	BL51926_cuf0	Sc0000002:4241427-4242151:-	1	intergenic
BL51927	BL51927_cuf0	Sc0000002:4244686-4245718:-	1	intergenic
BL51928	BL51928_cuf0	Sc0000002:4264059-4264362:-	1	intergenic
BL71087	BL71087_cuf0	Sc0000002:4280719-4281742:+	1	intergenic
BL71092	BL71092_cuf0	Sc0000002:4301547-4302159:+	1	intergenic
BL71085	BL71085_cuf0	Sc0000002:4338237-4338545:+	1	intergenic
BL49103	BL49103_cuf0	Sc0000002:4412329-4412973:+	1	intragenic
BL49102	BL49102_cuf0	Sc0000002:4421173-4421774:+	1	intragenic
BL49098	BL49098_cuf0	Sc0000002:4452925-4453471:+	1	intergenic
BL51930	BL51930_cuf0	Sc0000002:4484067-4484372:-	1	intergenic
BL59821	BL59821_cuf0	Sc0000002:4484614-4484970:+	1	intergenic
BL51932	BL51932_cuf0	Sc0000002:4513805-4514304:-	1	intergenic
BL86340	BL86340_cuf0	Sc0000002:4513814-4514280:+	1	intergenic
BL86342	BL86342_cuf0	Sc0000002:4530857-4531251:+	1	intergenic
BL89176	BL89176_cuf0	Sc0000002:4563339-4563930:-	1	intergenic
BL64349	BL64349_cuf0	Sc0000002:4692631-4693269:+	1	antisense
BL36498	BL36498_cuf0	Sc0000002:4692824-4693245:-	1	antisense
BL36495	BL36495_cuf0	Sc0000002:4694810-4695238:-	1	antisense
BL57292	BL57292_cuf0	Sc0000002:4697966-4698508:-	1	antisense
BL36502	BL36502_cuf0	Sc0000002:4708372-4709121:-	1	antisense
BL64352	BL64352_cuf0	Sc0000002:4749034-4749795:+	1	antisense
BL36492	BL36492_cuf0	Sc0000002:4797515-4800826:-	2	antisense
BL64350	BL64350_cuf0	Sc0000002:4845661-4846146:+	1	intragenic
BL36493	BL36493_cuf0	Sc0000002:4845700-4846541:-	1	antisense
BL64357	BL64357_cuf0	Sc0000002:4848197-4848630:+	1	intragenic
BL42293	BL42293_cuf0	Sc0000002:4948154-4950069:+	1	antisense
BL79793	BL79793_cuf0	Sc0000002:5029692-5030310:+	1	intergenic
BL73948	BL73948_cuf0	Sc0000002:5059793-5060176:-	1	intergenic
BL80573	BL80573_cuf0	Sc0000002:5067194-5067890:-	1	intergenic
BL79787	BL79787_cuf0	Sc0000002:5068106-5068892:+	1	intergenic
BL80574	BL80574_cuf0	Sc0000002:5073471-5074000:-	1	intergenic
BL80575	BL80575_cuf0	Sc0000002:5076738-5077256:-	1	intergenic
BL80576	BL80576_cuf0	Sc0000002:5082526-5083016:-	1	intergenic
BL80569	BL80569_cuf0	Sc0000002:5102175-5103871:-	2	intergenic
BL57755	BL57755_cuf0	Sc0000002:5103141-5103874:+	1	intergenic
BL57756	BL57756_cuf0	Sc0000002:5109761-5110071:+	1	intergenic
BL80571	BL80571_cuf0	Sc0000002:5119937-5121312:-	1	intergenic
BL80572	BL80572_cuf0	Sc0000002:5121502-5121888:-	1	intergenic
BL80565	BL80565_cuf0	Sc0000002:5122005-5122481:-	1	intergenic
BL58552	BL58552_cuf0	Sc0000002:5123242-5124535:-	1	intergenic
BL58551	BL58551_cuf0	Sc0000002:5139444-5139782:-	1	intergenic
BL57752	BL57752_cuf0	Sc0000002:5139449-5139913:+	1	intergenic
BL57757	BL57757_cuf0	Sc0000002:5144613-5145294:+	1	intergenic
BL35746	BL35746_cuf0	Sc0000002:5153823-5154194:+	1	intragenic
BL35742	BL35742_cuf0	Sc0000002:5182576-5182918:+	1	intergenic
BL35740	BL35740_cuf0	Sc0000002:5213807-5214378:+	1	intergenic
BL58547	BL58547_cuf0	Sc0000002:5226564-5228043:-	1	intergenic
BL35739	BL35739_cuf0	Sc0000002:5226701-5228019:+	1	intergenic
BL35751	BL35751_cuf0	Sc0000002:5241104-5241617:+	1	intergenic
BL35750	BL35750_cuf0	Sc0000002:5248900-5249344:+	1	intergenic
BL69464	BL69464_cuf0	Sc0000002:5304570-5304943:-	1	intergenic
BL56402	BL56402_cuf0	Sc0000002:5320077-5320750:+	1	intergenic
BL69465	BL69465_cuf0	Sc0000002:5326862-5327836:-	1	intergenic
BL69462	BL69462_cuf0	Sc0000002:5328004-5329498:-	1	intergenic
BL56401	BL56401_cuf0	Sc0000002:5328301-5328926:+	1	intergenic
BL56408	BL56408_cuf0	Sc0000002:5333186-5339504:+	2	intergenic
BL69463	BL69463_cuf0	Sc0000002:5338688-5340126:-	1	intergenic
BL69461	BL69461_cuf0	Sc0000002:5341225-5341854:-	1	intergenic
BL56406	BL56406_cuf0	Sc0000002:5342333-5343034:+	2	intergenic
BL69467	BL69467_cuf0	Sc0000002:5359365-5359855:-	1	intragenic
BL47411	BL47411_cuf0	Sc0000002:5383765-5384285:-	1	intergenic
BL47412	BL47412_cuf0	Sc0000002:5402238-5402844:-	1	intragenic
BL47414	BL47414_cuf0	Sc0000002:5448608-5449149:-	1	intergenic
BL85392	BL85392_cuf0	Sc0000002:5571775-5572956:-	1	intergenic
BL85391	BL85391_cuf0	Sc0000002:5573241-5574364:-	1	intergenic
BL85390	BL85390_cuf0	Sc0000002:5576902-5577272:-	1	intergenic
BL54299	BL54299_cuf0	Sc0000002:5593446-5593912:-	1	intergenic
BL85399	BL85399_cuf0	Sc0000002:5594708-5595133:-	1	intergenic
BL78522	BL78522_cuf0	Sc0000002:5595274-5595760:+	1	intergenic
BL85398	BL85398_cuf0	Sc0000002:5598258-5599389:-	1	intergenic
BL71844	BL71844_cuf0	Sc0000002:5637747-5638120:+	1	intergenic
BL71843	BL71843_cuf0	Sc0000002:5641677-5642193:+	1	intergenic
BL34456	BL34456_cuf0	Sc0000002:5646433-5647566:+	1	intergenic
BL48128	BL48128_cuf0	Sc0000002:5654589-5656236:-	3	intergenic
BL48122	BL48122_cuf0	Sc0000002:5673151-5673985:-	1	intergenic
BL34449	BL34449_cuf0	Sc0000002:5673153-5673995:+	1	intergenic
BL34447	BL34447_cuf0	Sc0000002:5688682-5689009:+	1	intergenic
BL85012	BL85012_cuf0	Sc0000002:5709501-5709914:+	1	intergenic
BL85009	BL85009_cuf0	Sc0000002:5714639-5715407:+	1	intergenic
BL48125	BL48125_cuf0	Sc0000002:5714639-5715412:-	1	intergenic
BL85008	BL85008_cuf0	Sc0000002:5715518-5715971:+	1	intergenic
BL67669	BL67669_cuf0	Sc0000002:5715518-5716281:-	1	intergenic
BL47745	BL47745_cuf0	Sc0000002:5755507-5756407:+	1	intergenic
BL47742	BL47742_cuf0	Sc0000002:5785429-5786488:+	1	antisense
BL47735	BL47735_cuf0	Sc0000002:5830611-5833232:+	1	antisense
BL63412	BL63412_cuf0	Sc0000002:5866591-5866995:-	1	intergenic
BL40981	BL40981_cuf0	Sc0000002:5869398-5870258:+	1	intergenic
BL63409	BL63409_cuf0	Sc0000002:5869578-5870368:-	1	intergenic
BL40980	BL40980_cuf0	Sc0000002:5878096-5879019:+	1	intergenic
BL63415	BL63415_cuf0	Sc0000002:5883846-5885081:-	1	intergenic
BL41544	BL41544_cuf0	Sc0000002:5885246-5888234:-	4	intergenic
BL04398	BL04398_evm0	Sc0000002:5890560-5898019:-	3	antisense
BL40982	BL40982_cuf0	Sc0000002:5957590-5958979:+	1	intergenic
BL84371	BL84371_cuf0	Sc0000002:5975983-5976494:+	1	intergenic
BL40657	BL40657_cuf0	Sc0000002:5985223-5986512:+	1	intergenic
BL56875	BL56875_cuf0	Sc0000002:5985348-5986521:-	1	intergenic
BL56877	BL56877_cuf0	Sc0000002:6030003-6030510:-	1	intergenic
BL56869	BL56869_cuf0	Sc0000002:6130921-6131470:-	1	intragenic
BL78962	BL78962_cuf0	Sc0000002:6132927-6133601:-	1	intragenic
BL58563	BL58563_cuf0	Sc0000002:6235938-6236326:+	1	intergenic
BL58568	BL58568_cuf0	Sc0000002:6373922-6374276:+	1	antisense
BL58562	BL58562_cuf0	Sc0000002:6460312-6463596:+	2	intragenic
BL80590	BL80590_cuf0	Sc0000002:6499987-6500708:+	1	intergenic
BL78967	BL78967_cuf0	Sc0000002:6500123-6500633:-	1	intergenic
BL78957	BL78957_cuf0	Sc0000002:6507685-6508117:-	1	antisense
BL80592	BL80592_cuf0	Sc0000002:6511116-6512903:+	1	intergenic
BL72383	BL72383_cuf0	Sc0000002:6520385-6521195:-	1	intergenic
BL72384	BL72384_cuf0	Sc0000002:6525732-6526595:-	1	intergenic
BL80594	BL80594_cuf0	Sc0000002:6530297-6531393:+	1	intergenic
BL72386	BL72386_cuf0	Sc0000002:6530337-6531385:-	1	intergenic
BL80595	BL80595_cuf0	Sc0000002:6552130-6552700:+	1	intergenic
BL72387	BL72387_cuf0	Sc0000002:6552283-6552700:-	1	intergenic
BL72389	BL72389_cuf0	Sc0000002:6554700-6555087:-	1	intergenic
BL34884	BL34884_cuf0	Sc0000002:6590815-6591808:-	1	intergenic
BL38075	BL38075_cuf0	Sc0000002:6628981-6629313:+	1	intergenic
BL38072	BL38072_cuf0	Sc0000002:6681515-6682057:+	1	intergenic
BL83340	BL83340_cuf0	Sc0000002:6681761-6682100:-	1	intergenic
BL75553	BL75553_cuf0	Sc0000002:6716911-6717748:+	1	intergenic
BL75550	BL75550_cuf0	Sc0000002:6729282-6730634:+	1	intergenic
BL83339	BL83339_cuf0	Sc0000002:6731147-6732245:-	1	intergenic
BL75552	BL75552_cuf0	Sc0000002:6736344-6736896:+	1	intergenic
BL83338	BL83338_cuf0	Sc0000002:6755558-6756829:-	2	antisense
BL83336	BL83336_cuf0	Sc0000002:6758554-6759021:-	1	intergenic
BL46037	BL46037_cuf0	Sc0000002:6759497-6759890:-	1	intergenic
BL46038	BL46038_cuf0	Sc0000002:6769748-6770475:-	1	intergenic
BL46039	BL46039_cuf0	Sc0000002:6771402-6772273:-	1	intergenic
BL46040	BL46040_cuf0	Sc0000002:6781081-6781804:-	1	intergenic
BL46034	BL46034_cuf0	Sc0000002:6840491-6840817:-	1	antisense
BL82161	BL82161_cuf0	Sc0000002:6925644-6926053:+	1	intergenic
BL60195	BL60195_cuf0	Sc0000002:6926175-6927100:+	1	intergenic
BL90035	BL90035_cuf0	Sc0000002:6942153-6942638:-	1	intergenic
BL60194	BL60194_cuf0	Sc0000002:6943633-6945418:+	1	intergenic
BL60192	BL60192_cuf0	Sc0000002:6969764-6970262:+	1	intergenic
BL90033	BL90033_cuf0	Sc0000002:7015216-7016384:-	1	intergenic
BL68126	BL68126_cuf0	Sc0000002:7090487-7091194:-	1	intergenic
BL68977	BL68977_cuf0	Sc0000002:7159599-7160580:+	1	intragenic
BL68124	BL68124_cuf0	Sc0000002:7197257-7197776:-	1	intergenic
BL68974	BL68974_cuf0	Sc0000002:7208803-7209667:+	1	intergenic
BL68123	BL68123_cuf0	Sc0000002:7208955-7209402:-	1	intergenic
BL68122	BL68122_cuf0	Sc0000002:7218195-7219053:-	1	intergenic
BL68975	BL68975_cuf0	Sc0000002:7218203-7219644:+	1	intergenic
BL68973	BL68973_cuf0	Sc0000002:7227926-7228246:+	1	intergenic
BL68121	BL68121_cuf0	Sc0000002:7239295-7239608:-	1	intergenic
BL46063	BL46063_cuf0	Sc0000002:7263402-7265196:-	1	intergenic
BL68972	BL68972_cuf0	Sc0000002:7266084-7266917:+	1	intergenic
BL46918	BL46918_cuf0	Sc0000002:7267148-7267769:+	1	intergenic
BL46914	BL46914_cuf0	Sc0000002:7361191-7361961:+	1	intergenic
BL53509	BL53509_cuf0	Sc0000002:7431692-7432085:+	1	intergenic
BL83371	BL83371_cuf0	Sc0000002:7431813-7432412:-	1	intergenic
BL83375	BL83375_cuf0	Sc0000002:7456423-7456820:-	1	intergenic
BL53510	BL53510_cuf0	Sc0000002:7482193-7482599:+	1	intergenic
BL61418	BL61418_cuf0	Sc0000002:7483651-7484037:-	1	intergenic
BL53514	BL53514_cuf0	Sc0000002:7495834-7496991:+	1	intergenic
BL53515	BL53515_cuf0	Sc0000002:7499624-7500625:+	1	intergenic
BL61420	BL61420_cuf0	Sc0000002:7499628-7500309:-	1	intergenic
BL61421	BL61421_cuf0	Sc0000002:7508198-7508686:-	1	intergenic
BL53516	BL53516_cuf0	Sc0000002:7508429-7508801:+	1	intergenic
BL61422	BL61422_cuf0	Sc0000002:7510625-7511011:-	1	intergenic
BL61424	BL61424_cuf0	Sc0000002:7534274-7535024:-	1	antisense
BL61426	BL61426_cuf0	Sc0000002:7548800-7549298:-	1	intergenic
BL90813	BL90813_cuf0	Sc0000002:7581051-7581474:+	1	intergenic
BL39300	BL39300_cuf0	Sc0000002:7606951-7607390:-	1	intergenic
BL76766	BL76766_cuf0	Sc0000002:7635947-7636716:-	1	intergenic
BL40116	BL40116_cuf0	Sc0000002:7636020-7636878:+	1	intergenic
BL77712	BL77712_cuf0	Sc0000002:7695295-7695677:+	1	intergenic
BL76763	BL76763_cuf0	Sc0000002:7704464-7705857:-	1	intergenic
BL76761	BL76761_cuf0	Sc0000002:7713733-7714246:-	1	intergenic
BL76759	BL76759_cuf0	Sc0000002:7719833-7720226:-	1	intergenic
BL76760	BL76760_cuf0	Sc0000002:7774683-7774997:-	1	intergenic
BL77708	BL77708_cuf0	Sc0000002:7824305-7824681:+	1	intragenic
BL87555	BL87555_cuf0	Sc0000002:7903373-7904045:+	1	intergenic
BL54732	BL54732_cuf0	Sc0000002:7940796-7942118:-	1	antisense
BL50312	BL50312_cuf0	Sc0000002:8015611-8016548:+	1	intergenic
BL54725	BL54725_cuf0	Sc0000002:8034383-8035181:-	1	intergenic
BL50310	BL50310_cuf0	Sc0000002:8034402-8035376:+	1	intergenic
BL72363	BL72363_cuf0	Sc0000002:8050406-8050885:+	1	intragenic
BL72362	BL72362_cuf0	Sc0000002:8051161-8052595:+	1	intragenic
BL72366	BL72366_cuf0	Sc0000002:8124897-8125421:+	1	intergenic
BL32791	BL32791_cuf0	Sc0000002:8140063-8140407:-	1	intergenic
BL32788	BL32788_cuf0	Sc0000002:8156149-8157570:-	2	antisense
BL34860	BL34860_cuf0	Sc0000002:8184979-8185471:+	1	intergenic
BL34862	BL34862_cuf0	Sc0000002:8195557-8196442:+	1	intergenic
BL34863	BL34863_cuf0	Sc0000002:8196726-8197578:+	1	intergenic
BL56851	BL56851_cuf0	Sc0000002:8267509-8267876:+	1	intergenic
BL78944	BL78944_cuf0	Sc0000002:8347040-8347754:+	1	intergenic
BL78948	BL78948_cuf0	Sc0000002:8372091-8372546:+	1	intergenic
BL81095	BL81095_cuf0	Sc0000002:8395930-8396569:-	1	intergenic
BL78946	BL78946_cuf0	Sc0000002:8396115-8396568:+	1	intergenic
BL41405	BL41405_cuf0	Sc0000002:8440137-8441432:+	1	intergenic
BL49013	BL49013_cuf0	Sc0000002:8444412-8444914:-	1	intergenic
BL41404	BL41404_cuf0	Sc0000002:8449105-8449914:+	1	antisense
BL72821	BL72821_cuf0	Sc0000002:8511299-8512138:-	1	antisense
BL41403	BL41403_cuf0	Sc0000002:8529509-8530040:+	1	intragenic
BL41402	BL41402_cuf0	Sc0000002:8544820-8545369:+	1	intragenic
BL49016	BL49016_cuf0	Sc0000002:8609681-8609992:-	1	intragenic
BL49015	BL49015_cuf0	Sc0000002:8610173-8614148:-	1	intragenic
BL63451	BL63451_cuf0	Sc0000002:8675390-8675753:+	1	intergenic
BL63452	BL63452_cuf0	Sc0000002:8678009-8678933:+	1	intergenic
BL63453	BL63453_cuf0	Sc0000002:8679061-8679937:+	1	intergenic
BL33636	BL33636_cuf0	Sc0000002:8679707-8680376:-	1	intergenic
BL33632	BL33632_cuf0	Sc0000002:8725166-8725664:-	1	intergenic
BL55589	BL55589_cuf0	Sc0000002:8741454-8742261:-	2	intergenic
BL55586	BL55586_cuf0	Sc0000002:8751463-8752019:-	1	intergenic
BL63458	BL63458_cuf0	Sc0000002:8751469-8751998:+	1	intergenic
BL79734	BL79734_cuf0	Sc0000002:8783872-8784370:-	1	intergenic
BL60575	BL60575_cuf0	Sc0000003:848-1383:-	1	intergenic
BL60576	BL60576_cuf0	Sc0000003:1467-2204:-	1	intergenic
BL60577	BL60577_cuf0	Sc0000003:3216-3583:-	1	intergenic
BL60578	BL60578_cuf0	Sc0000003:3702-4469:-	1	intergenic
BL42236	BL42236_cuf0	Sc0000003:40693-41272:+	1	antisense
BL04086	BL04086_cuf0	Sc0000003:59473-60529:-	1	intergenic
BL82525	BL82525_cuf0	Sc0000003:69544-70141:-	1	intergenic
BL42237	BL42237_cuf0	Sc0000003:80223-82639:+	1	intergenic
BL82524	BL82524_cuf0	Sc0000003:88762-89517:-	1	intergenic
BL32867	BL32867_cuf0	Sc0000003:99742-100087:+	1	intergenic
BL45111	BL45111_cuf0	Sc0000003:99755-100086:-	1	intergenic
BL45114	BL45114_cuf0	Sc0000003:140937-141295:-	1	intergenic
BL45115	BL45115_cuf0	Sc0000003:142661-143076:-	1	intergenic
BL45112	BL45112_cuf0	Sc0000003:145037-146653:-	2	intergenic
BL45117	BL45117_cuf0	Sc0000003:151281-152214:-	1	intergenic
BL45118	BL45118_cuf0	Sc0000003:179742-180513:-	1	intergenic
BL67167	BL67167_cuf0	Sc0000003:182628-183207:-	1	intergenic
BL67166	BL67166_cuf0	Sc0000003:200154-201393:-	1	antisense
BL67164	BL67164_cuf0	Sc0000003:238069-238990:-	1	intergenic
BL67163	BL67163_cuf0	Sc0000003:264076-264538:-	1	intergenic
BL67161	BL67161_cuf0	Sc0000003:352263-352712:-	1	antisense
BL67169	BL67169_cuf0	Sc0000003:353515-354598:-	1	intergenic
BL89077	BL89077_cuf1	Sc0000003:388532-408245:-	2	intergenic
BL89078	BL89078_cuf0	Sc0000003:388965-389283:-	1	intergenic
BL51128	BL51128_cuf0	Sc0000003:461886-462246:+	1	intergenic
BL51121	BL51121_cuf0	Sc0000003:484573-485015:+	1	intergenic
BL51123	BL51123_cuf0	Sc0000003:486724-487202:+	1	intergenic
BL51120	BL51120_cuf0	Sc0000003:487784-488307:+	1	intergenic
BL51852	BL51852_cuf0	Sc0000003:487975-488278:-	1	intergenic
BL73144	BL73144_cuf0	Sc0000003:504759-505666:+	1	intergenic
BL38988	BL38988_cuf0	Sc0000003:523495-523812:+	1	intragenic
BL38986	BL38986_cuf0	Sc0000003:544219-545779:+	1	intergenic
BL51856	BL51856_cuf0	Sc0000003:544797-547651:-	1	intergenic
BL73150	BL73150_cuf0	Sc0000003:584462-584808:+	1	intergenic
BL73151	BL73151_cuf0	Sc0000003:587697-588261:+	1	intergenic
BL51843	BL51843_cuf0	Sc0000003:590492-591121:-	1	intergenic
BL73899	BL73899_cuf0	Sc0000003:592905-593398:-	1	intergenic
BL72665	BL72665_cuf0	Sc0000003:593217-593660:+	1	intergenic
BL73898	BL73898_cuf0	Sc0000003:600464-601128:-	1	intergenic
BL73892	BL73892_cuf0	Sc0000003:614428-614852:-	1	intergenic
BL35658	BL35658_cuf0	Sc0000003:626457-627260:-	1	intergenic
BL72670	BL72670_cuf0	Sc0000003:655862-656330:+	1	intergenic
BL72667	BL72667_cuf0	Sc0000003:662395-662850:+	1	intergenic
BL72668	BL72668_cuf0	Sc0000003:665093-666158:+	1	intergenic
BL50598	BL50598_cuf0	Sc0000003:687620-688069:+	1	intragenic
BL35650	BL35650_cuf0	Sc0000003:695469-696365:-	2	intergenic
BL50601	BL50601_cuf0	Sc0000003:705972-707101:+	1	antisense
BL50600	BL50600_cuf0	Sc0000003:725143-725534:+	1	intergenic
BL51027	BL51027_cuf0	Sc0000003:725143-726194:-	1	intergenic
BL57171	BL57171_cuf0	Sc0000003:774561-775441:+	1	intergenic
BL35188	BL35188_cuf0	Sc0000003:787055-787489:+	1	intergenic
BL43924	BL43924_cuf0	Sc0000003:812991-866046:+	2	intergenic
BL43925	BL43925_cuf0	Sc0000003:817125-817671:+	1	intergenic
BL81387	BL81387_cuf0	Sc0000003:875260-876209:+	1	intergenic
BL88271	BL88271_cuf0	Sc0000003:930365-930778:-	1	intragenic
BL88276	BL88276_cuf0	Sc0000003:954303-955075:-	1	intragenic
BL88277	BL88277_cuf0	Sc0000003:972058-974732:-	1	intergenic
BL87820	BL87820_cuf0	Sc0000003:1005885-1006453:+	1	antisense
BL87823	BL87823_cuf0	Sc0000003:1014548-1025388:+	2	intergenic
BL64172	BL64172_cuf0	Sc0000003:1061327-1062245:-	1	intergenic
BL42150	BL42150_cuf0	Sc0000003:1094367-1094923:-	1	intergenic
BL79667	BL79667_cuf0	Sc0000003:1120628-1121078:-	1	intergenic
BL79668	BL79668_cuf0	Sc0000003:1149175-1150005:-	1	antisense
BL79666	BL79666_cuf0	Sc0000003:1181315-1182974:-	1	intergenic
BL65880	BL65880_cuf0	Sc0000003:1279295-1279798:+	1	intragenic
BL65883	BL65883_cuf0	Sc0000003:1282241-1283014:+	1	intergenic
BL79670	BL79670_cuf0	Sc0000003:1284376-1285590:-	1	intergenic
BL79675	BL79675_cuf0	Sc0000003:1285643-1286910:-	1	intergenic
BL79676	BL79676_cuf0	Sc0000003:1287412-1288019:-	1	intergenic
BL57650	BL57650_cuf0	Sc0000003:1288669-1289261:-	1	intergenic
BL57652	BL57652_cuf0	Sc0000003:1291421-1291908:-	1	intergenic
BL57646	BL57646_cuf0	Sc0000003:1292836-1294191:-	4	intergenic
BL57645	BL57645_cuf0	Sc0000003:1294980-1295614:-	1	intergenic
BL57648	BL57648_cuf0	Sc0000003:1295963-1296482:-	1	intergenic
BL57647	BL57647_cuf0	Sc0000003:1297391-1298423:-	1	intergenic
BL57643	BL57643_cuf0	Sc0000003:1301416-1301915:-	1	intergenic
BL33551	BL33551_cuf0	Sc0000003:1302701-1303003:-	1	intergenic
BL33556	BL33556_cuf0	Sc0000003:1324136-1324775:-	1	intragenic
BL74724	BL74724_cuf0	Sc0000003:1380849-1381328:+	1	intergenic
BL52684	BL52684_cuf0	Sc0000003:1395727-1396074:+	1	intergenic
BL70919	BL70919_cuf0	Sc0000003:1397439-1398035:-	1	intergenic
BL52686	BL52686_cuf0	Sc0000003:1438584-1438987:+	1	intergenic
BL52679	BL52679_cuf0	Sc0000003:1443000-1443870:+	1	intergenic
BL76162	BL76162_cuf0	Sc0000003:1509757-1510281:+	1	antisense
BL86102	BL86102_cuf0	Sc0000003:1567596-1568469:+	1	intragenic
BL86124	BL86124_cuf0	Sc0000003:1580675-1581426:+	1	intragenic
BL90751	BL90751_cuf0	Sc0000003:1588469-1589287:+	1	intragenic
BL90754	BL90754_cuf0	Sc0000003:1617922-1618528:+	1	intergenic
BL44647	BL44647_cuf0	Sc0000003:1634892-1635550:-	1	intergenic
BL44648	BL44648_cuf0	Sc0000003:1642433-1643423:-	1	intergenic
BL44649	BL44649_cuf0	Sc0000003:1666827-1668024:-	1	intergenic
BL37975	BL37975_cuf0	Sc0000003:1776546-1778311:-	1	intergenic
BL37978	BL37978_cuf0	Sc0000003:1779067-1779545:-	1	intergenic
BL53438	BL53438_cuf0	Sc0000003:1838041-1838525:+	1	intergenic
BL53439	BL53439_cuf0	Sc0000003:1854050-1854439:+	1	intergenic
BL55637	BL55637_cuf0	Sc0000003:1862884-1863358:+	1	intergenic
BL37979	BL37979_cuf0	Sc0000003:1862898-1863358:-	1	intergenic
BL37967	BL37967_cuf0	Sc0000003:1864472-1865106:-	1	intergenic
BL30583	BL30583_evm0	Sc0000003:1884732-1885089:+	1	intergenic
BL59966	BL59966_cuf0	Sc0000003:1890363-1890762:+	1	intergenic
BL59971	BL59971_cuf0	Sc0000003:1962230-1962926:+	1	intergenic
BL59969	BL59969_cuf0	Sc0000003:1963501-1964082:+	1	intergenic
BL46913	BL46913_cuf0	Sc0000003:1964166-1964681:+	1	intergenic
BL68969	BL68969_cuf0	Sc0000003:2083990-2084540:+	1	intergenic
BL68966	BL68966_cuf0	Sc0000003:2085481-2085922:+	1	intergenic
BL68967	BL68967_cuf0	Sc0000003:2086360-2087386:+	1	intergenic
BL60118	BL60118_cuf0	Sc0000003:2096035-2096374:-	1	intergenic
BL60116	BL60116_cuf0	Sc0000003:2097702-2098242:-	1	intergenic
BL73333	BL73333_cuf0	Sc0000003:2097822-2098438:+	1	intergenic
BL60115	BL60115_cuf0	Sc0000003:2107068-2107653:-	1	intergenic
BL68963	BL68963_cuf0	Sc0000003:2143426-2143904:+	1	intergenic
BL80037	BL80037_cuf0	Sc0000003:2148275-2148676:+	1	intergenic
BL80026	BL80026_cuf0	Sc0000003:2170165-2170541:+	1	intergenic
BL60124	BL60124_cuf0	Sc0000003:2181803-2182232:+	1	intergenic
BL60123	BL60123_cuf0	Sc0000003:2182435-2182756:+	1	intergenic
BL82123	BL82123_cuf0	Sc0000003:2218800-2219155:+	1	intergenic
BL60114	BL60114_cuf0	Sc0000003:2218801-2219113:-	1	intergenic
BL82124	BL82124_cuf0	Sc0000003:2219727-2220161:+	1	intergenic
BL60111	BL60111_cuf0	Sc0000003:2219733-2220801:-	1	intergenic
BL82125	BL82125_cuf0	Sc0000003:2227039-2227943:+	1	antisense
BL82126	BL82126_cuf0	Sc0000003:2243001-2243495:+	1	bidirectional
BL51367	BL51367_cuf0	Sc0000003:2243151-2243521:-	1	intergenic
BL51366	BL51366_cuf0	Sc0000003:2249265-2249761:-	1	intergenic
BL82121	BL82121_cuf0	Sc0000003:2259431-2260105:+	1	intergenic
BL51360	BL51360_cuf0	Sc0000003:2268830-2269372:-	1	intergenic
BL82122	BL82122_cuf0	Sc0000003:2271742-2272585:+	1	intergenic
BL75480	BL75480_cuf0	Sc0000003:2318113-2318741:+	1	intergenic
BL73430	BL73430_cuf0	Sc0000003:2323206-2323593:-	1	intergenic
BL73427	BL73427_cuf0	Sc0000003:2364864-2365325:-	1	intergenic
BL66641	BL66641_cuf0	Sc0000003:2416022-2416818:-	1	intergenic
BL66643	BL66643_cuf0	Sc0000003:2417848-2418734:-	1	intergenic
BL37988	BL37988_cuf0	Sc0000003:2418626-2419213:+	1	antisense
BL66648	BL66648_cuf0	Sc0000003:2469848-2472478:+	1	intergenic
BL88604	BL88604_cuf0	Sc0000003:2472896-2474034:-	1	intergenic
BL88608	BL88608_cuf0	Sc0000003:2491165-2491753:-	1	intergenic
BL88607	BL88607_cuf0	Sc0000003:2504593-2505062:-	1	intergenic
BL84087	BL84087_cuf0	Sc0000003:2536429-2536856:-	1	intragenic
BL06748	BL06748_cuf0	Sc0000003:2538495-2539475:+	2	bidirectional
BL84086	BL84086_cuf0	Sc0000003:2539557-2539993:-	1	intergenic
BL33595	BL33595_cuf0	Sc0000003:2539563-2540356:+	1	intergenic
BL33594	BL33594_cuf0	Sc0000003:2541224-2542142:+	1	intergenic
BL33598	BL33598_cuf0	Sc0000003:2567169-2568747:+	1	intergenic
BL84091	BL84091_cuf0	Sc0000003:2568854-2569565:-	1	intergenic
BL84083	BL84083_cuf0	Sc0000003:2581547-2581978:-	1	intergenic
BL46841	BL46841_cuf0	Sc0000003:2674128-2675467:-	1	intragenic
BL46842	BL46842_cuf0	Sc0000003:2684505-2691241:-	1	intragenic
BL46844	BL46844_cuf0	Sc0000003:2721584-2722181:-	1	intragenic
BL46845	BL46845_cuf0	Sc0000003:2737362-2737798:-	1	intragenic
BL46831	BL46831_cuf0	Sc0000003:2748456-2748760:-	1	intragenic
BL33596	BL33596_cuf0	Sc0000003:2762304-2763916:+	2	antisense
BL63706	BL63706_cuf0	Sc0000003:2794955-2795257:-	1	intragenic
BL63707	BL63707_cuf0	Sc0000003:2802945-2803876:-	1	intragenic
BL63710	BL63710_cuf0	Sc0000003:2869915-2870895:-	1	intergenic
BL63708	BL63708_cuf0	Sc0000003:2872074-2872867:-	1	intergenic
BL52896	BL52896_cuf0	Sc0000003:2883964-2885158:+	1	intergenic
BL41664	BL41664_cuf0	Sc0000003:2884269-2884989:-	1	intergenic
BL52899	BL52899_cuf0	Sc0000003:2887227-2887561:+	1	intergenic
BL41666	BL41666_cuf0	Sc0000003:2897587-2897991:-	1	intergenic
BL41659	BL41659_cuf0	Sc0000003:2930669-2931108:-	1	antisense
BL55548	BL55548_cuf0	Sc0000003:2937416-2937793:+	1	intragenic
BL55533	BL55533_cuf0	Sc0000003:2938163-2938858:+	1	intragenic
BL41661	BL41661_cuf0	Sc0000003:2956804-2957359:-	1	intergenic
BL41669	BL41669_cuf0	Sc0000003:2966528-2967318:-	1	bidirectional
BL45517	BL45517_cuf0	Sc0000003:2966542-2966938:+	1	intergenic
BL48422	BL48422_cuf0	Sc0000003:2984827-2985776:-	1	intragenic
BL48424	BL48424_cuf0	Sc0000003:2991751-2992163:-	1	intragenic
BL44389	BL44389_cuf0	Sc0000003:2991814-2992181:+	1	antisense
BL48420	BL48420_cuf0	Sc0000003:3035084-3035639:-	1	intragenic
BL44391	BL44391_cuf0	Sc0000003:3045939-3046331:+	1	antisense
BL48415	BL48415_cuf0	Sc0000003:3058430-3059074:-	1	intragenic
BL85687	BL85687_cuf0	Sc0000003:3060257-3060959:-	1	intragenic
BL85686	BL85686_cuf0	Sc0000003:3084514-3084878:-	1	intergenic
BL85685	BL85685_cuf0	Sc0000003:3091147-3091652:-	1	intergenic
BL44392	BL44392_cuf0	Sc0000003:3101635-3102936:+	1	intergenic
BL85683	BL85683_cuf0	Sc0000003:3120328-3120995:-	1	intergenic
BL44379	BL44379_cuf0	Sc0000003:3120380-3120999:+	1	intergenic
BL85682	BL85682_cuf0	Sc0000003:3121253-3121724:-	1	intergenic
BL85681	BL85681_cuf0	Sc0000003:3127163-3128254:-	1	antisense
BL81830	BL81830_cuf0	Sc0000003:3127164-3128271:+	1	intragenic
BL81828	BL81828_cuf0	Sc0000003:3137549-3138073:+	1	intergenic
BL81835	BL81835_cuf0	Sc0000003:3138184-3139001:+	1	intergenic
BL81834	BL81834_cuf0	Sc0000003:3139352-3140136:+	2	intergenic
BL85680	BL85680_cuf0	Sc0000003:3141239-3141972:-	1	intergenic
BL81826	BL81826_cuf0	Sc0000003:3161510-3162063:+	1	bidirectional
BL16032	BL16032_cuf0	Sc0000003:3162133-3162811:+	1	intergenic
BL35181	BL35181_cuf0	Sc0000003:3192123-3192591:-	1	intergenic
BL59808	BL59808_cuf0	Sc0000003:3192173-3192550:+	1	intergenic
BL78413	BL78413_cuf0	Sc0000003:3193824-3194241:+	1	intergenic
BL59802	BL59802_cuf0	Sc0000003:3218265-3219335:+	1	intergenic
BL59812	BL59812_cuf0	Sc0000003:3222230-3222822:+	1	intergenic
BL65039	BL65039_cuf0	Sc0000003:3232152-3232744:+	1	intergenic
BL65046	BL65046_cuf0	Sc0000003:3308012-3308713:+	1	intragenic
BL65043	BL65043_cuf0	Sc0000003:3317039-3317364:+	1	intragenic
BL37707	BL37707_cuf0	Sc0000003:3328730-3329867:+	1	antisense
BL35177	BL35177_cuf0	Sc0000003:3330203-3330846:-	1	intergenic
BL35178	BL35178_cuf0	Sc0000003:3332839-3334952:-	1	intergenic
BL65050	BL65050_cuf0	Sc0000003:3333397-3334445:+	1	intergenic
BL35943	BL35943_cuf0	Sc0000003:3338648-3341861:-	1	intergenic
BL37708	BL37708_cuf0	Sc0000003:3344788-3346250:+	1	intergenic
BL73114	BL73114_cuf0	Sc0000003:3369555-3369950:+	1	intergenic
BL73108	BL73108_cuf0	Sc0000003:3370405-3371533:+	1	antisense
BL73109	BL73109_cuf0	Sc0000003:3389462-3390077:+	1	intergenic
BL73110	BL73110_cuf0	Sc0000003:3397616-3398012:+	1	intergenic
BL38833	BL38833_cuf0	Sc0000003:3428692-3429701:+	1	intergenic
BL51038	BL51038_cuf0	Sc0000003:3443931-3444617:+	1	intragenic
BL51037	BL51037_cuf0	Sc0000003:3450370-3450895:+	1	intergenic
BL84956	BL84956_cuf0	Sc0000003:3458623-3459145:+	1	intergenic
BL88285	BL88285_cuf0	Sc0000003:3485524-3485842:+	1	intergenic
BL88291	BL88291_cuf0	Sc0000003:3492045-3492644:+	1	intergenic
BL79152	BL79152_cuf0	Sc0000003:3497339-3497750:-	1	bidirectional
BL79154	BL79154_cuf0	Sc0000003:3516257-3516581:-	1	antisense
BL79155	BL79155_cuf0	Sc0000003:3516680-3517093:-	1	antisense
BL57096	BL57096_cuf0	Sc0000003:3548357-3548897:-	1	intergenic
BL57093	BL57093_cuf0	Sc0000003:3553048-3553373:-	1	intragenic
BL66403	BL66403_cuf0	Sc0000003:3600017-3600631:+	2	intergenic
BL57100	BL57100_cuf0	Sc0000003:3626651-3627394:-	1	intergenic
BL57099	BL57099_cuf0	Sc0000003:3627485-3628075:-	1	intergenic
BL65869	BL65869_cuf0	Sc0000003:3630504-3631301:-	1	intergenic
BL65870	BL65870_cuf0	Sc0000003:3632411-3633866:-	1	intergenic
BL66400	BL66400_cuf0	Sc0000003:3632780-3633829:+	1	intergenic
BL66399	BL66399_cuf0	Sc0000003:3636265-3637257:+	1	intergenic
BL65867	BL65867_cuf0	Sc0000003:3636507-3637238:-	1	intergenic
BL66402	BL66402_cuf0	Sc0000003:3638078-3638701:+	1	intergenic
BL65868	BL65868_cuf0	Sc0000003:3641404-3642397:-	1	intergenic
BL65874	BL65874_cuf0	Sc0000003:3659069-3659708:-	1	intergenic
BL65875	BL65875_cuf0	Sc0000003:3675916-3677742:-	1	intergenic
BL43855	BL43855_cuf0	Sc0000003:3688294-3688789:-	1	intergenic
BL01452	BL01452_cuf3	Sc0000003:3696114-3700182:+	4	intergenic
BL66397	BL66397_cuf0	Sc0000003:3696267-3696996:+	1	intergenic
BL42210	BL42210_cuf0	Sc0000003:3701103-3701571:+	1	intergenic
BL43857	BL43857_cuf0	Sc0000003:3701104-3701577:-	1	intergenic
BL32700	BL32700_cuf0	Sc0000003:3782797-3783101:+	1	intergenic
BL40088	BL40088_cuf0	Sc0000003:3807043-3807391:-	1	antisense
BL42218	BL42218_cuf0	Sc0000003:3824583-3825713:+	1	intergenic
BL79717	BL79717_cuf0	Sc0000003:3841932-3842896:+	1	intergenic
BL79720	BL79720_cuf0	Sc0000003:3871666-3872186:+	1	intergenic
BL79719	BL79719_cuf0	Sc0000003:3872616-3873064:+	1	intergenic
BL62679	BL62679_cuf0	Sc0000003:3910379-3913392:+	3	intergenic
BL62206	BL62206_cuf0	Sc0000003:3919819-3920310:-	1	antisense
BL62683	BL62683_cuf0	Sc0000003:3943292-3945287:+	1	intergenic
BL62686	BL62686_cuf0	Sc0000003:3945491-3945986:+	1	intergenic
BL33302	BL33302_cuf0	Sc0000003:3945491-3946038:-	1	intergenic
BL33319	BL33319_cuf0	Sc0000003:3952475-3952919:-	1	intergenic
BL33320	BL33320_cuf0	Sc0000003:3952993-3953304:-	1	intergenic
BL84636	BL84636_cuf0	Sc0000003:4011694-4012560:+	1	intergenic
BL84637	BL84637_cuf0	Sc0000003:4012654-4013477:+	1	antisense
BL62201	BL62201_cuf0	Sc0000003:4070483-4071318:-	1	antisense
BL62202	BL62202_cuf0	Sc0000003:4073162-4085359:-	2	antisense
BL84632	BL84632_cuf0	Sc0000003:4094188-4094564:+	1	intergenic
BL84130	BL84130_cuf0	Sc0000003:4097266-4100030:-	2	intergenic
BL49696	BL49696_cuf0	Sc0000003:4097695-4098014:+	1	intergenic
BL84127	BL84127_cuf0	Sc0000003:4129399-4129806:-	1	intragenic
BL47381	BL47381_cuf0	Sc0000003:4141695-4142701:+	1	intergenic
BL46885	BL46885_cuf0	Sc0000003:4208537-4209050:-	1	intergenic
BL46878	BL46878_cuf0	Sc0000003:4209581-4211119:-	2	intergenic
BL47378	BL47378_cuf0	Sc0000003:4210086-4210816:+	1	intergenic
BL46879	BL46879_cuf0	Sc0000003:4210105-4210816:-	1	intergenic
BL69430	BL69430_cuf0	Sc0000003:4214633-4215656:+	1	intergenic
BL69431	BL69431_cuf0	Sc0000003:4237132-4237655:+	1	intergenic
BL69432	BL69432_cuf0	Sc0000003:4237805-4238339:+	1	intergenic
BL70947	BL70947_cuf0	Sc0000003:4285748-4286426:-	1	intergenic
BL69434	BL69434_cuf0	Sc0000003:4286017-4286410:+	1	intergenic
BL69435	BL69435_cuf0	Sc0000003:4287388-4287690:+	1	intergenic
BL70948	BL70948_cuf0	Sc0000003:4295903-4296440:-	1	intragenic
BL69437	BL69437_cuf0	Sc0000003:4305379-4306005:+	1	intergenic
BL70951	BL70951_cuf0	Sc0000003:4305382-4306011:-	1	intergenic
BL69426	BL69426_cuf0	Sc0000003:4316290-4316679:+	1	intergenic
BL91241	BL91241_cuf0	Sc0000003:4340792-4341452:+	1	intragenic
BL89393	BL89393_cuf0	Sc0000003:4388246-4388899:+	1	intergenic
BL33575	BL33575_cuf0	Sc0000003:4408932-4409319:-	1	intergenic
BL91235	BL91235_cuf0	Sc0000003:4445553-4445867:+	1	intergenic
BL33572	BL33572_cuf0	Sc0000003:4449639-4450328:-	1	intergenic
BL43034	BL43034_cuf0	Sc0000003:4449698-4450313:+	1	intergenic
BL43037	BL43037_cuf0	Sc0000003:4478595-4479472:+	1	antisense
BL55530	BL55530_cuf0	Sc0000003:4502229-4505408:-	4	intergenic
BL53874	BL53874_cuf0	Sc0000003:4564891-4566454:+	1	intergenic
BL66081	BL66081_cuf0	Sc0000003:4600259-4600919:-	1	antisense
BL75941	BL75941_cuf0	Sc0000003:4636907-4637627:+	1	intragenic
BL56322	BL56322_cuf0	Sc0000003:4638807-4639602:+	1	intragenic
BL66085	BL66085_cuf0	Sc0000003:4645505-4645905:-	1	antisense
BL77622	BL77622_cuf0	Sc0000003:4677451-4678440:-	1	intergenic
BL56313	BL56313_cuf0	Sc0000003:4677451-4678603:+	1	intergenic
BL77623	BL77623_cuf0	Sc0000003:4682014-4682971:-	1	intergenic
BL42231	BL42231_cuf0	Sc0000003:4689350-4690591:-	2	intergenic
BL75937	BL75937_cuf0	Sc0000003:4696258-4696674:+	1	intergenic
BL42227	BL42227_cuf0	Sc0000003:4696262-4696665:-	1	intergenic
BL75945	BL75945_cuf0	Sc0000003:4717932-4718374:+	1	intergenic
BL38463	BL38463_cuf0	Sc0000003:4718583-4718998:+	1	intergenic
BL42225	BL42225_cuf0	Sc0000003:4773879-4775836:-	1	intergenic
BL38460	BL38460_cuf0	Sc0000003:4813241-4814168:+	1	intergenic
BL38462	BL38462_cuf0	Sc0000003:4819876-4820631:+	1	intragenic
BL38471	BL38471_cuf0	Sc0000003:4829445-4829789:+	1	intragenic
BL69742	BL69742_cuf0	Sc0000003:4830093-4832218:+	1	intragenic
BL82858	BL82858_cuf0	Sc0000003:4853194-4853868:+	1	intragenic
BL82855	BL82855_cuf0	Sc0000003:4856599-4857658:+	1	intragenic
BL64210	BL64210_cuf0	Sc0000003:4876841-4878227:-	1	intergenic
BL64211	BL64211_cuf0	Sc0000003:4889979-4890624:-	1	intergenic
BL81368	BL81368_cuf0	Sc0000003:4910160-4910474:-	1	intergenic
BL81369	BL81369_cuf0	Sc0000003:4912075-4912476:-	1	intergenic
BL81360	BL81360_cuf0	Sc0000003:4926844-4927199:-	1	intergenic
BL60589	BL60589_cuf0	Sc0000003:4935212-4935606:+	1	intergenic
BL59336	BL59336_cuf0	Sc0000003:4971307-4971864:-	1	antisense
BL60580	BL60580_cuf0	Sc0000003:4975552-4976486:+	1	antisense
BL96213	BL96213_cuf4	Sc0000003:4994054-4996995:+	4	intergenic
BL59333	BL59333_cuf0	Sc0000003:4997823-4999107:-	1	intergenic
BL36777	BL36777_cuf0	Sc0000003:5103439-5103885:+	1	intergenic
BL37287	BL37287_cuf0	Sc0000003:5104414-5105437:-	1	intergenic
BL14905	BL14905_cuf0	Sc0000003:5104970-5109496:+	4	intergenic
BL58984	BL58984_cuf0	Sc0000003:5113152-5114032:+	1	intergenic
BL86216	BL86216_cuf0	Sc0000003:5125951-5126686:+	1	intergenic
BL86219	BL86219_cuf0	Sc0000003:5151874-5152993:+	2	intergenic
BL37285	BL37285_cuf0	Sc0000003:5152582-5153428:-	1	intergenic
BL64194	BL64194_cuf0	Sc0000003:5246820-5247492:+	1	intergenic
BL74698	BL74698_cuf0	Sc0000003:5246824-5247319:-	1	intergenic
BL64197	BL64197_cuf0	Sc0000003:5262062-5264242:+	1	intergenic
BL70931	BL70931_cuf0	Sc0000003:5279823-5280153:+	1	intergenic
BL70932	BL70932_cuf0	Sc0000003:5329897-5330652:+	1	intragenic
BL52662	BL52662_cuf0	Sc0000003:5387287-5388134:-	1	intergenic
BL52663	BL52663_cuf0	Sc0000003:5438775-5439116:-	1	intragenic
BL52664	BL52664_cuf0	Sc0000003:5439878-5440900:-	1	intragenic
BL52666	BL52666_cuf0	Sc0000003:5471437-5472100:-	1	intergenic
BL52668	BL52668_cuf0	Sc0000003:5479301-5479789:-	1	intragenic
BL89980	BL89980_cuf0	Sc0000003:5492930-5493705:-	1	intragenic
BL89978	BL89978_cuf0	Sc0000003:5550462-5551300:-	1	intragenic
BL89982	BL89982_cuf0	Sc0000003:5569328-5569655:-	1	intragenic
BL48937	BL48937_cuf0	Sc0000003:5603118-5604296:+	1	intergenic
BL48936	BL48936_cuf0	Sc0000003:5629486-5630514:+	1	intergenic
BL89986	BL89986_cuf0	Sc0000003:5668171-5669442:-	1	antisense
BL55506	BL55506_cuf0	Sc0000003:5673290-5674093:+	1	intergenic
BL68071	BL68071_cuf0	Sc0000003:5682202-5682783:-	1	intergenic
BL68068	BL68068_cuf0	Sc0000003:5695442-5696202:-	1	intergenic
BL68065	BL68065_cuf0	Sc0000003:5702115-5702529:-	1	intergenic
BL68066	BL68066_cuf0	Sc0000003:5706184-5706739:-	1	intergenic
BL55512	BL55512_cuf0	Sc0000003:5706363-5706771:+	1	intergenic
BL68063	BL68063_cuf0	Sc0000003:5716731-5717388:-	1	intergenic
BL55513	BL55513_cuf0	Sc0000003:5716920-5717372:+	1	intergenic
BL46009	BL46009_cuf0	Sc0000003:5760398-5760993:-	1	antisense
BL33568	BL33568_cuf0	Sc0000003:5807865-5822064:+	2	intergenic
BL46010	BL46010_cuf0	Sc0000003:5828480-5829027:-	1	intergenic
BL40069	BL40069_cuf0	Sc0000003:5941228-5942000:+	1	intergenic
BL83313	BL83313_cuf0	Sc0000003:5972860-5974154:-	1	intergenic
BL83314	BL83314_cuf0	Sc0000003:5974420-5974870:-	1	intergenic
BL40065	BL40065_cuf0	Sc0000003:5992746-5993169:+	1	antisense
BL61349	BL61349_cuf0	Sc0000003:6036594-6038309:-	3	intergenic
BL77600	BL77600_cuf0	Sc0000003:6121510-6121934:+	1	intergenic
BL77599	BL77599_cuf0	Sc0000003:6134874-6135240:+	1	intergenic
BL61345	BL61345_cuf0	Sc0000003:6135423-6135766:-	1	intergenic
BL84118	BL84118_cuf0	Sc0000003:6214730-6215098:+	1	intergenic
BL62191	BL62191_cuf0	Sc0000003:6302355-6302799:+	1	intergenic
BL76672	BL76672_cuf0	Sc0000003:6302358-6302769:-	1	intergenic
BL62193	BL62193_cuf0	Sc0000003:6312495-6312882:+	1	intergenic
BL76669	BL76669_cuf0	Sc0000003:6313877-6314346:-	1	intergenic
BL62195	BL62195_cuf0	Sc0000003:6336995-6337852:+	1	antisense
BL76675	BL76675_cuf0	Sc0000003:6397201-6397525:-	1	intergenic
BL76674	BL76674_cuf0	Sc0000003:6397855-6398561:-	1	intergenic
BL36792	BL36792_cuf0	Sc0000003:6497549-6497914:+	1	intergenic
BL39198	BL39198_cuf0	Sc0000003:6581595-6582440:-	1	intergenic
BL36789	BL36789_cuf0	Sc0000003:6581601-6582155:+	1	intergenic
BL36788	BL36788_cuf0	Sc0000003:6586827-6587160:+	1	antisense
BL39199	BL39199_cuf0	Sc0000003:6640978-6641456:-	1	intergenic
BL39207	BL39207_cuf0	Sc0000003:6721178-6721724:-	1	intergenic
BL58831	BL58831_cuf0	Sc0000003:6800199-6800631:+	1	intergenic
BL58826	BL58826_cuf0	Sc0000003:6833649-6834146:+	1	intergenic
BL52178	BL52178_cuf0	Sc0000003:6843602-6844788:+	1	intergenic
BL52180	BL52180_cuf0	Sc0000003:6865806-6866240:+	1	intragenic
BL52179	BL52179_cuf0	Sc0000003:6866428-6866917:+	1	intragenic
BL52175	BL52175_cuf0	Sc0000003:6883344-6883904:+	1	intragenic
BL52174	BL52174_cuf0	Sc0000003:6896827-6898770:+	2	intragenic
BL52176	BL52176_cuf0	Sc0000003:6905468-6905904:+	1	intragenic
BL52182	BL52182_cuf0	Sc0000003:6907017-6908634:+	1	intragenic
BL32757	BL32757_cuf0	Sc0000003:6979961-6980957:-	1	intergenic
BL32756	BL32756_cuf0	Sc0000003:6981011-6981862:-	1	intergenic
BL74195	BL74195_cuf0	Sc0000003:7043075-7043668:+	1	intergenic
BL54641	BL54641_cuf0	Sc0000003:7089193-7089594:-	1	intergenic
BL74193	BL74193_cuf0	Sc0000003:7089215-7089550:+	1	intergenic
BL54646	BL54646_cuf0	Sc0000003:7119383-7120307:-	1	intergenic
BL48118	BL48118_cuf0	Sc0000003:7176425-7177104:-	1	intergenic
BL48116	BL48116_cuf0	Sc0000003:7180870-7182816:-	2	intergenic
BL48120	BL48120_cuf0	Sc0000003:7197584-7198096:-	1	intergenic
BL70189	BL70189_cuf0	Sc0000003:7239818-7240187:-	1	intergenic
BL67541	BL67541_cuf0	Sc0000003:7239819-7240164:+	1	intergenic
BL67539	BL67539_cuf0	Sc0000003:7246015-7246431:+	1	intergenic
BL89475	BL89475_cuf0	Sc0000003:7358613-7358991:+	1	intergenic
BL45526	BL45526_cuf0	Sc0000003:7548160-7548891:+	1	intergenic
BL45525	BL45525_cuf0	Sc0000003:7549094-7549553:+	1	intergenic
BL45523	BL45523_cuf0	Sc0000003:7672624-7672979:+	1	intragenic
BL45524	BL45524_cuf0	Sc0000003:7673169-7673973:+	1	intragenic
BL45521	BL45521_cuf0	Sc0000003:7674835-7675308:+	1	intragenic
BL71488	BL71488_cuf0	Sc0000003:7690422-7690782:+	1	intragenic
BL38759	BL38759_cuf0	Sc0000003:7690844-7691235:+	1	intragenic
BL71481	BL71481_cuf0	Sc0000003:7694964-7695268:+	1	intragenic
BL71477	BL71477_cuf0	Sc0000003:7746804-7747364:+	1	intergenic
BL38753	BL38753_cuf0	Sc0000003:7763850-7764243:+	1	intergenic
BL85384	BL85384_cuf0	Sc0000003:7763863-7764247:-	1	intergenic
BL60889	BL60889_cuf0	Sc0000003:7908657-7909584:+	1	intergenic
BL60885	BL60885_cuf0	Sc0000003:7917969-7918327:+	1	intergenic
BL85387	BL85387_cuf0	Sc0000003:7927886-7928376:-	2	bidirectional
BL85388	BL85388_cuf0	Sc0000003:7988035-7988442:-	1	intergenic
BL53863	BL53863_cuf0	Sc0000003:8061879-8062987:+	1	intragenic
BL74666	BL74666_cuf0	Sc0000003:8138553-8139199:-	1	intergenic
BL37251	BL37251_cuf0	Sc0000003:8199487-8200012:-	1	intragenic
BL37252	BL37252_cuf0	Sc0000003:8259862-8261128:-	1	antisense
BL37250	BL37250_cuf0	Sc0000003:8366089-8367461:-	1	intergenic
BL75934	BL75934_cuf0	Sc0000003:8423572-8424845:+	1	intragenic
BL58509	BL58509_cuf0	Sc0000003:8425060-8425803:-	1	antisense
BL58510	BL58510_cuf0	Sc0000003:8426398-8427325:-	1	antisense
BL36457	BL36457_cuf0	Sc0000003:8563668-8564784:-	1	intergenic
BL36459	BL36459_cuf0	Sc0000003:8679524-8680120:-	1	intergenic
BL71128	BL71128_cuf0	Sc0000004:20631-21188:-	1	intragenic
BL71129	BL71129_cuf0	Sc0000004:49830-50396:-	1	intragenic
BL71131	BL71131_cuf0	Sc0000004:55602-56207:-	1	intergenic
BL36455	BL36455_cuf0	Sc0000004:89093-91098:+	1	intergenic
BL71121	BL71121_cuf0	Sc0000004:89097-91113:-	1	intergenic
BL43089	BL43089_cuf0	Sc0000004:117211-118451:+	1	intergenic
BL64397	BL64397_cuf0	Sc0000004:187403-187740:-	1	intergenic
BL43093	BL43093_cuf0	Sc0000004:188486-189178:+	1	intergenic
BL64400	BL64400_cuf0	Sc0000004:188685-189176:-	1	intergenic
BL80541	BL80541_cuf0	Sc0000004:243920-245414:+	1	intragenic
BL80540	BL80540_cuf0	Sc0000004:256326-256956:+	1	intragenic
BL64401	BL64401_cuf0	Sc0000004:302199-302694:-	1	intergenic
BL80538	BL80538_cuf0	Sc0000004:318967-320064:+	1	antisense
BL64403	BL64403_cuf4	Sc0000004:336903-392738:-	5	intergenic
BL80544	BL80544_cuf0	Sc0000004:354644-354946:+	1	intergenic
BL64402	BL64402_cuf0	Sc0000004:371093-372450:-	2	intergenic
BL86377	BL86377_cuf0	Sc0000004:389826-390274:-	1	intergenic
BL80543	BL80543_cuf0	Sc0000004:470250-470659:+	1	intragenic
BL86378	BL86378_cuf0	Sc0000004:470258-470630:-	1	antisense
BL80542	BL80542_cuf0	Sc0000004:472200-472705:+	1	intragenic
BL86375	BL86375_cuf0	Sc0000004:479128-479708:-	1	intergenic
BL86373	BL86373_cuf0	Sc0000004:488205-489638:-	1	intergenic
BL86374	BL86374_cuf0	Sc0000004:490799-491157:-	1	intergenic
BL86371	BL86371_cuf0	Sc0000004:495673-496005:-	1	intergenic
BL86372	BL86372_cuf0	Sc0000004:496123-496774:-	1	intergenic
BL86382	BL86382_cuf0	Sc0000004:515765-516597:-	1	intergenic
BL63885	BL63885_cuf0	Sc0000004:530236-530692:+	1	intragenic
BL63898	BL63898_cuf0	Sc0000004:563227-564551:+	1	antisense
BL77814	BL77814_cuf0	Sc0000004:571606-572093:-	1	intergenic
BL87079	BL87079_cuf0	Sc0000004:573617-574304:+	1	intergenic
BL77813	BL77813_cuf0	Sc0000004:573666-574751:-	1	intergenic
BL87080	BL87080_cuf0	Sc0000004:575317-576070:+	1	intergenic
BL65100	BL65100_cuf0	Sc0000004:700684-701048:+	1	intergenic
BL36876	BL36876_cuf0	Sc0000004:719223-719740:-	1	intergenic
BL40260	BL40260_cuf0	Sc0000004:725428-725813:-	1	intergenic
BL71810	BL71810_cuf0	Sc0000004:859488-860037:+	1	intragenic
BL33767	BL33767_cuf0	Sc0000004:897183-897804:-	1	intergenic
BL71805	BL71805_cuf0	Sc0000004:898214-899035:+	1	intergenic
BL33769	BL33769_cuf0	Sc0000004:938109-938746:-	1	intergenic
BL33764	BL33764_cuf0	Sc0000004:970647-971054:-	1	intergenic
BL33763	BL33763_cuf0	Sc0000004:973392-973802:-	1	intergenic
BL33765	BL33765_cuf0	Sc0000004:1001391-1001959:-	1	intergenic
BL53765	BL53765_cuf0	Sc0000004:1418537-1419081:-	1	intergenic
BL53751	BL53751_cuf0	Sc0000004:1453714-1454222:-	1	antisense
BL77261	BL77261_cuf0	Sc0000004:1457567-1457960:+	1	intergenic
BL53756	BL53756_cuf0	Sc0000004:1459136-1459500:-	1	intergenic
BL53768	BL53768_cuf0	Sc0000004:1540876-1542885:-	1	intergenic
BL60502	BL60502_cuf0	Sc0000004:1550183-1551219:-	1	intergenic
BL77250	BL77250_cuf0	Sc0000004:1550588-1551138:+	1	intergenic
BL60500	BL60500_cuf0	Sc0000004:1551334-1551945:-	1	intergenic
BL60603	BL60603_cuf0	Sc0000004:1660255-1660627:+	1	intergenic
BL38486	BL38486_cuf0	Sc0000004:1660723-1661184:+	1	intergenic
BL38488	BL38488_cuf0	Sc0000004:1667984-1669520:+	1	intergenic
BL69062	BL69062_cuf0	Sc0000004:1687000-1688008:-	1	intergenic
BL69064	BL69064_cuf0	Sc0000004:1806621-1809279:-	1	intergenic
BL38489	BL38489_cuf0	Sc0000004:1808704-1809225:+	1	intergenic
BL69065	BL69065_cuf0	Sc0000004:1824387-1825121:-	1	intergenic
BL48325	BL48325_cuf0	Sc0000004:1937305-1938620:-	1	intergenic
BL64497	BL64497_cuf0	Sc0000004:2041786-2042714:+	1	intergenic
BL59651	BL59651_cuf0	Sc0000004:2044887-2045456:+	1	intergenic
BL47302	BL47302_cuf0	Sc0000004:2052264-2052590:+	1	intergenic
BL64501	BL64501_cuf0	Sc0000004:2058465-2059251:+	1	intragenic
BL47311	BL47311_cuf0	Sc0000004:2080987-2081344:+	1	intragenic
BL64494	BL64494_cuf0	Sc0000004:2084143-2084809:+	1	intragenic
BL47284	BL47284_cuf0	Sc0000004:2099392-2100412:+	1	intragenic
BL86503	BL86503_cuf0	Sc0000004:2119036-2119461:+	1	intragenic
BL48321	BL48321_cuf0	Sc0000004:2198608-2199967:-	1	antisense
BL86502	BL86502_cuf0	Sc0000004:2212351-2212664:+	1	intergenic
BL85576	BL85576_cuf0	Sc0000004:2224207-2225380:-	1	intragenic
BL49220	BL49220_cuf0	Sc0000004:2280653-2282063:+	1	intergenic
BL85570	BL85570_cuf0	Sc0000004:2305098-2305514:-	1	intergenic
BL85579	BL85579_cuf0	Sc0000004:2308721-2309116:-	1	intergenic
BL49217	BL49217_cuf0	Sc0000004:2308786-2309123:+	1	intergenic
BL63583	BL63583_cuf1	Sc0000004:2342976-2345221:-	2	intragenic
BL49222	BL49222_cuf0	Sc0000004:2369370-2370730:+	1	antisense
BL63589	BL63589_cuf0	Sc0000004:2370792-2371638:-	1	intergenic
BL71227	BL71227_cuf0	Sc0000004:2395286-2395874:+	1	intragenic
BL71228	BL71228_cuf0	Sc0000004:2395966-2396430:+	1	intragenic
BL71229	BL71229_cuf0	Sc0000004:2400167-2400467:+	1	intragenic
BL63593	BL63593_cuf0	Sc0000004:2474591-2475186:-	1	antisense
BL33882	BL33882_cuf0	Sc0000004:2495876-2496318:+	1	intragenic
BL33881	BL33881_cuf0	Sc0000004:2502631-2503406:+	1	intergenic
BL33883	BL33883_cuf0	Sc0000004:2514233-2514666:+	1	antisense
BL33888	BL33888_cuf0	Sc0000004:2543342-2543672:+	1	intragenic
BL41618	BL41618_cuf0	Sc0000004:2555036-2555494:-	1	intragenic
BL41614	BL41614_cuf0	Sc0000004:2623865-2624999:-	1	antisense
BL55833	BL55833_cuf0	Sc0000004:2637266-2637807:+	1	intergenic
BL55827	BL55827_cuf0	Sc0000004:2688805-2690137:+	1	intergenic
BL67637	BL67637_cuf0	Sc0000004:2808458-2809422:+	1	intergenic
BL67631	BL67631_cuf0	Sc0000004:2809482-2810123:+	1	intergenic
BL67626	BL67626_cuf0	Sc0000004:2982964-2983399:+	1	intergenic
BL67623	BL67623_cuf0	Sc0000004:3070525-3070977:+	1	intergenic
BL79120	BL79120_cuf0	Sc0000004:3076593-3077781:-	1	intergenic
BL79111	BL79111_cuf0	Sc0000004:3129899-3130406:-	1	antisense
BL57044	BL57044_cuf0	Sc0000004:3133770-3134121:-	1	intragenic
BL40370	BL40370_cuf0	Sc0000004:3153414-3156470:+	1	intergenic
BL57041	BL57041_cuf0	Sc0000004:3153787-3154645:-	2	intergenic
BL40365	BL40365_cuf0	Sc0000004:3159689-3160189:+	1	intergenic
BL40366	BL40366_cuf0	Sc0000004:3160513-3161083:+	1	intergenic
BL66568	BL66568_cuf0	Sc0000004:3171900-3173968:+	2	intergenic
BL66570	BL66570_cuf0	Sc0000004:3177568-3177931:+	1	intergenic
BL57048	BL57048_cuf0	Sc0000004:3180928-3181969:-	1	intergenic
BL57045	BL57045_cuf0	Sc0000004:3197910-3198396:-	1	intergenic
BL35077	BL35077_cuf0	Sc0000004:3233962-3234689:-	1	intragenic
BL66573	BL66573_cuf0	Sc0000004:3233965-3234688:+	1	antisense
BL35078	BL35078_cuf0	Sc0000004:3258807-3259114:-	1	intergenic
BL35075	BL35075_cuf0	Sc0000004:3259225-3259590:-	1	intergenic
BL35073	BL35073_cuf0	Sc0000004:3265867-3266767:-	1	intergenic
BL35074	BL35074_cuf0	Sc0000004:3269133-3269731:-	1	intergenic
BL88525	BL88525_cuf0	Sc0000004:3269160-3269736:+	1	intergenic
BL35072	BL35072_cuf0	Sc0000004:3271784-3272342:-	1	intergenic
BL88524	BL88524_cuf0	Sc0000004:3316393-3317025:+	1	intergenic
BL88520	BL88520_cuf0	Sc0000004:3380300-3380794:+	1	intergenic
BL72547	BL72547_cuf0	Sc0000004:3437725-3438255:-	1	intergenic
BL88528	BL88528_cuf0	Sc0000004:3449948-3450696:+	1	intergenic
BL72551	BL72551_cuf0	Sc0000004:3496354-3496829:-	1	intergenic
BL46234	BL46234_cuf0	Sc0000004:3505012-3505996:-	1	intergenic
BL46230	BL46230_cuf0	Sc0000004:3546232-3546542:-	1	intergenic
BL46229	BL46229_cuf0	Sc0000004:3556157-3557127:-	2	intergenic
BL83536	BL83536_cuf0	Sc0000004:3567578-3568087:-	1	intergenic
BL46268	BL46268_cuf0	Sc0000004:3586795-3590544:+	3	intergenic
BL83534	BL83534_cuf0	Sc0000004:3590992-3591759:-	1	intergenic
BL46271	BL46271_cuf0	Sc0000004:3609549-3610315:+	1	intergenic
BL83532	BL83532_cuf0	Sc0000004:3648337-3648881:-	1	intergenic
BL61633	BL61633_cuf0	Sc0000004:3816938-3817272:+	1	intergenic
BL39505	BL39505_cuf0	Sc0000004:3831126-3831640:+	1	intragenic
BL66599	BL66599_cuf0	Sc0000004:3836881-3837335:-	1	intergenic
BL39507	BL39507_cuf0	Sc0000004:3846201-3847012:+	1	intergenic
BL39510	BL39510_cuf0	Sc0000004:3848613-3849156:+	1	intergenic
BL39502	BL39502_cuf0	Sc0000004:3867071-3867971:+	1	intergenic
BL74966	BL74966_cuf0	Sc0000004:3884580-3885088:+	1	intergenic
BL74960	BL74960_cuf0	Sc0000004:3942580-3943575:+	1	intragenic
BL74961	BL74961_cuf0	Sc0000004:3956493-3957340:+	1	intergenic
BL88477	BL88477_cuf0	Sc0000004:4000603-4001212:-	1	intergenic
BL72907	BL72907_cuf0	Sc0000004:4019129-4019813:-	1	intergenic
BL88480	BL88480_cuf0	Sc0000004:4022338-4023264:-	1	intergenic
BL88481	BL88481_cuf0	Sc0000004:4023627-4024672:-	1	intergenic
BL74957	BL74957_cuf0	Sc0000004:4025373-4026037:+	1	intergenic
BL51256	BL51256_cuf0	Sc0000004:4025373-4026061:-	1	intergenic
BL85984	BL85984_cuf0	Sc0000004:4030776-4031408:-	1	intergenic
BL51254	BL51254_cuf0	Sc0000004:4039534-4040399:-	1	intergenic
BL51253	BL51253_cuf0	Sc0000004:4043255-4044018:-	1	intergenic
BL51252	BL51252_cuf0	Sc0000004:4045215-4045857:-	1	intergenic
BL51251	BL51251_cuf0	Sc0000004:4046643-4047097:-	1	intergenic
BL51259	BL51259_cuf0	Sc0000004:4048579-4049008:-	1	intergenic
BL73321	BL73321_cuf0	Sc0000004:4052944-4054596:-	2	intergenic
BL73323	BL73323_cuf0	Sc0000004:4059434-4059828:-	1	intergenic
BL52921	BL52921_cuf0	Sc0000004:4072347-4072711:+	1	intergenic
BL73324	BL73324_cuf0	Sc0000004:4072374-4072684:-	1	intergenic
BL36940	BL36940_cuf0	Sc0000004:4080906-4081316:+	1	intergenic
BL39850	BL39850_cuf0	Sc0000004:4080972-4081368:-	1	intergenic
BL73320	BL73320_cuf0	Sc0000004:4082517-4082833:-	1	intergenic
BL52918	BL52918_cuf0	Sc0000004:4094720-4095190:+	1	intergenic
BL37865	BL37865_cuf0	Sc0000004:4094725-4095070:-	1	intergenic
BL37867	BL37867_cuf0	Sc0000004:4102009-4102735:-	1	intergenic
BL60013	BL60013_cuf0	Sc0000004:4120088-4120414:-	1	intragenic
BL36913	BL36913_cuf0	Sc0000004:4127167-4129922:+	2	intragenic
BL90235	BL90235_cuf0	Sc0000004:4156995-4158894:+	1	antisense
BL90233	BL90233_cuf0	Sc0000004:4176260-4177379:+	1	bidirectional
BL90782	BL90782_cuf0	Sc0000004:4177910-4178509:+	1	intergenic
BL90799	BL90799_cuf0	Sc0000004:4179047-4180962:+	1	intergenic
BL90231	BL90231_cuf0	Sc0000004:4192192-4193068:+	1	intergenic
BL60010	BL60010_cuf0	Sc0000004:4208297-4210627:-	2	intergenic
BL60007	BL60007_cuf0	Sc0000004:4211596-4213060:-	1	intergenic
BL60008	BL60008_cuf0	Sc0000004:4213198-4215455:-	1	intergenic
BL69847	BL69847_cuf0	Sc0000004:4218072-4218618:+	1	intergenic
BL69846	BL69846_cuf0	Sc0000004:4218876-4220062:+	1	intergenic
BL69854	BL69854_cuf0	Sc0000004:4223333-4224582:+	1	intergenic
BL82010	BL82010_cuf0	Sc0000004:4232528-4233157:-	1	intergenic
BL82009	BL82009_cuf0	Sc0000004:4233965-4234367:-	1	intergenic
BL69857	BL69857_cuf0	Sc0000004:4241827-4245554:+	1	antisense
BL82013	BL82013_cuf0	Sc0000004:4291615-4293102:-	1	antisense
BL82012	BL82012_cuf0	Sc0000004:4308284-4308654:-	1	intergenic
BL48365	BL48365_cuf0	Sc0000004:4342702-4343479:+	1	intergenic
BL48366	BL48366_cuf0	Sc0000004:4343964-4344560:+	1	intergenic
BL48367	BL48367_cuf0	Sc0000004:4345605-4345953:+	1	intergenic
BL85622	BL85622_cuf0	Sc0000004:4550446-4551923:+	1	intergenic
BL44605	BL44605_cuf0	Sc0000004:4571638-4572241:-	1	intergenic
BL44606	BL44606_cuf0	Sc0000004:4573598-4574022:-	1	intergenic
BL44608	BL44608_cuf0	Sc0000004:4586406-4586966:-	1	intergenic
BL64455	BL64455_cuf0	Sc0000004:4645970-4646425:-	1	antisense
BL64451	BL64451_cuf0	Sc0000004:4677491-4677845:-	1	intergenic
BL53593	BL53593_cuf0	Sc0000004:4688329-4688646:+	1	intergenic
BL53594	BL53594_cuf0	Sc0000004:4701673-4702103:+	1	intergenic
BL86445	BL86445_cuf0	Sc0000004:4748337-4748879:-	1	intragenic
BL86443	BL86443_cuf0	Sc0000004:4762917-4763836:-	1	intragenic
BL75306	BL75306_cuf0	Sc0000004:4765706-4766271:-	1	intragenic
BL86449	BL86449_cuf0	Sc0000004:4774014-4779241:-	1	intragenic
BL86447	BL86447_cuf0	Sc0000004:4814531-4815150:-	1	intergenic
BL53595	BL53595_cuf0	Sc0000004:4814537-4815229:+	1	intergenic
BL86448	BL86448_cuf0	Sc0000004:4816990-4817361:-	1	intergenic
BL53596	BL53596_cuf0	Sc0000004:4817000-4817352:+	1	intergenic
BL90909	BL90909_cuf0	Sc0000004:4868724-4869039:+	1	intergenic
BL90908	BL90908_cuf0	Sc0000004:4869316-4870607:+	1	intergenic
BL84830	BL84830_cuf0	Sc0000004:4892433-4892859:-	1	intragenic
BL84826	BL84826_cuf0	Sc0000004:4922551-4923659:-	1	antisense
BL90911	BL90911_cuf0	Sc0000004:4949918-4951416:+	1	antisense
BL90910	BL90910_cuf0	Sc0000004:4955892-4957335:+	1	intergenic
BL90913	BL90913_cuf0	Sc0000004:4965841-4966941:+	1	intergenic
BL69136	BL69136_cuf0	Sc0000004:5002653-5002963:+	1	intergenic
BL69134	BL69134_cuf0	Sc0000004:5003106-5005017:+	1	intergenic
BL69135	BL69135_cuf0	Sc0000004:5007397-5007798:+	1	intergenic
BL62858	BL62858_cuf0	Sc0000004:5008030-5009275:-	1	intergenic
BL69133	BL69133_cuf0	Sc0000004:5041392-5042509:+	1	intergenic
BL62860	BL62860_cuf0	Sc0000004:5064249-5064670:-	1	intergenic
BL69132	BL69132_cuf0	Sc0000004:5117605-5118209:+	1	intergenic
BL69130	BL69130_cuf0	Sc0000004:5151150-5151918:+	1	intergenic
BL69622	BL69622_cuf0	Sc0000004:5151160-5151919:-	1	intergenic
BL47076	BL47076_cuf0	Sc0000004:5201969-5202391:+	1	antisense
BL47075	BL47075_cuf0	Sc0000004:5264573-5265524:+	1	intergenic
[truncated: 29,486 more rows]
