# Supplementary material for: Amphioxus functional genomics and the origins of vertebrate gene regulation
Source: Nature. 2018 Nov 21;564(7734):64–70. doi: 10.1038/s41586-018-0734-6 (PMC6292497; doi:10.1038/s41586-018-0734-6)
Supplement: Supplementary file 4 — This zipped file contains Supplementary Datasets 1-17 – see Supplementary Information document for a full Supplementary Dataset guide. [file 41586_2018_734_MOESM4_ESM.zip › 2017-11-15409B-s4/Supplementary Dataset 7.xlsx]

## Sheet: Supplementary Dataset 7
Fam_ID_Final	Species	GeneID	Fam_ID_Orig	Mouse Gene Symbol
1	Bbe	052260F	1
1	Bla	BL61971	1
2	Bla	BL20829	2
2	Spu	WHL22.255708	2
3	Bbe	192930R	3
3	Bla	BL20827	3
4	Bbe	301290F	4
4	Bbe	297370R	4
4	Bbe	257490F	4
4	Bbe	145320F	4
4	Bbe	024130R	4
4	Bbe	026440R	4
4	Bbe	274980F	4
4	Bbe	301300F	4
4	Bbe	026450F	4
4	Bbe	134460R	4
4	Bbe	056770R	4
4	Bbe	110090F	4
4	Bbe	189850R	4
4	Bbe	027700F	4
4	Bbe	075930R	4
4	Bbe	075910R	4
4	Bbe	112520R	4
4	Bbe	223740R	4
4	Bbe	233570F	4
4	Bbe	274990F	4
4	Bbe	132620R	4
4	Bbe	085550R	4
4	Bbe	192230R	4
4	Bbe	220160F	4
4	Bbe	174470R	4
4	Bbe	105470R	4
4	Bbe	190000R	4
4	Bbe	202220F	4
4	Bla	BL19024	4
4	Bla	BL01477	4
4	Bla	BL01313	4
4	Bla	BL23721	4
4	Bla	BL56097	4
4	Bla	BL14872	4
4	Bla	BL46153	4
4	Bla	BL12718	4
4	Bla	BL63028	4
4	Bla	BL79300	4
4	Bla	BL23101	4
4	Bla	BL74394	4
4	Bla	BL09795	4
4	Bla	BL09949	4
4	Bla	BL01366	4
4	Bla	BL38412	4
4	Bla	BL00367	4
4	Bla	BL70915	4
4	Bla	BL86149	4
4	Bla	BL20481	4
4	Bla	BL15179	4
4	Bla	BL03908	4
4	Bla	BL17443	4
4	Bla	BL95378	4
4	Bla	BL95377	4
4	Bla	BL47476	4
4	Bla	BL21857	4
4	Bla	BL27518	4
4	Bla	BL09205	4
4	Bla	BL24212	4
4	Bla	BL22309	4
4	Bla	BL16937	4
4	Bla	BL22242	4
4	Bla	BL19157	4
4	Bla	BL06354	4
4	Bla	BL19692	4
4	Cmi	SINCAMG00000015146	4
4	Cmi	SINCAMG00000015168	4
4	Cmi	SINCAMG00000015157	4
4	Cmi	SINCAMG00000015154	4
4	Cmi	SINCAMG00000015197	4
4	Cmi	SINCAMG00000000358	4
4	Dre	ENSDARG00000092898	4
4	Dre	ENSDARG00000095333	4
4	Dre	ENSDARG00000061221	4
4	Dre	ENSDARG00000079221	4
4	Dre	ENSDARG00000100716	4
4	Dre	ENSDARG00000079290	4
4	Dre	ENSDARG00000099796	4
4	Dre	ENSDARG00000061690	4
4	Dre	ENSDARG00000095245	4
4	Gga	ENSGALG00000015344	4
4	Hsa	ENSG00000095110	4
4	Hsa	ENSG00000137634	4
4	Hsa	ENSG00000144815	4
4	Hsa	ENSG00000204361	4
4	Mmu	ENSMUSG00000032028	4	Nxpe2
4	Mmu	ENSMUSG00000075033	4	Nxpe3
4	Mmu	ENSMUSG00000047592	4	Nxpe5
4	Mmu	ENSMUSG00000044229	4	Nxpe4
4	Ola	ENSORLG00000009799	4
4	Ola	ENSORLG00000000508	4
4	Ola	ENSORLG00000009808	4
4	Sko	Sakowv30008870m	4
4	Sko	Sakowv30012969m	4
4	Sko	Sakowv30016719m	4
4	Sko	Sakowv30022757m	4
4	Sko	Sakowv30035440m	4
4	Sko	Sakowv30008959m	4
4	Sko	Sakowv30045850m	4
4	Sko	Sakowv30033979m	4
4	Sko	Sakowv30034842m	4
4	Sko	Sakowv30018057m	4
4	Sko	Sakowv30016871m	4
4	Sko	Sakowv30022426m	4
4	Sko	Sakowv30032796m	4
4	Sko	Sakowv30036349m	4
4	Sko	Sakowv30015266m	4
4	Sko	Sakowv30007463m	4
4	Sko	Sakowv30034844m	4
4	Sko	Sakowv30016718m	4
4	Sko	Sakowv30044540m	4
4	Sko	Sakowv30004633m	4
4	Sko	Sakowv30037992m	4
4	Sko	Sakowv30033983m	4
4	Sko	Sakowv30046336m	4
4	Sko	Sakowv30017201m	4
4	Sko	Sakowv30016831m	4
4	Sko	Sakowv30030477m	4
4	Sko	Sakowv30015268m	4
4	Sko	Sakowv30017210m	4
4	Sko	Sakowv30004671m	4
4	Sko	Sakowv30034864m	4
4	Sko	Sakowv30009252m	4
4	Sko	Sakowv30006788m	4
4	Sko	Sakowv30034841m	4
4	Sko	Sakowv30015664m	4
4	Sko	Sakowv30031376m	4
4	Sko	Sakowv30016827m	4
4	Sko	Sakowv30010184m	4
4	Sko	Sakowv30034865m	4
4	Sko	Sakowv30015829m	4
4	Sko	Sakowv30016870m	4
4	Sko	Sakowv30028616m	4
4	Sko	Sakowv30021061m	4
4	Sko	Sakowv30037988m	4
4	Sko	Sakowv30040241m	4
4	Sko	Sakowv30031199m	4
4	Sko	Sakowv30015785m	4
4	Sko	Sakowv30031188m	4
4	Sko	Sakowv30031950m	4
4	Sko	Sakowv30018055m	4
4	Sko	Sakowv30007480m	4
4	Sko	Sakowv30022337m	4
4	Sko	Sakowv30004626m	4
4	Sko	Sakowv30018056m	4
4	Sko	Sakowv30036363m	4
4	Sko	Sakowv30014031m	4
4	Sko	Sakowv30012340m	4
4	Sko	Sakowv30021106m	4
4	Sko	Sakowv30035439m	4
4	Sko	Sakowv30036691m	4
4	Sko	Sakowv30011692m	4
4	Sko	Sakowv30034684m	4
4	Spu	WHL22.2808	4
4	Spu	WHL22.703526	4
4	Spu	WHL22.31456	4
4	Spu	WHL22.689327	4
4	Spu	WHL22.221501	4
4	Spu	WHL22.43309	4
4	Spu	WHL22.483852	4
4	Spu	WHL22.2817	4
4	Xtr	ENSXETG00000017103	4
4	Xtr	ENSXETG00000012642	4
4	Xtr	ENSXETG00000031143	4
4	Xtr	ENSXETG00000026592	4
4	Xtr	ENSXETG00000004663	4
4	Xtr	ENSXETG00000003926	4
4	Xtr	ENSXETG00000033821	4
4	Xtr	ENSXETG00000002452	4
4	Xtr	ENSXETG00000031463	4
4	Xtr	ENSXETG00000006435	4
4	Xtr	ENSXETG00000006995	4
4	Xtr	ENSXETG00000032558	4
4	Xtr	ENSXETG00000034229	4
4	Xtr	ENSXETG00000004003	4
4	Xtr	ENSXETG00000003928	4
4	Xtr	ENSXETG00000017100	4
5	Bbe	216050R	5
5	Bla	BL09206	5
6	Bbe	216110R	6
6	Bla	BL09207	6
6	Cmi	SINCAMG00000007000	6
6	Dre	ENSDARG00000038505	6
6	Gga	ENSGALG00000008534	6
6	Hsa	ENSG00000163882	6
6	Mmu	ENSMUSG00000021018	6	Polr2h
6	Ola	ENSORLG00000007140	6
6	Sko	Sakowv30028108m	6
6	Spu	WHL22.477772	6
6	Xtr	ENSXETG00000017291	6
7	Bbe	271780F	7
7	Bla	BL57173	7
7	Bla	BL25048	7
7	Bla	BL55143	7
8	Bbe	283220R	8
8	Bla	BL01068	8
9	Bbe	224370F	9
9	Bla	BL50693	9
10	Bbe	020860F	10
10	Bbe	020050R	10
10	Bla	BL22629	10
10	Bla	BL16150	10
11	Bbe	059590F	11
11	Bla	BL02254	11
12	Bbe	227100F	12
12	Bla	BL00038	12
12	Dre	ENSDARG00000069305	12
13	Bbe	264610R	13
13	Bla	BL20691	13
14	Bbe	009370F	14
14	Bla	BL07218	14
15	Cmi	SINCAMG00000013226	15
15	Cmi	SINCAMG00000013783	30
15	Dre	ENSDARG00000044365	15
15	Dre	ENSDARG00000035859	30
15	Gga	ENSGALG00000010978	15
15	Gga	ENSGALG00000000619	30
15	Hsa	ENSG00000132855	15
15	Hsa	ENSG00000167772	30
15	Mmu	ENSMUSG00000028553	15	Angptl3
15	Mmu	ENSMUSG00000002289	30	Angptl4
15	Ola	ENSORLG00000010477	15
15	Ola	ENSORLG00000005296	30
15	Xtr	ENSXETG00000010849	15
15	Xtr	ENSXETG00000021893	30
16	Bbe	131430F	16
16	Bla	BL21377	16
17	Bbe	239770F	17
17	Bla	BL63543	17
17	Dre	ENSDARG00000056630	17
17	Gga	ENSGALG00000017191	17
17	Hsa	ENSG00000187151	17
17	Ola	ENSORLG00000005584	17
17	Xtr	ENSXETG00000005480	17
18	Bbe	264590F	18
18	Bla	BL11417	18
19	Cmi	SINCAMG00000015085	19
19	Dre	ENSDARG00000008969	19
19	Gga	ENSGALG00000009262	19
19	Hsa	ENSG00000171564	19
19	Mmu	ENSMUSG00000033831	19	Fgb
19	Ola	ENSORLG00000002492	19
19	Xtr	ENSXETG00000022431	19
20	Bbe	264840F	20
20	Bbe	156770F	33
20	Bbe	056930F	33
20	Bbe	097060F	33
20	Bbe	094440R	33
20	Bbe	262020R	33
20	Bbe	194180F	33
20	Bbe	056960F	33
20	Bbe	290060R	33
20	Bbe	056940F	33
20	Bbe	175190R	33
20	Bbe	239450R	33
20	Bbe	097050F	33
20	Bbe	261990R	33
20	Bbe	262030R	33
20	Bbe	289270F	33
20	Bbe	043170R	33
20	Bbe	156470F	33
20	Bbe	303340R	33
20	Bbe	262000R	33
20	Bbe	303490F	33
20	Bbe	176810R	33
20	Bbe	259840R	33
20	Bbe	239400R	33
20	Bbe	303500F	33
20	Bbe	056850F	33
20	Bbe	048520F	33
20	Bbe	172300F	33
20	Bbe	074680R	33
20	Bbe	030560R	33
20	Bla	BL10302	33
20	Bla	BL30859	33
20	Bla	BL26602	33
20	Bla	BL02136	33
20	Bla	BL00410	33
20	Bla	BL65106	33
20	Bla	BL52109	33
20	Bla	BL39656	33
20	Bla	BL86619	33
20	Bla	BL35184	33
20	Bla	BL29594	33
20	Bla	BL24931	33
20	Bla	BL30993	33
20	Bla	BL17168	33
20	Bla	BL13135	33
20	Bla	BL27860	33
20	Bla	BL03244	33
20	Bla	BL55144	33
20	Bla	BL09200	33
20	Bla	BL24386	33
20	Bla	BL09681	33
20	Bla	BL34759	33
20	Bla	BL10081	33
20	Cmi	SINCAMG00000005428	20
20	Cmi	SINCAMG00000004264	33
20	Cmi	SINCAMG00000000964	33
20	Cmi	SINCAMG00000012572	33
20	Cmi	SINCAMG00000006852	33
20	Cmi	SINCAMG00000001584	33
20	Dre	ENSDARG00000060393	20
20	Dre	ENSDARG00000027582	33
20	Dre	ENSDARG00000057004	33
20	Dre	ENSDARG00000038682	33
20	Dre	ENSDARG00000093877	33
20	Dre	ENSDARG00000096586	33
20	Dre	ENSDARG00000094408	33
20	Dre	ENSDARG00000092806	33
20	Dre	ENSDARG00000095746	33
20	Dre	ENSDARG00000090557	33
20	Dre	ENSDARG00000088745	33
20	Dre	ENSDARG00000094845	33
20	Dre	ENSDARG00000038681	33
20	Dre	ENSDARG00000038683	33
20	Dre	ENSDARG00000090783	33
20	Dre	ENSDARG00000089667	33
20	Gga	ENSGALG00000003866	20
20	Gga	ENSGALG00000017029	33
20	Gga	ENSGALG00000009151	33
20	Gga	ENSGALG00000016599	33
20	Gga	ENSGALG00000013606	33
20	Gga	ENSGALG00000003179	33
20	Hsa	ENSG00000130720	20
20	Hsa	ENSG00000171819	33
20	Hsa	ENSG00000166482	33
20	Hsa	ENSG00000142748	33
20	Hsa	ENSG00000104760	33
20	Hsa	ENSG00000085265	33
20	Hsa	ENSG00000160339	33
20	Mmu	ENSMUSG00000026841	20	Fibcd1
20	Mmu	ENSMUSG00000026938	33	Fcna
20	Mmu	ENSMUSG00000031594	33	Fgl1
20	Mmu	ENSMUSG00000028989	33	Angptl7
20	Mmu	ENSMUSG00000026835	33	Fcnb
20	Mmu	ENSMUSG00000042436	33	Mfap4
20	Ola	ENSORLG00000003723	20
20	Ola	ENSORLG00000012419	33
20	Ola	ENSORLG00000000631	33
20	Ola	ENSORLG00000018617	33
20	Ola	ENSORLG00000017658	33
20	Ola	ENSORLG00000000502	33
20	Ola	ENSORLG00000009446	33
20	Ola	ENSORLG00000020331	33
20	Ola	ENSORLG00000020401	33
20	Ola	ENSORLG00000020400	33
20	Ola	ENSORLG00000019614	33
20	Ola	ENSORLG00000017323	33
20	Ola	ENSORLG00000018746	33
20	Ola	ENSORLG00000008878	33
20	Sko	Sakowv30024962m	33
20	Sko	Sakowv30040847m	33
20	Sko	Sakowv30029201m	33
20	Sko	Sakowv30020047m	33
20	Sko	Sakowv30022271m	33
20	Sko	Sakowv30024966m	33
20	Sko	Sakowv30029205m	33
20	Sko	Sakowv30030520m	33
20	Sko	Sakowv30034732m	33
20	Sko	Sakowv30040846m	33
20	Sko	Sakowv30005685m	33
20	Sko	Sakowv30015286m	33
20	Sko	Sakowv30034351m	33
20	Sko	Sakowv30008489m	33
20	Spu	WHL22.427938	33
20	Spu	WHL22.9875	33
20	Spu	WHL22.675157	33
20	Xtr	ENSXETG00000001469	20
20	Xtr	ENSXETG00000034079	33
20	Xtr	ENSXETG00000023814	33
20	Xtr	ENSXETG00000032058	33
20	Xtr	ENSXETG00000006277	33
20	Xtr	ENSXETG00000020703	33
20	Xtr	ENSXETG00000024470	33
20	Xtr	ENSXETG00000000391	33
20	Xtr	ENSXETG00000000392	33
20	Xtr	ENSXETG00000030649	33
20	Xtr	ENSXETG00000008638	33
20	Xtr	ENSXETG00000030189	33
20	Xtr	ENSXETG00000024468	33
20	Xtr	ENSXETG00000000396	33
20	Xtr	ENSXETG00000030926	33
20	Xtr	ENSXETG00000000679	33
20	Xtr	ENSXETG00000015912	33
20	Xtr	ENSXETG00000017425	33
20	Xtr	ENSXETG00000007176	33
20	Xtr	ENSXETG00000024469	33
20	Xtr	ENSXETG00000001807	33
20	Xtr	ENSXETG00000016174	33
21	Bbe	078240F	21
21	Bla	BL00123	21
22	Bbe	009990R	22
22	Bla	BL74412	22
22	Cmi	SINCAMG00000000828	22
22	Dre	ENSDARG00000019861	22
22	Gga	ENSGALG00000008306	22
22	Hsa	ENSG00000127951	22
22	Mmu	ENSMUSG00000039899	22	Fgl2
22	Ola	ENSORLG00000013166	22
22	Xtr	ENSXETG00000019734	22
23	Bbe	017680R	23
23	Bbe	017770F	23
23	Bla	BL18561	23
24	Dre	ENSDARG00000098586	24
24	Gga	ENSGALG00000027520	24
24	Ola	ENSORLG00000016871	24
24	Xtr	ENSXETG00000030495	24
25	Bbe	257070F	25
25	Bla	BL54723	25
26	Cmi	SINCAMG00000015069	26
26	Dre	ENSDARG00000037281	26
26	Gga	ENSGALG00000009268	26
26	Hsa	ENSG00000171557	26
26	Mmu	ENSMUSG00000033860	26	Fgg
26	Ola	ENSORLG00000008257	26
26	Xtr	ENSXETG00000022415	26
27	Bbe	186000R	27
27	Bla	BL05334	27
28	Dre	ENSDARG00000020265	28
28	Ola	ENSORLG00000005649	28
28	Xtr	ENSXETG00000030201	28
29	Bbe	196900F	3623
29	Bla	BL05848	29
29	Bla	BL12211	3623
29	Cmi	SINCAMG00000008104	29
29	Cmi	SINCAMG00000001650	29
29	Dre	ENSDARG00000024030	29
29	Dre	ENSDARG00000012071	29
29	Dre	ENSDARG00000068369	29
29	Gga	ENSGALG00000000927	29
29	Gga	ENSGALG00000004290	29
29	Hsa	ENSG00000116194	29
29	Hsa	ENSG00000136859	29
29	Hsa	ENSG00000130812	3623
29	Mmu	ENSMUSG00000033544	29	Angptl1
29	Mmu	ENSMUSG00000004105	29	Angptl2
29	Mmu	ENSMUSG00000038742	3623	Angptl6
29	Ola	ENSORLG00000013351	29
29	Ola	ENSORLG00000010138	29
29	Ola	ENSORLG00000014624	29
29	Spu	WHL22.82589	3623
29	Xtr	ENSXETG00000030481	29
29	Xtr	ENSXETG00000021762	29
31	Bbe	109850F	31
31	Bbe	032880F	31
31	Bbe	109840R	31
31	Bla	BL13639	31
31	Bla	BL24935	31
31	Bla	BL00184	31
31	Cmi	SINCAMG00000013167	31
31	Cmi	SINCAMG00000002864	31
31	Cmi	SINCAMG00000008459	32
31	Dre	ENSDARG00000014946	31
31	Dre	ENSDARG00000053906	31
31	Dre	ENSDARG00000076787	31
31	Dre	ENSDARG00000030364	32
31	Gga	ENSGALG00000026890	31
31	Gga	ENSGALG00000016330	31
31	Gga	ENSGALG00000016083	32
31	Hsa	ENSG00000101280	31
31	Hsa	ENSG00000091879	31
31	Hsa	ENSG00000154188	32
31	Mmu	ENSMUSG00000031465	31	Angpt2
31	Mmu	ENSMUSG00000027460	31	Angpt4
31	Mmu	ENSMUSG00000022309	32	Angpt1
31	Ola	ENSORLG00000005397	31
31	Ola	ENSORLG00000009631	31
31	Ola	ENSORLG00000010226	32
31	Xtr	ENSXETG00000004379	31
31	Xtr	ENSXETG00000003598	32
34	Bbe	180180F	34
34	Bla	BL09202	34
34	Cmi	SINCAMG00000006730	34
34	Dre	ENSDARG00000056557	34
34	Gga	ENSGALG00000006015	34
34	Hsa	ENSG00000129083	34
34	Mmu	ENSMUSG00000030754	34	Copb1
34	Ola	ENSORLG00000006792	34
34	Sko	Sakowv30042611m	34
34	Spu	WHL22.605584	34
34	Xtr	ENSXETG00000019682	34
35	Bbe	215680F	35
35	Bla	BL09208	35
35	Cmi	SINCAMG00000009899	35
35	Dre	ENSDARG00000046127	35
35	Gga	ENSGALG00000005261	35
35	Hsa	ENSG00000166548	35
35	Mmu	ENSMUSG00000035824	35	Tk2
35	Ola	ENSORLG00000012380	35
35	Sko	Sakowv30024564m	35
35	Spu	WHL22.339206	35
35	Xtr	ENSXETG00000011228	35
36	Bla	BL12125	36
36	Cmi	SINCAMG00000008748	36
36	Dre	ENSDARG00000030957	36
36	Gga	ENSGALG00000010547	36
36	Hsa	ENSG00000119820	36
36	Mmu	ENSMUSG00000024072	36	Yipf4
36	Ola	ENSORLG00000001782	36
36	Spu	WHL22.224478	36
37	Bbe	134880F	37
37	Bla	BL12124	37
37	Cmi	SINCAMG00000010373	37
37	Dre	ENSDARG00000059553	37
37	Hsa	ENSG00000125755	37
37	Mmu	ENSMUSG00000023118	37	Sympk
37	Ola	ENSORLG00000015338	37
37	Sko	Sakowv30035977m	37
37	Spu	WHL22.325527	37
37	Xtr	ENSXETG00000024453	37
38	Bla	BL91369	38
38	Spu	WHL22.302143	38
39	Bbe	087990R	39
39	Bla	BL10673	39
40	Bbe	054190R	40
40	Bla	BL96610	40
40	Bla	BL96611	40
40	Bla	BL96612	40
40	Bla	BL96255	40
40	Ola	ENSORLG00000010769	40
40	Sko	Sakowv30042451m	40
40	Spu	WHL22.118878	40
41	Bbe	109310R	41
41	Bla	BL12120	41
42	Bla	BL08466	42
42	Bla	BL96598	42
42	Bla	BL12914	42
42	Bla	BL96595	42
42	Ola	ENSORLG00000010760	42
42	Ola	ENSORLG00000010765	42
42	Sko	Sakowv30013596m	42
42	Sko	Sakowv30005072m	42
42	Sko	Sakowv30006019m	42
42	Spu	WHL22.556383	42
42	Spu	WHL22.556401	42
42	Spu	WHL22.71835	42
43	Bbe	033400R	43
43	Bla	BL07450	43
44	Bla	BL96592	44
44	Cmi	SINCAMG00000003259	44
44	Dre	ENSDARG00000090618	44
44	Hsa	ENSG00000204740	44
44	Mmu	ENSMUSG00000075520	44	Malrd1
44	Sko	Sakowv30005043m	44
44	Sko	Sakowv30005036m	44
44	Sko	Sakowv30045973m	44
44	Spu	WHL22.598603	44
44	Spu	WHL22.486784	44
45	Gga	ENSGALG00000008498	45
45	Sko	Sakowv30046002m	45
45	Spu	WHL22.302131	45
46	Bbe	004910R	46
46	Bbe	286150R	46
46	Bbe	248470R	46
46	Bbe	108710F	46
46	Bla	BL12836	46
46	Bla	BL16770	46
46	Bla	BL96606	46
46	Bla	BL00432	46
46	Sko	Sakowv30041227m	46
46	Spu	WHL22.445240	46
46	Spu	WHL22.477699	46
47	Bla	BL96593	47
47	Spu	WHL22.302303	47
47	Spu	WHL22.302146	47
48	Bbe	027380R	48
48	Bla	BL96597	48
48	Dre	ENSDARG00000087633	48
48	Gga	ENSGALG00000008995	48
48	Hsa	ENSG00000177943	48
48	Mmu	ENSMUSG00000026941	48	Mamdc4
48	Ola	ENSORLG00000014059	48
48	Sko	Sakowv30045984m	48
48	Sko	Sakowv30045983m	48
48	Spu	WHL22.657025	48
48	Spu	WHL22.598600	48
48	Xtr	ENSXETG00000003945	48
49	Bbe	248430R	49
49	Bla	BL22054	49
49	Cmi	SINCAMG00000000002	49
49	Cmi	SINCAMG00000012586	1159
49	Cmi	SINCAMG00000002562	20079
49	Dre	ENSDARG00000073695	49
49	Dre	ENSDARG00000090361	49
49	Dre	ENSDARG00000020994	49
49	Dre	ENSDARG00000098345	49
49	Dre	ENSDARG00000024017	20079
49	Gga	ENSGALG00000015115	49
49	Gga	ENSGALG00000010145	1159
49	Gga	ENSGALG00000012228	20079
49	Hsa	ENSG00000278608	49
49	Hsa	ENSG00000165072	49
49	Hsa	ENSG00000112139	1159
49	Hsa	ENSG00000139915	20079
49	Mmu	ENSMUSG00000033207	49	Mamdc2
49	Mmu	ENSMUSG00000043557	1159	Mdga1
49	Mmu	ENSMUSG00000034912	20079	Mdga2
49	Ola	ENSORLG00000013510	49
49	Ola	ENSORLG00000011860	1159
49	Ola	ENSORLG00000015040	20079
49	Sko	Sakowv30040889m	49
49	Spu	WHL22.329301	49
49	Xtr	ENSXETG00000001688	49
49	Xtr	ENSXETG00000023850	20079
50	Bbe	143730F	50
50	Bla	BL12122	50
50	Dre	ENSDARG00000009743	50
50	Gga	ENSGALG00000016674	50
50	Hsa	ENSG00000096093	50
50	Mmu	ENSMUSG00000041809	50	Efhc1
50	Ola	ENSORLG00000012981	50
50	Sko	Sakowv30044480m	50
50	Spu	WHL22.507882	50
50	Xtr	ENSXETG00000000659	50
51	Bbe	134870F	51
51	Bla	BL12129	51
51	Cmi	SINCAMG00000003295	51
51	Dre	ENSDARG00000028321	51
51	Gga	ENSGALG00000013839	51
51	Hsa	ENSG00000258644	51
51	Mmu	ENSMUSG00000090935	51	Synj2bp
51	Ola	ENSORLG00000009195	51
51	Sko	Sakowv30036001m	51
51	Spu	WHL22.36566	51
51	Xtr	ENSXETG00000033493	51
52	Bbe	135020F	52
52	Bla	BL12128	52
52	Cmi	SINCAMG00000006316	52
52	Dre	ENSDARG00000039270	52
52	Gga	ENSGALG00000009526	52
52	Hsa	ENSG00000100568	52
52	Mmu	ENSMUSG00000021124	52	Vti1b
52	Ola	ENSORLG00000009898	52
52	Sko	Sakowv30015737m	52
52	Spu	WHL22.13089	52
52	Xtr	ENSXETG00000025900	52
53	Bbe	215310F	53
53	Bla	BL13654	53
53	Cmi	SINCAMG00000016686	53
53	Dre	ENSDARG00000074892	53
53	Gga	ENSGALG00000007742	53
53	Hsa	ENSG00000156973	53
53	Mmu	ENSMUSG00000026239	53	Pde6d
53	Ola	ENSORLG00000002704	53
53	Sko	Sakowv30016490m	53
53	Spu	WHL22.621272	53
53	Xtr	ENSXETG00000022759	53
54	Bbe	215080R	54
54	Bla	BL13655	54
54	Cmi	SINCAMG00000003532	54
54	Dre	ENSDARG00000075768	54
54	Gga	ENSGALG00000000508	54
54	Hsa	ENSG00000117118	54
54	Mmu	ENSMUSG00000009863	54	Sdhb
54	Ola	ENSORLG00000000267	54
54	Ola	ENSORLG00000018312	54
54	Sko	Sakowv30000597m	54
54	Spu	WHL22.704466	54
54	Xtr	ENSXETG00000013435	54
55	Bbe	192330R	55
55	Bla	BL19156	55
55	Bla	BL13656	55
56	Bbe	214800F	56
56	Bla	BL13650	56
56	Cmi	SINCAMG00000016608	56
56	Dre	ENSDARG00000016864	56
56	Gga	ENSGALG00000005236	56
56	Hsa	ENSG00000116120	56
56	Mmu	ENSMUSG00000026245	56	Farsb
56	Ola	ENSORLG00000009135	56
56	Sko	Sakowv30000576m	56
56	Xtr	ENSXETG00000002934	56
57	Bbe	215560F	57
57	Bbe	282840R	57
57	Bbe	215020R	57
57	Bbe	215600R	57
57	Bbe	215550F	57
57	Bbe	215590R	57
57	Bla	BL13653	57
57	Bla	BL23559	57
57	Bla	BL00623	57
57	Bla	BL03430	57
57	Bla	BL13651	57
57	Bla	BL25960	57
57	Bla	BL13766	57
57	Dre	ENSDARG00000054054	57
57	Dre	ENSDARG00000093796	57
57	Dre	ENSDARG00000036084	57
57	Dre	ENSDARG00000095082	57
57	Dre	ENSDARG00000053630	57
57	Dre	ENSDARG00000003523	57
57	Hsa	ENSG00000158764	57
57	Hsa	ENSG00000179914	57
57	Mmu	ENSMUSG00000038209	57	Itln1
57	Xtr	ENSXETG00000033677	57
57	Xtr	ENSXETG00000026046	57
57	Xtr	ENSXETG00000030111	57
57	Xtr	ENSXETG00000033322	57
57	Xtr	ENSXETG00000021788	57
57	Xtr	ENSXETG00000031626	57
57	Xtr	ENSXETG00000008473	57
57	Xtr	ENSXETG00000021786	57
58	Bbe	106800R	58
58	Bla	BL14604	58
59	Bbe	184260F	59
59	Bla	BL14608	59
59	Cmi	SINCAMG00000010218	59
59	Cmi	SINCAMG00000014384	59
59	Dre	ENSDARG00000053459	59
59	Dre	ENSDARG00000015966	59
59	Gga	ENSGALG00000027845	59
59	Gga	ENSGALG00000009540	59
59	Hsa	ENSG00000015153	59
59	Hsa	ENSG00000281766	59
59	Hsa	ENSG00000163602	59
59	Mmu	ENSMUSG00000022634	59	Yaf2
59	Mmu	ENSMUSG00000072872	59	Rybp
59	Ola	ENSORLG00000003255	59
59	Ola	ENSORLG00000013064	59
59	Spu	WHL22.620935	59
59	Xtr	ENSXETG00000015914	59
59	Xtr	ENSXETG00000006795	59
60	Hsa	ENSG00000169474	60
60	Hsa	ENSG00000169469	60
60	Mmu	ENSMUSG00000050359	60	Sprr1a
61	Bla	BL29747	61
61	Sko	Sakowv30023604m	61
61	Spu	WHL22.213440	61
62	Bbe	136520F	62
62	Bla	BL10128	62
62	Dre	ENSDARG00000018049	62
62	Hsa	ENSG00000087365	62
62	Mmu	ENSMUSG00000024853	62	Sf3b2
62	Ola	ENSORLG00000008235	62
62	Sko	Sakowv30045679m	62
62	Xtr	ENSXETG00000008422	62
63	Bbe	236580R	63
63	Bla	BL20607	63
63	Cmi	SINCAMG00000002653	63
63	Cmi	SINCAMG00000003113	63
63	Dre	ENSDARG00000062199	63
63	Dre	ENSDARG00000062020	63
63	Gga	ENSGALG00000014284	63
63	Hsa	ENSG00000131149	63
63	Mmu	ENSMUSG00000031822	63	Gse1
63	Ola	ENSORLG00000009542	63
63	Sko	Sakowv30026181m	63
63	Spu	WHL22.90359	63
63	Xtr	ENSXETG00000004468	63
64	Bbe	003970F	64
64	Bla	BL05822	64
64	Dre	ENSDARG00000077445	64
64	Sko	Sakowv30045885m	64
64	Spu	WHL22.178769	64
64	Xtr	ENSXETG00000033620	64
65	Bbe	095460R	65
65	Bla	BL21291	65
65	Cmi	SINCAMG00000006235	65
65	Dre	ENSDARG00000055357	65
65	Gga	ENSGALG00000004696	65
65	Hsa	ENSG00000166477	65
65	Mmu	ENSMUSG00000042487	65	Leo1
65	Ola	ENSORLG00000003064	65
65	Spu	WHL22.502792	65
65	Xtr	ENSXETG00000020746	65
66	Bbe	098360R	66
66	Bla	BL08460	66
66	Cmi	SINCAMG00000007006	66
66	Dre	ENSDARG00000077237	66
66	Dre	ENSDARG00000103691	66
66	Gga	ENSGALG00000000725	66
66	Hsa	ENSG00000181827	66
66	Hsa	ENSG00000143390	21987
66	Mmu	ENSMUSG00000037674	66	Rfx7
66	Mmu	ENSMUSG00000005774	21987	Rfx5
66	Ola	ENSORLG00000005342	66
66	Xtr	ENSXETG00000024544	66
67	Bbe	102640F	67
67	Bla	BL21332	67
68	Bbe	161630R	68
68	Bla	BL08264	68
68	Cmi	SINCAMG00000015654	68
68	Dre	ENSDARG00000009046	68
68	Gga	ENSGALG00000008195	68
68	Hsa	ENSG00000178852	68
68	Hsa	ENSG00000144061	68
68	Mmu	ENSMUSG00000027378	68	Nphp1
68	Mmu	ENSMUSG00000040838	68	Gm11639
68	Ola	ENSORLG00000003818	68
68	Sko	Sakowv30009129m	68
68	Spu	WHL22.248839	68
68	Xtr	ENSXETG00000022446	68
69	Bbe	026370F	69
69	Bla	BL14588	69
69	Cmi	SINCAMG00000015060	69
69	Dre	ENSDARG00000103207	69
69	Dre	ENSDARG00000090170	69
69	Gga	ENSGALG00000002666	69
69	Gga	ENSGALG00000003227	69
69	Hsa	ENSG00000131242	69
69	Hsa	ENSG00000275338	69
69	Mmu	ENSMUSG00000017639	69	Rab11fip4
69	Ola	ENSORLG00000017070	69
69	Ola	ENSORLG00000007483	69
69	Ola	ENSORLG00000003560	69
69	Sko	Sakowv30010127m	69
69	Spu	WHL22.490606	69
69	Xtr	ENSXETG00000021918	69
69	Xtr	ENSXETG00000030042	69
69	Xtr	ENSXETG00000010330	69
70	Bla	BL27586	70
70	Sko	Sakowv30004622m	70
71	Bbe	297440F	71
71	Bbe	204010F	71
71	Bla	BL00375	71
71	Cmi	SINCAMG00000010967	71
71	Dre	ENSDARG00000043728	71
71	Gga	ENSGALG00000026028	71
71	Hsa	ENSG00000153006	71
71	Mmu	ENSMUSG00000021716	71	Srek1ip1
71	Ola	ENSORLG00000007002	71
71	Sko	Sakowv30007940m	71
71	Spu	WHL22.575845	71
71	Xtr	ENSXETG00000000461	71
72	Bbe	252300F	72
72	Bla	BL10147	72
72	Bla	BL02525	72
72	Cmi	SINCAMG00000015640	72
72	Dre	ENSDARG00000013863	72
72	Dre	ENSDARG00000043485	72
72	Gga	ENSGALG00000009475	72
72	Gga	ENSGALG00000009863	72
72	Hsa	ENSG00000179083	72
72	Hsa	ENSG00000234545	72
72	Mmu	ENSMUSG00000058503	72	Fam133b
72	Ola	ENSORLG00000004062	72
72	Ola	ENSORLG00000012253	72
72	Sko	Sakowv30023218m	72
72	Spu	WHL22.364960	72
72	Spu	WHL22.45070	72
72	Xtr	ENSXETG00000027391	72
73	Bbe	117830F	73
73	Bla	BL22801	73
73	Cmi	SINCAMG00000001817	73
73	Dre	ENSDARG00000088202	73
73	Dre	ENSDARG00000098959	73
73	Gga	ENSGALG00000010081	73
73	Hsa	ENSG00000109686	73
73	Mmu	ENSMUSG00000028082	73	Sh3d19
73	Ola	ENSORLG00000003104	73
73	Ola	ENSORLG00000007706	73
73	Spu	WHL22.24071	73
73	Spu	WHL22.495401	73
73	Xtr	ENSXETG00000009395	73
74	Bbe	249010R	74
74	Bla	BL03532	74
74	Cmi	SINCAMG00000001513	74
74	Dre	ENSDARG00000057484	74
74	Dre	ENSDARG00000103893	74
74	Gga	ENSGALG00000017357	74
74	Hsa	ENSG00000161547	74
74	Mmu	ENSMUSG00000034120	74	Srsf2
74	Ola	ENSORLG00000018688	74
74	Ola	ENSORLG00000001230	74
74	Sko	Sakowv30015030m	74
74	Spu	WHL22.299492	74
74	Xtr	ENSXETG00000025271	74
75	Bbe	127940F	75
75	Bla	BL13853	75
75	Cmi	SINCAMG00000006754	75
75	Dre	ENSDARG00000022415	75
75	Dre	ENSDARG00000086411	75
75	Gga	ENSGALG00000004133	75
75	Hsa	ENSG00000154548	75
75	Hsa	ENSG00000188529	75
75	Mmu	ENSMUSG00000054679	75	Srsf12
75	Mmu	ENSMUSG00000028676	75	Srsf10
75	Spu	WHL22.27150	75
75	Xtr	ENSXETG00000005385	75
75	Xtr	ENSXETG00000027112	75
76	Bbe	235770F	76
76	Bla	BL64884	76
76	Spu	WHL22.213251	76
77	Hsa	ENSG00000120896	77
77	Mmu	ENSMUSG00000022091	77	Sorbs3
77	Ola	ENSORLG00000011445	77
77	Xtr	ENSXETG00000031176	77
78	Bbe	170620F	78
78	Bla	BL08039	78
78	Cmi	SINCAMG00000002614	78
78	Dre	ENSDARG00000041361	78
78	Gga	ENSGALG00000015874	78
78	Hsa	ENSG00000112742	78
78	Mmu	ENSMUSG00000038379	78	Ttk
78	Ola	ENSORLG00000020681	78
78	Sko	Sakowv30012026m	78
78	Spu	WHL22.365048	78
78	Xtr	ENSXETG00000011768	78
79	Cmi	SINCAMG00000012907	79
79	Dre	ENSDARG00000061603	79
79	Dre	ENSDARG00000003046	79
79	Gga	ENSGALG00000013427	79
79	Mmu	ENSMUSG00000031626	79	Sorbs2
79	Ola	ENSORLG00000008216	79
79	Xtr	ENSXETG00000001564	79
80	Cmi	SINCAMG00000003425	80
80	Dre	ENSDARG00000103435	80
80	Gga	ENSGALG00000005359	80
80	Hsa	ENSG00000154556	80
80	Hsa	ENSG00000095637	80
80	Mmu	ENSMUSG00000025006	80	Sorbs1
80	Xtr	ENSXETG00000008821	80
81	Dre	ENSDARG00000076144	81
81	Gga	ENSGALG00000028341	81
81	Hsa	ENSG00000076662	81
81	Hsa	ENSG00000090339	81
81	Hsa	ENSG00000099866	81
81	Mmu	ENSMUSG00000020310	81	Madcam1
81	Mmu	ENSMUSG00000037405	81	Icam1
81	Mmu	ENSMUSG00000020712	81	Tcam1
81	Xtr	ENSXETG00000022064	81
82	Cmi	SINCAMG00000009421	82
82	Gga	ENSGALG00000028222	82
83	Bbe	036880R	83
83	Bla	BL17818	83
84	Dre	ENSDARG00000021184	84
84	Ola	ENSORLG00000011269	84
85	Cmi	SINCAMG00000012752	85
85	Cmi	SINCAMG00000016163	85
85	Cmi	SINCAMG00000001538	86
85	Dre	ENSDARG00000052182	85
85	Dre	ENSDARG00000014746	85
85	Dre	ENSDARG00000010083	86
85	Gga	ENSGALG00000012540	85
85	Gga	ENSGALG00000007366	85
85	Gga	ENSGALG00000029123	86
85	Hsa	ENSG00000078328	85
85	Hsa	ENSG00000100320	85
85	Hsa	ENSG00000167281	86
85	Mmu	ENSMUSG00000033565	85	Rbfox2
85	Mmu	ENSMUSG00000008658	85	Rbfox1
85	Mmu	ENSMUSG00000025576	86	Rbfox3
85	Ola	ENSORLG00000014948	85
85	Ola	ENSORLG00000000905	86
85	Sko	Sakowv30023448m	86
85	Xtr	ENSXETG00000000231	85
85	Xtr	ENSXETG00000020236	86
87	Bbe	144860F	87
87	Bla	BL17362	87
87	Sko	Sakowv30017825m	87
87	Spu	WHL22.464504	87
88	Cmi	SINCAMG00000001458	88
88	Cmi	SINCAMG00000008164	19287
88	Dre	ENSDARG00000071055	19287
88	Gga	ENSGALG00000016506	88
88	Gga	ENSGALG00000006013	19287
88	Hsa	ENSG00000243943	88
88	Hsa	ENSG00000196700	19287
88	Mmu	ENSMUSG00000062761	88	Zfp512
88	Mmu	ENSMUSG00000000823	19287	Znf512b
88	Ola	ENSORLG00000009630	19287
89	Bbe	282220R	89
89	Bla	BL17535	89
90	Bbe	053770R	90
90	Sko	Sakowv30046226m	90
91	Cmi	SINCAMG00000012744	91
91	Cmi	SINCAMG00000012463	350
91	Dre	ENSDARG00000017798	91
91	Gga	ENSGALG00000016245	91
91	Gga	ENSGALG00000003976	350
91	Hsa	ENSG00000183337	91
91	Hsa	ENSG00000085185	350
91	Mmu	ENSMUSG00000040363	91	Bcor
91	Mmu	ENSMUSG00000036959	350	Bcorl1
91	Ola	ENSORLG00000011669	91
91	Xtr	ENSXETG00000015528	91
91	Xtr	ENSXETG00000007610	350
92	Cmi	SINCAMG00000005735	20862
92	Dre	ENSDARG00000059906	19266
92	Dre	ENSDARG00000002731	20862
92	Gga	ENSGALG00000000569	92
92	Gga	ENSGALG00000003932	19266
92	Gga	ENSGALG00000016480	19746
92	Hsa	ENSG00000162512	92
92	Hsa	ENSG00000124145	19266
92	Hsa	ENSG00000115884	19746
92	Hsa	ENSG00000169439	20862
92	Mmu	ENSMUSG00000025743	92	Sdc3
92	Mmu	ENSMUSG00000017009	19266	Sdc4
92	Mmu	ENSMUSG00000020592	19746	Sdc1
92	Mmu	ENSMUSG00000022261	20862	Sdc2
92	Ola	ENSORLG00000002981	19266
92	Ola	ENSORLG00000010202	20862
92	Spu	WHL22.79658	20862
92	Xtr	ENSXETG00000007104	92
92	Xtr	ENSXETG00000022838	19266
93	Bbe	030060R	93
93	Bla	BL18483	93
93	Spu	WHL22.660166	93
94	Bbe	250770F	94
94	Bla	BL97074	94
95	Bbe	007280F	95
95	Bbe	276750R	95
95	Bla	BL38606	95
95	Gga	ENSGALG00000014656	95
95	Hsa	ENSG00000163125	95
95	Mmu	ENSMUSG00000028106	95	Rprd2
95	Sko	Sakowv30035778m	95
95	Spu	WHL22.477725	95
95	Xtr	ENSXETG00000018652	95
96	Bla	BL17486	3641
96	Cmi	SINCAMG00000015786	96
96	Cmi	SINCAMG00000014646	3641
96	Dre	ENSDARG00000098809	96
96	Dre	ENSDARG00000012866	3641
96	Dre	ENSDARG00000014137	3641
96	Gga	ENSGALG00000015846	96
96	Gga	ENSGALG00000013256	3641
96	Hsa	ENSG00000065609	96
96	Hsa	ENSG00000073921	3641
96	Mmu	ENSMUSG00000033419	96	Snap91
96	Mmu	ENSMUSG00000039361	3641	Picalm
96	Ola	ENSORLG00000002069	96
96	Ola	ENSORLG00000005354	3641
96	Sko	Sakowv30021077m	3641
96	Spu	WHL22.257197	3641
96	Xtr	ENSXETG00000022629	96
96	Xtr	ENSXETG00000032563	3641
97	Bbe	238460F	97
97	Bla	BL57172	97
98	Sko	Sakowv30020900m	98
98	Xtr	ENSXETG00000025761	98
99	Bbe	138990F	99
99	Bbe	137380R	99
99	Bbe	142170F	99
99	Bla	BL26523	99
99	Bla	BL27938	99
100	Bbe	212810R	1269
100	Bla	BL13387	1269
100	Cmi	SINCAMG00000012440	100
100	Cmi	SINCAMG00000016565	100
100	Cmi	SINCAMG00000002942	1269
100	Dre	ENSDARG00000056934	100
100	Dre	ENSDARG00000061365	1269
100	Gga	ENSGALG00000000421	100
100	Gga	ENSGALG00000009482	1269
100	Hsa	ENSG00000165478	100
100	Hsa	ENSG00000188175	1269
100	Mmu	ENSMUSG00000046240	100	Hepacam
100	Mmu	ENSMUSG00000044156	1269	Hepacam2
100	Ola	ENSORLG00000007545	100
100	Ola	ENSORLG00000004092	1269
100	Xtr	ENSXETG00000003936	100
100	Xtr	ENSXETG00000013881	1269
101	Bla	BL56180	101
101	Cmi	SINCAMG00000010835	101
101	Sko	Sakowv30019066m	101
101	Sko	Sakowv30012794m	101
102	Bbe	069260F	102
102	Bla	BL14942	102
102	Cmi	SINCAMG00000006417	102
102	Dre	ENSDARG00000100236	102
102	Gga	ENSGALG00000015539	102
102	Hsa	ENSG00000104218	102
102	Mmu	ENSMUSG00000056763	102	Cspp1
102	Sko	Sakowv30024802m	102
102	Xtr	ENSXETG00000023264	102
103	Cmi	SINCAMG00000005062	103
103	Dre	ENSDARG00000076171	103
103	Gga	ENSGALG00000009982	103
103	Ola	ENSORLG00000007396	103
103	Spu	WHL22.557571	103
103	Xtr	ENSXETG00000023684	103
104	Bbe	280990F	17173
104	Bla	BL09992	17173
104	Cmi	SINCAMG00000009281	104
104	Cmi	SINCAMG00000008712	17173
104	Cmi	SINCAMG00000008321	17173
104	Cmi	SINCAMG00000016284	19448
104	Dre	ENSDARG00000077955	104
104	Dre	ENSDARG00000068582	17173
104	Dre	ENSDARG00000062055	17173
104	Dre	ENSDARG00000079306	19448
104	Gga	ENSGALG00000017105	104
104	Gga	ENSGALG00000015311	17173
104	Gga	ENSGALG00000026443	17173
104	Gga	ENSGALG00000007750	19448
104	Hsa	ENSG00000127870	104
104	Hsa	ENSG00000137075	17173
104	Hsa	ENSG00000146083	17173
104	Hsa	ENSG00000131263	19448
104	Mmu	ENSMUSG00000029634	104	Rnf6
104	Mmu	ENSMUSG00000034928	17173	Rnf44
104	Mmu	ENSMUSG00000035696	17173	Rnf38
104	Mmu	ENSMUSG00000056537	19448	Rlim
104	Ola	ENSORLG00000008902	104
104	Ola	ENSORLG00000003296	17173
104	Ola	ENSORLG00000007256	17173
104	Ola	ENSORLG00000014353	17173
104	Ola	ENSORLG00000006129	19448
104	Sko	Sakowv30012436m	104
104	Sko	Sakowv30008076m	17173
104	Spu	WHL22.742960	17173
104	Xtr	ENSXETG00000006554	17173
104	Xtr	ENSXETG00000010943	17173
104	Xtr	ENSXETG00000004580	19448
105	Bbe	134600F	105
105	Bbe	125620R	105
105	Sko	Sakowv30026430m	105
105	Sko	Sakowv30044879m	105
105	Spu	WHL22.498977	105
106	Cmi	SINCAMG00000015473	106
106	Cmi	SINCAMG00000012518	970
106	Cmi	SINCAMG00000010177	1112
106	Dre	ENSDARG00000076090	106
106	Dre	ENSDARG00000100708	970
106	Dre	ENSDARG00000053547	1112
106	Gga	ENSGALG00000015528	106
106	Gga	ENSGALG00000010486	970
106	Gga	ENSGALG00000007593	1112
106	Hsa	ENSG00000152969	106
106	Hsa	ENSG00000188385	970
106	Hsa	ENSG00000176049	1112
106	Mmu	ENSMUSG00000063646	106	Jakmip1
106	Mmu	ENSMUSG00000056856	970	Jakmip3
106	Mmu	ENSMUSG00000024502	1112	Jakmip2
106	Ola	ENSORLG00000003914	106
106	Ola	ENSORLG00000014229	970
106	Xtr	ENSXETG00000011601	106
106	Xtr	ENSXETG00000005443	970
106	Xtr	ENSXETG00000012726	1112
107	Dre	ENSDARG00000088123	107
107	Gga	ENSGALG00000007799	107
107	Hsa	ENSG00000171940	107
107	Mmu	ENSMUSG00000052056	107	Zfp217
107	Xtr	ENSXETG00000017550	107
108	Bbe	028930R	108
108	Dre	ENSDARG00000076679	108
108	Dre	ENSDARG00000078348	18223
108	Gga	ENSGALG00000004888	108
108	Gga	ENSGALG00000011878	18223
108	Hsa	ENSG00000108557	108
108	Hsa	ENSG00000281897	18223
108	Mmu	ENSMUSG00000062115	108	Rai1
108	Mmu	ENSMUSG00000041852	18223	Tcf20
108	Mmu	ENSMUSG00000071262	23242	Zfp957
108	Ola	ENSORLG00000014897	23242
108	Xtr	ENSXETG00000012165	108
108	Xtr	ENSXETG00000013417	18223
109	Hsa	ENSG00000066294	109
109	Mmu	ENSMUSG00000038147	109	Cd84
110	Gga	ENSGALG00000027712	110
110	Hsa	ENSG00000158714	110
110	Mmu	ENSMUSG00000053318	110	Slamf8
110	Xtr	ENSXETG00000010468	110
110	Xtr	ENSXETG00000008746	110
111	Dre	ENSDARG00000103272	111
111	Hsa	ENSG00000117091	111
111	Hsa	ENSG00000162723	111
111	Mmu	ENSMUSG00000015355	111	Cd48
111	Mmu	ENSMUSG00000026548	111	Slamf9
111	Xtr	ENSXETG00000030652	111
111	Xtr	ENSXETG00000032188	111
111	Xtr	ENSXETG00000023980	111
112	Dre	ENSDARG00000076241	112
112	Ola	ENSORLG00000008851	112
113	Bla	BL16962	113
113	Spu	WHL22.173514	113
114	Bbe	239650R	114
114	Bla	BL26318	114
114	Bla	BL30438	114
114	Bla	BL16176	114
115	Bbe	034250R	115
115	Bla	BL96500	115
115	Sko	Sakowv30024061m	115
115	Spu	WHL22.155316	115
116	Dre	ENSDARG00000028542	116
116	Ola	ENSORLG00000006523	116
117	Bla	BL23705	117
117	Bla	BL97225	117
117	Dre	ENSDARG00000087100	117
118	Bbe	263020R	118
118	Bla	BL10446	118
118	Cmi	SINCAMG00000012821	118
118	Dre	ENSDARG00000101411	118
118	Dre	ENSDARG00000099151	118
118	Gga	ENSGALG00000011745	118
118	Hsa	ENSG00000084463	118
118	Mmu	ENSMUSG00000030216	118	Wbp11
118	Ola	ENSORLG00000014992	118
118	Spu	WHL22.400370	118
118	Xtr	ENSXETG00000002770	118
119	Cmi	SINCAMG00000017134	119
119	Dre	ENSDARG00000103630	119
119	Sko	Sakowv30012636m	119
120	Bbe	239890F	120
120	Bla	BL23981	120
121	Bbe	251050F	121
121	Bla	BL09999	121
122	Dre	ENSDARG00000105247	122
122	Ola	ENSORLG00000004020	122
123	Bla	BL29052	123
123	Ola	ENSORLG00000002072	123
123	Spu	WHL22.18009	123
124	Bbe	132780R	124
124	Sko	Sakowv30000110m	124
125	Bbe	238150R	125
125	Bla	BL02869	125
125	Cmi	SINCAMG00000006602	125
125	Dre	ENSDARG00000016699	125
125	Dre	ENSDARG00000031875	125
125	Gga	ENSGALG00000015632	125
125	Hsa	ENSG00000104321	125
125	Mmu	ENSMUSG00000032769	125	Trpa1
125	Ola	ENSORLG00000008026	125
125	Sko	Sakowv30040698m	125
125	Spu	WHL22.98735	125
125	Spu	WHL22.234519	125
125	Spu	WHL22.458070	125
125	Spu	WHL22.397092	125
125	Spu	WHL22.620033	125
125	Spu	WHL22.205830	125
125	Xtr	ENSXETG00000015979	125
126	Bbe	131900F	126
126	Bla	BL19294	126
126	Cmi	SINCAMG00000000845	126
126	Dre	ENSDARG00000031278	126
126	Sko	Sakowv30017752m	126
126	Sko	Sakowv30022852m	126
126	Spu	WHL22.38058	126
126	Xtr	ENSXETG00000017451	126
127	Hsa	ENSG00000135451	127
127	Mmu	ENSMUSG00000032783	127	Troap
128	Bbe	232140F	128
128	Cmi	SINCAMG00000001830	128
128	Dre	ENSDARG00000038005	128
128	Hsa	ENSG00000104973	128
128	Hsa	ENSG00000104960	22556
128	Mmu	ENSMUSG00000002968	128	Med25
128	Mmu	ENSMUSG00000038502	22556	Ptov1
128	Ola	ENSORLG00000001922	128
128	Sko	Sakowv30033056m	128
128	Xtr	ENSXETG00000000296	128
129	Cmi	SINCAMG00000011593	129
129	Sko	Sakowv30018580m	129
130	Bla	BL08850	130
130	Dre	ENSDARG00000008188	130
130	Hsa	ENSG00000168066	130
130	Mmu	ENSMUSG00000024949	130	Sf1
130	Ola	ENSORLG00000011853	130
130	Sko	Sakowv30007731m	130
130	Spu	WHL22.700962	130
130	Xtr	ENSXETG00000008434	130
131	Bbe	237600F	131
131	Bla	BL07074	131
131	Cmi	SINCAMG00000004132	131
131	Dre	ENSDARG00000035023	131
131	Gga	ENSGALG00000014652	131
131	Hsa	ENSG00000132680	131
131	Mmu	ENSMUSG00000028060	131	2810403A07Rik
131	Ola	ENSORLG00000010686	131
131	Sko	Sakowv30011786m	131
131	Spu	WHL22.524184	131
132	Bbe	208860R	132
132	Bla	BL06338	132
132	Spu	WHL22.365553	132
133	Bla	BL09354	133
133	Sko	Sakowv30017832m	133
133	Spu	WHL22.40831	133
134	Bbe	264660R	134
134	Bla	BL04506	134
135	Cmi	SINCAMG00000009278	135
135	Cmi	SINCAMG00000007488	136
135	Dre	ENSDARG00000036956	135
135	Dre	ENSDARG00000076501	136
135	Gga	ENSGALG00000006612	135
135	Gga	ENSGALG00000016531	136
135	Gga	ENSGALG00000015196	1183
135	Hsa	ENSG00000171456	135
135	Hsa	ENSG00000143970	136
135	Hsa	ENSG00000141431	1183
135	Mmu	ENSMUSG00000042548	135	Asxl1
135	Mmu	ENSMUSG00000037486	136	Asxl2
135	Mmu	ENSMUSG00000045215	1183	Asxl3
135	Ola	ENSORLG00000020127	135
135	Xtr	ENSXETG00000003167	136
135	Xtr	ENSXETG00000020547	1183
137	Bbe	142870F	137
137	Bbe	245140R	137
137	Bbe	142880F	137
137	Bla	BL48285	137
137	Cmi	SINCAMG00000017317	137
137	Sko	Sakowv30016522m	137
137	Sko	Sakowv30006056m	137
137	Sko	Sakowv30016519m	137
138	Bbe	240260F	138
138	Bla	BL07310	138
138	Dre	ENSDARG00000087110	138
138	Hsa	ENSG00000106948	138
138	Mmu	ENSMUSG00000039158	138	Akna
139	Bbe	010720F	139
139	Bla	BL10606	139
139	Bla	BL55768	139
139	Gga	ENSGALG00000025843	139
140	Hsa	ENSG00000178395	140
140	Mmu	ENSMUSG00000043429	140	Ccdc185
141	Bbe	197870F	141
141	Bbe	197860R	141
141	Sko	Sakowv30007686m	141
142	Bbe	171760F	142
142	Bla	BL23372	142
142	Cmi	SINCAMG00000002846	142
142	Cmi	SINCAMG00000006411	142
142	Cmi	SINCAMG00000000778	143
142	Dre	ENSDARG00000059768	142
142	Dre	ENSDARG00000027079	143
142	Gga	ENSGALG00000014388	142
142	Gga	ENSGALG00000023886	143
142	Gga	ENSGALG00000009004	19056
142	Hsa	ENSG00000186566	142
142	Hsa	ENSG00000170396	143
142	Hsa	ENSG00000182348	19056
142	Mmu	ENSMUSG00000034621	142	Gpatch8
142	Mmu	ENSMUSG00000070866	143	Zfp804a
142	Mmu	ENSMUSG00000092094	19056	Zfp804b
142	Ola	ENSORLG00000004541	142
142	Sko	Sakowv30038538m	142
142	Xtr	ENSXETG00000008843	142
142	Xtr	ENSXETG00000008795	19056
144	Bla	BL56978	144
144	Sko	Sakowv30030689m	144
145	Bla	BL24324	145
145	Spu	WHL22.36523	145
145	Xtr	ENSXETG00000030608	145
146	Bbe	098900R	146
146	Bla	BL13266	146
147	Bla	BL52738	147
147	Sko	Sakowv30010682m	147
148	Bbe	205140R	148
148	Bbe	020630R	148
148	Bla	BL13424	148
148	Bla	BL04000	148
149	Bbe	186440F	149
149	Cmi	SINCAMG00000013932	149
149	Cmi	SINCAMG00000006137	149
149	Dre	ENSDARG00000078256	149
149	Dre	ENSDARG00000076472	149
149	Gga	ENSGALG00000008702	149
149	Hsa	ENSG00000172818	149
149	Hsa	ENSG00000125850	149
149	Hsa	ENSG00000105261	22488
149	Mmu	ENSMUSG00000024922	149	Ovol1
149	Mmu	ENSMUSG00000037279	149	Ovol2
149	Mmu	ENSMUSG00000100512	22488	Ovol3
149	Spu	WHL22.620669	22488
149	Xtr	ENSXETG00000024897	149
149	Xtr	ENSXETG00000020587	149
150	Bbe	205000R	7432
150	Bla	BL04266	7432
150	Cmi	SINCAMG00000017567	150
150	Cmi	SINCAMG00000016955	7432
150	Cmi	SINCAMG00000017568	21193
150	Dre	ENSDARG00000099880	150
150	Dre	ENSDARG00000056666	7432
150	Dre	ENSDARG00000099374	7432
150	Dre	ENSDARG00000019516	21193
150	Hsa	ENSG00000189120	150
150	Hsa	ENSG00000217236	7432
150	Hsa	ENSG00000164651	7432
150	Hsa	ENSG00000170374	21193
150	Mmu	ENSMUSG00000038560	150	Sp6
150	Mmu	ENSMUSG00000048562	7432	Sp8
150	Mmu	ENSMUSG00000068859	7432	Sp9
150	Mmu	ENSMUSG00000060284	21193	Sp7
150	Ola	ENSORLG00000007242	7432
150	Ola	ENSORLG00000017492	7432
150	Ola	ENSORLG00000005215	21193
150	Sko	Sakowv30026942m	7432
150	Spu	WHL22.384609	7432
150	Xtr	ENSXETG00000021949	150
150	Xtr	ENSXETG00000030115	7432
150	Xtr	ENSXETG00000030987	7432
150	Xtr	ENSXETG00000012663	21193
151	Bla	BL77993	151
151	Bla	BL68459	151
151	Cmi	SINCAMG00000017472	151
151	Cmi	SINCAMG00000016966	151
151	Cmi	SINCAMG00000017166	151
151	Dre	ENSDARG00000098134	151
151	Dre	ENSDARG00000100627	151
151	Dre	ENSDARG00000104683	151
151	Sko	Sakowv30008568m	151
151	Sko	Sakowv30008567m	151
151	Sko	Sakowv30017482m	151
152	Cmi	SINCAMG00000017695	152
152	Mmu	ENSMUSG00000062310	152	Glrp1
152	Ola	ENSORLG00000017187	152
152	Sko	Sakowv30012507m	152
153	Bla	BL01005	153
153	Cmi	SINCAMG00000002915	19693
153	Dre	ENSDARG00000054137	19693
153	Gga	ENSGALG00000016511	4687
153	Gga	ENSGALG00000013803	19693
153	Hsa	ENSG00000156920	153
153	Hsa	ENSG00000173698	4687
153	Hsa	ENSG00000112414	19693
153	Mmu	ENSMUSG00000053852	153	Adgrg4
153	Mmu	ENSMUSG00000031298	4687	Adgrg2
153	Mmu	ENSMUSG00000039116	19693	Adgrg6
153	Ola	ENSORLG00000009363	19693
153	Sko	Sakowv30008744m	153
153	Xtr	ENSXETG00000030163	19693
154	Bbe	048800R	154
154	Sko	Sakowv30003836m	154
155	Bla	BL21702	155
155	Hsa	ENSG00000163424	155
155	Sko	Sakowv30036500m	155
156	Bla	BL96262	156
156	Spu	WHL22.397650	156
156	Spu	WHL22.29443	156
156	Xtr	ENSXETG00000005447	156
156	Xtr	ENSXETG00000032825	156
156	Xtr	ENSXETG00000005457	156
156	Xtr	ENSXETG00000005456	156
156	Xtr	ENSXETG00000030765	156
157	Hsa	ENSG00000150048	157
157	Mmu	ENSMUSG00000033082	157	Clec1a
158	Bbe	297230F	158
158	Bla	BL96844	158
158	Sko	Sakowv30021794m	158
159	Bbe	067610F	159
159	Bla	BL11577	159
159	Cmi	SINCAMG00000001747	20404
159	Dre	ENSDARG00000059939	159
159	Dre	ENSDARG00000053091	20404
159	Dre	ENSDARG00000031761	20404
159	Gga	ENSGALG00000010857	159
159	Gga	ENSGALG00000003803	20404
159	Hsa	ENSG00000173406	159
159	Hsa	ENSG00000153071	20404
159	Mmu	ENSMUSG00000028519	159	Dab1
159	Mmu	ENSMUSG00000022150	20404	Dab2
159	Ola	ENSORLG00000001786	159
159	Ola	ENSORLG00000002936	20404
159	Sko	Sakowv30016641m	159
159	Spu	WHL22.481587	159
159	Xtr	ENSXETG00000011130	159
159	Xtr	ENSXETG00000006761	20404
160	Bbe	106860R	160
160	Bla	BL82031	160
160	Cmi	SINCAMG00000000295	160
160	Dre	ENSDARG00000039824	160
160	Gga	ENSGALG00000014070	160
160	Hsa	ENSG00000179071	160
160	Mmu	ENSMUSG00000044362	160	Ccdc89
160	Ola	ENSORLG00000017136	160
160	Sko	Sakowv30037292m	160
160	Spu	WHL22.509714	160
160	Xtr	ENSXETG00000004420	160
161	Dre	ENSDARG00000101178	161
161	Gga	ENSGALG00000007415	161
161	Hsa	ENSG00000156463	161
161	Mmu	ENSMUSG00000057719	161	Sh3rf2
161	Ola	ENSORLG00000006035	161
161	Sko	Sakowv30007391m	161
161	Xtr	ENSXETG00000002319	161
162	Bla	BL32042	162
162	Sko	Sakowv30044340m	162
162	Sko	Sakowv30044319m	162
163	Bbe	259150F	163
163	Bbe	059510F	1074
163	Bbe	059720R	1074
163	Bbe	083040F	1074
163	Bbe	292770R	1074
163	Bbe	139000F	1074
163	Bbe	194990F	1074
163	Bbe	203930R	1074
163	Bbe	258570F	1074
163	Bbe	061110R	1074
163	Bbe	266640F	1074
163	Bbe	297580R	1074
163	Bbe	083050F	1074
163	Bbe	303210R	1074
163	Bbe	303390F	1074
163	Bla	BL30006	163
163	Bla	BL02753	163
163	Bla	BL25814	1074
163	Bla	BL30059	1074
163	Bla	BL15228	1074
163	Bla	BL29595	1074
163	Bla	BL09558	1074
163	Bla	BL07641	1074
163	Bla	BL22127	1074
163	Bla	BL05448	1074
163	Bla	BL29591	1074
163	Cmi	SINCAMG00000010949	1074
163	Dre	ENSDARG00000059254	163
163	Dre	ENSDARG00000095963	1074
163	Gga	ENSGALG00000026510	1074
163	Hsa	ENSG00000111729	952
163	Hsa	ENSG00000166527	978
163	Hsa	ENSG00000152672	1010
163	Hsa	ENSG00000166523	1016
163	Hsa	ENSG00000205846	1048
163	Hsa	ENSG00000198178	1053
163	Hsa	ENSG00000141505	1074
163	Hsa	ENSG00000161944	1074
163	Hsa	ENSG00000104921	1074
163	Hsa	ENSG00000132514	1074
163	Hsa	ENSG00000116031	1075
163	Mmu	ENSMUSG00000031494	163	Cd209a
163	Mmu	ENSMUSG00000049037	952	Clec4a1
163	Mmu	ENSMUSG00000030148	952	Clec4a2
163	Mmu	ENSMUSG00000043832	952	Clec4a3
163	Mmu	ENSMUSG00000059639	952	Clec4a4
163	Mmu	ENSMUSG00000030144	978	Clec4d
163	Mmu	ENSMUSG00000014542	1010	Clec4f
163	Mmu	ENSMUSG00000030142	1016	Clec4e
163	Mmu	ENSMUSG00000023349	1048	Clec4n
163	Mmu	ENSMUSG00000030147	1053	Clec4b1
163	Mmu	ENSMUSG00000040950	1074	Mgl2
163	Mmu	ENSMUSG00000020884	1074	Asgr1
163	Mmu	ENSMUSG00000040963	1074	Asgr2
163	Mmu	ENSMUSG00000005540	1074	Fcer2a
163	Mmu	ENSMUSG00000000318	1074	Clec10a
163	Mmu	ENSMUSG00000034783	1075	Cd207
163	Ola	ENSORLG00000016451	1074
163	Xtr	ENSXETG00000001177	1074
164	Bbe	230510F	164
164	Bla	BL24347	164
165	Dre	ENSDARG00000061213	165
165	Hsa	ENSG00000177548	165
165	Mmu	ENSMUSG00000030727	165	Rabep2
166	Bbe	148760F	166
166	Bla	BL18780	166
166	Ola	ENSORLG00000013442	166
167	Cmi	SINCAMG00000016143	167
167	Gga	ENSGALG00000007581	167
167	Hsa	ENSG00000122068	167
167	Mmu	ENSMUSG00000022800	167	Fyttd1
167	Ola	ENSORLG00000009073	167
167	Xtr	ENSXETG00000024516	167
168	Dre	ENSDARG00000098687	168
168	Dre	ENSDARG00000036772	169
168	Gga	ENSGALG00000004369	168
168	Gga	ENSGALG00000026423	169
168	Hsa	ENSG00000171016	168
168	Hsa	ENSG00000163348	169
168	Mmu	ENSMUSG00000034910	168	Pygo1
168	Mmu	ENSMUSG00000047824	169	Pygo2
168	Ola	ENSORLG00000000463	169
168	Xtr	ENSXETG00000027828	168
170	Bbe	125110R	170
170	Bla	BL60197	170
171	Bbe	287100R	171
171	Bbe	145860R	171
171	Bla	BL09668	171
171	Cmi	SINCAMG00000001459	171
171	Gga	ENSGALG00000012688	171
171	Hsa	ENSG00000187566	171
171	Mmu	ENSMUSG00000044231	171	Nhlrc1
171	Ola	ENSORLG00000008006	171
171	Xtr	ENSXETG00000015428	171
172	Bbe	133220R	172
172	Bbe	098110F	172
172	Bbe	212870F	1032
172	Bbe	096600F	5754
172	Bbe	161750F	17658
172	Bla	BL09454	1032
172	Bla	BL12351	5754
172	Cmi	SINCAMG00000012597	172
172	Cmi	SINCAMG00000015850	1032
172	Cmi	SINCAMG00000012966	5750
172	Cmi	SINCAMG00000002717	5754
172	Cmi	SINCAMG00000002020	5755
172	Cmi	SINCAMG00000012591	19423
172	Dre	ENSDARG00000040898	1032
172	Dre	ENSDARG00000100223	1032
172	Dre	ENSDARG00000003145	5750
172	Dre	ENSDARG00000043658	5754
172	Dre	ENSDARG00000017217	5755
172	Dre	ENSDARG00000100399	17658
172	Dre	ENSDARG00000101656	17658
172	Dre	ENSDARG00000096854	17658
172	Dre	ENSDARG00000057886	17658
172	Dre	ENSDARG00000007787	17658
172	Dre	ENSDARG00000104921	17658
172	Dre	ENSDARG00000087751	17658
172	Dre	ENSDARG00000101711	17658
172	Dre	ENSDARG00000097468	17658
172	Dre	ENSDARG00000076639	19423
172	Dre	ENSDARG00000077039	19423
172	Dre	ENSDARG00000021241	19817
172	Gga	ENSGALG00000015455	1032
172	Gga	ENSGALG00000006507	5750
172	Gga	ENSGALG00000015701	5754
172	Gga	ENSGALG00000015084	5755
172	Gga	ENSGALG00000000957	19423
172	Gga	ENSGALG00000008290	19817
172	Hsa	ENSG00000019102	172
172	Hsa	ENSG00000143167	1032
172	Hsa	ENSG00000166250	5750
172	Hsa	ENSG00000154639	5754
172	Hsa	ENSG00000144847	5755
172	Hsa	ENSG00000149564	19423
172	Hsa	ENSG00000101842	19817
172	Hsa	ENSG00000243284	22012
172	Mmu	ENSMUSG00000001943	172	Vsig2
172	Mmu	ENSMUSG00000000544	1032	Gpa33
172	Mmu	ENSMUSG00000032024	5750	Clmp
172	Mmu	ENSMUSG00000022865	5754	Cxadr
172	Mmu	ENSMUSG00000022790	5755	Igsf11
172	Mmu	ENSMUSG00000044860	17658	Gm1123
172	Mmu	ENSMUSG00000001946	19423	Esam
172	Mmu	ENSMUSG00000031430	19817	Vsig1
172	Mmu	ENSMUSG00000049598	22012	Vsig8
172	Ola	ENSORLG00000012710	1032
172	Ola	ENSORLG00000003632	1032
172	Ola	ENSORLG00000005103	5750
172	Ola	ENSORLG00000013393	5750
172	Ola	ENSORLG00000012457	5754
172	Ola	ENSORLG00000013761	5755
172	Ola	ENSORLG00000005242	19423
172	Xtr	ENSXETG00000012656	172
172	Xtr	ENSXETG00000008011	1032
172	Xtr	ENSXETG00000001242	5750
172	Xtr	ENSXETG00000005780	5754
172	Xtr	ENSXETG00000023033	5755
172	Xtr	ENSXETG00000031824	17658
172	Xtr	ENSXETG00000025656	17658
172	Xtr	ENSXETG00000032940	19423
172	Xtr	ENSXETG00000012851	19817
173	Bla	BL96311	173
173	Bla	BL25836	173
173	Bla	BL59517	173
173	Bla	BL96312	173
173	Bla	BL32045	173
173	Bla	BL96313	173
173	Ola	ENSORLG00000020041	173
174	Bla	BL20556	174
174	Cmi	SINCAMG00000008490	174
174	Dre	ENSDARG00000068103	174
174	Gga	ENSGALG00000014229	174
174	Hsa	ENSG00000213085	174
174	Mmu	ENSMUSG00000026546	174	Cfap45
174	Ola	ENSORLG00000013148	174
174	Xtr	ENSXETG00000008111	174
174	Xtr	ENSXETG00000018653	174
175	Bla	BL02520	175
175	Cmi	SINCAMG00000006955	175
175	Dre	ENSDARG00000077013	175
175	Gga	ENSGALG00000014375	175
175	Hsa	ENSG00000137871	175
175	Hsa	ENSG00000056277	175
175	Mmu	ENSMUSG00000038535	175	Zfp280d
175	Mmu	ENSMUSG00000036916	175	Zfp280c
175	Xtr	ENSXETG00000016560	175
176	Bbe	158070F	176
176	Bbe	219230F	176
176	Bla	BL01999	176
176	Bla	BL96802	176
176	Bla	BL96198	176
176	Bla	BL16054	176
176	Cmi	SINCAMG00000002048	176
176	Cmi	SINCAMG00000015657	176
176	Dre	ENSDARG00000004954	176
176	Dre	ENSDARG00000025081	176
176	Gga	ENSGALG00000006832	176
176	Hsa	ENSG00000030582	176
176	Mmu	ENSMUSG00000034708	176	Grn
176	Ola	ENSORLG00000014130	176
176	Ola	ENSORLG00000001524	176
176	Ola	ENSORLG00000019716	176
176	Xtr	ENSXETG00000011614	176
177	Bbe	101410R	177
177	Bbe	176680F	12248
177	Bla	BL17825	12248
177	Cmi	SINCAMG00000014105	12248
177	Cmi	SINCAMG00000003012	12248
177	Cmi	SINCAMG00000012035	21181
177	Dre	ENSDARG00000103823	177
177	Dre	ENSDARG00000002597	12248
177	Dre	ENSDARG00000017219	12248
177	Dre	ENSDARG00000059259	12248
177	Dre	ENSDARG00000021140	12248
177	Gga	ENSGALG00000004123	12248
177	Gga	ENSGALG00000014450	12248
177	Gga	ENSGALG00000003800	12248
177	Hsa	ENSG00000186288	177
177	Hsa	ENSG00000070756	12248
177	Hsa	ENSG00000090621	12248
177	Hsa	ENSG00000101104	12248
177	Hsa	ENSG00000254535	21181
177	Hsa	ENSG00000174740	23180
177	Mmu	ENSMUSG00000054582	12248	Pabpc1l
177	Mmu	ENSMUSG00000062093	12248	Gm10110
177	Mmu	ENSMUSG00000011257	12248	Pabpc4
177	Mmu	ENSMUSG00000022283	12248	Pabpc1
177	Mmu	ENSMUSG00000090919	21181	Pabpc4l
177	Mmu	ENSMUSG00000034732	23180	Pabpc5
177	Ola	ENSORLG00000018676	177
177	Ola	ENSORLG00000000396	177
177	Ola	ENSORLG00000000196	177
177	Ola	ENSORLG00000002691	12248
177	Ola	ENSORLG00000017479	12248
177	Ola	ENSORLG00000010322	12248
177	Ola	ENSORLG00000003008	12248
177	Sko	Sakowv30007201m	12248
177	Spu	WHL22.512017	12248
177	Xtr	ENSXETG00000027221	177
177	Xtr	ENSXETG00000006635	12248
177	Xtr	ENSXETG00000010946	12248
177	Xtr	ENSXETG00000022831	12248
178	Bbe	101400R	178
178	Bla	BL67618	178
178	Bla	BL33519	178
178	Dre	ENSDARG00000098298	178
179	Bla	BL09199	179
179	Gga	ENSGALG00000012194	179
180	Bbe	252670F	180
180	Bla	BL02375	180
180	Cmi	SINCAMG00000014025	180
180	Dre	ENSDARG00000103771	180
180	Gga	ENSGALG00000027999	180
180	Hsa	ENSG00000162946	180
180	Mmu	ENSMUSG00000043051	180	Disc1
180	Ola	ENSORLG00000012717	180
181	Bla	BL32351	181
181	Gga	ENSGALG00000026003	181
182	Bbe	229190R	182
182	Bla	BL73585	182
182	Bla	BL10117	182
182	Ola	ENSORLG00000012105	182
183	Bbe	083970F	183
183	Bla	BL24119	183
183	Bla	BL30311	183
183	Cmi	SINCAMG00000013111	183
183	Cmi	SINCAMG00000015481	19758
183	Cmi	SINCAMG00000009568	20488
183	Cmi	SINCAMG00000009160	20704
183	Dre	ENSDARG00000059294	183
183	Dre	ENSDARG00000010425	19758
183	Dre	ENSDARG00000104216	20488
183	Dre	ENSDARG00000003259	20488
183	Dre	ENSDARG00000054451	20704
183	Gga	ENSGALG00000012119	183
183	Gga	ENSGALG00000016580	19758
183	Gga	ENSGALG00000028063	20488
183	Hsa	ENSG00000019169	183
183	Hsa	ENSG00000168079	19758
183	Hsa	ENSG00000038945	19758
183	Hsa	ENSG00000113083	20488
183	Hsa	ENSG00000129038	20704
183	Mmu	ENSMUSG00000026390	183	Marco
183	Mmu	ENSMUSG00000022032	19758	Scara5
183	Mmu	ENSMUSG00000025044	19758	Msr1
183	Mmu	ENSMUSG00000024529	20488	Lox
183	Mmu	ENSMUSG00000032334	20704	Loxl1
183	Ola	ENSORLG00000017135	20488
183	Ola	ENSORLG00000009368	20488
183	Ola	ENSORLG00000013025	20704
183	Xtr	ENSXETG00000017345	19758
183	Xtr	ENSXETG00000030496	19758
183	Xtr	ENSXETG00000004679	20488
183	Xtr	ENSXETG00000024861	20704
184	Bbe	008920R	184
184	Cmi	SINCAMG00000002705	184
185	Bbe	247350F	185
185	Bbe	001540F	185
185	Bbe	141340F	185
185	Bla	BL05592	185
185	Bla	BL24309	185
185	Bla	BL00795	185
185	Cmi	SINCAMG00000007255	185
185	Dre	ENSDARG00000079004	185
185	Dre	ENSDARG00000076414	21550
185	Dre	ENSDARG00000078211	21550
185	Dre	ENSDARG00000093112	21550
185	Gga	ENSGALG00000000645	185
185	Hsa	ENSG00000187017	185
185	Hsa	ENSG00000144488	21550
185	Mmu	ENSMUSG00000028943	185	Espn
185	Mmu	ENSMUSG00000049515	21550	Espnl
185	Ola	ENSORLG00000004265	185
185	Ola	ENSORLG00000001107	21550
185	Xtr	ENSXETG00000001165	185
186	Bbe	171020F	186
186	Bla	BL76335	186
187	Bbe	021480F	187
187	Cmi	SINCAMG00000008156	187
188	Bbe	148200F	188
188	Bla	BL07032	188
188	Cmi	SINCAMG00000004243	188
188	Cmi	SINCAMG00000011446	188
188	Dre	ENSDARG00000101431	188
188	Dre	ENSDARG00000089010	188
188	Gga	ENSGALG00000000540	188
188	Hsa	ENSG00000141013	188
188	Mmu	ENSMUSG00000040220	188	Gas8
188	Ola	ENSORLG00000017604	188
188	Xtr	ENSXETG00000019848	188
189	Bbe	049550R	189
189	Bla	BL35883	189
189	Cmi	SINCAMG00000008492	189
189	Dre	ENSDARG00000103046	189
189	Gga	ENSGALG00000011390	189
189	Hsa	ENSG00000084093	189
189	Mmu	ENSMUSG00000029249	189	Rest
189	Xtr	ENSXETG00000005323	189
190	Bbe	059640R	190
190	Bbe	112250R	190
190	Bla	BL22111	190
190	Bla	BL21164	190
190	Cmi	SINCAMG00000005826	190
190	Dre	ENSDARG00000054344	190
190	Dre	ENSDARG00000023659	190
190	Dre	ENSDARG00000007943	190
190	Gga	ENSGALG00000023440	190
190	Gga	ENSGALG00000000789	190
190	Hsa	ENSG00000143458	190
190	Hsa	ENSG00000104064	190
190	Mmu	ENSMUSG00000038766	190	Gabpb2
190	Mmu	ENSMUSG00000027361	190	Gabpb1
190	Ola	ENSORLG00000001320	190
190	Xtr	ENSXETG00000016116	190
191	Bbe	088010R	191
191	Dre	ENSDARG00000101215	191
191	Ola	ENSORLG00000010693	191
192	Bbe	288450F	192
192	Ola	ENSORLG00000008513	192
193	Bbe	177080R	193
193	Bbe	177020R	193
193	Bbe	177050R	193
193	Bla	BL24273	193
193	Bla	BL17247	193
193	Bla	BL08922	193
193	Cmi	SINCAMG00000011155	193
193	Dre	ENSDARG00000032405	193
193	Dre	ENSDARG00000057921	193
193	Gga	ENSGALG00000012659	193
193	Hsa	ENSG00000136026	193
193	Mmu	ENSMUSG00000046841	193	Ckap4
193	Ola	ENSORLG00000015544	193
193	Xtr	ENSXETG00000010716	193
194	Bbe	290270F	194
194	Bla	BL20734	194
194	Cmi	SINCAMG00000016618	194
195	Cmi	SINCAMG00000015906	195
195	Cmi	SINCAMG00000013700	195
195	Dre	ENSDARG00000044001	195
195	Dre	ENSDARG00000077850	195
195	Gga	ENSGALG00000012173	195
195	Hsa	ENSG00000131981	195
195	Mmu	ENSMUSG00000050335	195	Lgals3
195	Ola	ENSORLG00000009189	195
195	Ola	ENSORLG00000010150	195
196	Bbe	127290R	196
196	Bla	BL00923	196
196	Hsa	ENSG00000277421	196
196	Mmu	ENSMUSG00000049764	196	Zfp280b
196	Xtr	ENSXETG00000033259	196
197	Bbe	058010F	197
197	Bla	BL90692	197
198	Bbe	104810R	198
198	Bla	BL38892	198
198	Bla	BL15400	198
198	Cmi	SINCAMG00000002015	198
198	Cmi	SINCAMG00000012616	198
198	Cmi	SINCAMG00000011326	198
198	Dre	ENSDARG00000013005	198
198	Dre	ENSDARG00000021607	198
198	Dre	ENSDARG00000022176	198
198	Dre	ENSDARG00000018065	198
198	Gga	ENSGALG00000001442	198
198	Gga	ENSGALG00000011350	198
198	Gga	ENSGALG00000015087	198
198	Gga	ENSGALG00000001437	198
198	Hsa	ENSG00000172260	198
198	Hsa	ENSG00000182667	198
198	Hsa	ENSG00000183715	198
198	Hsa	ENSG00000142549	198
198	Hsa	ENSG00000185565	198
198	Mmu	ENSMUSG00000040037	198	Negr1
198	Mmu	ENSMUSG00000013367	198	Iglon5
198	Mmu	ENSMUSG00000062257	198	Opcml
198	Mmu	ENSMUSG00000061080	198	Lsamp
198	Mmu	ENSMUSG00000059974	198	Ntm
198	Ola	ENSORLG00000015046	198
198	Ola	ENSORLG00000020873	198
198	Ola	ENSORLG00000020871	198
198	Xtr	ENSXETG00000022219	198
198	Xtr	ENSXETG00000034143	198
198	Xtr	ENSXETG00000015706	198
198	Xtr	ENSXETG00000016639	198
198	Xtr	ENSXETG00000024105	198
199	Bbe	172840R	199
199	Bbe	246470F	199
199	Cmi	SINCAMG00000003541	199
200	Bbe	190720R	200
200	Bbe	056060F	200
200	Bbe	132720R	200
200	Bla	BL25858	200
200	Bla	BL10019	200
200	Cmi	SINCAMG00000015010	200
200	Dre	ENSDARG00000044625	200
200	Gga	ENSGALG00000017249	200
200	Hsa	ENSG00000165494	200
200	Mmu	ENSMUSG00000041328	200	Pcf11
200	Ola	ENSORLG00000013725	200
200	Xtr	ENSXETG00000013634	200
201	Bbe	095170F	201
201	Bbe	024540R	201
201	Bbe	171740F	201
201	Bla	BL06039	201
201	Bla	BL22968	201
201	Bla	BL24847	201
201	Cmi	SINCAMG00000016052	201
201	Cmi	SINCAMG00000001531	201
201	Cmi	SINCAMG00000008571	201
201	Dre	ENSDARG00000026635	201
201	Dre	ENSDARG00000037558	201
201	Dre	ENSDARG00000017086	201
201	Gga	ENSGALG00000004272	201
201	Gga	ENSGALG00000007594	201
201	Hsa	ENSG00000198881	201
201	Hsa	ENSG00000065802	201
201	Mmu	ENSMUSG00000026311	201	Asb1
201	Mmu	ENSMUSG00000031204	201	Asb12
201	Ola	ENSORLG00000008287	201
201	Ola	ENSORLG00000018101	201
201	Xtr	ENSXETG00000004879	201
201	Xtr	ENSXETG00000025611	201
202	Bbe	007300F	202
202	Bla	BL22145	202
202	Hsa	ENSG00000183206	202
203	Cmi	SINCAMG00000007856	203
203	Hsa	ENSG00000137463	203
203	Mmu	ENSMUSG00000037161	203	Mgarp
204	Bbe	061560R	204
204	Bla	BL16542	204
204	Cmi	SINCAMG00000014113	204
204	Dre	ENSDARG00000090489	204
204	Hsa	ENSG00000230062	204
204	Mmu	ENSMUSG00000096140	204	Ankrd66
204	Ola	ENSORLG00000007683	204
204	Xtr	ENSXETG00000033111	204
205	Bbe	244140F	205
205	Bla	BL23888	205
205	Cmi	SINCAMG00000009171	205
205	Cmi	SINCAMG00000000067	205
205	Dre	ENSDARG00000078473	205
205	Dre	ENSDARG00000045853	205
205	Gga	ENSGALG00000000708	205
205	Gga	ENSGALG00000017290	205
205	Hsa	ENSG00000111247	205
205	Hsa	ENSG00000069275	205
205	Mmu	ENSMUSG00000026434	205	Nucks1
205	Mmu	ENSMUSG00000030346	205	Rad51ap1
205	Ola	ENSORLG00000012276	205
205	Xtr	ENSXETG00000001000	205
205	Xtr	ENSXETG00000011389	205
206	Bbe	207600F	206
206	Bbe	253450F	309
206	Bla	BL10965	206
206	Bla	BL16215	309
206	Cmi	SINCAMG00000015092	206
206	Cmi	SINCAMG00000003528	246
206	Cmi	SINCAMG00000007704	309
206	Dre	ENSDARG00000016391	206
206	Dre	ENSDARG00000036695	206
206	Dre	ENSDARG00000052515	246
206	Dre	ENSDARG00000098288	309
206	Dre	ENSDARG00000056856	309
206	Gga	ENSGALG00000001525	246
206	Gga	ENSGALG00000011123	309
206	Hsa	ENSG00000012822	206
206	Hsa	ENSG00000136436	246
206	Hsa	ENSG00000106052	309
206	Mmu	ENSMUSG00000023055	206	Calcoco1
206	Mmu	ENSMUSG00000004535	309	Tax1bp1
206	Ola	ENSORLG00000007883	206
206	Ola	ENSORLG00000012415	246
206	Ola	ENSORLG00000005098	309
206	Ola	ENSORLG00000007562	309
206	Xtr	ENSXETG00000031742	206
206	Xtr	ENSXETG00000022806	246
206	Xtr	ENSXETG00000000752	309
207	Bbe	012560F	207
207	Cmi	SINCAMG00000002198	207
207	Dre	ENSDARG00000098674	207
207	Dre	ENSDARG00000103996	207
207	Dre	ENSDARG00000098414	207
207	Gga	ENSGALG00000001942	207
[truncated: 178,708 more rows]
