# Supplementary material for: Amphioxus functional genomics and the origins of vertebrate gene regulation
Source: Nature. 2018 Nov 21;564(7734):64–70. doi: 10.1038/s41586-018-0734-6 (PMC6292497; doi:10.1038/s41586-018-0734-6)
Supplement: Supplementary file 4 — This zipped file contains Supplementary Datasets 1-17 – see Supplementary Information document for a full Supplementary Dataset guide. [file 41586_2018_734_MOESM4_ESM.zip › 2017-11-15409B-s4/Supplementary Dataset 8.xlsx]

## Sheet: Fig3c
Pearson correlation coefficients
Zebrafish\Amphioxus	8	15	36	60	hep
dome	0.472447	0.413344	-0.020947	-0.233493	-0.217931
shield	0.427724	0.620226	0.304749	-0.079934	-0.182124
80epi	0.248738	0.577668	0.509119	0.113895	-0.064038
8som	-0.016492	0.297138	0.525042	0.289232	0.156917
24h	-0.091795	0.182115	0.427101	0.263281	0.264657
48h	-0.22532	0.018198	0.359862	0.292274	0.196003
Pearson correlation p-values
Zebrafish\Amphioxus	8	15	36	60	hep
dome	7.37336e-15	2.10159e-11	0.745778	0.000248	0.000641
shield	3.48762e-12	4.05615e-27	1.354e-06	0.215337	0.004479
80epi	9.18873e-05	6.11703e-23	2.30981e-17	0.076998	0.321167
8som	0.798535	2.53686e-06	1.51022e-18	5e-06	0.014542
24h	0.154558	0.00448053	3.77662e-12	3.4e-05	3e-05
48h	0.000411578	0.778205	8.24383e-09	4e-06	0.002191
Correlations across 242 superfamilies of TF motifs.

## Sheet: Fig 4 a
common gene families (Success in Sample)	zebra families (Sample Size)	amphi families (Success in Polulation)	Total Families (population)	zebra cluster name	amphi cluster name
19	328	939	21576	larvae 7d melanin	32 cells
25	328	991	21576	larvae 7d melanin	N.tube(neurotrans.)
20	328	991	21576	larvae 7d melanin	Gills
29	328	736	21576	larvae 7d melanin	N.tube(neurogen.)
12	328	1132	21576	larvae 7d melanin	Ovary/ Testis(translation)
1	328	261	21576	larvae 7d melanin	Cilium
19	328	379	21576	larvae 7d melanin	Muscle
3	328	80	21576	larvae 7d melanin	8-36hpf embryo/ Skin/ Cirri(memb. synt.)
23	328	987	21576	larvae 7d melanin	8hpf embryo(transcription, spliceosome)
5	328	207	21576	larvae 7d melanin	36hpf embryo
30	328	1634	21576	larvae 7d melanin	Eggs/ 32 cells(cell cycle)
21	328	1003	21576	larvae 7d melanin	Hepatic(lipid catabolism)
4	328	38	21576	larvae 7d melanin	Cirri / PreMet. / Muscle - actomyosin
23	328	739	21576	larvae 7d melanin	15hpf embryo
22	328	923	21576	larvae 7d melanin	Skin
8	328	330	21576	larvae 7d melanin	Immune
1	328	51	21576	larvae 7d melanin	Ovary/ Eggs
16	328	547	21576	larvae 7d melanin	Gut
9	328	339	21576	larvae 7d melanin	Gut/ Hepatic
1	328	76	21576	larvae 7d melanin	Proteasome
24	328	528	21576	larvae 7d melanin	PreMet.larvae
15	328	766	21576	larvae 7d melanin	Cirri(memb. synt.)
7	328	118	21576	larvae 7d melanin	Hepatic
1	328	70	21576	larvae 7d melanin	Gills/ PreMet larvae
20	328	1206	21576	larvae 7d melanin	Mitochondrion
116	1140	939	21576	Ovary/ Sperm	32 cells
50	1140	991	21576	Ovary/ Sperm	N.tube(neurotrans.)
28	1140	991	21576	Ovary/ Sperm	Gills
34	1140	736	21576	Ovary/ Sperm	N.tube(neurogen.)
178	1140	1132	21576	Ovary/ Sperm	Ovary/ Testis(translation)
6	1140	261	21576	Ovary/ Sperm	Cilium
18	1140	379	21576	Ovary/ Sperm	Muscle
7	1140	80	21576	Ovary/ Sperm	8-36hpf embryo/ Skin/ Cirri(memb. synt.)
72	1140	987	21576	Ovary/ Sperm	8hpf embryo(transcription, spliceosome)
12	1140	207	21576	Ovary/ Sperm	36hpf embryo
154	1140	1634	21576	Ovary/ Sperm	Eggs/ 32 cells(cell cycle)
48	1140	1003	21576	Ovary/ Sperm	Hepatic(lipid catabolism)
50	1140	739	21576	Ovary/ Sperm	15hpf embryo
59	1140	923	21576	Ovary/ Sperm	Skin
15	1140	330	21576	Ovary/ Sperm	Immune
9	1140	51	21576	Ovary/ Sperm	Ovary/ Eggs
36	1140	547	21576	Ovary/ Sperm	Gut
27	1140	339	21576	Ovary/ Sperm	Gut/ Hepatic
8	1140	76	21576	Ovary/ Sperm	Proteasome
23	1140	528	21576	Ovary/ Sperm	PreMet.larvae
28	1140	766	21576	Ovary/ Sperm	Cirri(memb. synt.)
2	1140	118	21576	Ovary/ Sperm	Hepatic
2	1140	70	21576	Ovary/ Sperm	Gills/ PreMet larvae
101	1140	1206	21576	Ovary/ Sperm	Mitochondrion
124	2203	939	21576	Brain	32 cells
296	2203	991	21576	Brain	N.tube(neurotrans.)
105	2203	991	21576	Brain	Gills
191	2203	736	21576	Brain	N.tube(neurogen.)
70	2203	1132	21576	Brain	Ovary/ Testis(translation)
11	2203	261	21576	Brain	Cilium
59	2203	379	21576	Brain	Muscle
17	2203	80	21576	Brain	8-36hpf embryo/ Skin/ Cirri(memb. synt.)
129	2203	987	21576	Brain	8hpf embryo(transcription, spliceosome)
19	2203	207	21576	Brain	36hpf embryo
263	2203	1634	21576	Brain	Eggs/ 32 cells(cell cycle)
102	2203	1003	21576	Brain	Hepatic(lipid catabolism)
3	2203	38	21576	Brain	Cirri / PreMet. / Muscle - actomyosin
101	2203	739	21576	Brain	15hpf embryo
113	2203	923	21576	Brain	Skin
51	2203	330	21576	Brain	Immune
5	2203	51	21576	Brain	Ovary/ Eggs
50	2203	547	21576	Brain	Gut
41	2203	339	21576	Brain	Gut/ Hepatic
9	2203	76	21576	Brain	Proteasome
73	2203	528	21576	Brain	PreMet.larvae
97	2203	766	21576	Brain	Cirri(memb. synt.)
14	2203	118	21576	Brain	Hepatic
12	2203	70	21576	Brain	Gills/ PreMet larvae
127	2203	1206	21576	Brain	Mitochondrion
108	1681	939	21576	Cilium	32 cells
86	1681	991	21576	Cilium	N.tube(neurotrans.)
83	1681	991	21576	Cilium	Gills
80	1681	736	21576	Cilium	N.tube(neurogen.)
114	1681	1132	21576	Cilium	Ovary/ Testis(translation)
111	1681	261	21576	Cilium	Cilium
33	1681	379	21576	Cilium	Muscle
8	1681	80	21576	Cilium	8-36hpf embryo/ Skin/ Cirri(memb. synt.)
125	1681	987	21576	Cilium	8hpf embryo(transcription, spliceosome)
20	1681	207	21576	Cilium	36hpf embryo
225	1681	1634	21576	Cilium	Eggs/ 32 cells(cell cycle)
61	1681	1003	21576	Cilium	Hepatic(lipid catabolism)
2	1681	38	21576	Cilium	Cirri / PreMet. / Muscle - actomyosin
97	1681	739	21576	Cilium	15hpf embryo
86	1681	923	21576	Cilium	Skin
36	1681	330	21576	Cilium	Immune
8	1681	51	21576	Cilium	Ovary/ Eggs
60	1681	547	21576	Cilium	Gut
29	1681	339	21576	Cilium	Gut/ Hepatic
3	1681	76	21576	Cilium	Proteasome
43	1681	528	21576	Cilium	PreMet.larvae
57	1681	766	21576	Cilium	Cirri(memb. synt.)
15	1681	118	21576	Cilium	Hepatic
7	1681	70	21576	Cilium	Gills/ PreMet larvae
191	1681	1206	21576	Cilium	Mitochondrion
4	83	939	21576	Liver(carboxi.met./ lipid trans)	32 cells
9	83	991	21576	Liver(carboxi.met./ lipid trans)	N.tube(neurotrans.)
6	83	991	21576	Liver(carboxi.met./ lipid trans)	Gills
11	83	736	21576	Liver(carboxi.met./ lipid trans)	N.tube(neurogen.)
6	83	1132	21576	Liver(carboxi.met./ lipid trans)	Ovary/ Testis(translation)
8	83	379	21576	Liver(carboxi.met./ lipid trans)	Muscle
1	83	80	21576	Liver(carboxi.met./ lipid trans)	8-36hpf embryo/ Skin/ Cirri(memb. synt.)
8	83	987	21576	Liver(carboxi.met./ lipid trans)	8hpf embryo(transcription, spliceosome)
3	83	207	21576	Liver(carboxi.met./ lipid trans)	36hpf embryo
5	83	1634	21576	Liver(carboxi.met./ lipid trans)	Eggs/ 32 cells(cell cycle)
21	83	1003	21576	Liver(carboxi.met./ lipid trans)	Hepatic(lipid catabolism)
7	83	739	21576	Liver(carboxi.met./ lipid trans)	15hpf embryo
8	83	923	21576	Liver(carboxi.met./ lipid trans)	Skin
3	83	330	21576	Liver(carboxi.met./ lipid trans)	Immune
1	83	51	21576	Liver(carboxi.met./ lipid trans)	Ovary/ Eggs
5	83	547	21576	Liver(carboxi.met./ lipid trans)	Gut
5	83	339	21576	Liver(carboxi.met./ lipid trans)	Gut/ Hepatic
7	83	528	21576	Liver(carboxi.met./ lipid trans)	PreMet.larvae
10	83	766	21576	Liver(carboxi.met./ lipid trans)	Cirri(memb. synt.)
2	83	118	21576	Liver(carboxi.met./ lipid trans)	Hepatic
2	83	70	21576	Liver(carboxi.met./ lipid trans)	Gills/ PreMet larvae
13	83	1206	21576	Liver(carboxi.met./ lipid trans)	Mitochondrion
2	153	939	21576	Mitochondrion	32 cells
2	153	991	21576	Mitochondrion	N.tube(neurotrans.)
2	153	991	21576	Mitochondrion	Gills
4	153	736	21576	Mitochondrion	N.tube(neurogen.)
12	153	1132	21576	Mitochondrion	Ovary/ Testis(translation)
11	153	379	21576	Mitochondrion	Muscle
3	153	987	21576	Mitochondrion	8hpf embryo(transcription, spliceosome)
2	153	207	21576	Mitochondrion	36hpf embryo
19	153	1634	21576	Mitochondrion	Eggs/ 32 cells(cell cycle)
3	153	1003	21576	Mitochondrion	Hepatic(lipid catabolism)
3	153	739	21576	Mitochondrion	15hpf embryo
4	153	923	21576	Mitochondrion	Skin
1	153	330	21576	Mitochondrion	Immune
1	153	547	21576	Mitochondrion	Gut
8	153	528	21576	Mitochondrion	PreMet.larvae
3	153	766	21576	Mitochondrion	Cirri(memb. synt.)
68	153	1206	21576	Mitochondrion	Mitochondrion
27	569	939	21576	Intestine	32 cells
45	569	991	21576	Intestine	N.tube(neurotrans.)
46	569	991	21576	Intestine	Gills
44	569	736	21576	Intestine	N.tube(neurogen.)
28	569	1132	21576	Intestine	Ovary/ Testis(translation)
4	569	261	21576	Intestine	Cilium
18	569	379	21576	Intestine	Muscle
4	569	80	21576	Intestine	8-36hpf embryo/ Skin/ Cirri(memb. synt.)
33	569	987	21576	Intestine	8hpf embryo(transcription, spliceosome)
16	569	207	21576	Intestine	36hpf embryo
64	569	1634	21576	Intestine	Eggs/ 32 cells(cell cycle)
128	569	1003	21576	Intestine	Hepatic(lipid catabolism)
1	569	38	21576	Intestine	Cirri / PreMet. / Muscle - actomyosin
45	569	739	21576	Intestine	15hpf embryo
83	569	923	21576	Intestine	Skin
25	569	330	21576	Intestine	Immune
3	569	51	21576	Intestine	Ovary/ Eggs
53	569	547	21576	Intestine	Gut
57	569	339	21576	Intestine	Gut/ Hepatic
5	569	76	21576	Intestine	Proteasome
39	569	528	21576	Intestine	PreMet.larvae
49	569	766	21576	Intestine	Cirri(memb. synt.)
17	569	118	21576	Intestine	Hepatic
6	569	70	21576	Intestine	Gills/ PreMet larvae
35	569	1206	21576	Intestine	Mitochondrion
52	530	939	21576	RNA, ribosome, proteasome	32 cells
8	530	991	21576	RNA, ribosome, proteasome	N.tube(neurotrans.)
9	530	991	21576	RNA, ribosome, proteasome	Gills
10	530	736	21576	RNA, ribosome, proteasome	N.tube(neurogen.)
147	530	1132	21576	RNA, ribosome, proteasome	Ovary/ Testis(translation)
1	530	261	21576	RNA, ribosome, proteasome	Cilium
7	530	379	21576	RNA, ribosome, proteasome	Muscle
2	530	80	21576	RNA, ribosome, proteasome	8-36hpf embryo/ Skin/ Cirri(memb. synt.)
48	530	987	21576	RNA, ribosome, proteasome	8hpf embryo(transcription, spliceosome)
10	530	207	21576	RNA, ribosome, proteasome	36hpf embryo
72	530	1634	21576	RNA, ribosome, proteasome	Eggs/ 32 cells(cell cycle)
10	530	1003	21576	RNA, ribosome, proteasome	Hepatic(lipid catabolism)
1	530	38	21576	RNA, ribosome, proteasome	Cirri / PreMet. / Muscle - actomyosin
30	530	739	21576	RNA, ribosome, proteasome	15hpf embryo
17	530	923	21576	RNA, ribosome, proteasome	Skin
4	530	330	21576	RNA, ribosome, proteasome	Immune
6	530	51	21576	RNA, ribosome, proteasome	Ovary/ Eggs
15	530	547	21576	RNA, ribosome, proteasome	Gut
3	530	339	21576	RNA, ribosome, proteasome	Gut/ Hepatic
30	530	76	21576	RNA, ribosome, proteasome	Proteasome
5	530	528	21576	RNA, ribosome, proteasome	PreMet.larvae
9	530	766	21576	RNA, ribosome, proteasome	Cirri(memb. synt.)
1	530	118	21576	RNA, ribosome, proteasome	Hepatic
2	530	70	21576	RNA, ribosome, proteasome	Gills/ PreMet larvae
22	530	1206	21576	RNA, ribosome, proteasome	Mitochondrion
4	177	939	21576	Translation, ribosome, RNA bin.	32 cells
8	177	991	21576	Translation, ribosome, RNA bin.	N.tube(neurotrans.)
3	177	991	21576	Translation, ribosome, RNA bin.	Gills
6	177	736	21576	Translation, ribosome, RNA bin.	N.tube(neurogen.)
95	177	1132	21576	Translation, ribosome, RNA bin.	Ovary/ Testis(translation)
5	177	379	21576	Translation, ribosome, RNA bin.	Muscle
1	177	80	21576	Translation, ribosome, RNA bin.	8-36hpf embryo/ Skin/ Cirri(memb. synt.)
6	177	987	21576	Translation, ribosome, RNA bin.	8hpf embryo(transcription, spliceosome)
4	177	207	21576	Translation, ribosome, RNA bin.	36hpf embryo
11	177	1634	21576	Translation, ribosome, RNA bin.	Eggs/ 32 cells(cell cycle)
4	177	1003	21576	Translation, ribosome, RNA bin.	Hepatic(lipid catabolism)
11	177	739	21576	Translation, ribosome, RNA bin.	15hpf embryo
13	177	923	21576	Translation, ribosome, RNA bin.	Skin
5	177	330	21576	Translation, ribosome, RNA bin.	Immune
8	177	547	21576	Translation, ribosome, RNA bin.	Gut
2	177	339	21576	Translation, ribosome, RNA bin.	Gut/ Hepatic
2	177	76	21576	Translation, ribosome, RNA bin.	Proteasome
7	177	528	21576	Translation, ribosome, RNA bin.	PreMet.larvae
3	177	766	21576	Translation, ribosome, RNA bin.	Cirri(memb. synt.)
1	177	118	21576	Translation, ribosome, RNA bin.	Hepatic
9	177	1206	21576	Translation, ribosome, RNA bin.	Mitochondrion
5	317	939	21576	Muscle	32 cells
29	317	991	21576	Muscle	N.tube(neurotrans.)
8	317	991	21576	Muscle	Gills
25	317	736	21576	Muscle	N.tube(neurogen.)
28	317	1132	21576	Muscle	Ovary/ Testis(translation)
3	317	261	21576	Muscle	Cilium
54	317	379	21576	Muscle	Muscle
1	317	80	21576	Muscle	8-36hpf embryo/ Skin/ Cirri(memb. synt.)
11	317	987	21576	Muscle	8hpf embryo(transcription, spliceosome)
7	317	207	21576	Muscle	36hpf embryo
22	317	1634	21576	Muscle	Eggs/ 32 cells(cell cycle)
15	317	1003	21576	Muscle	Hepatic(lipid catabolism)
7	317	38	21576	Muscle	Cirri / PreMet. / Muscle - actomyosin
15	317	739	21576	Muscle	15hpf embryo
21	317	923	21576	Muscle	Skin
8	317	330	21576	Muscle	Immune
14	317	547	21576	Muscle	Gut
4	317	339	21576	Muscle	Gut/ Hepatic
1	317	76	21576	Muscle	Proteasome
25	317	528	21576	Muscle	PreMet.larvae
12	317	766	21576	Muscle	Cirri(memb. synt.)
2	317	118	21576	Muscle	Hepatic
2	317	70	21576	Muscle	Gills/ PreMet larvae
25	317	1206	21576	Muscle	Mitochondrion
13	339	939	21576	Liver(oxi-red.proc./ hemostasis)	32 cells
27	339	991	21576	Liver(oxi-red.proc./ hemostasis)	N.tube(neurotrans.)
27	339	991	21576	Liver(oxi-red.proc./ hemostasis)	Gills
29	339	736	21576	Liver(oxi-red.proc./ hemostasis)	N.tube(neurogen.)
16	339	1132	21576	Liver(oxi-red.proc./ hemostasis)	Ovary/ Testis(translation)
1	339	261	21576	Liver(oxi-red.proc./ hemostasis)	Cilium
13	339	379	21576	Liver(oxi-red.proc./ hemostasis)	Muscle
4	339	80	21576	Liver(oxi-red.proc./ hemostasis)	8-36hpf embryo/ Skin/ Cirri(memb. synt.)
19	339	987	21576	Liver(oxi-red.proc./ hemostasis)	8hpf embryo(transcription, spliceosome)
10	339	207	21576	Liver(oxi-red.proc./ hemostasis)	36hpf embryo
30	339	1634	21576	Liver(oxi-red.proc./ hemostasis)	Eggs/ 32 cells(cell cycle)
72	339	1003	21576	Liver(oxi-red.proc./ hemostasis)	Hepatic(lipid catabolism)
1	339	38	21576	Liver(oxi-red.proc./ hemostasis)	Cirri / PreMet. / Muscle - actomyosin
20	339	739	21576	Liver(oxi-red.proc./ hemostasis)	15hpf embryo
42	339	923	21576	Liver(oxi-red.proc./ hemostasis)	Skin
19	339	330	21576	Liver(oxi-red.proc./ hemostasis)	Immune
26	339	547	21576	Liver(oxi-red.proc./ hemostasis)	Gut
24	339	339	21576	Liver(oxi-red.proc./ hemostasis)	Gut/ Hepatic
27	339	528	21576	Liver(oxi-red.proc./ hemostasis)	PreMet.larvae
29	339	766	21576	Liver(oxi-red.proc./ hemostasis)	Cirri(memb. synt.)
8	339	118	21576	Liver(oxi-red.proc./ hemostasis)	Hepatic
1	339	70	21576	Liver(oxi-red.proc./ hemostasis)	Gills/ PreMet larvae
30	339	1206	21576	Liver(oxi-red.proc./ hemostasis)	Mitochondrion
1	75	939	21576	12-26hpf embryo/ Skin	32 cells
5	75	991	21576	12-26hpf embryo/ Skin	N.tube(neurotrans.)
8	75	991	21576	12-26hpf embryo/ Skin	Gills
7	75	736	21576	12-26hpf embryo/ Skin	N.tube(neurogen.)
1	75	1132	21576	12-26hpf embryo/ Skin	Ovary/ Testis(translation)
4	75	379	21576	12-26hpf embryo/ Skin	Muscle
2	75	80	21576	12-26hpf embryo/ Skin	8-36hpf embryo/ Skin/ Cirri(memb. synt.)
5	75	987	21576	12-26hpf embryo/ Skin	8hpf embryo(transcription, spliceosome)
3	75	207	21576	12-26hpf embryo/ Skin	36hpf embryo
4	75	1634	21576	12-26hpf embryo/ Skin	Eggs/ 32 cells(cell cycle)
4	75	1003	21576	12-26hpf embryo/ Skin	Hepatic(lipid catabolism)
8	75	739	21576	12-26hpf embryo/ Skin	15hpf embryo
6	75	923	21576	12-26hpf embryo/ Skin	Skin
5	75	547	21576	12-26hpf embryo/ Skin	Gut
3	75	339	21576	12-26hpf embryo/ Skin	Gut/ Hepatic
1	75	76	21576	12-26hpf embryo/ Skin	Proteasome
7	75	528	21576	12-26hpf embryo/ Skin	PreMet.larvae
5	75	766	21576	12-26hpf embryo/ Skin	Cirri(memb. synt.)
2	75	118	21576	12-26hpf embryo/ Skin	Hepatic
3	75	70	21576	12-26hpf embryo/ Skin	Gills/ PreMet larvae
2	75	1206	21576	12-26hpf embryo/ Skin	Mitochondrion
18	255	939	21576	Immune	32 cells
18	255	991	21576	Immune	N.tube(neurotrans.)
21	255	991	21576	Immune	Gills
12	255	736	21576	Immune	N.tube(neurogen.)
9	255	1132	21576	Immune	Ovary/ Testis(translation)
1	255	261	21576	Immune	Cilium
9	255	379	21576	Immune	Muscle
1	255	80	21576	Immune	8-36hpf embryo/ Skin/ Cirri(memb. synt.)
17	255	987	21576	Immune	8hpf embryo(transcription, spliceosome)
9	255	207	21576	Immune	36hpf embryo
21	255	1634	21576	Immune	Eggs/ 32 cells(cell cycle)
34	255	1003	21576	Immune	Hepatic(lipid catabolism)
1	255	38	21576	Immune	Cirri / PreMet. / Muscle - actomyosin
17	255	739	21576	Immune	15hpf embryo
32	255	923	21576	Immune	Skin
13	255	330	21576	Immune	Immune
17	255	547	21576	Immune	Gut
16	255	339	21576	Immune	Gut/ Hepatic
1	255	76	21576	Immune	Proteasome
20	255	528	21576	Immune	PreMet.larvae
27	255	766	21576	Immune	Cirri(memb. synt.)
5	255	118	21576	Immune	Hepatic
1	255	70	21576	Immune	Gills/ PreMet larvae
8	255	1206	21576	Immune	Mitochondrion
328	2889	939	21576	Spliceosome	32 cells
104	2889	991	21576	Spliceosome	N.tube(neurotrans.)
94	2889	991	21576	Spliceosome	Gills
110	2889	736	21576	Spliceosome	N.tube(neurogen.)
252	2889	1132	21576	Spliceosome	Ovary/ Testis(translation)
13	2889	261	21576	Spliceosome	Cilium
40	2889	379	21576	Spliceosome	Muscle
8	2889	80	21576	Spliceosome	8-36hpf embryo/ Skin/ Cirri(memb. synt.)
315	2889	987	21576	Spliceosome	8hpf embryo(transcription, spliceosome)
24	2889	207	21576	Spliceosome	36hpf embryo
634	2889	1634	21576	Spliceosome	Eggs/ 32 cells(cell cycle)
91	2889	1003	21576	Spliceosome	Hepatic(lipid catabolism)
3	2889	38	21576	Spliceosome	Cirri / PreMet. / Muscle - actomyosin
144	2889	739	21576	Spliceosome	15hpf embryo
118	2889	923	21576	Spliceosome	Skin
48	2889	330	21576	Spliceosome	Immune
21	2889	51	21576	Spliceosome	Ovary/ Eggs
66	2889	547	21576	Spliceosome	Gut
35	2889	339	21576	Spliceosome	Gut/ Hepatic
14	2889	76	21576	Spliceosome	Proteasome
70	2889	528	21576	Spliceosome	PreMet.larvae
70	2889	766	21576	Spliceosome	Cirri(memb. synt.)
9	2889	118	21576	Spliceosome	Hepatic
4	2889	70	21576	Spliceosome	Gills/ PreMet larvae
169	2889	1206	21576	Spliceosome	Mitochondrion
41	612	939	21576	12-26hpf embryo	32 cells
41	612	991	21576	12-26hpf embryo	N.tube(neurotrans.)
29	612	991	21576	12-26hpf embryo	Gills
40	612	736	21576	12-26hpf embryo	N.tube(neurogen.)
44	612	1132	21576	12-26hpf embryo	Ovary/ Testis(translation)
1	612	261	21576	12-26hpf embryo	Cilium
14	612	379	21576	12-26hpf embryo	Muscle
5	612	80	21576	12-26hpf embryo	8-36hpf embryo/ Skin/ Cirri(memb. synt.)
71	612	987	21576	12-26hpf embryo	8hpf embryo(transcription, spliceosome)
18	612	207	21576	12-26hpf embryo	36hpf embryo
75	612	1634	21576	12-26hpf embryo	Eggs/ 32 cells(cell cycle)
35	612	1003	21576	12-26hpf embryo	Hepatic(lipid catabolism)
3	612	38	21576	12-26hpf embryo	Cirri / PreMet. / Muscle - actomyosin
79	612	739	21576	12-26hpf embryo	15hpf embryo
29	612	923	21576	12-26hpf embryo	Skin
12	612	330	21576	12-26hpf embryo	Immune
1	612	51	21576	12-26hpf embryo	Ovary/ Eggs
25	612	547	21576	12-26hpf embryo	Gut
7	612	339	21576	12-26hpf embryo	Gut/ Hepatic
8	612	76	21576	12-26hpf embryo	Proteasome
24	612	528	21576	12-26hpf embryo	PreMet.larvae
35	612	766	21576	12-26hpf embryo	Cirri(memb. synt.)
5	612	118	21576	12-26hpf embryo	Hepatic
3	612	70	21576	12-26hpf embryo	Gills/ PreMet larvae
30	612	1206	21576	12-26hpf embryo	Mitochondrion
22	585	939	21576	Eye	32 cells
69	585	991	21576	Eye	N.tube(neurotrans.)
30	585	991	21576	Eye	Gills
50	585	736	21576	Eye	N.tube(neurogen.)
15	585	1132	21576	Eye	Ovary/ Testis(translation)
1	585	261	21576	Eye	Cilium
27	585	379	21576	Eye	Muscle
3	585	80	21576	Eye	8-36hpf embryo/ Skin/ Cirri(memb. synt.)
30	585	987	21576	Eye	8hpf embryo(transcription, spliceosome)
8	585	207	21576	Eye	36hpf embryo
43	585	1634	21576	Eye	Eggs/ 32 cells(cell cycle)
34	585	1003	21576	Eye	Hepatic(lipid catabolism)
2	585	38	21576	Eye	Cirri / PreMet. / Muscle - actomyosin
37	585	739	21576	Eye	15hpf embryo
33	585	923	21576	Eye	Skin
11	585	330	21576	Eye	Immune
1	585	51	21576	Eye	Ovary/ Eggs
20	585	547	21576	Eye	Gut
24	585	339	21576	Eye	Gut/ Hepatic
22	585	528	21576	Eye	PreMet.larvae
30	585	766	21576	Eye	Cirri(memb. synt.)
4	585	118	21576	Eye	Hepatic
4	585	70	21576	Eye	Gills/ PreMet larvae
33	585	1206	21576	Eye	Mitochondrion
10	328	939	21576	Heart	32 cells
31	328	991	21576	Heart	N.tube(neurotrans.)
21	328	991	21576	Heart	Gills
16	328	736	21576	Heart	N.tube(neurogen.)
12	328	1132	21576	Heart	Ovary/ Testis(translation)
1	328	261	21576	Heart	Cilium
29	328	379	21576	Heart	Muscle
4	328	80	21576	Heart	8-36hpf embryo/ Skin/ Cirri(memb. synt.)
16	328	987	21576	Heart	8hpf embryo(transcription, spliceosome)
4	328	207	21576	Heart	36hpf embryo
24	328	1634	21576	Heart	Eggs/ 32 cells(cell cycle)
15	328	1003	21576	Heart	Hepatic(lipid catabolism)
9	328	38	21576	Heart	Cirri / PreMet. / Muscle - actomyosin
13	328	739	21576	Heart	15hpf embryo
22	328	923	21576	Heart	Skin
11	328	330	21576	Heart	Immune
15	328	547	21576	Heart	Gut
6	328	339	21576	Heart	Gut/ Hepatic
25	328	528	21576	Heart	PreMet.larvae
14	328	766	21576	Heart	Cirri(memb. synt.)
2	328	118	21576	Heart	Hepatic
3	328	70	21576	Heart	Gills/ PreMet larvae
31	328	1206	21576	Heart	Mitochondrion
60	796	939	21576	Pancreas/ Testis	32 cells
29	796	991	21576	Pancreas/ Testis	N.tube(neurotrans.)
43	796	991	21576	Pancreas/ Testis	Gills
37	796	736	21576	Pancreas/ Testis	N.tube(neurogen.)
48	796	1132	21576	Pancreas/ Testis	Ovary/ Testis(translation)
50	796	261	21576	Pancreas/ Testis	Cilium
12	796	379	21576	Pancreas/ Testis	Muscle
4	796	80	21576	Pancreas/ Testis	8-36hpf embryo/ Skin/ Cirri(memb. synt.)
71	796	987	21576	Pancreas/ Testis	8hpf embryo(transcription, spliceosome)
12	796	207	21576	Pancreas/ Testis	36hpf embryo
115	796	1634	21576	Pancreas/ Testis	Eggs/ 32 cells(cell cycle)
22	796	1003	21576	Pancreas/ Testis	Hepatic(lipid catabolism)
45	796	739	21576	Pancreas/ Testis	15hpf embryo
24	796	923	21576	Pancreas/ Testis	Skin
13	796	330	21576	Pancreas/ Testis	Immune
3	796	51	21576	Pancreas/ Testis	Ovary/ Eggs
25	796	547	21576	Pancreas/ Testis	Gut
12	796	339	21576	Pancreas/ Testis	Gut/ Hepatic
1	796	76	21576	Pancreas/ Testis	Proteasome
19	796	528	21576	Pancreas/ Testis	PreMet.larvae
20	796	766	21576	Pancreas/ Testis	Cirri(memb. synt.)
2	796	118	21576	Pancreas/ Testis	Hepatic
1	796	70	21576	Pancreas/ Testis	Gills/ PreMet larvae
69	796	1206	21576	Pancreas/ Testis	Mitochondrion
26	464	939	21576	Gills	32 cells
27	464	991	21576	Gills	N.tube(neurotrans.)
38	464	991	21576	Gills	Gills
36	464	736	21576	Gills	N.tube(neurogen.)
16	464	1132	21576	Gills	Ovary/ Testis(translation)
3	464	261	21576	Gills	Cilium
18	464	379	21576	Gills	Muscle
3	464	80	21576	Gills	8-36hpf embryo/ Skin/ Cirri(memb. synt.)
37	464	987	21576	Gills	8hpf embryo(transcription, spliceosome)
10	464	207	21576	Gills	36hpf embryo
31	464	1634	21576	Gills	Eggs/ 32 cells(cell cycle)
35	464	1003	21576	Gills	Hepatic(lipid catabolism)
4	464	38	21576	Gills	Cirri / PreMet. / Muscle - actomyosin
27	464	739	21576	Gills	15hpf embryo
43	464	923	21576	Gills	Skin
18	464	330	21576	Gills	Immune
3	464	51	21576	Gills	Ovary/ Eggs
18	464	547	21576	Gills	Gut
16	464	339	21576	Gills	Gut/ Hepatic
1	464	76	21576	Gills	Proteasome
38	464	528	21576	Gills	PreMet.larvae
35	464	766	21576	Gills	Cirri(memb. synt.)
8	464	118	21576	Gills	Hepatic
2	464	70	21576	Gills	Gills/ PreMet larvae
24	464	1206	21576	Gills	Mitochondrion
25	695	939	21576	Skin	32 cells
38	695	991	21576	Skin	N.tube(neurotrans.)
60	695	991	21576	Skin	Gills
58	695	736	21576	Skin	N.tube(neurogen.)
18	695	1132	21576	Skin	Ovary/ Testis(translation)
2	695	261	21576	Skin	Cilium
26	695	379	21576	Skin	Muscle
7	695	80	21576	Skin	8-36hpf embryo/ Skin/ Cirri(memb. synt.)
37	695	987	21576	Skin	8hpf embryo(transcription, spliceosome)
13	695	207	21576	Skin	36hpf embryo
66	695	1634	21576	Skin	Eggs/ 32 cells(cell cycle)
54	695	1003	21576	Skin	Hepatic(lipid catabolism)
5	695	38	21576	Skin	Cirri / PreMet. / Muscle - actomyosin
48	695	739	21576	Skin	15hpf embryo
70	695	923	21576	Skin	Skin
25	695	330	21576	Skin	Immune
2	695	51	21576	Skin	Ovary/ Eggs
42	695	547	21576	Skin	Gut
25	695	339	21576	Skin	Gut/ Hepatic
4	695	76	21576	Skin	Proteasome
46	695	528	21576	Skin	PreMet.larvae
50	695	766	21576	Skin	Cirri(memb. synt.)
15	695	118	21576	Skin	Hepatic
1	695	70	21576	Skin	Gills/ PreMet larvae
32	695	1206	21576	Skin	Mitochondrion
15	300	939	21576	20-26hpf embryo	32 cells
24	300	991	21576	20-26hpf embryo	N.tube(neurotrans.)
28	300	991	21576	20-26hpf embryo	Gills
28	300	736	21576	20-26hpf embryo	N.tube(neurogen.)
14	300	1132	21576	20-26hpf embryo	Ovary/ Testis(translation)
19	300	379	21576	20-26hpf embryo	Muscle
3	300	80	21576	20-26hpf embryo	8-36hpf embryo/ Skin/ Cirri(memb. synt.)
16	300	987	21576	20-26hpf embryo	8hpf embryo(transcription, spliceosome)
14	300	207	21576	20-26hpf embryo	36hpf embryo
23	300	1634	21576	20-26hpf embryo	Eggs/ 32 cells(cell cycle)
33	300	1003	21576	20-26hpf embryo	Hepatic(lipid catabolism)
2	300	38	21576	20-26hpf embryo	Cirri / PreMet. / Muscle - actomyosin
36	300	739	21576	20-26hpf embryo	15hpf embryo
30	300	923	21576	20-26hpf embryo	Skin
12	300	330	21576	20-26hpf embryo	Immune
2	300	51	21576	20-26hpf embryo	Ovary/ Eggs
15	300	547	21576	20-26hpf embryo	Gut
9	300	339	21576	20-26hpf embryo	Gut/ Hepatic
1	300	76	21576	20-26hpf embryo	Proteasome
27	300	528	21576	20-26hpf embryo	PreMet.larvae
26	300	766	21576	20-26hpf embryo	Cirri(memb. synt.)
5	300	118	21576	20-26hpf embryo	Hepatic
1	300	70	21576	20-26hpf embryo	Gills/ PreMet larvae
10	300	1206	21576	20-26hpf embryo	Mitochondrion
13	259	939	21576	Kidney	32 cells
25	259	991	21576	Kidney	N.tube(neurotrans.)
27	259	991	21576	Kidney	Gills
30	259	736	21576	Kidney	N.tube(neurogen.)
22	259	1132	21576	Kidney	Ovary/ Testis(translation)
2	259	261	21576	Kidney	Cilium
8	259	379	21576	Kidney	Muscle
1	259	80	21576	Kidney	8-36hpf embryo/ Skin/ Cirri(memb. synt.)
16	259	987	21576	Kidney	8hpf embryo(transcription, spliceosome)
10	259	207	21576	Kidney	36hpf embryo
28	259	1634	21576	Kidney	Eggs/ 32 cells(cell cycle)
41	259	1003	21576	Kidney	Hepatic(lipid catabolism)
21	259	739	21576	Kidney	15hpf embryo
27	259	923	21576	Kidney	Skin
10	259	330	21576	Kidney	Immune
1	259	51	21576	Kidney	Ovary/ Eggs
30	259	547	21576	Kidney	Gut
25	259	339	21576	Kidney	Gut/ Hepatic
2	259	76	21576	Kidney	Proteasome
24	259	528	21576	Kidney	PreMet.larvae
33	259	766	21576	Kidney	Cirri(memb. synt.)
8	259	118	21576	Kidney	Hepatic
3	259	70	21576	Kidney	Gills/ PreMet larvae
29	259	1206	21576	Kidney	Mitochondrion
11	148	939	21576	Gills/ Skin	32 cells
11	148	991	21576	Gills/ Skin	N.tube(neurotrans.)
19	148	991	21576	Gills/ Skin	Gills
10	148	736	21576	Gills/ Skin	N.tube(neurogen.)
8	148	1132	21576	Gills/ Skin	Ovary/ Testis(translation)
2	148	261	21576	Gills/ Skin	Cilium
4	148	379	21576	Gills/ Skin	Muscle
2	148	80	21576	Gills/ Skin	8-36hpf embryo/ Skin/ Cirri(memb. synt.)
7	148	987	21576	Gills/ Skin	8hpf embryo(transcription, spliceosome)
6	148	207	21576	Gills/ Skin	36hpf embryo
7	148	1634	21576	Gills/ Skin	Eggs/ 32 cells(cell cycle)
23	148	1003	21576	Gills/ Skin	Hepatic(lipid catabolism)
9	148	739	21576	Gills/ Skin	15hpf embryo
15	148	923	21576	Gills/ Skin	Skin
10	148	330	21576	Gills/ Skin	Immune
2	148	51	21576	Gills/ Skin	Ovary/ Eggs
8	148	547	21576	Gills/ Skin	Gut
11	148	339	21576	Gills/ Skin	Gut/ Hepatic
14	148	528	21576	Gills/ Skin	PreMet.larvae
11	148	766	21576	Gills/ Skin	Cirri(memb. synt.)
5	148	118	21576	Gills/ Skin	Hepatic
3	148	70	21576	Gills/ Skin	Gills/ PreMet larvae
8	148	1206	21576	Gills/ Skin	Mitochondrion

## Sheet: Fig 5 a-d
Fig. 5a	Comparisons	N (amphioxus)	N (zebrafish)	pval
	A-Z	6047	9239	0
Fig. 5b	Comparisons	N (amphioxus)	N (zebrafish)	pval
	1-1	4252	4579	0
	1-2	1206	2587	5.49072e-154
	1-3	455	1487	8.24892e-61
	1-4	134	586	5.67455e-18
Fig. 5c	Comparisons	N (amphioxus)	N (zebrafish)	pval
	1-1	3964	3964	0
	1-2 max	1190	1190	1.36744e-178
	1-2 min	1190	1190	1.02627e-10
	1-3 max	453	453	4.79126e-103
	1-3 min	453	453	0.440124
	1-4 max	268	268	1.79743e-61
	1-4 min	134	134	0.998287
Fig. 5d	Comparisons	N (amphioxus)	N (zebrafish)	pval
	<25 kbp	3042	3042	6.93547e-54
	25-50 kbp	2349	2349	8.19019e-06
	50-75 kbp	2031	2031	3.52738e-22
	75-100 kbp	1284	1284	2.43772e-40
	> 100 kbp	1480	1480	3.89266e-69

## Sheet: Fig 6 f,g
Fig. 6f	Family_member	N
	Redundant	92
	Subfunct.	220
	Spec. equal	262
	Spec. mild	244
	Spec. strong	84
	Comparison	p-val
	Redund vs Subf	0.126241
	Redund vs Spec_equal	0.273256
	Redund vs Spec_mild	0.434854
	Redund vs Spec_strong	0.000238332
	Subf vs Spec_equal	0.000243335
	Subf vs Spec_mild	0.428262
	Subf vs Spec_strong	0.0010512
	Spec_equal vs Spec_mild	0.0055073
	Spec_equal vs Spec_strong	1.32939e-07
	Spec_mild vs Spec_strong	0.000315105
Fig. 6g	Family_member	N
	Redundant	111
	Subfunct.	243
	Spec. equal	334
	Spec. mild	311
	Spec. strong	141
	Comparison	p-val
	Redund vs Subf	2.86674e-07
	Redund vs Spec_equal	0.13041
	Redund vs Spec_mild	0.00493293
	Redund vs Spec_strong	9.50369e-05
	Subf vs Spec_equal	1.58073e-07
	Subf vs Spec_mild	0.000440448
	Subf vs Spec_strong	0.203124
	Spec_equal vs Spec_mild	0.0249529
	Spec_equal vs Spec_strong	0.000351261
	Spec_mild vs Spec_strong	0.0259761

## Sheet: EDF2 g,h
Cluster\Stage	8hpf	15hpf	36hpf
cluster1	19197	17010	20228
cluster2	6645	5327	6948
cluster3	36620	40125	35286

## Sheet: EDF8
common gene families (Success in Sample)	zebra families (Sample Size)	amphi families (Success in Polulation)	Total Families (population)	zebra cluster	amphi cluster
8	435	283	21576	1	1
44	435	310	21576	1	2
20	435	279	21576	1	3
2	435	287	21576	1	4
11	435	315	21576	1	5
9	435	271	21576	1	6
25	435	215	21576	1	7
5	435	225	21576	1	8
25	435	299	21576	1	9
9	435	283	21576	1	10
5	435	221	21576	1	11
7	435	266	21576	1	12
17	435	240	21576	1	13
23	435	208	21576	1	14
72	435	267	21576	1	15
9	435	230	21576	1	16
68	435	301	21576	1	17
40	435	310	21576	1	18
15	435	330	21576	1	19
6	435	240	21576	1	20
16	435	257	21576	1	21
10	435	267	21576	1	22
20	435	246	21576	1	23
9	435	291	21576	1	24
17	435	269	21576	1	25
12	435	393	21576	1	26
5	435	254	21576	1	27
7	435	295	21576	1	28
25	433	283	21576	2	1
8	433	310	21576	2	2
11	433	279	21576	2	3
23	433	287	21576	2	4
96	433	315	21576	2	5
57	433	271	21576	2	6
9	433	215	21576	2	7
37	433	225	21576	2	8
12	433	299	21576	2	9
89	433	283	21576	2	10
45	433	221	21576	2	11
20	433	266	21576	2	12
5	433	240	21576	2	13
24	433	208	21576	2	14
13	433	267	21576	2	15
12	433	230	21576	2	16
12	433	301	21576	2	17
8	433	310	21576	2	18
17	433	330	21576	2	19
32	433	240	21576	2	20
13	433	257	21576	2	21
19	433	267	21576	2	22
12	433	246	21576	2	23
40	433	291	21576	2	24
27	433	269	21576	2	25
46	433	393	21576	2	26
33	433	254	21576	2	27
33	433	295	21576	2	28
17	236	283	21576	3	1
15	236	310	21576	3	2
10	236	279	21576	3	3
5	236	287	21576	3	4
21	236	315	21576	3	5
13	236	271	21576	3	6
9	236	215	21576	3	7
10	236	225	21576	3	8
15	236	299	21576	3	9
16	236	283	21576	3	10
9	236	221	21576	3	11
12	236	266	21576	3	12
12	236	240	21576	3	13
22	236	208	21576	3	14
24	236	267	21576	3	15
3	236	230	21576	3	16
10	236	301	21576	3	17
17	236	310	21576	3	18
10	236	330	21576	3	19
16	236	240	21576	3	20
9	236	257	21576	3	21
14	236	267	21576	3	22
19	236	246	21576	3	23
12	236	291	21576	3	24
21	236	269	21576	3	25
12	236	393	21576	3	26
12	236	254	21576	3	27
7	236	295	21576	3	28
13	373	283	21576	4	1
15	373	310	21576	4	2
23	373	279	21576	4	3
27	373	287	21576	4	4
13	373	315	21576	4	5
18	373	271	21576	4	6
12	373	215	21576	4	7
19	373	225	21576	4	8
14	373	299	21576	4	9
12	373	283	21576	4	10
19	373	221	21576	4	11
28	373	266	21576	4	12
14	373	240	21576	4	13
6	373	208	21576	4	14
9	373	267	21576	4	15
26	373	230	21576	4	16
14	373	301	21576	4	17
17	373	310	21576	4	18
23	373	330	21576	4	19
18	373	240	21576	4	20
9	373	257	21576	4	21
25	373	267	21576	4	22
12	373	246	21576	4	23
20	373	291	21576	4	24
11	373	269	21576	4	25
18	373	393	21576	4	26
25	373	254	21576	4	27
21	373	295	21576	4	28
25	402	283	21576	5	1
14	402	310	21576	5	2
11	402	279	21576	5	3
20	402	287	21576	5	4
46	402	315	21576	5	5
42	402	271	21576	5	6
9	402	215	21576	5	7
20	402	225	21576	5	8
13	402	299	21576	5	9
34	402	283	21576	5	10
21	402	221	21576	5	11
22	402	266	21576	5	12
6	402	240	21576	5	13
17	402	208	21576	5	14
8	402	267	21576	5	15
12	402	230	21576	5	16
15	402	301	21576	5	17
11	402	310	21576	5	18
20	402	330	21576	5	19
31	402	240	21576	5	20
16	402	257	21576	5	21
13	402	267	21576	5	22
12	402	246	21576	5	23
30	402	291	21576	5	24
25	402	269	21576	5	25
25	402	393	21576	5	26
30	402	254	21576	5	27
34	402	295	21576	5	28
8	217	283	21576	6	1
10	217	310	21576	6	2
14	217	279	21576	6	3
15	217	287	21576	6	4
12	217	315	21576	6	5
7	217	271	21576	6	6
9	217	215	21576	6	7
6	217	225	21576	6	8
7	217	299	21576	6	9
4	217	283	21576	6	10
7	217	221	21576	6	11
7	217	266	21576	6	12
9	217	240	21576	6	13
7	217	208	21576	6	14
6	217	267	21576	6	15
12	217	230	21576	6	16
3	217	301	21576	6	17
8	217	310	21576	6	18
18	217	330	21576	6	19
9	217	240	21576	6	20
17	217	257	21576	6	21
8	217	267	21576	6	22
9	217	246	21576	6	23
12	217	291	21576	6	24
13	217	269	21576	6	25
15	217	393	21576	6	26
10	217	254	21576	6	27
11	217	295	21576	6	28
23	489	283	21576	7	1
41	489	310	21576	7	2
21	489	279	21576	7	3
37	489	287	21576	7	4
16	489	315	21576	7	5
14	489	271	21576	7	6
27	489	215	21576	7	7
14	489	225	21576	7	8
26	489	299	21576	7	9
22	489	283	21576	7	10
16	489	221	21576	7	11
19	489	266	21576	7	12
22	489	240	21576	7	13
17	489	208	21576	7	14
26	489	267	21576	7	15
18	489	230	21576	7	16
55	489	301	21576	7	17
31	489	310	21576	7	18
15	489	330	21576	7	19
21	489	240	21576	7	20
21	489	257	21576	7	21
27	489	267	21576	7	22
12	489	246	21576	7	23
11	489	291	21576	7	24
22	489	269	21576	7	25
16	489	393	21576	7	26
15	489	254	21576	7	27
12	489	295	21576	7	28
18	391	283	21576	8	1
22	391	310	21576	8	2
14	391	279	21576	8	3
8	391	287	21576	8	4
5	391	315	21576	8	5
7	391	271	21576	8	6
26	391	215	21576	8	7
2	391	225	21576	8	8
29	391	299	21576	8	9
5	391	283	21576	8	10
7	391	221	21576	8	11
10	391	266	21576	8	12
25	391	240	21576	8	13
13	391	208	21576	8	14
54	391	267	21576	8	15
13	391	230	21576	8	16
32	391	301	21576	8	17
37	391	310	21576	8	18
19	391	330	21576	8	19
4	391	240	21576	8	20
19	391	257	21576	8	21
11	391	267	21576	8	22
16	391	246	21576	8	23
9	391	291	21576	8	24
17	391	269	21576	8	25
10	391	393	21576	8	26
8	391	254	21576	8	27
9	391	295	21576	8	28
30	326	283	21576	9	1
7	326	310	21576	9	2
13	326	279	21576	9	3
5	326	287	21576	9	4
20	326	315	21576	9	5
11	326	271	21576	9	6
14	326	215	21576	9	7
6	326	225	21576	9	8
32	326	299	21576	9	9
11	326	283	21576	9	10
15	326	221	21576	9	11
10	326	266	21576	9	12
15	326	240	21576	9	13
18	326	208	21576	9	14
22	326	267	21576	9	15
8	326	230	21576	9	16
10	326	301	21576	9	17
19	326	310	21576	9	18
22	326	330	21576	9	19
17	326	240	21576	9	20
12	326	257	21576	9	21
14	326	267	21576	9	22
21	326	246	21576	9	23
18	326	291	21576	9	24
35	326	269	21576	9	25
24	326	393	21576	9	26
13	326	254	21576	9	27
11	326	295	21576	9	28
29	430	283	21576	10	1
12	430	310	21576	10	2
15	430	279	21576	10	3
19	430	287	21576	10	4
50	430	315	21576	10	5
46	430	271	21576	10	6
7	430	215	21576	10	7
33	430	225	21576	10	8
15	430	299	21576	10	9
41	430	283	21576	10	10
30	430	221	21576	10	11
23	430	266	21576	10	12
6	430	240	21576	10	13
27	430	208	21576	10	14
12	430	267	21576	10	15
10	430	230	21576	10	16
12	430	301	21576	10	17
15	430	310	21576	10	18
27	430	330	21576	10	19
24	430	240	21576	10	20
15	430	257	21576	10	21
20	430	267	21576	10	22
18	430	246	21576	10	23
30	430	291	21576	10	24
31	430	269	21576	10	25
48	430	393	21576	10	26
21	430	254	21576	10	27
22	430	295	21576	10	28
6	185	283	21576	11	1
11	185	310	21576	11	2
10	185	279	21576	11	3
22	185	287	21576	11	4
7	185	315	21576	11	5
4	185	271	21576	11	6
20	185	215	21576	11	7
7	185	225	21576	11	8
10	185	299	21576	11	9
9	185	283	21576	11	10
10	185	221	21576	11	11
15	185	266	21576	11	12
10	185	240	21576	11	13
10	185	208	21576	11	14
8	185	267	21576	11	15
8	185	230	21576	11	16
9	185	301	21576	11	17
6	185	310	21576	11	18
7	185	330	21576	11	19
2	185	240	21576	11	20
10	185	257	21576	11	21
9	185	267	21576	11	22
3	185	246	21576	11	23
6	185	291	21576	11	24
7	185	269	21576	11	25
5	185	393	21576	11	26
7	185	254	21576	11	27
9	185	295	21576	11	28
10	261	283	21576	12	1
12	261	310	21576	12	2
9	261	279	21576	12	3
17	261	287	21576	12	4
26	261	315	21576	12	5
10	261	271	21576	12	6
6	261	215	21576	12	7
17	261	225	21576	12	8
9	261	299	21576	12	9
18	261	283	21576	12	10
12	261	221	21576	12	11
9	261	266	21576	12	12
7	261	240	21576	12	13
15	261	208	21576	12	14
6	261	267	21576	12	15
11	261	230	21576	12	16
7	261	301	21576	12	17
11	261	310	21576	12	18
24	261	330	21576	12	19
18	261	240	21576	12	20
10	261	257	21576	12	21
15	261	267	21576	12	22
5	261	246	21576	12	23
15	261	291	21576	12	24
7	261	269	21576	12	25
21	261	393	21576	12	26
24	261	254	21576	12	27
32	261	295	21576	12	28
35	353	283	21576	13	1
14	353	310	21576	13	2
15	353	279	21576	13	3
15	353	287	21576	13	4
35	353	315	21576	13	5
23	353	271	21576	13	6
13	353	215	21576	13	7
10	353	225	21576	13	8
18	353	299	21576	13	9
30	353	283	21576	13	10
24	353	221	21576	13	11
15	353	266	21576	13	12
8	353	240	21576	13	13
23	353	208	21576	13	14
11	353	267	21576	13	15
12	353	230	21576	13	16
12	353	301	21576	13	17
11	353	310	21576	13	18
16	353	330	21576	13	19
29	353	240	21576	13	20
14	353	257	21576	13	21
23	353	267	21576	13	22
22	353	246	21576	13	23
16	353	291	21576	13	24
29	353	269	21576	13	25
20	353	393	21576	13	26
14	353	254	21576	13	27
12	353	295	21576	13	28
16	262	283	21576	14	1
10	262	310	21576	14	2
11	262	279	21576	14	3
16	262	287	21576	14	4
6	262	315	21576	14	5
9	262	271	21576	14	6
7	262	215	21576	14	7
4	262	225	21576	14	8
15	262	299	21576	14	9
6	262	283	21576	14	10
10	262	221	21576	14	11
15	262	266	21576	14	12
16	262	240	21576	14	13
10	262	208	21576	14	14
5	262	267	21576	14	15
15	262	230	21576	14	16
13	262	301	21576	14	17
9	262	310	21576	14	18
22	262	330	21576	14	19
9	262	240	21576	14	20
14	262	257	21576	14	21
10	262	267	21576	14	22
6	262	246	21576	14	23
12	262	291	21576	14	24
11	262	269	21576	14	25
17	262	393	21576	14	26
7	262	254	21576	14	27
10	262	295	21576	14	28
11	278	283	21576	15	1
8	278	310	21576	15	2
13	278	279	21576	15	3
17	278	287	21576	15	4
8	278	315	21576	15	5
14	278	271	21576	15	6
11	278	215	21576	15	7
18	278	225	21576	15	8
11	278	299	21576	15	9
10	278	283	21576	15	10
15	278	221	21576	15	11
10	278	266	21576	15	12
7	278	240	21576	15	13
5	278	208	21576	15	14
9	278	267	21576	15	15
12	278	230	21576	15	16
9	278	301	21576	15	17
13	278	310	21576	15	18
27	278	330	21576	15	19
15	278	240	21576	15	20
7	278	257	21576	15	21
19	278	267	21576	15	22
8	278	246	21576	15	23
17	278	291	21576	15	24
11	278	269	21576	15	25
13	278	393	21576	15	26
20	278	254	21576	15	27
20	278	295	21576	15	28
15	360	283	21576	16	1
11	360	310	21576	16	2
14	360	279	21576	16	3
19	360	287	21576	16	4
33	360	315	21576	16	5
32	360	271	21576	16	6
6	360	215	21576	16	7
20	360	225	21576	16	8
16	360	299	21576	16	9
34	360	283	21576	16	10
17	360	221	21576	16	11
14	360	266	21576	16	12
5	360	240	21576	16	13
11	360	208	21576	16	14
3	360	267	21576	16	15
13	360	230	21576	16	16
11	360	301	21576	16	17
11	360	310	21576	16	18
15	360	330	21576	16	19
23	360	240	21576	16	20
19	360	257	21576	16	21
9	360	267	21576	16	22
15	360	246	21576	16	23
32	360	291	21576	16	24
17	360	269	21576	16	25
30	360	393	21576	16	26
25	360	254	21576	16	27
29	360	295	21576	16	28
40	415	283	21576	17	1
12	415	310	21576	17	2
18	415	279	21576	17	3
16	415	287	21576	17	4
57	415	315	21576	17	5
46	415	271	21576	17	6
11	415	215	21576	17	7
14	415	225	21576	17	8
14	415	299	21576	17	9
45	415	283	21576	17	10
34	415	221	21576	17	11
15	415	266	21576	17	12
8	415	240	21576	17	13
26	415	208	21576	17	14
11	415	267	21576	17	15
13	415	230	21576	17	16
6	415	301	21576	17	17
9	415	310	21576	17	18
20	415	330	21576	17	19
32	415	240	21576	17	20
18	415	257	21576	17	21
22	415	267	21576	17	22
16	415	246	21576	17	23
41	415	291	21576	17	24
28	415	269	21576	17	25
52	415	393	21576	17	26
22	415	254	21576	17	27
25	415	295	21576	17	28
29	398	283	21576	18	1
5	398	310	21576	18	2
8	398	279	21576	18	3
17	398	287	21576	18	4
63	398	315	21576	18	5
49	398	271	21576	18	6
8	398	215	21576	18	7
19	398	225	21576	18	8
9	398	299	21576	18	9
56	398	283	21576	18	10
31	398	221	21576	18	11
19	398	266	21576	18	12
3	398	240	21576	18	13
25	398	208	21576	18	14
12	398	267	21576	18	15
5	398	230	21576	18	16
15	398	301	21576	18	17
10	398	310	21576	18	18
23	398	330	21576	18	19
26	398	240	21576	18	20
10	398	257	21576	18	21
9	398	267	21576	18	22
10	398	246	21576	18	23
33	398	291	21576	18	24
34	398	269	21576	18	25
30	398	393	21576	18	26
25	398	254	21576	18	27
23	398	295	21576	18	28
14	290	283	21576	19	1
15	290	310	21576	19	2
13	290	279	21576	19	3
7	290	287	21576	19	4
7	290	315	21576	19	5
11	290	271	21576	19	6
10	290	215	21576	19	7
10	290	225	21576	19	8
23	290	299	21576	19	9
7	290	283	21576	19	10
10	290	221	21576	19	11
11	290	266	21576	19	12
22	290	240	21576	19	13
11	290	208	21576	19	14
22	290	267	21576	19	15
11	290	230	21576	19	16
15	290	301	21576	19	17
20	290	310	21576	19	18
10	290	330	21576	19	19
8	290	240	21576	19	20
16	290	257	21576	19	21
9	290	267	21576	19	22
26	290	246	21576	19	23
15	290	291	21576	19	24
18	290	269	21576	19	25
8	290	393	21576	19	26
10	290	254	21576	19	27
6	290	295	21576	19	28
23	297	283	21576	20	1
8	297	310	21576	20	2
10	297	279	21576	20	3
14	297	287	21576	20	4
36	297	315	21576	20	5
28	297	271	21576	20	6
10	297	215	21576	20	7
12	297	225	21576	20	8
20	297	299	21576	20	9
26	297	283	21576	20	10
20	297	221	21576	20	11
17	297	266	21576	20	12
11	297	240	21576	20	13
27	297	208	21576	20	14
10	297	267	21576	20	15
3	297	230	21576	20	16
13	297	301	21576	20	17
12	297	310	21576	20	18
23	297	330	21576	20	19
18	297	240	21576	20	20
9	297	257	21576	20	21
10	297	267	21576	20	22
15	297	246	21576	20	23
28	297	291	21576	20	24
31	297	269	21576	20	25
29	297	393	21576	20	26
10	297	254	21576	20	27
11	297	295	21576	20	28
17	332	283	21576	21	1
25	332	310	21576	21	2
15	332	279	21576	21	3
20	332	287	21576	21	4
7	332	315	21576	21	5
11	332	271	21576	21	6
12	332	215	21576	21	7
9	332	225	21576	21	8
15	332	299	21576	21	9
14	332	283	21576	21	10
16	332	221	21576	21	11
18	332	266	21576	21	12
10	332	240	21576	21	13
11	332	208	21576	21	14
9	332	267	21576	21	15
15	332	230	21576	21	16
15	332	301	21576	21	17
21	332	310	21576	21	18
25	332	330	21576	21	19
8	332	240	21576	21	20
19	332	257	21576	21	21
20	332	267	21576	21	22
4	332	246	21576	21	23
19	332	291	21576	21	24
14	332	269	21576	21	25
12	332	393	21576	21	26
17	332	254	21576	21	27
14	332	295	21576	21	28
17	401	283	21576	22	1
26	401	310	21576	22	2
15	401	279	21576	22	3
34	401	287	21576	22	4
24	401	315	21576	22	5
17	401	271	21576	22	6
19	401	215	21576	22	7
18	401	225	21576	22	8
13	401	299	21576	22	9
21	401	283	21576	22	10
20	401	221	21576	22	11
19	401	266	21576	22	12
12	401	240	21576	22	13
21	401	208	21576	22	14
6	401	267	21576	22	15
15	401	230	21576	22	16
27	401	301	21576	22	17
20	401	310	21576	22	18
26	401	330	21576	22	19
19	401	240	21576	22	20
19	401	257	21576	22	21
23	401	267	21576	22	22
12	401	246	21576	22	23
20	401	291	21576	22	24
17	401	269	21576	22	25
24	401	393	21576	22	26
19	401	254	21576	22	27
28	401	295	21576	22	28
24	483	283	21576	23	1
9	483	310	21576	23	2
16	483	279	21576	23	3
16	483	287	21576	23	4
29	483	315	21576	23	5
28	483	271	21576	23	6
15	483	215	21576	23	7
21	483	225	21576	23	8
32	483	299	21576	23	9
22	483	283	21576	23	10
31	483	221	21576	23	11
15	483	266	21576	23	12
17	483	240	21576	23	13
22	483	208	21576	23	14
15	483	267	21576	23	15
14	483	230	21576	23	16
14	483	301	21576	23	17
14	483	310	21576	23	18
36	483	330	21576	23	19
30	483	240	21576	23	20
16	483	257	21576	23	21
12	483	267	21576	23	22
26	483	246	21576	23	23
33	483	291	21576	23	24
28	483	269	21576	23	25
113	483	393	21576	23	26
17	483	254	21576	23	27
27	483	295	21576	23	28
33	494	283	21576	24	1
17	494	310	21576	24	2
13	494	279	21576	24	3
20	494	287	21576	24	4
87	494	315	21576	24	5
57	494	271	21576	24	6
13	494	215	21576	24	7
27	494	225	21576	24	8
12	494	299	21576	24	9
68	494	283	21576	24	10
47	494	221	21576	24	11
23	494	266	21576	24	12
6	494	240	21576	24	13
28	494	208	21576	24	14
12	494	267	21576	24	15
10	494	230	21576	24	16
13	494	301	21576	24	17
25	494	310	21576	24	18
22	494	330	21576	24	19
29	494	240	21576	24	20
20	494	257	21576	24	21
20	494	267	21576	24	22
16	494	246	21576	24	23
48	494	291	21576	24	24
30	494	269	21576	24	25
42	494	393	21576	24	26
24	494	254	21576	24	27
25	494	295	21576	24	28
13	302	283	21576	25	1
27	302	310	21576	25	2
11	302	279	21576	25	3
13	302	287	21576	25	4
3	302	315	21576	25	5
12	302	271	21576	25	6
20	302	215	21576	25	7
4	302	225	21576	25	8
17	302	299	21576	25	9
4	302	283	21576	25	10
9	302	221	21576	25	11
12	302	266	21576	25	12
18	302	240	21576	25	13
8	302	208	21576	25	14
14	302	267	21576	25	15
16	302	230	21576	25	16
23	302	301	21576	25	17
18	302	310	21576	25	18
11	302	330	21576	25	19
7	302	240	21576	25	20
16	302	257	21576	25	21
12	302	267	21576	25	22
17	302	246	21576	25	23
7	302	291	21576	25	24
13	302	269	21576	25	25
14	302	393	21576	25	26
7	302	254	21576	25	27
10	302	295	21576	25	28
12	248	283	21576	26	1
16	248	310	21576	26	2
21	248	279	21576	26	3
12	248	287	21576	26	4
6	248	315	21576	26	5
8	248	271	21576	26	6
10	248	215	21576	26	7
2	248	225	21576	26	8
17	248	299	21576	26	9
5	248	283	21576	26	10
8	248	221	21576	26	11
9	248	266	21576	26	12
9	248	240	21576	26	13
8	248	208	21576	26	14
14	248	267	21576	26	15
7	248	230	21576	26	16
13	248	301	21576	26	17
16	248	310	21576	26	18
18	248	330	21576	26	19
5	248	240	21576	26	20
11	248	257	21576	26	21
11	248	267	21576	26	22
9	248	246	21576	26	23
12	248	291	21576	26	24
4	248	269	21576	26	25
7	248	393	21576	26	26
12	248	254	21576	26	27
15	248	295	21576	26	28
9	300	283	21576	27	1
17	300	310	21576	27	2
15	300	279	21576	27	3
10	300	287	21576	27	4
2	300	315	21576	27	5
6	300	271	21576	27	6
13	300	215	21576	27	7
8	300	225	21576	27	8
23	300	299	21576	27	9
5	300	283	21576	27	10
3	300	221	21576	27	11
15	300	266	21576	27	12
21	300	240	21576	27	13
7	300	208	21576	27	14
25	300	267	21576	27	15
10	300	230	21576	27	16
23	300	301	21576	27	17
33	300	310	21576	27	18
17	300	330	21576	27	19
4	300	240	21576	27	20
15	300	257	21576	27	21
16	300	267	21576	27	22
11	300	246	21576	27	23
8	300	291	21576	27	24
12	300	269	21576	27	25
8	300	393	21576	27	26
5	300	254	21576	27	27
9	300	295	21576	27	28
13	333	283	21576	28	1
11	333	310	21576	28	2
18	333	279	21576	28	3
19	333	287	21576	28	4
18	333	315	21576	28	5
30	333	271	21576	28	6
7	333	215	21576	28	7
24	333	225	21576	28	8
5	333	299	21576	28	9
18	333	283	21576	28	10
17	333	221	21576	28	11
15	333	266	21576	28	12
5	333	240	21576	28	13
12	333	208	21576	28	14
8	333	267	21576	28	15
3	333	230	21576	28	16
9	333	301	21576	28	17
15	333	310	21576	28	18
22	333	330	21576	28	19
21	333	240	21576	28	20
11	333	257	21576	28	21
28	333	267	21576	28	22
11	333	246	21576	28	23
19	333	291	21576	28	24
18	333	269	21576	28	25
22	333	393	21576	28	26
22	333	254	21576	28	27
35	333	295	21576	28	28

## Sheet: EDF 9a
Bla_stage	Species	Stage	Family type					Family type	Species	N (genes)
			1-1	1-2	1-3	1-4		1-1	Bla	4252
8hpf	Dre	dome	0	2.82616e-221	1.97518e-93	1.22666e-25		1-1	Dre	4579
8hpf	Dre	shield	0	3.19748e-218	7.48763e-93	2.54462e-25		1-1	Mmu	4225
8hpf	Dre	80epi	0	9.06055e-279	2.25317e-118	5.19759e-36		1-1	Ola	3888
8hpf	Dre	8som	0	2.32239e-247	6.46598e-111	2.77964e-34		1-2	Bla	1206
8hpf	Dre	24hpf	0	1.28186e-267	1.18865e-117	1.02061e-36		1-2	Dre	2587
8hpf	Dre	48hpf	0	1.43668e-296	1.45851e-128	1.72492e-41		1-2	Mmu	2385
8hpf	Mmu	DE	0	0	2.99324e-143	2.75546e-47		1-2	Ola	2295
8hpf	Mmu	ESC	0	0	1.70427e-146	5.06737e-49		1-3	Bla	455
8hpf	Ola	dome	1.71136e-200	2.72484e-31	1.21485e-07	0.00466596		1-3	Dre	1487
8hpf	Ola	shield	0	9.18536e-135	1.64081e-49	9.73806e-16		1-3	Mmu	1350
8hpf	Ola	8som	0	3.81144e-259	2.96959e-109	2.56147e-36		1-3	Ola	1279
8hpf	Ola	24hpf	0	6.06791e-196	8.08666e-81	2.21672e-28		1-4	Bla	134
8hpf	Ola	48hpf	0	1.15089e-238	8.4838e-103	1.62358e-34		1-4	Dre	586
15hpf	Dre	dome	4.59427e-258	2.53566e-74	5.7452e-28	2.47536e-05		1-4	Mmu	534
15hpf	Dre	shield	1.13501e-248	1.42866e-74	3.23406e-29	7.47274e-06		1-4	Ola	524
15hpf	Dre	80epi	0	8.61917e-129	4.46344e-52	1.41231e-13
15hpf	Dre	8som	6.89757e-305	5.40478e-108	2.86277e-48	1.94625e-13
15hpf	Dre	24hpf	0	1.55447e-124	1.39996e-53	3.12454e-15
15hpf	Dre	48hpf	0	4.62945e-156	4.95798e-67	3.75482e-20
15hpf	Mmu	DE	0	7.69271e-223	8.87824e-84	6.43516e-27
15hpf	Mmu	ESC	0	1.47358e-227	2.57353e-84	5.34683e-28
15hpf	Ola	dome	0.116001	1	1	1
15hpf	Ola	shield	7.58364e-115	5.30461e-21	5.82656e-05	0.18714
15hpf	Ola	8som	0	9.869e-112	9.33908e-43	6.69849e-13
15hpf	Ola	24hpf	2.48345e-219	1.49703e-65	3.05192e-24	7.61507e-08
15hpf	Ola	48hpf	1.48912e-286	5.35542e-98	4.0057e-40	1.336e-12
36hpf	Dre	dome	0	1.80701e-103	1.16293e-35	4.96921e-08
36hpf	Dre	shield	0	1.8277e-103	7.3414e-37	1.81969e-08
36hpf	Dre	80epi	0	3.53315e-159	1.13004e-59	2.41232e-16
36hpf	Dre	8som	0	9.11455e-137	9.47886e-56	3.17116e-16
36hpf	Dre	24hpf	0	5.49072e-154	8.24892e-61	5.67455e-18
36hpf	Dre	48hpf	0	4.07175e-185	7.14166e-74	8.74508e-23
36hpf	Mmu	DE	0	3.03159e-248	1.4971e-90	2.34502e-29
36hpf	Mmu	ESC	0	3.47175e-253	8.72065e-91	5.01901e-30
36hpf	Ola	dome	1.79031e-30	0.758259	0.999966	0.998481
36hpf	Ola	shield	1.21672e-215	1.79959e-41	2.42844e-09	0.00669105
36hpf	Ola	8som	0	1.5309e-141	4.43511e-51	7.50499e-16
36hpf	Ola	24hpf	0	2.95311e-92	3.04712e-31	1.18614e-10
36hpf	Ola	48hpf	0	4.6355e-127	1.21583e-47	1.48382e-15
60hpf	Dre	dome	6.91452e-186	4.23906e-41	3.52587e-13	0.0347676
60hpf	Dre	shield	3.12777e-179	3.56237e-42	2.14016e-14	0.0160356
60hpf	Dre	80epi	3.97051e-302	2.28679e-86	8.81488e-32	2.86331e-07
60hpf	Dre	8som	1.03086e-232	2.89338e-71	1.19824e-29	1.44885e-07
60hpf	Dre	24hpf	2.41124e-264	1.52828e-84	1.8193e-33	1.02167e-08
60hpf	Dre	48hpf	0	3.83788e-113	1.68917e-45	1.21782e-12
60hpf	Mmu	DE	0	4.72161e-176	1.97196e-61	1.51006e-18
60hpf	Mmu	ESC	0	1.609e-178	8.91084e-61	5.91371e-19
60hpf	Ola	dome	0.999965	1	1	1
60hpf	Ola	shield	3.12386e-69	2.35825e-06	0.371029	0.893521
60hpf	Ola	8som	4.12548e-278	3.23317e-72	1.58252e-24	9.77415e-07
60hpf	Ola	24hpf	1.75964e-158	1.78774e-37	7.54053e-12	0.000973145
60hpf	Ola	48hpf	8.10802e-217	1.70104e-62	4.75004e-23	6.88802e-07

## Sheet: EDF 9b,c
Comparison	Downsampling	N (amphioxus)	N (vertebrate)	p-val
Bla-Dre	100	20569	20053	0
Bla-Dre	95	20569	20053	0
Bla-Dre	90	20569	20053	0
Bla-Dre	85	20569	20053	0
Bla-Dre	80	20569	20053	0
Bla-Dre	75	20569	20053	0
Bla-Dre	70	20569	20053	0
Bla-Dre	65	20569	20053	0
Bla-Dre	60	20569	20053	0
Bla-Dre	55	20569	20053	0
Bla-Dre	50	20569	20053	0
Bla-Dre	45	20569	20053	0
Bla-Dre	40	20569	20053	3.86e-283
Bla-Dre	35	20569	20053	1.66e-135
Bla-Dre	30	20569	20053	7.29e-52
Bla-Dre	25	20569	20053	3.63e-34
Bla-Dre	20	20569	20053	2.71e-48
Bla-Dre	15	20569	20053	1
Bla-Dre	10	20569	20053	1
Bla-Dre	5	20569	20053	1
Bla-Ola	100	20569	15978	0
Bla-Ola	95	20569	15978	0
Bla-Ola	90	20569	15978	0
Bla-Ola	85	20569	15978	0
Bla-Ola	80	20569	15978	0
Bla-Ola	75	20569	15978	0
Bla-Ola	70	20569	15978	0
Bla-Ola	65	20569	15978	0
Bla-Ola	60	20569	15978	0
Bla-Ola	55	20569	15978	0
Bla-Ola	50	20569	15978	0
Bla-Ola	45	20569	15978	0
Bla-Ola	40	20569	15978	0
Bla-Ola	35	20569	15978	0
Bla-Ola	30	20569	15978	0
Bla-Ola	25	20569	15978	2.43e-285
Bla-Ola	20	20569	15978	0
Bla-Ola	15	20569	15978	7.45e-129
Bla-Ola	10	20569	15978	1
Bla-Ola	5	20569	15978	1

## Sheet: EDF 9 d
Bla_stage	Vert_Stage	Species	Gene type				Gene type	Species	N (genes)
			TD	HK	Other		TD	Bla	362
8hpf	dome	Dre	6.18612e-70	1.57345e-152	0		TD	Dre	809
8hpf	shield	Dre	2.81263e-68	5.81359e-145	0		TD	Ola	680
8hpf	80epi	Dre	2.93279e-91	3.45495e-170	0		TD	Mmu	653
8hpf	8som	Dre	2.69085e-86	5.17089e-151	0		HK	Bla	865
8hpf	24h	Dre	1.98206e-90	3.19341e-154	0		HK	Dre	916
8hpf	48h	Dre	1.09423e-100	8.45368e-165	0		HK	Ola	804
8hpf	DE	Mmu	2.97608e-101	1.53698e-185	0		HK	Mmu	817
8hpf	ESC	Mmu	1.69342e-103	1.80176e-195	0		Other	Bla	19342
8hpf	dome	Ola	4.05298e-09	1.08963e-52	0		Other	Dre	18328
8hpf	shield	Ola	4.43199e-40	1.56315e-107	0		Other	Ola	14494
8hpf	8som	Ola	1.64088e-85	1.54643e-160	0		Other	Mmu	17372
8hpf	24h	Ola	1.26041e-66	4.51791e-128	0
8hpf	48h	Ola	1.06043e-79	3.80674e-146	0
15hpf	dome	Dre	3.28907e-17	3.99255e-64	0
15hpf	shield	Dre	7.12533e-19	1.65018e-59	0
15hpf	80epi	Dre	7.43182e-38	8.46257e-85	0
15hpf	8som	Dre	3.27018e-36	3.92743e-68	0
15hpf	24h	Dre	5.0847e-39	6.28777e-71	0
15hpf	48h	Dre	1.98379e-50	9.0589e-83	0
15hpf	DE	Mmu	2.03685e-56	1.76027e-110	0
15hpf	ESC	Mmu	1.8281e-56	8.06726e-123	0
15hpf	dome	Ola	1	0.00640168	7.33505e-101
15hpf	shield	Ola	0.000363089	2.18003e-29	0
15hpf	8som	Ola	8.40805e-34	2.4077e-77	0
15hpf	24h	Ola	1.57626e-21	1.30084e-49	0
15hpf	48h	Ola	8.22273e-31	5.64341e-64	0
36hpf	dome	Dre	1.01241e-22	3.78133e-90	0
36hpf	shield	Dre	2.70668e-24	3.50549e-84	0
36hpf	80epi	Dre	8.43771e-44	1.47073e-110	0
36hpf	8som	Dre	4.4756e-42	3.06673e-92	0
36hpf	24h	Dre	6.16483e-45	2.31862e-95	0
36hpf	48h	Dre	2.62486e-56	1.98707e-107	0
36hpf	DE	Mmu	7.04749e-62	5.2129e-134	0
36hpf	ESC	Mmu	4.34655e-62	3.02678e-145	0
36hpf	dome	Ola	0.999317	5.14103e-12	0
36hpf	shield	Ola	5.05373e-07	4.86186e-51	0
36hpf	8som	Ola	1.69247e-39	6.16777e-103	0
36hpf	24h	Ola	9.58204e-27	3.00498e-72	0
36hpf	48h	Ola	1.77526e-36	1.07213e-88	0
60hpf	dome	Dre	1.0783e-09	1.81026e-47	0
60hpf	shield	Dre	4.21e-11	1.16574e-43	0
60hpf	80epi	Dre	2.71774e-26	1.52556e-66	0
60hpf	8som	Dre	1.3146e-25	4.89079e-52	0
60hpf	24h	Dre	6.58232e-28	1.46843e-54	0
60hpf	48h	Dre	4.64365e-38	9.62609e-66	0
60hpf	DE	Mmu	3.39098e-45	4.85782e-92	0
60hpf	ESC	Mmu	2.00741e-44	1.5706e-103	0
60hpf	dome	Ola	1	0.541612	1.37699e-70
60hpf	shield	Ola	0.120524	1.71104e-18	0
60hpf	8som	Ola	4.26075e-23	3.66755e-60	0
60hpf	24h	Ola	4.23549e-14	6.63143e-36	0
60hpf	48h	Ola	2.26984e-21	1.73521e-48	0

## Sheet: EDF 9 f
Comparison	Family	N (amphioxus)	N (vertebrate)	pval
Bla vs Dre	1-1	4190	4554	0
Bla vs Dre	1-2	1193	2572	1.88e-158
Bla vs Dre	1-3	444	1480	7.6e-60
Bla vs Dre	1-4	132	584	1.16e-19
Bla vs Ola	1-1	4190	3812	1.84e-54
Bla vs Ola	1-2	1193	2275	7.78e-29
Bla vs Ola	1-3	444	1265	1.08e-10
Bla vs Ola	1-4	132	518	0.000184144

[truncated: 3 more sheets: EDF 9 g,h, EDF 10 j-m, Sup_File1]
