# Supplementary material for: Amphioxus functional genomics and the origins of vertebrate gene regulation
Source: Nature. 2018 Nov 21;564(7734):64–70. doi: 10.1038/s41586-018-0734-6 (PMC6292497; doi:10.1038/s41586-018-0734-6)
Supplement: Supplementary file 4 — This zipped file contains Supplementary Datasets 1-17 – see Supplementary Information document for a full Supplementary Dataset guide. [file 41586_2018_734_MOESM4_ESM.zip › 2017-11-15409B-s4/Supplementary Dataset 9.xlsx]

## Sheet: Ohnologs
Fam_ID_Final	Species	GeneID	Fam_ID_Orig	Mouse Gene Symbol
29	Bbe	196900F	3623
29	Bla	BL05848	29
29	Bla	BL12211	3623
29	Cmi	SINCAMG00000008104	29
29	Cmi	SINCAMG00000001650	29
29	Dre	ENSDARG00000024030	29
29	Dre	ENSDARG00000012071	29
29	Dre	ENSDARG00000068369	29
29	Gga	ENSGALG00000000927	29
29	Gga	ENSGALG00000004290	29
29	Hsa	ENSG00000116194	29
29	Hsa	ENSG00000136859	29
29	Hsa	ENSG00000130812	3623
29	Mmu	ENSMUSG00000033544	29	Angptl1
29	Mmu	ENSMUSG00000004105	29	Angptl2
29	Mmu	ENSMUSG00000038742	3623	Angptl6
29	Ola	ENSORLG00000013351	29
29	Ola	ENSORLG00000010138	29
29	Ola	ENSORLG00000014624	29
29	Spu	WHL22.82589	3623
29	Xtr	ENSXETG00000030481	29
29	Xtr	ENSXETG00000021762	29
31	Bbe	109850F	31
31	Bbe	032880F	31
31	Bbe	109840R	31
31	Bla	BL13639	31
31	Bla	BL24935	31
31	Bla	BL00184	31
31	Cmi	SINCAMG00000013167	31
31	Cmi	SINCAMG00000002864	31
31	Cmi	SINCAMG00000008459	32
31	Dre	ENSDARG00000014946	31
31	Dre	ENSDARG00000053906	31
31	Dre	ENSDARG00000076787	31
31	Dre	ENSDARG00000030364	32
31	Gga	ENSGALG00000026890	31
31	Gga	ENSGALG00000016330	31
31	Gga	ENSGALG00000016083	32
31	Hsa	ENSG00000101280	31
31	Hsa	ENSG00000091879	31
31	Hsa	ENSG00000154188	32
31	Mmu	ENSMUSG00000031465	31	Angpt2
31	Mmu	ENSMUSG00000027460	31	Angpt4
31	Mmu	ENSMUSG00000022309	32	Angpt1
31	Ola	ENSORLG00000005397	31
31	Ola	ENSORLG00000009631	31
31	Ola	ENSORLG00000010226	32
31	Xtr	ENSXETG00000004379	31
31	Xtr	ENSXETG00000003598	32
59	Bbe	184260F	59
59	Bla	BL14608	59
59	Cmi	SINCAMG00000010218	59
59	Cmi	SINCAMG00000014384	59
59	Dre	ENSDARG00000053459	59
59	Dre	ENSDARG00000015966	59
59	Gga	ENSGALG00000027845	59
59	Gga	ENSGALG00000009540	59
59	Hsa	ENSG00000015153	59
59	Hsa	ENSG00000281766	59
59	Hsa	ENSG00000163602	59
59	Mmu	ENSMUSG00000022634	59	Yaf2
59	Mmu	ENSMUSG00000072872	59	Rybp
59	Ola	ENSORLG00000003255	59
59	Ola	ENSORLG00000013064	59
59	Spu	WHL22.620935	59
59	Xtr	ENSXETG00000015914	59
59	Xtr	ENSXETG00000006795	59
69	Bbe	026370F	69
69	Bla	BL14588	69
69	Cmi	SINCAMG00000015060	69
69	Dre	ENSDARG00000103207	69
69	Dre	ENSDARG00000090170	69
69	Gga	ENSGALG00000002666	69
69	Gga	ENSGALG00000003227	69
69	Hsa	ENSG00000131242	69
69	Hsa	ENSG00000275338	69
69	Mmu	ENSMUSG00000017639	69	Rab11fip4
69	Ola	ENSORLG00000017070	69
69	Ola	ENSORLG00000007483	69
69	Ola	ENSORLG00000003560	69
69	Sko	Sakowv30010127m	69
69	Spu	WHL22.490606	69
69	Xtr	ENSXETG00000021918	69
69	Xtr	ENSXETG00000030042	69
69	Xtr	ENSXETG00000010330	69
75	Bbe	127940F	75
75	Bla	BL13853	75
75	Cmi	SINCAMG00000006754	75
75	Dre	ENSDARG00000022415	75
75	Dre	ENSDARG00000086411	75
75	Gga	ENSGALG00000004133	75
75	Hsa	ENSG00000154548	75
75	Hsa	ENSG00000188529	75
75	Mmu	ENSMUSG00000054679	75	Srsf12
75	Mmu	ENSMUSG00000028676	75	Srsf10
75	Spu	WHL22.27150	75
75	Xtr	ENSXETG00000005385	75
75	Xtr	ENSXETG00000027112	75
104	Bbe	280990F	17173
104	Bla	BL09992	17173
104	Cmi	SINCAMG00000009281	104
104	Cmi	SINCAMG00000008712	17173
104	Cmi	SINCAMG00000008321	17173
104	Cmi	SINCAMG00000016284	19448
104	Dre	ENSDARG00000077955	104
104	Dre	ENSDARG00000068582	17173
104	Dre	ENSDARG00000062055	17173
104	Dre	ENSDARG00000079306	19448
104	Gga	ENSGALG00000017105	104
104	Gga	ENSGALG00000015311	17173
104	Gga	ENSGALG00000026443	17173
104	Gga	ENSGALG00000007750	19448
104	Hsa	ENSG00000127870	104
104	Hsa	ENSG00000137075	17173
104	Hsa	ENSG00000146083	17173
104	Hsa	ENSG00000131263	19448
104	Mmu	ENSMUSG00000029634	104	Rnf6
104	Mmu	ENSMUSG00000034928	17173	Rnf44
104	Mmu	ENSMUSG00000035696	17173	Rnf38
104	Mmu	ENSMUSG00000056537	19448	Rlim
104	Ola	ENSORLG00000008902	104
104	Ola	ENSORLG00000003296	17173
104	Ola	ENSORLG00000007256	17173
104	Ola	ENSORLG00000014353	17173
104	Ola	ENSORLG00000006129	19448
104	Sko	Sakowv30012436m	104
104	Sko	Sakowv30008076m	17173
104	Spu	WHL22.742960	17173
104	Xtr	ENSXETG00000006554	17173
104	Xtr	ENSXETG00000010943	17173
104	Xtr	ENSXETG00000004580	19448
150	Bbe	205000R	7432
150	Bla	BL04266	7432
150	Cmi	SINCAMG00000017567	150
150	Cmi	SINCAMG00000016955	7432
150	Cmi	SINCAMG00000017568	21193
150	Dre	ENSDARG00000099880	150
150	Dre	ENSDARG00000056666	7432
150	Dre	ENSDARG00000099374	7432
150	Dre	ENSDARG00000019516	21193
150	Hsa	ENSG00000189120	150
150	Hsa	ENSG00000217236	7432
150	Hsa	ENSG00000164651	7432
150	Hsa	ENSG00000170374	21193
150	Mmu	ENSMUSG00000038560	150	Sp6
150	Mmu	ENSMUSG00000048562	7432	Sp8
150	Mmu	ENSMUSG00000068859	7432	Sp9
150	Mmu	ENSMUSG00000060284	21193	Sp7
150	Ola	ENSORLG00000007242	7432
150	Ola	ENSORLG00000017492	7432
150	Ola	ENSORLG00000005215	21193
150	Sko	Sakowv30026942m	7432
150	Spu	WHL22.384609	7432
150	Xtr	ENSXETG00000021949	150
150	Xtr	ENSXETG00000030115	7432
150	Xtr	ENSXETG00000030987	7432
150	Xtr	ENSXETG00000012663	21193
177	Bbe	101410R	177
177	Bbe	176680F	12248
177	Bla	BL17825	12248
177	Cmi	SINCAMG00000014105	12248
177	Cmi	SINCAMG00000003012	12248
177	Cmi	SINCAMG00000012035	21181
177	Dre	ENSDARG00000103823	177
177	Dre	ENSDARG00000002597	12248
177	Dre	ENSDARG00000017219	12248
177	Dre	ENSDARG00000059259	12248
177	Dre	ENSDARG00000021140	12248
177	Gga	ENSGALG00000004123	12248
177	Gga	ENSGALG00000014450	12248
177	Gga	ENSGALG00000003800	12248
177	Hsa	ENSG00000186288	177
177	Hsa	ENSG00000070756	12248
177	Hsa	ENSG00000090621	12248
177	Hsa	ENSG00000101104	12248
177	Hsa	ENSG00000254535	21181
177	Hsa	ENSG00000174740	23180
177	Mmu	ENSMUSG00000054582	12248	Pabpc1l
177	Mmu	ENSMUSG00000062093	12248	Gm10110
177	Mmu	ENSMUSG00000011257	12248	Pabpc4
177	Mmu	ENSMUSG00000022283	12248	Pabpc1
177	Mmu	ENSMUSG00000090919	21181	Pabpc4l
177	Mmu	ENSMUSG00000034732	23180	Pabpc5
177	Ola	ENSORLG00000018676	177
177	Ola	ENSORLG00000000396	177
177	Ola	ENSORLG00000000196	177
177	Ola	ENSORLG00000002691	12248
177	Ola	ENSORLG00000017479	12248
177	Ola	ENSORLG00000010322	12248
177	Ola	ENSORLG00000003008	12248
177	Sko	Sakowv30007201m	12248
177	Spu	WHL22.512017	12248
177	Xtr	ENSXETG00000027221	177
177	Xtr	ENSXETG00000006635	12248
177	Xtr	ENSXETG00000010946	12248
177	Xtr	ENSXETG00000022831	12248
190	Bbe	059640R	190
190	Bbe	112250R	190
190	Bla	BL22111	190
190	Bla	BL21164	190
190	Cmi	SINCAMG00000005826	190
190	Dre	ENSDARG00000054344	190
190	Dre	ENSDARG00000023659	190
190	Dre	ENSDARG00000007943	190
190	Gga	ENSGALG00000023440	190
190	Gga	ENSGALG00000000789	190
190	Hsa	ENSG00000143458	190
190	Hsa	ENSG00000104064	190
190	Mmu	ENSMUSG00000038766	190	Gabpb2
190	Mmu	ENSMUSG00000027361	190	Gabpb1
190	Ola	ENSORLG00000001320	190
190	Xtr	ENSXETG00000016116	190
205	Bbe	244140F	205
205	Bla	BL23888	205
205	Cmi	SINCAMG00000009171	205
205	Cmi	SINCAMG00000000067	205
205	Dre	ENSDARG00000078473	205
205	Dre	ENSDARG00000045853	205
205	Gga	ENSGALG00000000708	205
205	Gga	ENSGALG00000017290	205
205	Hsa	ENSG00000111247	205
205	Hsa	ENSG00000069275	205
205	Mmu	ENSMUSG00000026434	205	Nucks1
205	Mmu	ENSMUSG00000030346	205	Rad51ap1
205	Ola	ENSORLG00000012276	205
205	Xtr	ENSXETG00000001000	205
205	Xtr	ENSXETG00000011389	205
234	Bbe	233900F	234
234	Bbe	233890R	234
234	Bla	BL10058	234
234	Bla	BL16569	234
234	Cmi	SINCAMG00000006349	234
234	Cmi	SINCAMG00000010955	234
234	Cmi	SINCAMG00000000053	234
234	Cmi	SINCAMG00000016249	234
234	Dre	ENSDARG00000068457	234
234	Dre	ENSDARG00000037954	234
234	Dre	ENSDARG00000045822	234
234	Dre	ENSDARG00000002988	234
234	Dre	ENSDARG00000032242	234
234	Dre	ENSDARG00000020610	234
234	Dre	ENSDARG00000030270	234
234	Dre	ENSDARG00000100694	234
234	Gga	ENSGALG00000000302	234
234	Gga	ENSGALG00000006572	234
234	Hsa	ENSG00000118194	234
234	Hsa	ENSG00000105048	234
234	Hsa	ENSG00000130595	234
234	Mmu	ENSMUSG00000064179	234	Tnnt1
234	Mmu	ENSMUSG00000026414	234	Tnnt2
234	Mmu	ENSMUSG00000061723	234	Tnnt3
234	Ola	ENSORLG00000016386	234
234	Ola	ENSORLG00000006314	234
234	Ola	ENSORLG00000000678	234
234	Ola	ENSORLG00000006832	234
234	Ola	ENSORLG00000019668	234
234	Ola	ENSORLG00000010664	234
234	Ola	ENSORLG00000003649	234
234	Ola	ENSORLG00000016788	234
234	Xtr	ENSXETG00000003199	234
234	Xtr	ENSXETG00000017086	234
234	Xtr	ENSXETG00000024952	234
242	Bbe	032170F	242
242	Bla	BL11268	242
242	Cmi	SINCAMG00000006021	242
242	Cmi	SINCAMG00000009150	242
242	Cmi	SINCAMG00000011384	20407
242	Dre	ENSDARG00000103002	242
242	Dre	ENSDARG00000043864	242
242	Dre	ENSDARG00000019881	242
242	Dre	ENSDARG00000059485	20407
242	Gga	ENSGALG00000001328	242
242	Gga	ENSGALG00000001741	242
242	Gga	ENSGALG00000014877	20407
242	Hsa	ENSG00000172270	242
242	Hsa	ENSG00000156642	242
242	Hsa	ENSG00000170571	20407
242	Mmu	ENSMUSG00000032336	242	Nptn
242	Mmu	ENSMUSG00000023175	242	Bsg
242	Mmu	ENSMUSG00000021728	20407	Emb
242	Ola	ENSORLG00000004965	242
242	Ola	ENSORLG00000004305	242
242	Ola	ENSORLG00000013168	242
242	Xtr	ENSXETG00000006553	242
242	Xtr	ENSXETG00000005188	242
242	Xtr	ENSXETG00000017712	20407
250	Bla	BL04520	250
250	Cmi	SINCAMG00000011983	250
250	Cmi	SINCAMG00000014466	250
250	Dre	ENSDARG00000079385	250
250	Dre	ENSDARG00000052427	250
250	Gga	ENSGALG00000007319	250
250	Hsa	ENSG00000162069	250
250	Hsa	ENSG00000135127	250
250	Mmu	ENSMUSG00000041609	250	Ccdc64
250	Mmu	ENSMUSG00000043782	250	Ccdc64b
250	Ola	ENSORLG00000007718	250
250	Xtr	ENSXETG00000011371	250
250	Xtr	ENSXETG00000012189	250
259	Bbe	085990R	259
259	Bla	BL18204	259
259	Cmi	SINCAMG00000007247	259
259	Cmi	SINCAMG00000010525	259
259	Dre	ENSDARG00000104710	259
259	Dre	ENSDARG00000019530	259
259	Gga	ENSGALG00000027068	259
259	Gga	ENSGALG00000015105	259
259	Hsa	ENSG00000164985	259
259	Hsa	ENSG00000167674	259
259	Mmu	ENSMUSG00000002833	259	Hdgfrp2
259	Mmu	ENSMUSG00000028484	259	Psip1
259	Ola	ENSORLG00000016948	259
259	Ola	ENSORLG00000002379	259
259	Xtr	ENSXETG00000024159	259
259	Xtr	ENSXETG00000003303	259
270	Bbe	106970R	270
270	Bla	BL03225	270
270	Cmi	SINCAMG00000014922	270
270	Cmi	SINCAMG00000005143	270
270	Dre	ENSDARG00000020465	270
270	Dre	ENSDARG00000070019	270
270	Dre	ENSDARG00000037968	270
270	Dre	ENSDARG00000020258	270
270	Gga	ENSGALG00000008149	270
270	Gga	ENSGALG00000002060	270
270	Hsa	ENSG00000276833	270
270	Hsa	ENSG00000182944	270
270	Hsa	ENSG00000089280	270
270	Hsa	ENSG00000270647	270
270	Mmu	ENSMUSG00000030795	270	Fus
270	Mmu	ENSMUSG00000009079	270	Ewsr1
270	Mmu	ENSMUSG00000020680	270	Taf15
270	Ola	ENSORLG00000011382	270
270	Ola	ENSORLG00000006712	270
270	Xtr	ENSXETG00000013477	270
270	Xtr	ENSXETG00000024796	270
270	Xtr	ENSXETG00000001951	270
280	Bbe	004820F	280
280	Bla	BL02104	280
280	Cmi	SINCAMG00000012239	280
280	Cmi	SINCAMG00000006768	280
280	Dre	ENSDARG00000058232	280
280	Dre	ENSDARG00000056427	280
280	Gga	ENSGALG00000001153	280
280	Gga	ENSGALG00000002205	280
280	Hsa	ENSG00000112787	280
280	Hsa	ENSG00000158321	280
280	Mmu	ENSMUSG00000029673	280	Auts2
280	Mmu	ENSMUSG00000043323	280	Fbrsl1
280	Mmu	ENSMUSG00000042423	23251	Fbrs
280	Ola	ENSORLG00000014982	280
280	Ola	ENSORLG00000012440	280
280	Xtr	ENSXETG00000023851	280
280	Xtr	ENSXETG00000003588	280
280	Xtr	ENSXETG00000018837	23251
284	Bbe	076960R	284
284	Bla	BL03365	284
284	Cmi	SINCAMG00000016452	284
284	Cmi	SINCAMG00000005860	284
284	Cmi	SINCAMG00000000386	284
284	Dre	ENSDARG00000027600	284
284	Dre	ENSDARG00000101777	284
284	Dre	ENSDARG00000056322	284
284	Gga	ENSGALG00000012211	284
284	Gga	ENSGALG00000001977	284
284	Gga	ENSGALG00000026159	284
284	Hsa	ENSG00000163110	284
284	Hsa	ENSG00000122367	284
284	Hsa	ENSG00000196923	284
284	Mmu	ENSMUSG00000021798	284	Ldb3
284	Mmu	ENSMUSG00000028273	284	Pdlim5
284	Mmu	ENSMUSG00000021493	284	Pdlim7
284	Ola	ENSORLG00000005537	284
284	Ola	ENSORLG00000006787	284
284	Ola	ENSORLG00000002622	284
284	Ola	ENSORLG00000007854	284
284	Xtr	ENSXETG00000019217	284
284	Xtr	ENSXETG00000007240	284
284	Xtr	ENSXETG00000003653	284
288	Bbe	135960F	868
288	Bbe	076590R	888
288	Bbe	135970R	888
288	Bbe	076730F	888
288	Bbe	135980R	888
288	Bbe	076700R	888
288	Bla	BL96022	868
288	Bla	BL96938	888
288	Bla	BL00082	888
288	Bla	BL22249	888
288	Bla	BL95920	888
288	Cmi	SINCAMG00000000289	288
288	Cmi	SINCAMG00000000291	377
288	Cmi	SINCAMG00000012074	868
288	Cmi	SINCAMG00000015322	868
288	Cmi	SINCAMG00000000153	888
288	Cmi	SINCAMG00000016289	888
288	Cmi	SINCAMG00000002787	888
288	Dre	ENSDARG00000076900	288
288	Dre	ENSDARG00000037783	288
288	Dre	ENSDARG00000088581	377
288	Dre	ENSDARG00000075827	868
288	Dre	ENSDARG00000100782	868
288	Dre	ENSDARG00000034862	868
288	Dre	ENSDARG00000029493	868
288	Dre	ENSDARG00000010097	868
288	Dre	ENSDARG00000011463	868
288	Dre	ENSDARG00000093079	868
288	Dre	ENSDARG00000038258	868
288	Dre	ENSDARG00000062707	888
288	Dre	ENSDARG00000075265	888
288	Dre	ENSDARG00000057498	888
288	Dre	ENSDARG00000039145	888
288	Dre	ENSDARG00000036041	888
288	Gga	ENSGALG00000016832	288
288	Gga	ENSGALG00000026677	377
288	Gga	ENSGALG00000006513	868
288	Gga	ENSGALG00000016833	868
288	Gga	ENSGALG00000001780	868
288	Gga	ENSGALG00000015623	888
288	Gga	ENSGALG00000008905	888
288	Gga	ENSGALG00000008332	888
288	Gga	ENSGALG00000003709	888
288	Gga	ENSGALG00000005086	888
288	Hsa	ENSG00000126231	288
288	Hsa	ENSG00000126218	377
288	Hsa	ENSG00000115718	868
288	Hsa	ENSG00000057593	868
288	Hsa	ENSG00000101981	868
288	Hsa	ENSG00000122861	888
288	Hsa	ENSG00000180210	888
288	Hsa	ENSG00000109758	888
288	Hsa	ENSG00000131187	888
288	Hsa	ENSG00000104368	888
288	Hsa	ENSG00000148702	888
288	Mmu	ENSMUSG00000031445	288	Proz
288	Mmu	ENSMUSG00000031444	377	F10
288	Mmu	ENSMUSG00000031443	868	F7
288	Mmu	ENSMUSG00000031138	868	F9
288	Mmu	ENSMUSG00000024386	868	Proc
288	Mmu	ENSMUSG00000025075	888	Habp2
288	Mmu	ENSMUSG00000027249	888	F2
288	Mmu	ENSMUSG00000021492	888	F12
288	Mmu	ENSMUSG00000031538	888	Plat
288	Mmu	ENSMUSG00000021822	888	Plau
288	Mmu	ENSMUSG00000029102	888	Hgfac
288	Ola	ENSORLG00000008569	288
288	Ola	ENSORLG00000001205	377
288	Ola	ENSORLG00000001157	868
288	Ola	ENSORLG00000006735	868
288	Ola	ENSORLG00000001180	868
288	Ola	ENSORLG00000013140	888
288	Ola	ENSORLG00000014015	888
288	Ola	ENSORLG00000002355	888
288	Ola	ENSORLG00000006046	888
288	Xtr	ENSXETG00000025493	288
288	Xtr	ENSXETG00000025492	377
288	Xtr	ENSXETG00000003472	868
288	Xtr	ENSXETG00000002964	868
288	Xtr	ENSXETG00000030091	868
288	Xtr	ENSXETG00000001932	868
288	Xtr	ENSXETG00000018616	888
288	Xtr	ENSXETG00000005495	888
288	Xtr	ENSXETG00000007245	888
288	Xtr	ENSXETG00000016792	888
288	Xtr	ENSXETG00000001982	888
295	Bbe	197880R	295
295	Bla	BL17794	295
295	Cmi	SINCAMG00000001133	295
295	Cmi	SINCAMG00000005296	295
295	Cmi	SINCAMG00000015782	295
295	Cmi	SINCAMG00000001128	295
295	Dre	ENSDARG00000059246	295
295	Dre	ENSDARG00000003429	295
295	Dre	ENSDARG00000007960	295
295	Dre	ENSDARG00000099865	295
295	Gga	ENSGALG00000014381	295
295	Gga	ENSGALG00000023199	295
295	Gga	ENSGALG00000011184	295
295	Hsa	ENSG00000152795	295
295	Hsa	ENSG00000138668	295
295	Hsa	ENSG00000197451	295
295	Mmu	ENSMUSG00000029328	295	Hnrnpdl
295	Mmu	ENSMUSG00000020358	295	Hnrnpab
295	Mmu	ENSMUSG00000000568	295	Hnrnpd
295	Ola	ENSORLG00000001833	295
295	Ola	ENSORLG00000015501	295
295	Ola	ENSORLG00000005327	295
295	Xtr	ENSXETG00000003836	295
295	Xtr	ENSXETG00000012569	295
295	Xtr	ENSXETG00000023026	295
299	Bbe	017350R	299
299	Bla	BL11166	299
299	Cmi	SINCAMG00000010982	299
299	Dre	ENSDARG00000063219	299
299	Dre	ENSDARG00000088318	299
299	Dre	ENSDARG00000060065	299
299	Gga	ENSGALG00000005785	299
299	Gga	ENSGALG00000024094	299
299	Gga	ENSGALG00000013809	299
299	Hsa	ENSG00000143569	299
299	Hsa	ENSG00000137073	299
299	Mmu	ENSMUSG00000028433	299	Ubap2
299	Mmu	ENSMUSG00000042520	299	Ubap2l
299	Ola	ENSORLG00000008796	299
299	Ola	ENSORLG00000005856	299
299	Ola	ENSORLG00000000418	299
299	Xtr	ENSXETG00000002157	299
299	Xtr	ENSXETG00000015342	299
301	Bbe	045000R	301
301	Bla	BL22363	301
301	Cmi	SINCAMG00000015844	301
301	Cmi	SINCAMG00000001344	301
301	Dre	ENSDARG00000000489	301
301	Dre	ENSDARG00000069297	301
301	Gga	ENSGALG00000016815	301
301	Gga	ENSGALG00000008618	301
301	Hsa	ENSG00000125351	301
301	Hsa	ENSG00000169062	301
301	Mmu	ENSMUSG00000036572	301	Upf3b
301	Mmu	ENSMUSG00000038398	301	Upf3a
301	Ola	ENSORLG00000001026	301
301	Xtr	ENSXETG00000007440	301
301	Xtr	ENSXETG00000002572	301
312	Bbe	215150R	787
312	Bla	BL19210	787
312	Cmi	SINCAMG00000010562	312
312	Cmi	SINCAMG00000012043	787
312	Dre	ENSDARG00000100599	312
312	Dre	ENSDARG00000102094	787
312	Dre	ENSDARG00000007988	787
312	Dre	ENSDARG00000068726	787
312	Gga	ENSGALG00000014603	312
312	Gga	ENSGALG00000014659	787
312	Gga	ENSGALG00000007419	787
312	Gga	ENSGALG00000003016	787
312	Hsa	ENSG00000182326	312
312	Hsa	ENSG00000139178	655
312	Hsa	ENSG00000009724	787
312	Hsa	ENSG00000127241	787
312	Hsa	ENSG00000159403	787
312	Mmu	ENSMUSG00000079343	312	C1s2
312	Mmu	ENSMUSG00000038521	312	C1s1
312	Mmu	ENSMUSG00000038527	655	C1rl
312	Mmu	ENSMUSG00000055172	787	C1ra
312	Mmu	ENSMUSG00000028979	787	Masp2
312	Mmu	ENSMUSG00000022887	787	Masp1
312	Mmu	ENSMUSG00000098470	787	C1rb
312	Ola	ENSORLG00000012367	312
312	Ola	ENSORLG00000012352	787
312	Xtr	ENSXETG00000023912	312
312	Xtr	ENSXETG00000023914	787
312	Xtr	ENSXETG00000033339	787
312	Xtr	ENSXETG00000006314	787
312	Xtr	ENSXETG00000019757	787
313	Bbe	090900F	313
313	Bla	BL18544	313
313	Cmi	SINCAMG00000004444	313
313	Cmi	SINCAMG00000012336	313
313	Dre	ENSDARG00000015506	313
313	Dre	ENSDARG00000018757	313
313	Dre	ENSDARG00000062106	313
313	Gga	ENSGALG00000016927	313
313	Gga	ENSGALG00000007570	313
313	Hsa	ENSG00000102554	313
313	Mmu	ENSMUSG00000005148	313	Klf5
313	Ola	ENSORLG00000015385	313
313	Ola	ENSORLG00000005490	313
313	Xtr	ENSXETG00000004715	313
313	Xtr	ENSXETG00000009617	313
317	Bbe	255120R	317
317	Bla	BL03904	317
317	Cmi	SINCAMG00000013244	317
317	Cmi	SINCAMG00000014664	317
317	Dre	ENSDARG00000098523	317
317	Dre	ENSDARG00000056181	317
317	Dre	ENSDARG00000007220	317
317	Dre	ENSDARG00000017466	317
317	Gga	ENSGALG00000015737	317
317	Gga	ENSGALG00000007839	317
317	Hsa	ENSG00000154654	317
317	Hsa	ENSG00000149294	317
317	Mmu	ENSMUSG00000039542	317	Ncam1
317	Mmu	ENSMUSG00000022762	317	Ncam2
317	Ola	ENSORLG00000006321	317
317	Ola	ENSORLG00000014681	317
317	Xtr	ENSXETG00000011665	317
317	Xtr	ENSXETG00000007054	317
325	Bbe	122730F	325
325	Bla	BL00061	325
325	Cmi	SINCAMG00000012482	325
325	Cmi	SINCAMG00000006986	325
325	Dre	ENSDARG00000060298	325
325	Gga	ENSGALG00000012361	325
325	Hsa	ENSG00000100503	325
325	Hsa	ENSG00000101004	325
325	Mmu	ENSMUSG00000021068	325	Nin
325	Mmu	ENSMUSG00000068115	325	Ninl
325	Ola	ENSORLG00000008987	325
325	Ola	ENSORLG00000002727	325
325	Xtr	ENSXETG00000016467	325
331	Bbe	295640R	1468
331	Bla	BL15849	1468
331	Cmi	SINCAMG00000014889	331
331	Cmi	SINCAMG00000016028	1468
331	Cmi	SINCAMG00000014939	1468
331	Dre	ENSDARG00000068480	331
331	Dre	ENSDARG00000104435	1468
331	Dre	ENSDARG00000098802	1468
331	Dre	ENSDARG00000104701	1468
331	Dre	ENSDARG00000060771	1468
331	Gga	ENSGALG00000016415	331
331	Gga	ENSGALG00000006256	1468
331	Gga	ENSGALG00000013900	1468
331	Gga	ENSGALG00000021634	1468
331	Hsa	ENSG00000184368	331
331	Hsa	ENSG00000116871	1468
331	Hsa	ENSG00000135525	1468
331	Hsa	ENSG00000129680	23220
331	Mmu	ENSMUSG00000041020	331	Map7d2
331	Mmu	ENSMUSG00000028849	1468	Map7d1
331	Mmu	ENSMUSG00000019996	1468	Map7
331	Mmu	ENSMUSG00000067878	23220	Mtap7d3
331	Ola	ENSORLG00000006548	331
331	Ola	ENSORLG00000016611	1468
331	Ola	ENSORLG00000009561	1468
331	Xtr	ENSXETG00000006203	331
331	Xtr	ENSXETG00000002479	1468
331	Xtr	ENSXETG00000004382	1468
331	Xtr	ENSXETG00000019759	1468
336	Bbe	016850R	4813
336	Bla	BL11974	4813
336	Cmi	SINCAMG00000009864	336
336	Cmi	SINCAMG00000003317	4813
336	Cmi	SINCAMG00000003111	4813
336	Cmi	SINCAMG00000009181	19272
336	Dre	ENSDARG00000015552	336
336	Dre	ENSDARG00000032221	336
336	Dre	ENSDARG00000027172	4813
336	Dre	ENSDARG00000023916	4813
336	Dre	ENSDARG00000019304	19272
336	Dre	ENSDARG00000058243	19272
336	Gga	ENSGALG00000002871	336
336	Gga	ENSGALG00000013768	4813
336	Gga	ENSGALG00000012732	4813
336	Gga	ENSGALG00000004873	19272
336	Hsa	ENSG00000204138	336
336	Hsa	ENSG00000112137	4813
336	Hsa	ENSG00000112419	4813
336	Hsa	ENSG00000087495	19272
336	Mmu	ENSMUSG00000066043	336	Phactr4
336	Mmu	ENSMUSG00000054728	4813	Phactr1
336	Mmu	ENSMUSG00000062866	4813	Phactr2
336	Mmu	ENSMUSG00000027525	19272	Phactr3
336	Ola	ENSORLG00000008432	336
336	Ola	ENSORLG00000004937	4813
336	Ola	ENSORLG00000017195	4813
336	Ola	ENSORLG00000012847	4813
336	Ola	ENSORLG00000011725	19272
336	Sko	Sakowv30010962m	4813
336	Xtr	ENSXETG00000020644	336
336	Xtr	ENSXETG00000009785	4813
336	Xtr	ENSXETG00000002268	4813
336	Xtr	ENSXETG00000005049	19272
343	Bbe	180380R	343
343	Bla	BL00257	343
343	Cmi	SINCAMG00000007791	343
343	Cmi	SINCAMG00000015201	343
343	Dre	ENSDARG00000090690	343
343	Dre	ENSDARG00000062797	343
343	Gga	ENSGALG00000003777	343
343	Gga	ENSGALG00000009601	343
343	Hsa	ENSG00000184613	343
343	Hsa	ENSG00000165973	343
343	Mmu	ENSMUSG00000022454	343	Nell2
343	Mmu	ENSMUSG00000055409	343	Nell1
343	Ola	ENSORLG00000003018	343
343	Xtr	ENSXETG00000014158	343
343	Xtr	ENSXETG00000014625	343
344	Bbe	291730F	344
344	Bla	BL04295	344
344	Cmi	SINCAMG00000002839	344
344	Cmi	SINCAMG00000001326	344
344	Dre	ENSDARG00000102334	344
344	Dre	ENSDARG00000070470	344
344	Gga	ENSGALG00000009692	344
344	Gga	ENSGALG00000016810	344
344	Hsa	ENSG00000172985	344
344	Hsa	ENSG00000154447	344
344	Mmu	ENSMUSG00000037990	344	Sh3rf3
344	Mmu	ENSMUSG00000031642	344	Sh3rf1
344	Ola	ENSORLG00000000379	344
344	Ola	ENSORLG00000015907	344
344	Xtr	ENSXETG00000004943	344
344	Xtr	ENSXETG00000018646	344
345	Bbe	157510R	6896
345	Bbe	006660F	11308
345	Bla	BL48454	345
345	Bla	BL02914	6896
345	Bla	BL95890	11308
345	Cmi	SINCAMG00000004285	345
345	Cmi	SINCAMG00000014230	345
345	Cmi	SINCAMG00000001260	6896
345	Cmi	SINCAMG00000012743	11308
345	Dre	ENSDARG00000052419	345
345	Dre	ENSDARG00000051886	345
345	Dre	ENSDARG00000076733	6896
345	Dre	ENSDARG00000102118	11308
345	Gga	ENSGALG00000008399	345
345	Gga	ENSGALG00000006222	345
345	Gga	ENSGALG00000003484	6896
345	Gga	ENSGALG00000027932	11308
345	Hsa	ENSG00000101745	345
345	Hsa	ENSG00000167522	345
345	Hsa	ENSG00000138376	6896
345	Hsa	ENSG00000133302	11308
345	Mmu	ENSMUSG00000035569	345	Ankrd11
345	Mmu	ENSMUSG00000034647	345	Ankrd12
345	Mmu	ENSMUSG00000026196	6896	Bard1
345	Mmu	ENSMUSG00000021597	11308	Ankrd32
345	Ola	ENSORLG00000005698	345
345	Ola	ENSORLG00000004003	345
345	Ola	ENSORLG00000016051	6896
345	Sko	Sakowv30042569m	6896
345	Sko	Sakowv30032522m	11308
345	Spu	WHL22.218134	6896
345	Xtr	ENSXETG00000004049	345
345	Xtr	ENSXETG00000011277	345
345	Xtr	ENSXETG00000014241	6896
345	Xtr	ENSXETG00000013387	11308
351	Bbe	091310R	1400
351	Bla	BL15041	1400
351	Cmi	SINCAMG00000012286	351
351	Cmi	SINCAMG00000003817	1400
351	Dre	ENSDARG00000011602	351
351	Gga	ENSGALG00000013771	351
351	Gga	ENSGALG00000008856	1400
351	Gga	ENSGALG00000016755	1400
351	Hsa	ENSG00000109265	351
351	Hsa	ENSG00000189139	1400
351	Hsa	ENSG00000196872	1400
351	Mmu	ENSMUSG00000036377	351	C530008M17Rik
351	Mmu	ENSMUSG00000026090	1400	2010300C02Rik
351	Mmu	ENSMUSG00000043060	1400	Fscb
351	Ola	ENSORLG00000001937	351
351	Xtr	ENSXETG00000021084	351
351	Xtr	ENSXETG00000004330	1400
356	Bbe	276170F	356
356	Bla	BL07042	356
356	Cmi	SINCAMG00000013535	356
356	Cmi	SINCAMG00000005795	356
356	Cmi	SINCAMG00000004699	356
356	Dre	ENSDARG00000056490	356
356	Dre	ENSDARG00000056483	356
356	Dre	ENSDARG00000058237	356
356	Dre	ENSDARG00000057395	356
356	Dre	ENSDARG00000099727	356
356	Gga	ENSGALG00000010774	356
356	Gga	ENSGALG00000023089	356
356	Hsa	ENSG00000145687	356
356	Hsa	ENSG00000157216	356
356	Hsa	ENSG00000130511	22473
356	Mmu	ENSMUSG00000003992	356	Ssbp2
356	Mmu	ENSMUSG00000061887	356	Ssbp3
356	Mmu	ENSMUSG00000070003	22473	Ssbp4
356	Ola	ENSORLG00000005123	356
356	Ola	ENSORLG00000009816	356
356	Ola	ENSORLG00000013936	356
356	Xtr	ENSXETG00000022940	356
356	Xtr	ENSXETG00000027809	356
356	Xtr	ENSXETG00000019994	356
362	Bbe	136250R	362
362	Bla	BL08770	362
362	Cmi	SINCAMG00000006929	362
362	Cmi	SINCAMG00000013694	362
362	Dre	ENSDARG00000039123	362
362	Gga	ENSGALG00000011157	362
362	Gga	ENSGALG00000012367	362
362	Hsa	ENSG00000119283	362
362	Hsa	ENSG00000100505	362
362	Mmu	ENSMUSG00000021071	362	Trim9
362	Mmu	ENSMUSG00000036913	362	Trim67
362	Xtr	ENSXETG00000016487	362
362	Xtr	ENSXETG00000022539	362
365	Bbe	097900R	365
365	Bla	BL09865	365
365	Cmi	SINCAMG00000006019	365
365	Cmi	SINCAMG00000007054	365
365	Cmi	SINCAMG00000006015	448
365	Dre	ENSDARG00000040442	365
365	Dre	ENSDARG00000076919	365
365	Dre	ENSDARG00000075158	448
365	Gga	ENSGALG00000004361	365
365	Gga	ENSGALG00000007410	365
365	Gga	ENSGALG00000007371	448
365	Hsa	ENSG00000166450	365
365	Hsa	ENSG00000103742	365
365	Hsa	ENSG00000174498	448
365	Mmu	ENSMUSG00000036030	365	Prtg
365	Mmu	ENSMUSG00000032816	365	Igdcc4
365	Mmu	ENSMUSG00000032394	448	Igdcc3
365	Ola	ENSORLG00000005369	365
365	Ola	ENSORLG00000008619	365
365	Xtr	ENSXETG00000006647	365
368	Bbe	284830R	368
368	Bla	BL15923	368
368	Cmi	SINCAMG00000015030	368
368	Cmi	SINCAMG00000015218	368
368	Cmi	SINCAMG00000015023	368
368	Cmi	SINCAMG00000001170	409
368	Cmi	SINCAMG00000001168	548
368	Dre	ENSDARG00000031307	368
368	Dre	ENSDARG00000015567	368
368	Dre	ENSDARG00000071497	368
368	Dre	ENSDARG00000037178	370
368	Dre	ENSDARG00000015554	409
368	Dre	ENSDARG00000016022	548
368	Gga	ENSGALG00000006811	368
368	Gga	ENSGALG00000006497	368
368	Gga	ENSGALG00000006810	370
368	Gga	ENSGALG00000026237	409
368	Hsa	ENSG00000152977	368
368	Hsa	ENSG00000156925	368
368	Hsa	ENSG00000174963	370
368	Hsa	ENSG00000043355	409
368	Hsa	ENSG00000139800	548
368	Mmu	ENSMUSG00000032368	368	Zic1
368	Mmu	ENSMUSG00000067860	368	Zic3
368	Mmu	ENSMUSG00000036972	370	Zic4
368	Mmu	ENSMUSG00000061524	409	Zic2
368	Mmu	ENSMUSG00000041703	548	Zic5
368	Ola	ENSORLG00000001654	368
368	Ola	ENSORLG00000010055	368
368	Ola	ENSORLG00000010050	368
368	Ola	ENSORLG00000011117	409
368	Ola	ENSORLG00000011124	548
368	Xtr	ENSXETG00000015467	368
368	Xtr	ENSXETG00000024458	368
368	Xtr	ENSXETG00000015475	368
368	Xtr	ENSXETG00000018864	409
368	Xtr	ENSXETG00000018872	548
386	Bbe	096350F	386
386	Bla	BL15759	386
386	Cmi	SINCAMG00000008695	386
386	Cmi	SINCAMG00000007147	386
386	Dre	ENSDARG00000062017	386
386	Dre	ENSDARG00000059432	386
386	Gga	ENSGALG00000015442	386
386	Hsa	ENSG00000105255	386
386	Hsa	ENSG00000106701	386
386	Mmu	ENSMUSG00000011589	386	Fsd1
386	Mmu	ENSMUSG00000054752	386	Fsd1l
386	Ola	ENSORLG00000015253	386
386	Xtr	ENSXETG00000032736	386
386	Xtr	ENSXETG00000000909	386
387	Bbe	224240R	387
387	Bla	BL22542	387
387	Cmi	SINCAMG00000004175	387
387	Cmi	SINCAMG00000003564	387
387	Cmi	SINCAMG00000003893	19193
387	Dre	ENSDARG00000008209	387
387	Dre	ENSDARG00000102879	387
387	Dre	ENSDARG00000074030	387
387	Gga	ENSGALG00000005932	387
387	Gga	ENSGALG00000016384	387
387	Gga	ENSGALG00000015254	19193
387	Hsa	ENSG00000276876	387
387	Hsa	ENSG00000186487	387
387	Hsa	ENSG00000147488	19193
387	Mmu	ENSMUSG00000010505	387	Myt1
387	Mmu	ENSMUSG00000061911	387	Myt1l
387	Mmu	ENSMUSG00000033740	19193	St18
387	Ola	ENSORLG00000002252	387
387	Ola	ENSORLG00000020139	387
387	Ola	ENSORLG00000018130	387
387	Ola	ENSORLG00000017852	387
387	Ola	ENSORLG00000017500	19193
387	Xtr	ENSXETG00000011499	387
387	Xtr	ENSXETG00000027983	387
387	Xtr	ENSXETG00000005673	19193
408	Bbe	205360R	408
408	Bla	BL12401	408
408	Cmi	SINCAMG00000004097	408
408	Cmi	SINCAMG00000008866	408
408	Dre	ENSDARG00000061848	408
408	Dre	ENSDARG00000036558	408
408	Gga	ENSGALG00000004338	408
408	Gga	ENSGALG00000012616	408
408	Hsa	ENSG00000204291	408
408	Hsa	ENSG00000182871	408
408	Mmu	ENSMUSG00000001435	408	Col18a1
408	Mmu	ENSMUSG00000028339	408	Col15a1
408	Ola	ENSORLG00000014422	408
408	Ola	ENSORLG00000012967	408
408	Ola	ENSORLG00000013889	408
408	Xtr	ENSXETG00000011481	408
413	Bbe	296110F	413
413	Bbe	144420F	17360
413	Bla	BL01250	413
413	Cmi	SINCAMG00000004266	413
413	Cmi	SINCAMG00000004246	413
413	Cmi	SINCAMG00000012535	17360
413	Dre	ENSDARG00000014891	413
413	Dre	ENSDARG00000026784	413
413	Dre	ENSDARG00000005645	17360
413	Dre	ENSDARG00000042646	17360
413	Gga	ENSGALG00000015519	413
413	Gga	ENSGALG00000015511	413
413	Gga	ENSGALG00000021448	17360
413	Hsa	ENSG00000185008	413
413	Hsa	ENSG00000169855	413
413	Hsa	ENSG00000154134	17360
413	Mmu	ENSMUSG00000022883	413	Robo1
413	Mmu	ENSMUSG00000052516	413	Robo2
413	Mmu	ENSMUSG00000032128	17360	Robo3
413	Ola	ENSORLG00000004126	413
413	Ola	ENSORLG00000004097	413
413	Ola	ENSORLG00000010043	413
413	Ola	ENSORLG00000005288	17360
413	Spu	WHL22.96756	17360
413	Xtr	ENSXETG00000020971	413
413	Xtr	ENSXETG00000020978	413
413	Xtr	ENSXETG00000003938	17360
423	Bbe	098140R	423
423	Bla	BL15756	423
423	Cmi	SINCAMG00000001940	423
423	Cmi	SINCAMG00000009011	423
423	Dre	ENSDARG00000075100	423
423	Dre	ENSDARG00000102855	423
423	Gga	ENSGALG00000001774	423
423	Hsa	ENSG00000187323	423
423	Hsa	ENSG00000067141	423
423	Mmu	ENSMUSG00000060534	423	Dcc
423	Mmu	ENSMUSG00000032340	423	Neo1
423	Ola	ENSORLG00000015328	423
423	Ola	ENSORLG00000001596	423
423	Xtr	ENSXETG00000005195	423
423	Xtr	ENSXETG00000030451	423
425	Bbe	102550F	425
425	Bla	BL23938	425
425	Cmi	SINCAMG00000015070	425
425	Cmi	SINCAMG00000009330	425
425	Dre	ENSDARG00000078864	425
425	Dre	ENSDARG00000003751	425
425	Gga	ENSGALG00000017130	425
425	Gga	ENSGALG00000012386	425
425	Hsa	ENSG00000150457	425
425	Hsa	ENSG00000131023	425
425	Mmu	ENSMUSG00000040021	425	Lats1
425	Mmu	ENSMUSG00000021959	425	Lats2
425	Ola	ENSORLG00000013186	425
425	Ola	ENSORLG00000017630	425
425	Xtr	ENSXETG00000009599	425
425	Xtr	ENSXETG00000012033	425
430	Bbe	191550R	1124
430	Bla	BL06613	1124
430	Cmi	SINCAMG00000014470	430
430	Cmi	SINCAMG00000010473	1124
430	Cmi	SINCAMG00000015501	1124
430	Cmi	SINCAMG00000009347	1124
430	Dre	ENSDARG00000001857	1124
430	Dre	ENSDARG00000052242	1124
430	Gga	ENSGALG00000011045	430
430	Gga	ENSGALG00000007126	1124
430	Gga	ENSGALG00000016767	1124
430	Gga	ENSGALG00000009168	1124
430	Hsa	ENSG00000172493	430
430	Hsa	ENSG00000144218	1124
430	Hsa	ENSG00000155966	1124
430	Hsa	ENSG00000072364	1124
430	Mmu	ENSMUSG00000029313	430	Aff1
430	Mmu	ENSMUSG00000049470	1124	Aff4
430	Mmu	ENSMUSG00000037138	1124	Aff3
430	Mmu	ENSMUSG00000031189	1124	Aff2
430	Ola	ENSORLG00000001361	1124
430	Ola	ENSORLG00000009121	1124
430	Xtr	ENSXETG00000019955	430
430	Xtr	ENSXETG00000004169	1124
430	Xtr	ENSXETG00000030016	1124
430	Xtr	ENSXETG00000019630	1124
441	Bbe	270320R	441
441	Bla	BL13342	441
441	Cmi	SINCAMG00000010502	441
441	Cmi	SINCAMG00000004091	441
441	Cmi	SINCAMG00000006960	441
441	Dre	ENSDARG00000037429	441
441	Dre	ENSDARG00000028053	441
441	Dre	ENSDARG00000028071	441
441	Gga	ENSGALG00000009567	441
441	Gga	ENSGALG00000005519	441
441	Hsa	ENSG00000168487	441
441	Hsa	ENSG00000095587	441
441	Hsa	ENSG00000038295	441
441	Mmu	ENSMUSG00000025013	441	Tll2
441	Mmu	ENSMUSG00000022098	441	Bmp1
441	Mmu	ENSMUSG00000053626	441	Tll1
441	Ola	ENSORLG00000008008	441
441	Ola	ENSORLG00000008971	441
441	Xtr	ENSXETG00000007493	441
441	Xtr	ENSXETG00000010536	441
441	Xtr	ENSXETG00000017032	441
463	Bbe	233440R	463
463	Bla	BL06374	463
463	Cmi	SINCAMG00000008053	463
463	Cmi	SINCAMG00000004383	463
463	Cmi	SINCAMG00000010804	463
463	Dre	ENSDARG00000013000	463
463	Dre	ENSDARG00000053205	463
463	Dre	ENSDARG00000077053	21724
463	Gga	ENSGALG00000007672	463
463	Gga	ENSGALG00000010958	463
463	Gga	ENSGALG00000000217	463
463	Hsa	ENSG00000131626	463
463	Hsa	ENSG00000139220	463
463	Hsa	ENSG00000143847	463
463	Hsa	ENSG00000177380	21724
463	Mmu	ENSMUSG00000026458	463	Ppfia4
463	Mmu	ENSMUSG00000037519	463	Ppfia1
463	Mmu	ENSMUSG00000053825	463	Ppfia2
463	Mmu	ENSMUSG00000003863	21724	Ppfia3
463	Ola	ENSORLG00000000029	463
463	Ola	ENSORLG00000016236	463
463	Ola	ENSORLG00000015900	463
463	Ola	ENSORLG00000006970	21724
463	Ola	ENSORLG00000001644	21724
463	Xtr	ENSXETG00000003798	463
463	Xtr	ENSXETG00000014532	463
463	Xtr	ENSXETG00000000265	21724
471	Bbe	172180R	471
471	Bla	BL01498	471
471	Cmi	SINCAMG00000011525	471
471	Cmi	SINCAMG00000013351	471
471	Cmi	SINCAMG00000012400	504
471	Dre	ENSDARG00000011407	471
471	Dre	ENSDARG00000069093	471
471	Dre	ENSDARG00000012405	471
471	Dre	ENSDARG00000020007	504
471	Gga	ENSGALG00000013587	471
471	Gga	ENSGALG00000009641	504
471	Hsa	ENSG00000108821	471
471	Hsa	ENSG00000139219	471
471	Hsa	ENSG00000164692	504
471	Mmu	ENSMUSG00000001506	471	Col1a1
471	Mmu	ENSMUSG00000022483	471	Col2a1
471	Mmu	ENSMUSG00000029661	504	Col1a2
471	Ola	ENSORLG00000012738	471
471	Ola	ENSORLG00000017013	471
471	Ola	ENSORLG00000005102	471
471	Ola	ENSORLG00000004319	504
471	Xtr	ENSXETG00000010655	471
471	Xtr	ENSXETG00000003374	471
471	Xtr	ENSXETG00000020318	504
496	Bbe	088590F	496
496	Bla	BL96197	496
496	Cmi	SINCAMG00000012363	496
496	Cmi	SINCAMG00000011585	496
496	Dre	ENSDARG00000098237	496
496	Gga	ENSGALG00000000327	496
496	Gga	ENSGALG00000004960	496
496	Gga	ENSGALG00000014686	496
496	Hsa	ENSG00000166147	496
496	Hsa	ENSG00000138829	496
496	Mmu	ENSMUSG00000027204	496	Fbn1
496	Mmu	ENSMUSG00000024598	496	Fbn2
496	Ola	ENSORLG00000002614	496
496	Ola	ENSORLG00000005344	496
496	Xtr	ENSXETG00000008779	496
496	Xtr	ENSXETG00000001781	496
496	Xtr	ENSXETG00000032535	496
550	Bbe	294760R	550
550	Bbe	053760R	1160
550	Bla	BL11388	550
550	Cmi	SINCAMG00000001234	550
550	Cmi	SINCAMG00000001724	550
550	Cmi	SINCAMG00000015949	550
550	Dre	ENSDARG00000020482	550
550	Dre	ENSDARG00000006621	550
550	Dre	ENSDARG00000011564	1160
550	Gga	ENSGALG00000005507	550
550	Gga	ENSGALG00000017142	550
550	Gga	ENSGALG00000002514	1160
550	Hsa	ENSG00000121390	550
550	Hsa	ENSG00000147140	550
550	Hsa	ENSG00000116560	1160
550	Mmu	ENSMUSG00000031311	550	Nono
550	Mmu	ENSMUSG00000021938	550	Pspc1
550	Mmu	ENSMUSG00000028820	1160	Sfpq
550	Ola	ENSORLG00000004232	550
550	Ola	ENSORLG00000012801	550
550	Ola	ENSORLG00000007459	1160
550	Xtr	ENSXETG00000020868	550
550	Xtr	ENSXETG00000009682	550
559	Bbe	302200R	559
559	Bbe	162180F	559
559	Bla	BL10100	559
559	Cmi	SINCAMG00000013004	559
559	Dre	ENSDARG00000069467	559
559	Dre	ENSDARG00000033845	559
559	Gga	ENSGALG00000001450	559
559	Gga	ENSGALG00000022603	559
559	Hsa	ENSG00000085552	559
559	Hsa	ENSG00000080854	559
559	Mmu	ENSMUSG00000034275	559	Igsf9b
559	Mmu	ENSMUSG00000037995	559	Igsf9
559	Ola	ENSORLG00000012192	559
559	Xtr	ENSXETG00000008115	559
559	Xtr	ENSXETG00000008342	559
564	Bbe	005370R	564
564	Bbe	245270R	17145
564	Bla	BL35058	17145
564	Cmi	SINCAMG00000007359	564
564	Cmi	SINCAMG00000000045	17145
564	Cmi	SINCAMG00000006800	17145
564	Dre	ENSDARG00000095019	564
564	Dre	ENSDARG00000034504	17145
564	Dre	ENSDARG00000008720	17145
564	Gga	ENSGALG00000028582	564
564	Gga	ENSGALG00000005967	17145
564	Gga	ENSGALG00000019280	17145
564	Hsa	ENSG00000135363	564
564	Hsa	ENSG00000048540	17145
564	Hsa	ENSG00000166407	17145
564	Mmu	ENSMUSG00000032698	564	Lmo2
564	Mmu	ENSMUSG00000030226	17145	Lmo3
564	Mmu	ENSMUSG00000036111	17145	Lmo1
564	Ola	ENSORLG00000004735	564
564	Ola	ENSORLG00000006857	17145
564	Ola	ENSORLG00000012737	17145
564	Xtr	ENSXETG00000003986	564
584	Bbe	072070F	584
584	Bbe	129070R	1190
584	Bla	BL09234	584
584	Bla	BL11620	1190
584	Cmi	SINCAMG00000015994	584
584	Cmi	SINCAMG00000005446	584
584	Dre	ENSDARG00000079639	584
584	Dre	ENSDARG00000057583	584
584	Dre	ENSDARG00000031494	1190
584	Gga	ENSGALG00000003776	584
584	Hsa	ENSG00000117523	584
584	Hsa	ENSG00000130723	584
584	Hsa	ENSG00000204469	1190
584	Hsa	ENSG00000231370	1190
584	Hsa	ENSG00000225748	1190
584	Hsa	ENSG00000231825	1190
584	Hsa	ENSG00000226618	1190
584	Mmu	ENSMUSG00000040225	584	Prrc2c
584	Mmu	ENSMUSG00000039262	584	Prrc2b
584	Mmu	ENSMUSG00000024393	1190	Prrc2a
584	Ola	ENSORLG00000005522	584
584	Xtr	ENSXETG00000010448	584
584	Xtr	ENSXETG00000002501	1190
600	Bbe	215270R	600
600	Bla	BL09892	600
600	Cmi	SINCAMG00000016288	600
600	Dre	ENSDARG00000013224	600
600	Dre	ENSDARG00000056695	600
600	Dre	ENSDARG00000074604	600
600	Dre	ENSDARG00000002971	601
600	Gga	ENSGALG00000009372	600
600	Gga	ENSGALG00000025930	600
600	Gga	ENSGALG00000014263	601
600	Hsa	ENSG00000173889	600
600	Hsa	ENSG00000134686	600
600	Hsa	ENSG00000111752	601
600	Mmu	ENSMUSG00000028796	600	Phc2
600	Mmu	ENSMUSG00000037652	600	Phc3
600	Mmu	ENSMUSG00000040669	601	Phc1
600	Ola	ENSORLG00000007405	600
600	Ola	ENSORLG00000006115	601
600	Ola	ENSORLG00000012017	601
600	Xtr	ENSXETG00000009494	600
600	Xtr	ENSXETG00000009212	600
600	Xtr	ENSXETG00000024224	601
603	Bbe	297490F	603
603	Bla	BL07639	603
603	Cmi	SINCAMG00000003400	603
603	Cmi	SINCAMG00000000145	603
603	Dre	ENSDARG00000074023	603
603	Dre	ENSDARG00000056150	603
603	Dre	ENSDARG00000044574	603
603	Dre	ENSDARG00000044179	603
603	Gga	ENSGALG00000011132	603
603	Gga	ENSGALG00000011439	603
603	Hsa	ENSG00000076067	603
603	Hsa	ENSG00000144642	603
603	Hsa	ENSG00000153250	603
603	Mmu	ENSMUSG00000040043	603	Rbms2
603	Mmu	ENSMUSG00000026970	603	Rbms1
603	Mmu	ENSMUSG00000039607	603	Rbms3
603	Ola	ENSORLG00000007807	603
603	Ola	ENSORLG00000015426	603
603	Ola	ENSORLG00000005370	603
603	Ola	ENSORLG00000016818	603
603	Xtr	ENSXETG00000016204	603
603	Xtr	ENSXETG00000021787	603
603	Xtr	ENSXETG00000032055	603
607	Bbe	168680R	607
607	Bla	BL07615	607
607	Cmi	SINCAMG00000006934	607
607	Cmi	SINCAMG00000010708	608
607	Dre	ENSDARG00000063097	607
607	Dre	ENSDARG00000037362	607
607	Dre	ENSDARG00000011490	608
607	Gga	ENSGALG00000005892	607
607	Gga	ENSGALG00000014178	607
607	Gga	ENSGALG00000002675	608
607	Hsa	ENSG00000159307	607
607	Hsa	ENSG00000175356	607
607	Hsa	ENSG00000146197	608
607	Mmu	ENSMUSG00000007279	607	Scube2
607	Mmu	ENSMUSG00000016763	607	Scube1
607	Mmu	ENSMUSG00000038677	608	Scube3
607	Ola	ENSORLG00000006978	607
607	Ola	ENSORLG00000011805	607
607	Ola	ENSORLG00000013086	608
607	Xtr	ENSXETG00000004424	607
607	Xtr	ENSXETG00000012277	607
609	Bbe	034760R	609
609	Bbe	092200R	17490
609	Bla	BL16578	609
609	Cmi	SINCAMG00000000177	609
609	Cmi	SINCAMG00000003464	609
609	Cmi	SINCAMG00000011331	17490
609	Dre	ENSDARG00000087016	609
609	Dre	ENSDARG00000079811	609
609	Dre	ENSDARG00000017834	609
609	Dre	ENSDARG00000102366	609
609	Gga	ENSGALG00000012265	609
609	Gga	ENSGALG00000004070	609
609	Hsa	ENSG00000100139	609
609	Hsa	ENSG00000164877	609
609	Mmu	ENSMUSG00000033039	609	Micall1
609	Mmu	ENSMUSG00000036718	609	Micall2
609	Mmu	ENSMUSG00000051586	17490	Mical3
609	Ola	ENSORLG00000010195	609
609	Ola	ENSORLG00000013708	609
609	Ola	ENSORLG00000014574	609
609	Spu	WHL22.374695	17490
609	Xtr	ENSXETG00000018105	609
609	Xtr	ENSXETG00000006343	609
629	Bbe	264350F	629
629	Bla	BL07417	629
629	Cmi	SINCAMG00000002065	629
629	Cmi	SINCAMG00000013540	629
629	Dre	ENSDARG00000078440	629
629	Dre	ENSDARG00000053713	629
629	Dre	ENSDARG00000076189	1378
629	Gga	ENSGALG00000008104	629
629	Gga	ENSGALG00000010715	629
629	Hsa	ENSG00000015133	629
629	Hsa	ENSG00000115355	629
629	Hsa	ENSG00000168071	1378
629	Mmu	ENSMUSG00000021182	629	Ccdc88c
629	Mmu	ENSMUSG00000032740	629	Ccdc88a
629	Mmu	ENSMUSG00000047810	1378	Ccdc88b
629	Ola	ENSORLG00000004272	629
629	Ola	ENSORLG00000018120	629
629	Ola	ENSORLG00000002559	1378
629	Xtr	ENSXETG00000004516	629
629	Xtr	ENSXETG00000015797	629
629	Xtr	ENSXETG00000006014	1378
633	Bbe	085780F	633
633	Bla	BL02429	633
633	Cmi	SINCAMG00000006466	633
633	Cmi	SINCAMG00000006740	633
633	Dre	ENSDARG00000052728	633
633	Dre	ENSDARG00000020467	633
633	Gga	ENSGALG00000013365	633
633	Gga	ENSGALG00000001948	633
633	Gga	ENSGALG00000004192	633
633	Hsa	ENSG00000130254	633
633	Hsa	ENSG00000137776	633
633	Hsa	ENSG00000160633	633
633	Mmu	ENSMUSG00000071054	633	Safb
633	Mmu	ENSMUSG00000042625	633	Safb2
633	Mmu	ENSMUSG00000032212	633	Sltm
633	Ola	ENSORLG00000016989	633
633	Ola	ENSORLG00000008161	633
633	Xtr	ENSXETG00000008755	633
633	Xtr	ENSXETG00000010840	633
637	Bbe	189830R	637
637	Bla	BL21287	637
637	Cmi	SINCAMG00000010912	637
637	Cmi	SINCAMG00000008640	637
637	Dre	ENSDARG00000056922	637
637	Dre	ENSDARG00000099137	637
637	Dre	ENSDARG00000035682	637
637	Gga	ENSGALG00000010258	637
637	Gga	ENSGALG00000010448	637
637	Hsa	ENSG00000090006	637
637	Hsa	ENSG00000049323	637
637	Hsa	ENSG00000168056	637
637	Hsa	ENSG00000119681	637
637	Mmu	ENSMUSG00000024940	637	Ltbp3
637	Mmu	ENSMUSG00000001870	637	Ltbp1
637	Mmu	ENSMUSG00000002020	637	Ltbp2
637	Mmu	ENSMUSG00000040488	637	Ltbp4
637	Ola	ENSORLG00000020337	637
637	Ola	ENSORLG00000016691	637
637	Ola	ENSORLG00000007239	637
637	Ola	ENSORLG00000000336	637
637	Xtr	ENSXETG00000008431	637
637	Xtr	ENSXETG00000019349	637
637	Xtr	ENSXETG00000016967	637
641	Bbe	012280R	641
641	Bla	BL00908	641
641	Cmi	SINCAMG00000004028	641
641	Cmi	SINCAMG00000010165	641
641	Cmi	SINCAMG00000009016	641
641	Dre	ENSDARG00000061099	641
641	Dre	ENSDARG00000006396	641
641	Dre	ENSDARG00000103109	641
641	Dre	ENSDARG00000007149	642
641	Dre	ENSDARG00000015025	642
641	Gga	ENSGALG00000009514	641
641	Gga	ENSGALG00000007911	641
641	Gga	ENSGALG00000000644	641
641	Hsa	ENSG00000163531	641
641	Hsa	ENSG00000134121	641
641	Hsa	ENSG00000091129	641
641	Hsa	ENSG00000198910	642
641	Mmu	ENSMUSG00000030077	641	Chl1
641	Mmu	ENSMUSG00000020598	641	Nrcam
641	Mmu	ENSMUSG00000026442	641	Nfasc
641	Mmu	ENSMUSG00000031391	642	L1cam
641	Ola	ENSORLG00000010493	641
641	Ola	ENSORLG00000010153	641
641	Ola	ENSORLG00000011220	641
641	Ola	ENSORLG00000003354	641
641	Ola	ENSORLG00000019972	642
641	Ola	ENSORLG00000007291	642
641	Xtr	ENSXETG00000015769	641
641	Xtr	ENSXETG00000004390	641
641	Xtr	ENSXETG00000000719	642
668	Bbe	201190F	668
668	Bla	BL08127	668
668	Cmi	SINCAMG00000000700	668
668	Cmi	SINCAMG00000010757	669
668	Dre	ENSDARG00000102774	668
668	Dre	ENSDARG00000019299	668
668	Dre	ENSDARG00000052894	668
668	Dre	ENSDARG00000060885	669
668	Gga	ENSGALG00000002852	668
668	Gga	ENSGALG00000014003	668
668	Gga	ENSGALG00000029036	668
668	Gga	ENSGALG00000002471	669
668	Hsa	ENSG00000143373	668
668	Hsa	ENSG00000074657	668
668	Hsa	ENSG00000166716	669
668	Mmu	ENSMUSG00000019338	668	Zfp687
668	Mmu	ENSMUSG00000042439	668	Zfp532
668	Mmu	ENSMUSG00000005621	669	Zfp592
668	Ola	ENSORLG00000009548	668
668	Ola	ENSORLG00000006018	668
668	Ola	ENSORLG00000008019	669
668	Xtr	ENSXETG00000010001	668
668	Xtr	ENSXETG00000021148	668
668	Xtr	ENSXETG00000015294	669
674	Bbe	043330F	674
674	Bla	BL16378	674
674	Cmi	SINCAMG00000006758	674
674	Cmi	SINCAMG00000000749	674
674	Cmi	SINCAMG00000005515	675
674	Dre	ENSDARG00000062103	674
674	Dre	ENSDARG00000039974	674
674	Dre	ENSDARG00000060238	675
674	Gga	ENSGALG00000001235	674
674	Gga	ENSGALG00000003353	674
674	Gga	ENSGALG00000008143	675
674	Hsa	ENSG00000089847	674
674	Hsa	ENSG00000039560	674
674	Hsa	ENSG00000137831	675
674	Hsa	ENSG00000198483	21983
674	Mmu	ENSMUSG00000054708	674	Ankrd24
674	Mmu	ENSMUSG00000022246	674	Rai14
674	Mmu	ENSMUSG00000034485	675	Uaca
674	Mmu	ENSMUSG00000038354	21983	Ankrd35
674	Ola	ENSORLG00000016833	674
674	Ola	ENSORLG00000009761	674
674	Ola	ENSORLG00000001992	675
674	Xtr	ENSXETG00000000696	674
674	Xtr	ENSXETG00000024150	674
674	Xtr	ENSXETG00000007831	675
676	Bbe	228670R	676
676	Bbe	157340F	907
676	Bbe	120950F	908
676	Bbe	292220R	17268
676	Bla	BL15445	676
676	Bla	BL20651	676
676	Bla	BL14445	907
676	Bla	BL10790	8280
676	Cmi	SINCAMG00000016078	676
676	Cmi	SINCAMG00000010653	676
676	Cmi	SINCAMG00000001790	903
676	Cmi	SINCAMG00000000077	907
676	Cmi	SINCAMG00000002623	907
676	Cmi	SINCAMG00000014835	907
676	Cmi	SINCAMG00000010162	907
676	Cmi	SINCAMG00000003633	908
676	Cmi	SINCAMG00000003095	908
676	Cmi	SINCAMG00000013078	908
676	Cmi	SINCAMG00000006303	908
676	Cmi	SINCAMG00000014376	908
676	Cmi	SINCAMG00000014393	908
676	Cmi	SINCAMG00000010637	908
676	Dre	ENSDARG00000060680	676
676	Dre	ENSDARG00000061830	676
676	Dre	ENSDARG00000030967	676
676	Dre	ENSDARG00000092989	903
676	Dre	ENSDARG00000018770	907
676	Dre	ENSDARG00000045837	907
676	Dre	ENSDARG00000094603	908
676	Dre	ENSDARG00000096153	908
676	Dre	ENSDARG00000096187	908
676	Dre	ENSDARG00000096156	908
676	Gga	ENSGALG00000012004	676
676	Gga	ENSGALG00000005156	676
676	Gga	ENSGALG00000009103	903
676	Gga	ENSGALG00000009118	907
676	Gga	ENSGALG00000028894	907
676	Gga	ENSGALG00000001917	907
676	Gga	ENSGALG00000026051	907
676	Gga	ENSGALG00000009588	908
676	Gga	ENSGALG00000002213	908
676	Gga	ENSGALG00000013442	908
676	Gga	ENSGALG00000014720	908
676	Hsa	ENSG00000164099	676
676	Hsa	ENSG00000187908	903
676	Hsa	ENSG00000146700	907
676	Hsa	ENSG00000177575	908
676	Hsa	ENSG00000177675	908
676	Hsa	ENSG00000013725	8280
676	Hsa	ENSG00000179954	17268
676	Mmu	ENSMUSG00000027978	676	Prss12
676	Mmu	ENSMUSG00000029699	907	Ssc4d
676	Mmu	ENSMUSG00000025461	908	Cd163l1
676	Mmu	ENSMUSG00000054672	908	5830411N06Rik
676	Mmu	ENSMUSG00000008845	908	Cd163
676	Mmu	ENSMUSG00000024670	8280	Cd6
676	Mmu	ENSMUSG00000035279	17268	Ssc5d
676	Ola	ENSORLG00000010709	676
676	Ola	ENSORLG00000004947	907
676	Ola	ENSORLG00000011875	907
676	Xtr	ENSXETG00000004035	676
676	Xtr	ENSXETG00000007129	907
676	Xtr	ENSXETG00000031843	907
676	Xtr	ENSXETG00000030648	907
676	Xtr	ENSXETG00000033132	907
676	Xtr	ENSXETG00000033748	908
676	Xtr	ENSXETG00000007114	908
676	Xtr	ENSXETG00000007152	908
678	Bbe	052780F	1347
678	Bbe	156850F	1347
678	Bla	BL03914	1347
678	Bla	BL06846	1347
678	Cmi	SINCAMG00000010781	678
678	Cmi	SINCAMG00000014960	1347
678	Cmi	SINCAMG00000014927	1347
678	Dre	ENSDARG00000096787	678
678	Dre	ENSDARG00000042138	1347
678	Dre	ENSDARG00000009123	1347
678	Gga	ENSGALG00000003399	1347
678	Gga	ENSGALG00000002643	1347
678	Hsa	ENSG00000188404	678
678	Hsa	ENSG00000007908	1347
678	Hsa	ENSG00000174175	1347
678	Hsa	ENSG00000117322	1347
678	Mmu	ENSMUSG00000026581	678	Sell
678	Mmu	ENSMUSG00000026582	1347	Sele
678	Mmu	ENSMUSG00000026580	1347	Selp
678	Ola	ENSORLG00000016725	678
678	Ola	ENSORLG00000003251	1347
678	Ola	ENSORLG00000016698	1347
678	Xtr	ENSXETG00000034276	678
678	Xtr	ENSXETG00000004741	1347
678	Xtr	ENSXETG00000004772	1347
680	Bbe	173900F	680
680	Bla	BL01869	680
680	Cmi	SINCAMG00000008717	680
680	Cmi	SINCAMG00000017334	680
680	Cmi	SINCAMG00000000697	680
680	Dre	ENSDARG00000057610	680
680	Dre	ENSDARG00000094176	680
680	Dre	ENSDARG00000037262	680
680	Gga	ENSGALG00000026137	680
680	Gga	ENSGALG00000010537	680
680	Hsa	ENSG00000129355	680
680	Hsa	ENSG00000147883	680
680	Hsa	ENSG00000147889	680
680	Hsa	ENSG00000123080	680
680	Mmu	ENSMUSG00000073802	680	Cdkn2b
680	Mmu	ENSMUSG00000028551	680	Cdkn2c
680	Mmu	ENSMUSG00000096472	680	Cdkn2d
680	Mmu	ENSMUSG00000044303	680	Cdkn2a
680	Ola	ENSORLG00000003842	680
680	Ola	ENSORLG00000017144	680
680	Xtr	ENSXETG00000033220	680
680	Xtr	ENSXETG00000011649	680
680	Xtr	ENSXETG00000005465	680
708	Bbe	172210F	708
708	Bla	BL24573	708
708	Cmi	SINCAMG00000014123	708
708	Cmi	SINCAMG00000012265	708
708	Dre	ENSDARG00000037060	708
708	Dre	ENSDARG00000079312	708
708	Dre	ENSDARG00000075560	708
708	Gga	ENSGALG00000006264	708
708	Hsa	ENSG00000167548	708
708	Hsa	ENSG00000055609	708
708	Mmu	ENSMUSG00000048154	708	Kmt2d
708	Mmu	ENSMUSG00000038056	708	Kmt2c
708	Ola	ENSORLG00000016772	708
708	Ola	ENSORLG00000007583	708
708	Xtr	ENSXETG00000011176	708
711	Bbe	251080F	2648
711	Bla	BL03208	2648
711	Cmi	SINCAMG00000005935	2648
711	Cmi	SINCAMG00000008587	2648
711	Cmi	SINCAMG00000002698	2648
711	Cmi	SINCAMG00000010871	2648
711	Dre	ENSDARG00000027497	2648
711	Dre	ENSDARG00000088789	2648
711	Dre	ENSDARG00000086505	2648
711	Dre	ENSDARG00000074311	2648
711	Gga	ENSGALG00000014784	711
711	Gga	ENSGALG00000010313	2648
711	Gga	ENSGALG00000003499	2648
711	Hsa	ENSG00000069020	711
711	Hsa	ENSG00000105613	2648
711	Hsa	ENSG00000099308	2648
711	Hsa	ENSG00000086015	2648
711	Mmu	ENSMUSG00000034751	711	Mast4
711	Mmu	ENSMUSG00000053693	2648	Mast1
711	Mmu	ENSMUSG00000003810	2648	Mast2
711	Mmu	ENSMUSG00000031833	2648	Mast3
711	Ola	ENSORLG00000002700	2648
711	Ola	ENSORLG00000015521	2648
711	Ola	ENSORLG00000013387	2648
711	Ola	ENSORLG00000007930	2648
711	Sko	Sakowv30005439m	2648
711	Spu	WHL22.471008	2648
711	Xtr	ENSXETG00000021463	2648
711	Xtr	ENSXETG00000012935	2648
711	Xtr	ENSXETG00000004760	2648
711	Xtr	ENSXETG00000003254	2648
740	Bbe	213500F	740
740	Bla	BL15540	740
740	Cmi	SINCAMG00000007074	740
740	Dre	ENSDARG00000077353	740
740	Dre	ENSDARG00000075670	740
740	Gga	ENSGALG00000002232	740
740	Gga	ENSGALG00000014554	740
740	Hsa	ENSG00000111676	740
740	Hsa	ENSG00000142599	740
740	Mmu	ENSMUSG00000039852	740	Rere
740	Mmu	ENSMUSG00000004263	740	Atn1
740	Ola	ENSORLG00000001897	740
740	Ola	ENSORLG00000005593	740
740	Xtr	ENSXETG00000023922	740
750	Bbe	283050F	750
750	Bla	BL06976	750
750	Cmi	SINCAMG00000009651	750
750	Dre	ENSDARG00000044010	750
750	Dre	ENSDARG00000076306	750
750	Dre	ENSDARG00000039563	750
750	Dre	ENSDARG00000044074	750
750	Dre	ENSDARG00000025089	750
750	Gga	ENSGALG00000013090	750
750	Gga	ENSGALG00000013254	750
750	Gga	ENSGALG00000000402	750
750	Hsa	ENSG00000134013	750
750	Hsa	ENSG00000138131	750
750	Hsa	ENSG00000115318	750
750	Mmu	ENSMUSG00000000693	750	Loxl3
750	Mmu	ENSMUSG00000034205	750	Loxl2
750	Mmu	ENSMUSG00000025185	750	Loxl4
750	Ola	ENSORLG00000016809	750
750	Ola	ENSORLG00000007662	750
750	Ola	ENSORLG00000018185	750
750	Ola	ENSORLG00000011443	750
750	Ola	ENSORLG00000016197	750
750	Xtr	ENSXETG00000007773	750
750	Xtr	ENSXETG00000015828	750
754	Bla	BL18239	754
754	Cmi	SINCAMG00000004039	754
754	Cmi	SINCAMG00000010014	754
754	Dre	ENSDARG00000101891	754
754	Dre	ENSDARG00000092503	754
754	Dre	ENSDARG00000101710	754
754	Gga	ENSGALG00000013683	754
754	Gga	ENSGALG00000000360	754
754	Hsa	ENSG00000049618	754
754	Hsa	ENSG00000117713	754
754	Mmu	ENSMUSG00000007880	754	Arid1a
754	Mmu	ENSMUSG00000069729	754	Arid1b
754	Ola	ENSORLG00000004410	754
754	Xtr	ENSXETG00000011226	754
754	Xtr	ENSXETG00000020695	754
765	Bbe	003600R	765
765	Bla	BL95163	765
765	Bla	BL28172	9503
765	Cmi	SINCAMG00000009624	765
765	Cmi	SINCAMG00000007156	765
765	Cmi	SINCAMG00000008766	765
765	Dre	ENSDARG00000056836	765
765	Dre	ENSDARG00000061764	9503
765	Gga	ENSGALG00000011656	765
765	Hsa	ENSG00000105227	765
765	Hsa	ENSG00000124942	9503
765	Mmu	ENSMUSG00000053198	765	Prx
765	Mmu	ENSMUSG00000072812	765	Ahnak2
765	Mmu	ENSMUSG00000069833	9503	Ahnak
765	Ola	ENSORLG00000001801	765
765	Ola	ENSORLG00000003088	765
765	Ola	ENSORLG00000000089	765
765	Xtr	ENSXETG00000033490	765
765	Xtr	ENSXETG00000008377	765
765	Xtr	ENSXETG00000002431	765
766	Bbe	079510F	766
766	Bbe	085720R	767
766	Bla	BL20846	766
766	Bla	BL03486	767
766	Cmi	SINCAMG00000004162	766
766	Cmi	SINCAMG00000016038	766
766	Cmi	SINCAMG00000012070	767
766	Dre	ENSDARG00000036687	766
766	Dre	ENSDARG00000071272	766
766	Dre	ENSDARG00000055054	767
766	Gga	ENSGALG00000015484	766
766	Gga	ENSGALG00000001182	766
766	Gga	ENSGALG00000007685	767
766	Hsa	ENSG00000198646	766
766	Hsa	ENSG00000116128	766
766	Hsa	ENSG00000186174	767
766	Mmu	ENSMUSG00000038369	766	Ncoa6
766	Mmu	ENSMUSG00000038256	766	Bcl9
766	Mmu	ENSMUSG00000063382	767	Bcl9l
766	Ola	ENSORLG00000017920	766
766	Ola	ENSORLG00000009292	766
766	Ola	ENSORLG00000002455	767
766	Xtr	ENSXETG00000016298	766
766	Xtr	ENSXETG00000019466	766
766	Xtr	ENSXETG00000010069	767
799	Bbe	043780R	799
799	Bla	BL20137	799
799	Cmi	SINCAMG00000014633	799
799	Cmi	SINCAMG00000010883	799
799	Dre	ENSDARG00000010784	799
799	Gga	ENSGALG00000010325	799
799	Gga	ENSGALG00000000336	799
799	Hsa	ENSG00000058272	799
799	Hsa	ENSG00000077157	799
799	Mmu	ENSMUSG00000019907	799	Ppp1r12a
799	Mmu	ENSMUSG00000073557	799	Ppp1r12b
799	Ola	ENSORLG00000016314	799
799	Xtr	ENSXETG00000021468	799
813	Bbe	021670F	813
813	Bbe	062990R	813
813	Bbe	006510F	813
813	Bbe	063270F	813
813	Bbe	227270F	813
813	Bbe	021660F	813
813	Bla	BL23918	813
813	Bla	BL08395	813
813	Bla	BL17764	813
813	Bla	BL06845	813
813	Bla	BL00471	813
813	Bla	BL15807	813
813	Bla	BL11209	813
813	Bla	BL22614	813
813	Cmi	SINCAMG00000015230	813
813	Dre	ENSDARG00000056913	813
813	Dre	ENSDARG00000052057	813
813	Dre	ENSDARG00000055575	813
813	Gga	ENSGALG00000002623	813
813	Hsa	ENSG00000163710	813
813	Hsa	ENSG00000106333	813
813	Mmu	ENSMUSG00000029718	813	Pcolce
813	Mmu	ENSMUSG00000015354	813	Pcolce2
813	Ola	ENSORLG00000010290	813
813	Ola	ENSORLG00000006921	813
813	Ola	ENSORLG00000010197	813
813	Xtr	ENSXETG00000017377	813
813	Xtr	ENSXETG00000000593	813
824	Bbe	217800F	824
824	Bbe	076690F	824
824	Bbe	076660F	824
824	Bla	BL13009	824
824	Bla	BL95919	824
824	Bla	BL24084	824
824	Cmi	SINCAMG00000014619	824
824	Cmi	SINCAMG00000012156	824
824	Cmi	SINCAMG00000003911	967
824	Cmi	SINCAMG00000010488	973
824	Cmi	SINCAMG00000001916	1039
824	Cmi	SINCAMG00000013578	1039
824	Cmi	SINCAMG00000013685	1042
824	Dre	ENSDARG00000061173	824
824	Dre	ENSDARG00000044655	824
824	Dre	ENSDARG00000100088	824
824	Dre	ENSDARG00000079393	824
824	Dre	ENSDARG00000027609	921
824	Dre	ENSDARG00000053315	967
824	Dre	ENSDARG00000098686	1039
824	Dre	ENSDARG00000100969	1042
824	Dre	ENSDARG00000087717	1061
824	Dre	ENSDARG00000086161	18352
824	Gga	ENSGALG00000001331	824
824	Gga	ENSGALG00000016169	967
824	Gga	ENSGALG00000011792	973
824	Gga	ENSGALG00000016144	1039
824	Gga	ENSGALG00000021273	1042
824	Gga	ENSGALG00000007340	1061
824	Gga	ENSGALG00000015389	18352
824	Gga	ENSGALG00000013571	19893
824	Hsa	ENSG00000154646	824
824	Hsa	ENSG00000149418	824
824	Hsa	ENSG00000187054	914
824	Hsa	ENSG00000105707	921
824	Hsa	ENSG00000185873	936
824	Hsa	ENSG00000160183	967
824	Hsa	ENSG00000153802	973
824	Hsa	ENSG00000274058	973
824	Hsa	ENSG00000087128	973
824	Hsa	ENSG00000198092	973
824	Hsa	ENSG00000184012	1039
824	Hsa	ENSG00000137747	1042
824	Hsa	ENSG00000166682	1061
824	Hsa	ENSG00000176040	18352
824	Hsa	ENSG00000088926	19893
824	Hsa	ENSG00000164344	19893
824	Mmu	ENSMUSG00000031995	824	St14
824	Mmu	ENSMUSG00000022857	824	Tmprss15
824	Mmu	ENSMUSG00000072845	914	Tmprss11a
824	Mmu	ENSMUSG00000001249	921	Hpn
824	Mmu	ENSMUSG00000035861	936	Tmprss11b
824	Mmu	ENSMUSG00000024034	967	Tmprss3
824	Mmu	ENSMUSG00000061259	973	Tmprss11d
824	Mmu	ENSMUSG00000048764	973	Tmprss11f
824	Mmu	ENSMUSG00000054537	973	Tmprss11e
824	Mmu	ENSMUSG00000000385	1039	Tmprss2
824	Mmu	ENSMUSG00000037129	1042	Tmprss13
824	Mmu	ENSMUSG00000032268	1061	Tmprss5
824	Mmu	ENSMUSG00000033177	18352	Tmprss7
824	Mmu	ENSMUSG00000031640	19893	Klkb1
824	Mmu	ENSMUSG00000031645	19893	F11
824	Ola	ENSORLG00000006623	824
824	Ola	ENSORLG00000002334	824
824	Ola	ENSORLG00000018299	824
824	Ola	ENSORLG00000006062	921
824	Ola	ENSORLG00000005115	1061
824	Ola	ENSORLG00000008713	18352
824	Xtr	ENSXETG00000017920	824
824	Xtr	ENSXETG00000012422	824
824	Xtr	ENSXETG00000016870	921
824	Xtr	ENSXETG00000030492	967
824	Xtr	ENSXETG00000017966	973
824	Xtr	ENSXETG00000031798	1039
824	Xtr	ENSXETG00000031788	1039
824	Xtr	ENSXETG00000000063	1039
824	Xtr	ENSXETG00000010125	1042
824	Xtr	ENSXETG00000005867	19893
864	Bbe	136070F	864
864	Bla	BL08768	864
864	Cmi	SINCAMG00000017189	864
864	Cmi	SINCAMG00000016806	864
864	Cmi	SINCAMG00000007151	864
864	Dre	ENSDARG00000042322	864
864	Dre	ENSDARG00000055530	864
864	Dre	ENSDARG00000042319	864
864	Gga	ENSGALG00000026298	864
864	Gga	ENSGALG00000011692	864
864	Gga	ENSGALG00000023023	864
864	Hsa	ENSG00000170779	864
864	Hsa	ENSG00000179833	864
864	Mmu	ENSMUSG00000049800	864	Sertad2
864	Mmu	ENSMUSG00000047832	864	Cdca4
864	Ola	ENSORLG00000020284	864
864	Ola	ENSORLG00000017941	864
864	Xtr	ENSXETG00000014022	864
864	Xtr	ENSXETG00000006803	864
864	Xtr	ENSXETG00000031941	864
958	Bbe	208200R	958
958	Bbe	081010F	958
958	Bbe	289710F	958
958	Bbe	050660F	958
958	Bbe	289700R	958
958	Bbe	289380R	958
958	Bbe	181180R	959
958	Bbe	237230F	959
958	Bbe	166570F	959
958	Bbe	115690F	959
958	Bbe	074090R	959
958	Bbe	193920F	959
958	Bbe	137360F	959
958	Bla	BL05121	958
958	Bla	BL14771	958
958	Bla	BL15099	958
958	Bla	BL31656	958
958	Bla	BL32037	958
958	Bla	BL11623	959
958	Bla	BL08020	959
958	Bla	BL30442	959
958	Bla	BL25572	959
958	Bla	BL07849	959
958	Bla	BL31393	959
958	Bla	BL04055	959
958	Cmi	SINCAMG00000001552	958
958	Cmi	SINCAMG00000003665	958
958	Dre	ENSDARG00000068220	958
958	Dre	ENSDARG00000054202	958
958	Dre	ENSDARG00000094681	958
958	Dre	ENSDARG00000013266	958
958	Dre	ENSDARG00000068221	958
958	Dre	ENSDARG00000104752	958
958	Gga	ENSGALG00000027532	958
958	Gga	ENSGALG00000002496	958
958	Gga	ENSGALG00000027390	958
958	Gga	ENSGALG00000002507	958
958	Hsa	ENSG00000118004	958
958	Hsa	ENSG00000122852	958
958	Hsa	ENSG00000185303	958
958	Hsa	ENSG00000184374	958
958	Hsa	ENSG00000165471	958
958	Hsa	ENSG00000133661	959
958	Mmu	ENSMUSG00000037780	958	Mbl1
958	Mmu	ENSMUSG00000024863	958	Mbl2
958	Mmu	ENSMUSG00000021789	958	Sftpa1
958	Mmu	ENSMUSG00000036655	958	Colec11
958	Mmu	ENSMUSG00000038591	958	Colec10
958	Mmu	ENSMUSG00000021795	959	Sftpd
958	Ola	ENSORLG00000004920	958
958	Ola	ENSORLG00000014991	958
958	Ola	ENSORLG00000002037	959
958	Xtr	ENSXETG00000001204	958
958	Xtr	ENSXETG00000024763	958
958	Xtr	ENSXETG00000003141	958
971	Bbe	171210R	971
971	Bla	BL95002	971
971	Cmi	SINCAMG00000007808	971
971	Cmi	SINCAMG00000002259	971
971	Cmi	SINCAMG00000000620	971
971	Cmi	SINCAMG00000005258	971
971	Dre	ENSDARG00000036162	971
971	Dre	ENSDARG00000036161	971
971	Dre	ENSDARG00000089302	971
971	Dre	ENSDARG00000036675	971
971	Dre	ENSDARG00000011020	971
971	Dre	ENSDARG00000059351	971
971	Gga	ENSGALG00000028932	971
971	Gga	ENSGALG00000006160	971
971	Gga	ENSGALG00000011036	971
971	Gga	ENSGALG00000009250	971
971	Hsa	ENSG00000170144	971
971	Hsa	ENSG00000135486	971
971	Hsa	ENSG00000177733	971
971	Hsa	ENSG00000139675	971
971	Hsa	ENSG00000122566	971
971	Mmu	ENSMUSG00000046434	971	Hnrnpa1
971	Mmu	ENSMUSG00000007836	971	Hnrnpa0
971	Mmu	ENSMUSG00000004980	971	Hnrnpa2b1
971	Mmu	ENSMUSG00000059005	971	Hnrnpa3
971	Mmu	ENSMUSG00000096156	971	Gm9242
971	Mmu	ENSMUSG00000092086	971	Gm6793
971	Ola	ENSORLG00000017561	971
971	Ola	ENSORLG00000000221	971
971	Ola	ENSORLG00000008001	971
971	Xtr	ENSXETG00000001806	971
971	Xtr	ENSXETG00000012170	971
971	Xtr	ENSXETG00000021277	971
971	Xtr	ENSXETG00000003833	971
981	Bbe	256190F	981
981	Bla	BL02098	981
981	Cmi	SINCAMG00000016576	981
981	Dre	ENSDARG00000078691	981
981	Dre	ENSDARG00000009735	981
981	Dre	ENSDARG00000098932	981
981	Gga	ENSGALG00000001482	981
981	Hsa	ENSG00000204120	981
981	Hsa	ENSG00000146830	981
981	Mmu	ENSMUSG00000029714	981	Gigyf1
981	Mmu	ENSMUSG00000048000	981	Gigyf2
981	Ola	ENSORLG00000003655	981
981	Ola	ENSORLG00000016672	981
981	Xtr	ENSXETG00000018415	981
981	Xtr	ENSXETG00000013890	981
992	Bbe	108890F	1409
992	Bla	BL22638	1409
992	Cmi	SINCAMG00000016331	1409
992	Cmi	SINCAMG00000005173	1409
992	Cmi	SINCAMG00000016330	1409
992	Dre	ENSDARG00000043697	1409
992	Dre	ENSDARG00000003146	1409
992	Dre	ENSDARG00000021351	1409
992	Gga	ENSGALG00000000317	1409
992	Gga	ENSGALG00000008085	1409
992	Hsa	ENSG00000104722	1409
992	Hsa	ENSG00000100285	1409
992	Mmu	ENSMUSG00000022054	1409	Nefm
992	Mmu	ENSMUSG00000020396	1409	Nefh
992	Ola	ENSORLG00000008401	1409
992	Ola	ENSORLG00000011207	1409
992	Xtr	ENSXETG00000016418	1409
992	Xtr	ENSXETG00000010128	1409
1012	Bbe	282090F	1012
1012	Bla	BL13844	1012
1012	Cmi	SINCAMG00000009963	1012
1012	Cmi	SINCAMG00000015271	1012
1012	Cmi	SINCAMG00000012468	1396
1012	Dre	ENSDARG00000075252	1012
1012	Dre	ENSDARG00000045885	1012
1012	Dre	ENSDARG00000054010	1396
1012	Gga	ENSGALG00000028849	1012
1012	Gga	ENSGALG00000023516	1012
1012	Hsa	ENSG00000139218	1012
1012	Hsa	ENSG00000274780	1012
1012	Hsa	ENSG00000070047	1012
1012	Hsa	ENSG00000126461	1396
1012	Mmu	ENSMUSG00000038611	1012	Phrf1
1012	Mmu	ENSMUSG00000033228	1012	Scaf11
1012	Mmu	ENSMUSG00000038406	1396	Scaf1
1012	Xtr	ENSXETG00000006032	1012
1012	Xtr	ENSXETG00000002859	1396
1049	Bbe	040130F	1049
1049	Bla	BL23375	1049
1049	Cmi	SINCAMG00000010412	1049
1049	Cmi	SINCAMG00000012896	1049
1049	Cmi	SINCAMG00000001791	20652
1049	Dre	ENSDARG00000042722	1049
1049	Dre	ENSDARG00000036215	1049
1049	Dre	ENSDARG00000055955	1049
1049	Gga	ENSGALG00000002113	1049
1049	Gga	ENSGALG00000006973	1049
1049	Hsa	ENSG00000095585	1049
1049	Hsa	ENSG00000043462	1049
1049	Hsa	ENSG00000152292	20652
1049	Hsa	ENSG00000109684	22810
1049	Mmu	ENSMUSG00000061132	1049	Blnk
1049	Mmu	ENSMUSG00000002699	1049	Lcp2
1049	Mmu	ENSMUSG00000039315	22810	Clnk
1049	Ola	ENSORLG00000000661	1049
1049	Sko	Sakowv30007566m	20652
1049	Xtr	ENSXETG00000032552	1049
1049	Xtr	ENSXETG00000012184	1049
1084	Bbe	083310R	1084
1084	Bbe	301380F	1084
1084	Bla	BL12947	1084
1084	Bla	BL22289	1084
1084	Cmi	SINCAMG00000009996	1084
1084	Cmi	SINCAMG00000015243	1084
1084	Cmi	SINCAMG00000001379	1084
1084	Dre	ENSDARG00000028027	1084
1084	Dre	ENSDARG00000086685	1084
1084	Dre	ENSDARG00000029596	1084
1084	Dre	ENSDARG00000029907	1084
1084	Dre	ENSDARG00000058158	1084
1084	Gga	ENSGALG00000009340	1084
1084	Gga	ENSGALG00000015520	1084
1084	Hsa	ENSG00000158022	1084
1084	Hsa	ENSG00000147573	1084
1084	Hsa	ENSG00000138100	1084
1084	Mmu	ENSMUSG00000062077	1084	Trim54
1084	Mmu	ENSMUSG00000060913	1084	Trim55
1084	Mmu	ENSMUSG00000028834	1084	Trim63
1084	Ola	ENSORLG00000008182	1084
1084	Ola	ENSORLG00000006855	1084
1084	Ola	ENSORLG00000008523	1084
1084	Xtr	ENSXETG00000009191	1084
1084	Xtr	ENSXETG00000020286	1084
1085	Bbe	031870R	1085
1085	Bbe	150990F	1085
1085	Bbe	288300R	1085
1085	Bbe	055100R	1085
1085	Bbe	031850F	1085
1085	Bbe	031880R	1085
1085	Bla	BL06122	1085
1085	Bla	BL11240	1085
1085	Bla	BL06753	1085
1085	Bla	BL04392	1085
1085	Bla	BL95459	1085
1085	Bla	BL68777	1085
1085	Cmi	SINCAMG00000015124	1085
1085	Cmi	SINCAMG00000011657	1085
1085	Dre	ENSDARG00000060482	1085
1085	Dre	ENSDARG00000034871	1085
1085	Gga	ENSGALG00000003860	1085
1085	Gga	ENSGALG00000016603	1085
1085	Hsa	ENSG00000101871	1085
1085	Hsa	ENSG00000080561	1085
1085	Mmu	ENSMUSG00000035299	1085	Mid1
1085	Mmu	ENSMUSG00000000266	1085	Mid2
1085	Ola	ENSORLG00000002994	1085
1085	Ola	ENSORLG00000017792	1085
1085	Ola	ENSORLG00000004661	1085
1085	Xtr	ENSXETG00000015715	1085
1098	Bla	BL95757	1101
1098	Bla	BL15401	1102
1098	Cmi	SINCAMG00000010197	1099
1098	Cmi	SINCAMG00000014301	1101
[truncated: 32,127 more rows]

## Sheet: 1-to-1
Fam_ID_Final	Species	GeneID	Fam_ID_Orig	Mouse Gene Symbol
6	Bbe	216110R	6
6	Bla	BL09207	6
6	Cmi	SINCAMG00000007000	6
6	Dre	ENSDARG00000038505	6
6	Gga	ENSGALG00000008534	6
6	Hsa	ENSG00000163882	6
6	Mmu	ENSMUSG00000021018	6	Polr2h
6	Ola	ENSORLG00000007140	6
6	Sko	Sakowv30028108m	6
6	Spu	WHL22.477772	6
6	Xtr	ENSXETG00000017291	6
22	Bbe	009990R	22
22	Bla	BL74412	22
22	Cmi	SINCAMG00000000828	22
22	Dre	ENSDARG00000019861	22
22	Gga	ENSGALG00000008306	22
22	Hsa	ENSG00000127951	22
22	Mmu	ENSMUSG00000039899	22	Fgl2
22	Ola	ENSORLG00000013166	22
22	Xtr	ENSXETG00000019734	22
34	Bbe	180180F	34
34	Bla	BL09202	34
34	Cmi	SINCAMG00000006730	34
34	Dre	ENSDARG00000056557	34
34	Gga	ENSGALG00000006015	34
34	Hsa	ENSG00000129083	34
34	Mmu	ENSMUSG00000030754	34	Copb1
34	Ola	ENSORLG00000006792	34
34	Sko	Sakowv30042611m	34
34	Spu	WHL22.605584	34
34	Xtr	ENSXETG00000019682	34
35	Bbe	215680F	35
35	Bla	BL09208	35
35	Cmi	SINCAMG00000009899	35
35	Dre	ENSDARG00000046127	35
35	Gga	ENSGALG00000005261	35
35	Hsa	ENSG00000166548	35
35	Mmu	ENSMUSG00000035824	35	Tk2
35	Ola	ENSORLG00000012380	35
35	Sko	Sakowv30024564m	35
35	Spu	WHL22.339206	35
35	Xtr	ENSXETG00000011228	35
37	Bbe	134880F	37
37	Bla	BL12124	37
37	Cmi	SINCAMG00000010373	37
37	Dre	ENSDARG00000059553	37
37	Hsa	ENSG00000125755	37
37	Mmu	ENSMUSG00000023118	37	Sympk
37	Ola	ENSORLG00000015338	37
37	Sko	Sakowv30035977m	37
37	Spu	WHL22.325527	37
37	Xtr	ENSXETG00000024453	37
48	Bbe	027380R	48
48	Bla	BL96597	48
48	Dre	ENSDARG00000087633	48
48	Gga	ENSGALG00000008995	48
48	Hsa	ENSG00000177943	48
48	Mmu	ENSMUSG00000026941	48	Mamdc4
48	Ola	ENSORLG00000014059	48
48	Sko	Sakowv30045984m	48
48	Sko	Sakowv30045983m	48
48	Spu	WHL22.657025	48
48	Spu	WHL22.598600	48
48	Xtr	ENSXETG00000003945	48
50	Bbe	143730F	50
50	Bla	BL12122	50
50	Dre	ENSDARG00000009743	50
50	Gga	ENSGALG00000016674	50
50	Hsa	ENSG00000096093	50
50	Mmu	ENSMUSG00000041809	50	Efhc1
50	Ola	ENSORLG00000012981	50
50	Sko	Sakowv30044480m	50
50	Spu	WHL22.507882	50
50	Xtr	ENSXETG00000000659	50
51	Bbe	134870F	51
51	Bla	BL12129	51
51	Cmi	SINCAMG00000003295	51
51	Dre	ENSDARG00000028321	51
51	Gga	ENSGALG00000013839	51
51	Hsa	ENSG00000258644	51
51	Mmu	ENSMUSG00000090935	51	Synj2bp
51	Ola	ENSORLG00000009195	51
51	Sko	Sakowv30036001m	51
51	Spu	WHL22.36566	51
51	Xtr	ENSXETG00000033493	51
52	Bbe	135020F	52
52	Bla	BL12128	52
52	Cmi	SINCAMG00000006316	52
52	Dre	ENSDARG00000039270	52
52	Gga	ENSGALG00000009526	52
52	Hsa	ENSG00000100568	52
52	Mmu	ENSMUSG00000021124	52	Vti1b
52	Ola	ENSORLG00000009898	52
52	Sko	Sakowv30015737m	52
52	Spu	WHL22.13089	52
52	Xtr	ENSXETG00000025900	52
53	Bbe	215310F	53
53	Bla	BL13654	53
53	Cmi	SINCAMG00000016686	53
53	Dre	ENSDARG00000074892	53
53	Gga	ENSGALG00000007742	53
53	Hsa	ENSG00000156973	53
53	Mmu	ENSMUSG00000026239	53	Pde6d
53	Ola	ENSORLG00000002704	53
53	Sko	Sakowv30016490m	53
53	Spu	WHL22.621272	53
53	Xtr	ENSXETG00000022759	53
56	Bbe	214800F	56
56	Bla	BL13650	56
56	Cmi	SINCAMG00000016608	56
56	Dre	ENSDARG00000016864	56
56	Gga	ENSGALG00000005236	56
56	Hsa	ENSG00000116120	56
56	Mmu	ENSMUSG00000026245	56	Farsb
56	Ola	ENSORLG00000009135	56
56	Sko	Sakowv30000576m	56
56	Xtr	ENSXETG00000002934	56
62	Bbe	136520F	62
62	Bla	BL10128	62
62	Dre	ENSDARG00000018049	62
62	Hsa	ENSG00000087365	62
62	Mmu	ENSMUSG00000024853	62	Sf3b2
62	Ola	ENSORLG00000008235	62
62	Sko	Sakowv30045679m	62
62	Xtr	ENSXETG00000008422	62
65	Bbe	095460R	65
65	Bla	BL21291	65
65	Cmi	SINCAMG00000006235	65
65	Dre	ENSDARG00000055357	65
65	Gga	ENSGALG00000004696	65
65	Hsa	ENSG00000166477	65
65	Mmu	ENSMUSG00000042487	65	Leo1
65	Ola	ENSORLG00000003064	65
65	Spu	WHL22.502792	65
65	Xtr	ENSXETG00000020746	65
71	Bbe	297440F	71
71	Bbe	204010F	71
71	Bla	BL00375	71
71	Cmi	SINCAMG00000010967	71
71	Dre	ENSDARG00000043728	71
71	Gga	ENSGALG00000026028	71
71	Hsa	ENSG00000153006	71
71	Mmu	ENSMUSG00000021716	71	Srek1ip1
71	Ola	ENSORLG00000007002	71
71	Sko	Sakowv30007940m	71
71	Spu	WHL22.575845	71
71	Xtr	ENSXETG00000000461	71
78	Bbe	170620F	78
78	Bla	BL08039	78
78	Cmi	SINCAMG00000002614	78
78	Dre	ENSDARG00000041361	78
78	Gga	ENSGALG00000015874	78
78	Hsa	ENSG00000112742	78
78	Mmu	ENSMUSG00000038379	78	Ttk
78	Ola	ENSORLG00000020681	78
78	Sko	Sakowv30012026m	78
78	Spu	WHL22.365048	78
78	Xtr	ENSXETG00000011768	78
130	Bla	BL08850	130
130	Dre	ENSDARG00000008188	130
130	Hsa	ENSG00000168066	130
130	Mmu	ENSMUSG00000024949	130	Sf1
130	Ola	ENSORLG00000011853	130
130	Sko	Sakowv30007731m	130
130	Spu	WHL22.700962	130
130	Xtr	ENSXETG00000008434	130
160	Bbe	106860R	160
160	Bla	BL82031	160
160	Cmi	SINCAMG00000000295	160
160	Dre	ENSDARG00000039824	160
160	Gga	ENSGALG00000014070	160
160	Hsa	ENSG00000179071	160
160	Mmu	ENSMUSG00000044362	160	Ccdc89
160	Ola	ENSORLG00000017136	160
160	Sko	Sakowv30037292m	160
160	Spu	WHL22.509714	160
160	Xtr	ENSXETG00000004420	160
204	Bbe	061560R	204
204	Bla	BL16542	204
204	Cmi	SINCAMG00000014113	204
204	Dre	ENSDARG00000090489	204
204	Hsa	ENSG00000230062	204
204	Mmu	ENSMUSG00000096140	204	Ankrd66
204	Ola	ENSORLG00000007683	204
204	Xtr	ENSXETG00000033111	204
233	Bla	BL96563	233
233	Cmi	SINCAMG00000004312	233
233	Dre	ENSDARG00000086302	233
233	Gga	ENSGALG00000017038	233
233	Hsa	ENSG00000120685	233
233	Mmu	ENSMUSG00000049504	233	Proser1
233	Ola	ENSORLG00000004718	233
233	Xtr	ENSXETG00000016020	233
238	Bbe	255030R	238
238	Bla	BL68987	238
238	Cmi	SINCAMG00000013541	238
238	Dre	ENSDARG00000016724	238
238	Gga	ENSGALG00000007882	238
238	Hsa	ENSG00000150776	238
238	Mmu	ENSMUSG00000059820	238	AU019823
238	Ola	ENSORLG00000005061	238
238	Xtr	ENSXETG00000010191	238
264	Bbe	301440F	264
264	Bbe	212090F	264
264	Bla	BL06491	264
264	Cmi	SINCAMG00000003414	264
264	Dre	ENSDARG00000079388	264
264	Gga	ENSGALG00000002041	264
264	Hsa	ENSG00000188157	264
264	Mmu	ENSMUSG00000041936	264	Agrn
264	Ola	ENSORLG00000000529	264
264	Xtr	ENSXETG00000001763	264
268	Bbe	224750F	268
268	Bla	BL16094	268
268	Cmi	SINCAMG00000001518	268
268	Dre	ENSDARG00000070108	268
268	Gga	ENSGALG00000012684	268
268	Hsa	ENSG00000124795	268
268	Mmu	ENSMUSG00000021377	268	Dek
268	Ola	ENSORLG00000020827	268
268	Xtr	ENSXETG00000014181	268
282	Bbe	190620R	282
282	Bla	BL01087	282
282	Cmi	SINCAMG00000007077	282
282	Dre	ENSDARG00000102483	282
282	Gga	ENSGALG00000001258	282
282	Hsa	ENSG00000137497	282
282	Mmu	ENSMUSG00000066306	282	Numa1
282	Ola	ENSORLG00000011120	282
282	Xtr	ENSXETG00000028066	282
285	Bbe	162850R	285
285	Bbe	019340R	285
285	Bla	BL18811	285
285	Dre	ENSDARG00000067859	285
285	Gga	ENSGALG00000004919	285
285	Hsa	ENSG00000197558	285
285	Mmu	ENSMUSG00000029797	285	Sspo
285	Ola	ENSORLG00000004121	285
285	Xtr	ENSXETG00000032528	285
291	Bbe	090890R	291
291	Bla	BL15257	291
291	Cmi	SINCAMG00000011322	291
291	Dre	ENSDARG00000020527	291
291	Gga	ENSGALG00000004856	291
291	Hsa	ENSG00000213024	291
291	Mmu	ENSMUSG00000043858	291	Nup62
291	Ola	ENSORLG00000017400	291
291	Xtr	ENSXETG00000009637	291
293	Bbe	012270R	293
293	Bla	BL00911	293
293	Cmi	SINCAMG00000010010	293
293	Dre	ENSDARG00000099768	293
293	Gga	ENSGALG00000009104	293
293	Hsa	ENSG00000107890	293
293	Hsa	ENSG00000174501	293
293	Mmu	ENSMUSG00000007827	293	Ankrd26
293	Ola	ENSORLG00000001868	293
293	Xtr	ENSXETG00000021831	293
302	Bbe	001040R	302
302	Bla	BL12066	302
302	Cmi	SINCAMG00000013130	302
302	Dre	ENSDARG00000016177	302
302	Gga	ENSGALG00000006898	302
302	Hsa	ENSG00000184708	302
302	Mmu	ENSMUSG00000020454	302	Eif4enif1
302	Ola	ENSORLG00000019961	302
302	Xtr	ENSXETG00000004194	302
303	Bla	BL14672	303
303	Cmi	SINCAMG00000010523	303
303	Dre	ENSDARG00000003382	303
303	Gga	ENSGALG00000001624	303
303	Hsa	ENSG00000276761	303
303	Mmu	ENSMUSG00000018541	303	Cwc25
303	Ola	ENSORLG00000018569	303
303	Xtr	ENSXETG00000023722	303
304	Bbe	235320R	304
304	Bla	BL10836	304
304	Cmi	SINCAMG00000004439	304
304	Dre	ENSDARG00000005092	304
304	Gga	ENSGALG00000004756	304
304	Hsa	ENSG00000121289	304
304	Mmu	ENSMUSG00000023072	304	Cep89
304	Ola	ENSORLG00000015006	304
304	Xtr	ENSXETG00000018269	304
311	Bbe	109020R	311
311	Bla	BL03538	311
311	Cmi	SINCAMG00000005702	311
311	Dre	ENSDARG00000091555	311
311	Gga	ENSGALG00000017447	311
311	Hsa	ENSG00000134996	311
311	Mmu	ENSMUSG00000024725	311	Ostf1
311	Ola	ENSORLG00000003643	311
311	Xtr	ENSXETG00000005449	311
319	Bbe	288220F	319
319	Bla	BL03121	319
319	Cmi	SINCAMG00000015725	319
319	Dre	ENSDARG00000069855	319
319	Gga	ENSGALG00000015483	319
319	Hsa	ENSG00000132424	319
319	Mmu	ENSMUSG00000028248	319	Pnisr
319	Ola	ENSORLG00000002192	319
319	Xtr	ENSXETG00000000800	319
323	Bbe	139700R	323
323	Bla	BL10249	323
323	Dre	ENSDARG00000039910	323
323	Hsa	ENSG00000126254	323
323	Mmu	ENSMUSG00000036733	323	Rbm42
323	Ola	ENSORLG00000003387	323
323	Xtr	ENSXETG00000017599	323
326	Bbe	075160F	326
326	Bla	BL03342	326
326	Cmi	SINCAMG00000005539	326
326	Dre	ENSDARG00000077126	326
326	Hsa	ENSG00000104852	326
326	Mmu	ENSMUSG00000063511	326	Snrnp70
326	Ola	ENSORLG00000017158	326
326	Xtr	ENSXETG00000022919	326
327	Bbe	090250R	327
327	Bla	BL13066	327
327	Cmi	SINCAMG00000007896	327
327	Dre	ENSDARG00000057248	327
327	Gga	ENSGALG00000010115	327
327	Hsa	ENSG00000151466	327
327	Mmu	ENSMUSG00000059834	327	Sclt1
327	Ola	ENSORLG00000014263	327
327	Xtr	ENSXETG00000022505	327
330	Bbe	204970F	330
330	Bla	BL23760	330
330	Cmi	SINCAMG00000016954	330
330	Dre	ENSDARG00000076571	330
330	Gga	ENSGALG00000027511	330
330	Hsa	ENSG00000204335	330
330	Mmu	ENSMUSG00000075304	330	Sp5
330	Ola	ENSORLG00000017252	330
330	Xtr	ENSXETG00000025407	330
349	Bbe	194390R	349
349	Bla	BL06575	349
349	Cmi	SINCAMG00000015643	349
349	Dre	ENSDARG00000068640	349
349	Gga	ENSGALG00000027969	349
349	Hsa	ENSG00000048649	349
349	Mmu	ENSMUSG00000035623	349	Rsf1
349	Ola	ENSORLG00000002117	349
349	Xtr	ENSXETG00000010445	349
366	Bbe	147600F	366
366	Bla	BL17358	366
366	Cmi	SINCAMG00000009014	366
366	Dre	ENSDARG00000076920	366
366	Gga	ENSGALG00000006902	366
366	Hsa	ENSG00000198026	366
366	Mmu	ENSMUSG00000039834	366	Zfp335
366	Ola	ENSORLG00000006291	366
366	Xtr	ENSXETG00000031992	366
371	Bbe	118040F	371
371	Bla	BL03371	371
371	Cmi	SINCAMG00000007720	371
371	Dre	ENSDARG00000012409	371
371	Gga	ENSGALG00000000710	371
371	Hsa	ENSG00000158286	371
371	Mmu	ENSMUSG00000058498	371	Rnf207
371	Ola	ENSORLG00000017207	371
371	Xtr	ENSXETG00000032027	371
376	Bbe	302610R	376
376	Bla	BL18549	376
376	Cmi	SINCAMG00000008903	376
376	Dre	ENSDARG00000053101	376
376	Gga	ENSGALG00000001972	376
376	Hsa	ENSG00000134186	376
376	Mmu	ENSMUSG00000027881	376	Prpf38b
376	Ola	ENSORLG00000015621	376
376	Xtr	ENSXETG00000005260	376
397	Bbe	083850R	397
397	Bla	BL11899	397
397	Cmi	SINCAMG00000008047	397
397	Cmi	SINCAMG00000015240	397
397	Dre	ENSDARG00000007413	397
397	Gga	ENSGALG00000009665	397
397	Hsa	ENSG00000189079	397
397	Mmu	ENSMUSG00000033237	397	Arid2
397	Ola	ENSORLG00000009649	397
397	Xtr	ENSXETG00000014656	397
407	Bbe	164760F	407
407	Bla	BL20322	407
407	Cmi	SINCAMG00000006829	407
407	Dre	ENSDARG00000062511	407
407	Gga	ENSGALG00000002158	407
407	Hsa	ENSG00000090615	407
407	Mmu	ENSMUSG00000029502	407	Golga3
407	Ola	ENSORLG00000015012	407
407	Xtr	ENSXETG00000023849	407
412	Bla	BL24339	412
412	Dre	ENSDARG00000018574	412
412	Gga	ENSGALG00000013352	412
412	Hsa	ENSG00000143368	412
412	Mmu	ENSMUSG00000068856	412	Sf3b4
412	Ola	ENSORLG00000003062	412
412	Xtr	ENSXETG00000011038	412
420	Bbe	035050R	420
420	Bla	BL00812	420
420	Cmi	SINCAMG00000002607	420
420	Dre	ENSDARG00000088984	420
420	Gga	ENSGALG00000006895	420
420	Hsa	ENSG00000141577	420
420	Mmu	ENSMUSG00000039781	420	Cep131
420	Ola	ENSORLG00000013675	420
420	Xtr	ENSXETG00000016930	420
481	Bbe	042040F	481
481	Bla	BL11905	481
481	Cmi	SINCAMG00000013915	481
481	Dre	ENSDARG00000062727	481
481	Gga	ENSGALG00000011177	481
481	Hsa	ENSG00000198707	481
481	Mmu	ENSMUSG00000019971	481	Cep290
481	Ola	ENSORLG00000019917	481
481	Xtr	ENSXETG00000011742	481
590	Bbe	061220F	590
590	Bla	BL24814	590
590	Cmi	SINCAMG00000003909	590
590	Dre	ENSDARG00000076559	590
590	Gga	ENSGALG00000015259	590
590	Hsa	ENSG00000023287	590
590	Mmu	ENSMUSG00000025907	590	Rb1cc1
590	Ola	ENSORLG00000017508	590
590	Xtr	ENSXETG00000005678	590
611	Bbe	158920F	611
611	Bla	BL01044	611
611	Dre	ENSDARG00000059773	611
611	Hsa	ENSG00000273608	611
611	Hsa	ENSG00000277363	611
611	Mmu	ENSMUSG00000038453	611	Srcin1
611	Ola	ENSORLG00000004514	611
611	Xtr	ENSXETG00000014743	611
760	Bbe	264990F	760
760	Bla	BL22104	760
760	Dre	ENSDARG00000041350	760
760	Gga	ENSGALG00000026734	760
760	Hsa	ENSG00000213337	760
760	Mmu	ENSMUSG00000079610	760	Ankrd39
760	Ola	ENSORLG00000014221	760
760	Xtr	ENSXETG00000031480	760
781	Bbe	181770R	781
781	Bbe	133990R	781
781	Bla	BL23357	781
781	Cmi	SINCAMG00000000167	781
781	Dre	ENSDARG00000093480	781
781	Gga	ENSGALG00000007886	781
781	Hsa	ENSG00000149090	781
781	Mmu	ENSMUSG00000027188	781	Pamr1
781	Ola	ENSORLG00000012089	781
781	Xtr	ENSXETG00000007554	781
822	Bbe	043800R	822
822	Bla	BL17912	822
822	Cmi	SINCAMG00000008453	822
822	Dre	ENSDARG00000025467	822
822	Gga	ENSGALG00000005420	822
822	Hsa	ENSG00000276072	822
822	Mmu	ENSMUSG00000018697	822	Aatf
822	Ola	ENSORLG00000013628	822
822	Xtr	ENSXETG00000008959	822
852	Bbe	180980F	852
852	Bla	BL09443	852
852	Cmi	SINCAMG00000012351	852
852	Dre	ENSDARG00000015628	852
852	Gga	ENSGALG00000008287	852
852	Hsa	ENSG00000101843	852
852	Mmu	ENSMUSG00000031429	852	Psmd10
852	Ola	ENSORLG00000008068	852
852	Xtr	ENSXETG00000012853	852
913	Bbe	082940F	913
913	Bbe	007790F	913
913	Bla	BL12673	913
913	Cmi	SINCAMG00000015990	913
913	Dre	ENSDARG00000076781	913
913	Gga	ENSGALG00000014818	913
913	Hsa	ENSG00000134253	913
913	Mmu	ENSMUSG00000033233	913	Trim45
913	Ola	ENSORLG00000008347	913
913	Xtr	ENSXETG00000017042	913
972	Bbe	131130F	972
972	Bla	BL95489	972
972	Cmi	SINCAMG00000005387	972
972	Dre	ENSDARG00000070846	972
972	Gga	ENSGALG00000015200	972
972	Hsa	ENSG00000071626	972
972	Mmu	ENSMUSG00000069565	972	Dazap1
972	Ola	ENSORLG00000008278	972
972	Xtr	ENSXETG00000003704	972
1105	Bbe	158440R	1105
1105	Bla	BL08244	1105
1105	Cmi	SINCAMG00000000456	1105
1105	Dre	ENSDARG00000077928	1105
1105	Gga	ENSGALG00000009824	1105
1105	Hsa	ENSG00000154479	1105
1105	Mmu	ENSMUSG00000070883	1105	Ccdc173
1105	Ola	ENSORLG00000017175	1105
1105	Xtr	ENSXETG00000018928	1105
1154	Bbe	278370R	1154
1154	Bla	BL00614	1154
1154	Cmi	SINCAMG00000002108	1154
1154	Dre	ENSDARG00000006666	1154
1154	Gga	ENSGALG00000007046	1154
1154	Hsa	ENSG00000137656	1154
1154	Mmu	ENSMUSG00000032077	1154	Bud13
1154	Ola	ENSORLG00000005682	1154
1154	Xtr	ENSXETG00000003767	1154
1272	Bla	BL04523	1272
1272	Cmi	SINCAMG00000003505	1272
1272	Dre	ENSDARG00000079679	1272
1272	Gga	ENSGALG00000003975	1272
1272	Hsa	ENSG00000154240	1272
1272	Mmu	ENSMUSG00000020728	1272	Cep112
1272	Ola	ENSORLG00000008862	1272
1272	Xtr	ENSXETG00000013608	1272
1346	Bbe	122990R	1346
1346	Bla	BL05154	1346
1346	Dre	ENSDARG00000100442	1346
1346	Gga	ENSGALG00000002431	1346
1346	Hsa	ENSG00000000971	1346
1346	Mmu	ENSMUSG00000026365	1346	Cfh
1346	Ola	ENSORLG00000019011	1346
1346	Xtr	ENSXETG00000005261	1346
1361	Bbe	113200R	1361
1361	Bbe	026560F	1361
1361	Bla	BL00815	1361
1361	Cmi	SINCAMG00000013285	1361
1361	Dre	ENSDARG00000014366	1361
1361	Gga	ENSGALG00000007386	1361
1361	Hsa	ENSG00000108848	1361
1361	Mmu	ENSMUSG00000020863	1361	Luc7l3
1361	Ola	ENSORLG00000010648	1361
1361	Xtr	ENSXETG00000011062	1361
1388	Bbe	216900R	1388
1388	Bla	BL03195	1388
1388	Cmi	SINCAMG00000000436	1388
1388	Dre	ENSDARG00000013526	1388
1388	Gga	ENSGALG00000015721	1388
1388	Hsa	ENSG00000165124	1388
1388	Mmu	ENSMUSG00000028369	1388	Svep1
1388	Ola	ENSORLG00000007547	1388
1388	Xtr	ENSXETG00000002609	1388
1401	Bbe	238050R	1401
1401	Bbe	117970R	1401
1401	Bla	BL18358	1401
1401	Cmi	SINCAMG00000001217	1401
1401	Dre	ENSDARG00000104933	1401
1401	Gga	ENSGALG00000016806	1401
1401	Hsa	ENSG00000135968	1401
1401	Mmu	ENSMUSG00000038039	1401	Gcc2
1401	Ola	ENSORLG00000015551	1401
1401	Xtr	ENSXETG00000010397	1401
1454	Bla	BL00124	1454
1454	Cmi	SINCAMG00000015087	1454
1454	Dre	ENSDARG00000067841	1454
1454	Gga	ENSGALG00000026215	1454
1454	Hsa	ENSG00000267909	1454
1454	Mmu	ENSMUSG00000062961	1454	Ccdc177
1454	Ola	ENSORLG00000009970	1454
1454	Xtr	ENSXETG00000033096	1454
1477	Bbe	295170R	1477
1477	Bla	BL62289	1477
1477	Dre	ENSDARG00000086851	1477
1477	Gga	ENSGALG00000004878	1477
1477	Hsa	ENSG00000186409	1477
1477	Mmu	ENSMUSG00000028637	1477	Ccdc30
1477	Ola	ENSORLG00000004677	1477
1477	Xtr	ENSXETG00000013442	1477
1483	Bbe	214820R	1483
1483	Bla	BL00626	1483
1483	Cmi	SINCAMG00000016667	1483
1483	Dre	ENSDARG00000090935	1483
1483	Hsa	ENSG00000144395	1483
1483	Mmu	ENSMUSG00000025983	1483	Ccdc150
1483	Ola	ENSORLG00000010987	1483
1483	Xtr	ENSXETG00000017278	1483
1503	Bbe	042820F	1503
1503	Bla	BL24172	1503
1503	Cmi	SINCAMG00000015606	1503
1503	Dre	ENSDARG00000061031	1503
1503	Gga	ENSGALG00000002958	1503
1503	Hsa	ENSG00000187957	1503
1503	Mmu	ENSMUSG00000036766	1503	Dner
1503	Ola	ENSORLG00000011748	1503
1503	Xtr	ENSXETG00000014758	1503
1504	Bla	BL06882	1504
1504	Dre	ENSDARG00000027749	1504
1504	Hsa	ENSG00000149929	1504
1504	Mmu	ENSMUSG00000042606	1504	Hirip3
1504	Ola	ENSORLG00000011191	1504
1504	Xtr	ENSXETG00000031738	1504
1514	Bbe	115270R	1514
1514	Bla	BL06048	1514
1514	Cmi	SINCAMG00000014713	1514
1514	Dre	ENSDARG00000059097	1514
1514	Gga	ENSGALG00000005282	1514
1514	Hsa	ENSG00000114857	1514
1514	Mmu	ENSMUSG00000032525	1514	Nktr
1514	Ola	ENSORLG00000009388	1514
1514	Xtr	ENSXETG00000001738	1514
1545	Bbe	162820R	1545
1545	Bla	BL96225	1545
1545	Cmi	SINCAMG00000015896	1545
1545	Dre	ENSDARG00000078508	1545
1545	Hsa	ENSG00000135253	1545
1545	Mmu	ENSMUSG00000059022	1545	Kcp
1545	Ola	ENSORLG00000009301	1545
1545	Xtr	ENSXETG00000014993	1545
1568	Bbe	282480R	1568
1568	Bla	BL82838	1568
1568	Cmi	SINCAMG00000000060	1568
1568	Dre	ENSDARG00000077231	1568
1568	Gga	ENSGALG00000017272	1568
1568	Hsa	ENSG00000110799	1568
1568	Mmu	ENSMUSG00000001930	1568	Vwf
1568	Ola	ENSORLG00000008677	1568
1568	Xtr	ENSXETG00000023591	1568
1940	Bbe	071620F	1940
1940	Bla	BL21320	1940
1940	Cmi	SINCAMG00000013281	1940
1940	Dre	ENSDARG00000035427	1940
1940	Gga	ENSGALG00000003210	1940
1940	Hsa	ENSG00000281309	1940
1940	Mmu	ENSMUSG00000036160	1940	Surf6
1940	Ola	ENSORLG00000003980	1940
1940	Sko	Sakowv30025501m	1940
1940	Spu	WHL22.691622	1940
1940	Xtr	ENSXETG00000005018	1940
2204	Bbe	220270R	2204
2204	Bla	BL21065	2204
2204	Cmi	SINCAMG00000000534	2204
2204	Dre	ENSDARG00000040303	2204
2204	Gga	ENSGALG00000015912	2204
2204	Hsa	ENSG00000104320	2204
2204	Mmu	ENSMUSG00000028224	2204	Nbn
2204	Ola	ENSORLG00000009450	2204
2204	Sko	Sakowv30038667m	2204
2204	Xtr	ENSXETG00000014611	2204
2273	Bbe	130790F	2273
2273	Bla	BL03270	2273
2273	Cmi	SINCAMG00000004181	2273
2273	Dre	ENSDARG00000069329	2273
2273	Gga	ENSGALG00000026017	2273
2273	Hsa	ENSG00000165606	2273
2273	Mmu	ENSMUSG00000041730	2273	Prrxl1
2273	Ola	ENSORLG00000009035	2273
2273	Xtr	ENSXETG00000030565	2273
2295	Bbe	252850R	2295
2295	Bla	BL17526	2295
2295	Dre	ENSDARG00000009134	2295
2295	Hsa	ENSG00000136630	2295
2295	Mmu	ENSMUSG00000039377	2295	Hlx
2295	Ola	ENSORLG00000012055	2295
2295	Xtr	ENSXETG00000002734	2295
2323	Bbe	128480R	2323
2323	Bla	BL21399	2323
2323	Cmi	SINCAMG00000009348	2323
2323	Dre	ENSDARG00000018296	2323
2323	Gga	ENSGALG00000016766	2323
2323	Hsa	ENSG00000135945	2323
2323	Mmu	ENSMUSG00000026082	2323	Rev1
2323	Ola	ENSORLG00000012211	2323
2323	Sko	Sakowv30013824m	2323
2323	Xtr	ENSXETG00000019375	2323
2326	Bbe	000480R	2326
2326	Bla	BL14299	2326
2326	Cmi	SINCAMG00000009010	2326
2326	Dre	ENSDARG00000042816	2326
2326	Gga	ENSGALG00000006992	2326
2326	Hsa	ENSG00000100985	2326
2326	Mmu	ENSMUSG00000017737	2326	Mmp9
2326	Ola	ENSORLG00000006340	2326
2326	Xtr	ENSXETG00000033145	2326
2334	Bbe	101490R	2334
2334	Bla	BL23670	2334
2334	Cmi	SINCAMG00000014783	2334
2334	Dre	ENSDARG00000069114	2334
2334	Gga	ENSGALG00000024090	2334
2334	Hsa	ENSG00000110057	2334
2334	Mmu	ENSMUSG00000036908	2334	Unc93b1
2334	Ola	ENSORLG00000010912	2334
2334	Xtr	ENSXETG00000020883	2334
2337	Bbe	011120R	2337
2337	Bla	BL15557	2337
2337	Cmi	SINCAMG00000009509	2337
2337	Dre	ENSDARG00000061719	2337
2337	Gga	ENSGALG00000012674	2337
2337	Hsa	ENSG00000136051	2337
2337	Mmu	ENSMUSG00000034560	2337	A230046K03Rik
2337	Ola	ENSORLG00000016434	2337
2337	Sko	Sakowv30021654m	2337
2337	Xtr	ENSXETG00000001887	2337
2353	Bbe	134780R	2353
2353	Bla	BL18604	2353
2353	Cmi	SINCAMG00000010409	2353
2353	Dre	ENSDARG00000068404	2353
2353	Hsa	ENSG00000105254	2353
2353	Mmu	ENSMUSG00000006095	2353	Tbcb
2353	Ola	ENSORLG00000006774	2353
2353	Sko	Sakowv30002465m	2353
2353	Spu	WHL22.565040	2353
2353	Xtr	ENSXETG00000019070	2353
2354	Bbe	207040R	2354
2354	Bla	BL18605	2354
2354	Cmi	SINCAMG00000001122	2354
2354	Dre	ENSDARG00000026198	2354
2354	Gga	ENSGALG00000011178	2354
2354	Hsa	ENSG00000145293	2354
2354	Mmu	ENSMUSG00000029326	2354	Enoph1
2354	Ola	ENSORLG00000001846	2354
2354	Sko	Sakowv30045494m	2354
2354	Spu	WHL22.74430	2354
2354	Xtr	ENSXETG00000012582	2354
2356	Bbe	135050F	2356
2356	Bla	BL18603	2356
2356	Cmi	SINCAMG00000009381	2356
2356	Dre	ENSDARG00000016415	2356
2356	Gga	ENSGALG00000003674	2356
2356	Hsa	ENSG00000181192	2356
2356	Mmu	ENSMUSG00000025815	2356	Dhtkd1
2356	Ola	ENSORLG00000003925	2356
2356	Sko	Sakowv30028238m	2356
2356	Xtr	ENSXETG00000021954	2356
2358	Bbe	134590R	2358
2358	Bla	BL18601	2358
2358	Cmi	SINCAMG00000015853	2358
2358	Dre	ENSDARG00000034734	2358
2358	Gga	ENSGALG00000013835	2358
2358	Hsa	ENSG00000133997	2358
2358	Mmu	ENSMUSG00000002679	2358	Med6
2358	Ola	ENSORLG00000009478	2358
2358	Sko	Sakowv30044908m	2358
2358	Spu	WHL22.498982	2358
2358	Xtr	ENSXETG00000002222	2358
2362	Bbe	108530R	2362
2362	Bla	BL23504	2362
2362	Cmi	SINCAMG00000013178	2362
2362	Dre	ENSDARG00000063187	2362
2362	Gga	ENSGALG00000016329	2362
2362	Hsa	ENSG00000155189	2362
2362	Mmu	ENSMUSG00000031467	2362	Agpat5
2362	Ola	ENSORLG00000009650	2362
2362	Sko	Sakowv30019486m	2362
2362	Xtr	ENSXETG00000015962	2362
2367	Bla	BL26759	2367
2367	Cmi	SINCAMG00000001266	2367
2367	Dre	ENSDARG00000043666	2367
2367	Hsa	ENSG00000146109	2367
2367	Mmu	ENSMUSG00000036376	2367	Abt1
2367	Ola	ENSORLG00000019999	2367
2367	Sko	Sakowv30033293m	2367
2367	Spu	WHL22.768987	2367
2367	Xtr	ENSXETG00000005684	2367
2381	Bbe	072610R	2381
2381	Bla	BL07345	2381
2381	Cmi	SINCAMG00000004146	2381
2381	Dre	ENSDARG00000003287	2381
2381	Gga	ENSGALG00000008470	2381
2381	Hsa	ENSG00000138442	2381
2381	Mmu	ENSMUSG00000026019	2381	Wdr12
2381	Ola	ENSORLG00000003110	2381
2381	Sko	Sakowv30026505m	2381
2381	Spu	WHL22.604668	2381
2381	Xtr	ENSXETG00000022077	2381
2388	Bbe	034600R	2388
2388	Bla	BL07691	2388
2388	Cmi	SINCAMG00000003427	2388
2388	Dre	ENSDARG00000062585	2388
2388	Gga	ENSGALG00000004348	2388
2388	Hsa	ENSG00000106009	2388
2388	Mmu	ENSMUSG00000000148	2388	Brat1
2388	Ola	ENSORLG00000008847	2388
2388	Spu	WHL22.302455	2388
2388	Xtr	ENSXETG00000021747	2388
2412	Bbe	000050F	2412
2412	Bla	BL21837	2412
2412	Cmi	SINCAMG00000006544	2412
2412	Dre	ENSDARG00000035595	2412
2412	Gga	ENSGALG00000004858	2412
2412	Hsa	ENSG00000198855	2412
2412	Mmu	ENSMUSG00000053334	2412	Ficd
2412	Ola	ENSORLG00000006873	2412
2412	Sko	Sakowv30024299m	2412
2412	Spu	WHL22.534397	2412
2412	Xtr	ENSXETG00000017652	2412
2475	Bbe	216090F	2475
2475	Bla	BL05542	2475
2475	Cmi	SINCAMG00000016508	2475
2475	Dre	ENSDARG00000009740	2475
2475	Gga	ENSGALG00000005832	2475
2475	Hsa	ENSG00000115685	2475
2475	Mmu	ENSMUSG00000026275	2475	Ppp1r7
2475	Ola	ENSORLG00000016479	2475
2475	Sko	Sakowv30013694m	2475
2475	Xtr	ENSXETG00000012163	2475
2497	Bbe	049070F	2497
2497	Bla	BL24590	2497
2497	Cmi	SINCAMG00000009037	2497
2497	Dre	ENSDARG00000102885	2497
2497	Gga	ENSGALG00000008720	2497
2497	Hsa	ENSG00000148484	2497
2497	Mmu	ENSMUSG00000026727	2497	Rsu1
2497	Ola	ENSORLG00000019822	2497
2497	Sko	Sakowv30016240m	2497
2497	Sko	Sakowv30038785m	2497
2497	Spu	WHL22.34234	2497
2497	Xtr	ENSXETG00000007451	2497
2561	Bbe	068530F	2561
2561	Bla	BL18514	2561
2561	Cmi	SINCAMG00000002567	2561
2561	Dre	ENSDARG00000043938	2561
2561	Gga	ENSGALG00000009112	2561
2561	Hsa	ENSG00000180979	2561
2561	Mmu	ENSMUSG00000027286	2561	Lrrc57
2561	Ola	ENSORLG00000010037	2561
2561	Sko	Sakowv30019060m	2561
2561	Spu	WHL22.563096	2561
2561	Spu	WHL22.566047	2561
2561	Xtr	ENSXETG00000000060	2561
2640	Bbe	257860F	2640
2640	Bla	BL23231	2640
2640	Dre	ENSDARG00000008279	2640
2640	Hsa	ENSG00000076984	2640
2640	Mmu	ENSMUSG00000002948	2640	Map2k7
2640	Ola	ENSORLG00000000408	2640
2640	Sko	Sakowv30035500m	2640
2640	Spu	WHL22.686466	2640
2640	Xtr	ENSXETG00000022865	2640
2675	Bbe	294950R	2675
2675	Bla	BL21953	2675
2675	Cmi	SINCAMG00000015607	2675
2675	Dre	ENSDARG00000020469	2675
2675	Gga	ENSGALG00000015596	2675
2675	Hsa	ENSG00000135341	2675
2675	Mmu	ENSMUSG00000028284	2675	Map3k7
2675	Ola	ENSORLG00000017940	2675
2675	Sko	Sakowv30031707m	2675
2675	Spu	WHL22.769816	2675
2675	Xtr	ENSXETG00000018737	2675
2678	Bla	BL05321	2678
2678	Dre	ENSDARG00000023110	2678
2678	Hsa	ENSG00000166484	2678
2678	Mmu	ENSMUSG00000001034	2678	Mapk7
2678	Ola	ENSORLG00000006580	2678
2678	Sko	Sakowv30042384m	2678
2678	Xtr	ENSXETG00000006274	2678
2679	Bbe	224350F	2679
2679	Bla	BL00356	2679
2679	Cmi	SINCAMG00000014898	2679
2679	Dre	ENSDARG00000004672	2679
2679	Gga	ENSGALG00000016171	2679
2679	Hsa	ENSG00000169398	2679
2679	Mmu	ENSMUSG00000022607	2679	Ptk2
2679	Ola	ENSORLG00000004751	2679
2679	Sko	Sakowv30004302m	2679
2679	Spu	WHL22.751223	2679
2679	Xtr	ENSXETG00000023764	2679
2681	Bla	BL20382	2681
2681	Cmi	SINCAMG00000014449	2681
2681	Dre	ENSDARG00000100822	2681
2681	Hsa	ENSG00000274205	2681
2681	Mmu	ENSMUSG00000063704	2681	Mapk15
2681	Ola	ENSORLG00000012626	2681
2681	Sko	Sakowv30017759m	2681
2681	Spu	WHL22.313504	2681
2681	Xtr	ENSXETG00000013405	2681
2685	Bbe	219930R	2685
2685	Bla	BL00794	2685
2685	Cmi	SINCAMG00000002701	2685
2685	Dre	ENSDARG00000070832	2685
2685	Gga	ENSGALG00000011517	2685
2685	Hsa	ENSG00000163788	2685
2685	Mmu	ENSMUSG00000038145	2685	Snrk
2685	Ola	ENSORLG00000003646	2685
2685	Sko	Sakowv30012327m	2685
2685	Spu	WHL22.17652	2685
2685	Xtr	ENSXETG00000022022	2685
2688	Bbe	071300F	2688
2688	Bla	BL76284	2688
2688	Cmi	SINCAMG00000008704	2688
2688	Dre	ENSDARG00000086933	2688
2688	Gga	ENSGALG00000011353	2688
2688	Hsa	ENSG00000259030	2688
2688	Mmu	ENSMUSG00000040086	2688	Tnni3k
2688	Ola	ENSORLG00000003972	2688
2688	Spu	WHL22.502432	2688
2688	Spu	WHL22.670039	2688
2688	Xtr	ENSXETG00000024099	2688
2773	Bbe	015740R	2773
2773	Bla	BL06566	2773
2773	Cmi	SINCAMG00000000028	2773
2773	Dre	ENSDARG00000045928	2773
2773	Gga	ENSGALG00000003046	2773
2773	Hsa	ENSG00000041357	2773
2773	Mmu	ENSMUSG00000032301	2773	Psma4
2773	Ola	ENSORLG00000001486	2773
2773	Sko	Sakowv30034246m	2773
2773	Spu	WHL22.492783	2773
2773	Xtr	ENSXETG00000008877	2773
2860	Bbe	202740R	2860
2860	Bla	BL08937	2860
2860	Cmi	SINCAMG00000000254	2860
2860	Dre	ENSDARG00000078433	2860
2860	Gga	ENSGALG00000010900	2860
2860	Hsa	ENSG00000277909	2860
2860	Mmu	ENSMUSG00000005233	2860	Spc25
2860	Ola	ENSORLG00000017057	2860
2860	Sko	Sakowv30042045m	2860
2860	Spu	WHL22.614622	2860
2860	Spu	WHL22.711055	2860
2860	Xtr	ENSXETG00000010306	2860
2871	Bbe	152560R	2871
2871	Bla	BL95792	2871
2871	Cmi	SINCAMG00000006931	2871
2871	Dre	ENSDARG00000021905	2871
2871	Gga	ENSGALG00000016386	2871
2871	Hsa	ENSG00000136986	2871
2871	Mmu	ENSMUSG00000022365	2871	Derl1
2871	Ola	ENSORLG00000020742	2871
2871	Sko	Sakowv30013716m	2871
2871	Spu	WHL22.642354	2871
2871	Xtr	ENSXETG00000023186	2871
2873	Bbe	279160R	2873
2873	Bla	BL02090	2873
2873	Cmi	SINCAMG00000014015	2873
2873	Dre	ENSDARG00000026024	2873
2873	Gga	ENSGALG00000016568	2873
2873	Hsa	ENSG00000130150	2873
2873	Mmu	ENSMUSG00000061778	2873	Mospd2
2873	Ola	ENSORLG00000017842	2873
2873	Sko	Sakowv30002119m	2873
2873	Xtr	ENSXETG00000009990	2873
2874	Bbe	279200R	2874
2874	Bla	BL02093	2874
2874	Cmi	SINCAMG00000013475	2874
2874	Dre	ENSDARG00000003750	2874
2874	Hsa	ENSG00000178921	2874
2874	Mmu	ENSMUSG00000020899	2874	Pfas
2874	Ola	ENSORLG00000014791	2874
2874	Xtr	ENSXETG00000030220	2874
2877	Bbe	062860R	2877
2877	Bla	BL12721	2877
2877	Cmi	SINCAMG00000012380	2877
2877	Dre	ENSDARG00000023900	2877
2877	Gga	ENSGALG00000009653	2877
2877	Hsa	ENSG00000127995	2877
2877	Mmu	ENSMUSG00000015189	2877	Casd1
2877	Ola	ENSORLG00000004357	2877
2877	Sko	Sakowv30039083m	2877
2877	Xtr	ENSXETG00000020309	2877
2882	Bbe	260030F	2882
2882	Bla	BL12724	2882
2882	Cmi	SINCAMG00000004080	2882
2882	Dre	ENSDARG00000098235	2882
2882	Gga	ENSGALG00000003559	2882
2882	Hsa	ENSG00000101442	2882
2882	Mmu	ENSMUSG00000037761	2882	Actr5
2882	Ola	ENSORLG00000003806	2882
2882	Sko	Sakowv30046488m	2882
2882	Spu	WHL22.610156	2882
2882	Xtr	ENSXETG00000012141	2882
2884	Bbe	240230R	2884
2884	Bla	BL12728	2884
2884	Cmi	SINCAMG00000012267	2884
2884	Dre	ENSDARG00000008979	2884
2884	Gga	ENSGALG00000001025	2884
2884	Hsa	ENSG00000136935	2884
2884	Mmu	ENSMUSG00000026754	2884	Golga1
2884	Ola	ENSORLG00000016525	2884
2884	Sko	Sakowv30018446m	2884
2884	Spu	WHL22.243644	2884
2884	Xtr	ENSXETG00000016840	2884
2902	Bbe	167420F	2902
2902	Bla	BL09327	2902
2902	Cmi	SINCAMG00000011752	2902
2902	Dre	ENSDARG00000028201	2902
2902	Gga	ENSGALG00000026279	2902
2902	Hsa	ENSG00000169019	2902
2902	Mmu	ENSMUSG00000029213	2902	Commd8
2902	Ola	ENSORLG00000018079	2902
2902	Sko	Sakowv30028207m	2902
2902	Spu	WHL22.584932	2902
2902	Xtr	ENSXETG00000009843	2902
2914	Bbe	063930F	2914
2914	Bla	BL22613	2914
2914	Cmi	SINCAMG00000004013	2914
2914	Dre	ENSDARG00000075297	2914
2914	Gga	ENSGALG00000017368	2914
2914	Hsa	ENSG00000072756	2914
2914	Mmu	ENSMUSG00000013736	2914	Trnt1
2914	Ola	ENSORLG00000003165	2914
2914	Sko	Sakowv30045286m	2914
2914	Spu	WHL22.294897	2914
2914	Xtr	ENSXETG00000025091	2914
2935	Bbe	214000F	2935
2935	Bla	BL24510	2935
2935	Cmi	SINCAMG00000006552	2935
2935	Dre	ENSDARG00000006110	2935
2935	Gga	ENSGALG00000026983	2935
2935	Hsa	ENSG00000090539	2935
2935	Mmu	ENSMUSG00000006958	2935	Chrd
2935	Ola	ENSORLG00000009503	2935
2935	Sko	Sakowv30016461m	2935
2935	Spu	WHL22.124093	2935
2935	Xtr	ENSXETG00000017290	2935
2941	Bbe	268020F	2941
2941	Bla	BL19829	2941
2941	Cmi	SINCAMG00000013663	2941
2941	Dre	ENSDARG00000102615	2941
2941	Gga	ENSGALG00000006622	2941
2941	Hsa	ENSG00000148690	2941
2941	Mmu	ENSMUSG00000054237	2941	Fra10ac1
2941	Ola	ENSORLG00000005153	2941
2941	Sko	Sakowv30006433m	2941
2941	Spu	WHL22.109024	2941
2941	Xtr	ENSXETG00000026367	2941
2957	Bbe	070330F	2957
2957	Bla	BL13939	2957
2957	Cmi	SINCAMG00000001686	2957
2957	Dre	ENSDARG00000069681	2957
2957	Gga	ENSGALG00000008230	2957
2957	Hsa	ENSG00000156374	2957
2957	Mmu	ENSMUSG00000025050	2957	Pcgf6
2957	Ola	ENSORLG00000001649	2957
2957	Sko	Sakowv30030888m	2957
2957	Spu	WHL22.213433	2957
2957	Xtr	ENSXETG00000009480	2957
2966	Bbe	244610F	2966
2966	Bla	BL07229	2966
2966	Cmi	SINCAMG00000012022	2966
2966	Dre	ENSDARG00000021899	2966
2966	Gga	ENSGALG00000024259	2966
2966	Hsa	ENSG00000027847	2966
2966	Mmu	ENSMUSG00000021504	2966	B4galt7
2966	Ola	ENSORLG00000011570	2966
2966	Sko	Sakowv30042781m	2966
2966	Xtr	ENSXETG00000006736	2966
2976	Bbe	155180R	2976
2976	Bla	BL18135	2976
2976	Cmi	SINCAMG00000002669	2976
2976	Dre	ENSDARG00000019338	2976
2976	Gga	ENSGALG00000002304	2976
2976	Hsa	ENSG00000116863	2976
2976	Mmu	ENSMUSG00000042558	2976	Adprhl2
2976	Ola	ENSORLG00000017751	2976
2976	Sko	Sakowv30045296m	2976
2976	Spu	WHL22.189070	2976
2976	Xtr	ENSXETG00000004374	2976
2981	Bbe	227460F	2981
2981	Bla	BL18130	2981
2981	Cmi	SINCAMG00000013713	2981
2981	Dre	ENSDARG00000030241	2981
2981	Gga	ENSGALG00000008389	2981
2981	Hsa	ENSG00000155959	2981
2981	Mmu	ENSMUSG00000031197	2981	Vbp1
2981	Ola	ENSORLG00000008340	2981
2981	Sko	Sakowv30024627m	2981
2981	Spu	WHL22.676753	2981
2981	Xtr	ENSXETG00000001529	2981
2983	Bbe	200360R	2983
2983	Bla	BL15858	2983
2983	Cmi	SINCAMG00000001592	2983
2983	Dre	ENSDARG00000104531	2983
2983	Gga	ENSGALG00000014379	2983
2983	Hsa	ENSG00000168228	2983
2983	Mmu	ENSMUSG00000029179	2983	Zcchc4
2983	Ola	ENSORLG00000019957	2983
2983	Spu	WHL22.219380	2983
2983	Xtr	ENSXETG00000000960	2983
2986	Bbe	150680R	2986
2986	Bla	BL20987	2986
2986	Cmi	SINCAMG00000012253	2986
2986	Dre	ENSDARG00000005218	2986
2986	Gga	ENSGALG00000012856	2986
2986	Hsa	ENSG00000124535	2986
2986	Mmu	ENSMUSG00000021400	2986	Wrnip1
2986	Ola	ENSORLG00000017263	2986
2986	Sko	Sakowv30012324m	2986
2986	Xtr	ENSXETG00000031674	2986
2987	Bbe	150550F	2987
2987	Bla	BL20984	2987
2987	Dre	ENSDARG00000102877	2987
2987	Gga	ENSGALG00000012824	2987
2987	Hsa	ENSG00000137274	2987
2987	Mmu	ENSMUSG00000038286	2987	Bphl
2987	Ola	ENSORLG00000012743	2987
2987	Sko	Sakowv30002749m	2987
2987	Xtr	ENSXETG00000018034	2987
2989	Bbe	295480F	2989
2989	Bla	BL15851	2989
2989	Cmi	SINCAMG00000008950	2989
2989	Dre	ENSDARG00000044925	2989
2989	Gga	ENSGALG00000006738	2989
2989	Hsa	ENSG00000101391	2989
2989	Mmu	ENSMUSG00000027487	2989	Cdk5rap1
2989	Ola	ENSORLG00000011531	2989
2989	Sko	Sakowv30021101m	2989
2989	Spu	WHL22.418389	2989
2989	Xtr	ENSXETG00000004314	2989
2992	Bbe	167520R	2992
2992	Bla	BL15855	2992
2992	Cmi	SINCAMG00000003100	2992
2992	Dre	ENSDARG00000012820	2992
2992	Gga	ENSGALG00000014498	2992
2992	Hsa	ENSG00000101361	2992
2992	Mmu	ENSMUSG00000027405	2992	Nop56
2992	Ola	ENSORLG00000008833	2992
2992	Sko	Sakowv30007125m	2992
2992	Xtr	ENSXETG00000014962	2992
2993	Bbe	183780R	2993
2993	Bla	BL04358	2993
2993	Cmi	SINCAMG00000008525	2993
2993	Dre	ENSDARG00000012403	2993
2993	Gga	ENSGALG00000012621	2993
2993	Hsa	ENSG00000182150	2993
2993	Mmu	ENSMUSG00000021470	2993	Ercc6l2
2993	Ola	ENSORLG00000004287	2993
2993	Sko	Sakowv30037341m	2993
2993	Xtr	ENSXETG00000014835	2993
2995	Bbe	104050F	2995
2995	Bla	BL16801	2995
2995	Cmi	SINCAMG00000003555	2995
2995	Dre	ENSDARG00000057738	2995
2995	Gga	ENSGALG00000005451	2995
2995	Hsa	ENSG00000119969	2995
2995	Mmu	ENSMUSG00000025001	2995	Hells
2995	Ola	ENSORLG00000000987	2995
2995	Sko	Sakowv30002659m	2995
2995	Xtr	ENSXETG00000008830	2995
3000	Bbe	147180F	3000
3000	Bla	BL17560	3000
3000	Cmi	SINCAMG00000010207	3000
3000	Dre	ENSDARG00000069630	3000
3000	Gga	ENSGALG00000000893	3000
3000	Hsa	ENSG00000198650	3000
3000	Mmu	ENSMUSG00000001670	3000	Tat
3000	Ola	ENSORLG00000015360	3000
3000	Sko	Sakowv30034198m	3000
3000	Sko	Sakowv30013706m	3000
3000	Spu	WHL22.361506	3000
3000	Xtr	ENSXETG00000023416	3000
3018	Bbe	085210R	3018
3018	Bla	BL18751	3018
3018	Cmi	SINCAMG00000000114	3018
3018	Dre	ENSDARG00000101776	3018
3018	Gga	ENSGALG00000004306	3018
3018	Hsa	ENSG00000173227	3018
3018	Mmu	ENSMUSG00000049303	3018	Syt12
3018	Ola	ENSORLG00000001762	3018
3018	Sko	Sakowv30028864m	3018
3018	Xtr	ENSXETG00000032938	3018
3019	Bbe	163480F	3019
3019	Bla	BL18398	3019
3019	Cmi	SINCAMG00000014342	3019
3019	Dre	ENSDARG00000038995	3019
3019	Hsa	ENSG00000116918	3019
3019	Mmu	ENSMUSG00000056820	3019	Tsnax
3019	Ola	ENSORLG00000012698	3019
3019	Spu	WHL22.438669	3019
3019	Xtr	ENSXETG00000026152	3019
3070	Bbe	204670R	3070
3070	Bbe	019660R	3070
3070	Bla	BL20539	3070
3070	Cmi	SINCAMG00000013733	3070
3070	Dre	ENSDARG00000088807	3070
3070	Gga	ENSGALG00000006422	3070
3070	Hsa	ENSG00000099910	3070
3070	Mmu	ENSMUSG00000022750	3070	Klhl22
3070	Ola	ENSORLG00000014319	3070
3070	Spu	WHL22.297313	3070
3070	Xtr	ENSXETG00000004256	3070
3085	Bbe	259610R	3085
3085	Bla	BL14031	3085
3085	Cmi	SINCAMG00000004843	3085
3085	Dre	ENSDARG00000013150	3085
3085	Hsa	ENSG00000206486	3085
3085	Hsa	ENSG00000226171	3085
3085	Mmu	ENSMUSG00000024422	3085	Dhx16
3085	Ola	ENSORLG00000015982	3085
3085	Sko	Sakowv30036704m	3085
3085	Xtr	ENSXETG00000024069	3085
3091	Bbe	275780F	3091
3091	Bla	BL21214	3091
3091	Cmi	SINCAMG00000008881	3091
3091	Dre	ENSDARG00000042995	3091
3091	Gga	ENSGALG00000013493	3091
3091	Hsa	ENSG00000090054	3091
3091	Mmu	ENSMUSG00000021468	3091	Sptlc1
3091	Ola	ENSORLG00000014633	3091
3091	Sko	Sakowv30033596m	3091
3091	Spu	WHL22.640413	3091
3091	Xtr	ENSXETG00000014644	3091
3096	Bbe	276340F	3096
3096	Bla	BL21213	3096
3096	Cmi	SINCAMG00000008181	3096
3096	Dre	ENSDARG00000105093	3096
3096	Gga	ENSGALG00000008696	3096
3096	Hsa	ENSG00000162643	3096
3096	Mmu	ENSMUSG00000043020	3096	Wdr63
3096	Ola	ENSORLG00000010878	3096
3096	Sko	Sakowv30037090m	3096
3096	Xtr	ENSXETG00000008630	3096
3101	Bbe	165900R	3101
3101	Bla	BL18834	3101
3101	Cmi	SINCAMG00000011604	3101
3101	Dre	ENSDARG00000012039	3101
3101	Gga	ENSGALG00000011847	3101
3101	Hsa	ENSG00000105948	3101
3101	Mmu	ENSMUSG00000056832	3101	Ttc26
3101	Ola	ENSORLG00000019955	3101
3101	Sko	Sakowv30022353m	3101
3101	Spu	WHL22.182769	3101
3101	Xtr	ENSXETG00000031727	3101
3113	Bbe	038720F	3113
3113	Bla	BL20161	3113
3113	Cmi	SINCAMG00000005896	3113
3113	Dre	ENSDARG00000016302	3113
3113	Gga	ENSGALG00000003220	3113
3113	Hsa	ENSG00000005007	3113
3113	Mmu	ENSMUSG00000058301	3113	Upf1
3113	Ola	ENSORLG00000008453	3113
3113	Sko	Sakowv30016794m	3113
3113	Spu	WHL22.435064	3113
3113	Xtr	ENSXETG00000013602	3113
3155	Bbe	056990F	3155
3155	Bla	BL07557	3155
3155	Cmi	SINCAMG00000005695	3155
3155	Dre	ENSDARG00000102865	3155
3155	Gga	ENSGALG00000015155	3155
3155	Hsa	ENSG00000156017	3155
3155	Mmu	ENSMUSG00000024726	3155	2410127L17Rik
3155	Ola	ENSORLG00000012507	3155
3155	Sko	Sakowv30038547m	3155
3155	Spu	WHL22.621501	3155
3155	Xtr	ENSXETG00000001046	3155
3178	Bbe	298620R	3178
3178	Bla	BL08833	3178
3178	Cmi	SINCAMG00000000215	3178
3178	Dre	ENSDARG00000078997	3178
3178	Gga	ENSGALG00000012054	3178
3178	Hsa	ENSG00000163673	3178
3178	Mmu	ENSMUSG00000032500	3178	Dclk3
3178	Ola	ENSORLG00000011581	3178
3178	Sko	Sakowv30036845m	3178
3178	Sko	Sakowv30044129m	3178
3178	Spu	WHL22.621747	3178
3178	Xtr	ENSXETG00000004976	3178
3179	Bbe	293450R	3179
3179	Bla	BL05972	3179
3179	Cmi	SINCAMG00000000946	3179
3179	Dre	ENSDARG00000102546	3179
3179	Gga	ENSGALG00000001382	3179
3179	Hsa	ENSG00000008128	3179
3179	Hsa	ENSG00000248333	3179
3179	Mmu	ENSMUSG00000029062	3179	Cdk11b
3179	Ola	ENSORLG00000000181	3179
3179	Sko	Sakowv30012468m	3179
3179	Spu	WHL22.393089	3179
3179	Xtr	ENSXETG00000019606	3179
3185	Bla	BL08302	3185
3185	Cmi	SINCAMG00000006846	3185
3185	Dre	ENSDARG00000035607	3185
3185	Gga	ENSGALG00000002143	3185
3185	Hsa	ENSG00000176915	3185
3185	Mmu	ENSMUSG00000029501	3185	Ankle2
3185	Ola	ENSORLG00000015038	3185
3185	Sko	Sakowv30017181m	3185
3185	Xtr	ENSXETG00000023848	3185
3191	Bbe	285280F	3191
3191	Bla	BL05308	3191
3191	Cmi	SINCAMG00000010179	3191
3191	Dre	ENSDARG00000019236	3191
3191	Gga	ENSGALG00000028470	3191
3191	Hsa	ENSG00000104687	3191
3191	Mmu	ENSMUSG00000031584	3191	Gsr
3191	Ola	ENSORLG00000000624	3191
3191	Sko	Sakowv30026826m	3191
3191	Spu	WHL22.538548	3191
3191	Xtr	ENSXETG00000011293	3191
3217	Bbe	067690R	3217
3217	Bla	BL03468	3217
3217	Cmi	SINCAMG00000012741	3217
3217	Dre	ENSDARG00000015905	3217
3217	Hsa	ENSG00000099949	3217
3217	Mmu	ENSMUSG00000022761	3217	Lztr1
3217	Ola	ENSORLG00000007922	3217
3217	Xtr	ENSXETG00000008276	3217
3218	Bbe	092400F	3218
3218	Bla	BL00846	3218
3218	Dre	ENSDARG00000103284	3218
3218	Gga	ENSGALG00000009147	3218
3218	Hsa	ENSG00000162736	3218
3218	Mmu	ENSMUSG00000003458	3218	Ncstn
3218	Ola	ENSORLG00000002927	3218
3218	Sko	Sakowv30042701m	3218
3218	Spu	WHL22.625426	3218
3218	Xtr	ENSXETG00000027247	3218
3235	Bbe	158690F	3235
3235	Bla	BL09499	3235
3235	Cmi	SINCAMG00000007997	3235
3235	Dre	ENSDARG00000013828	3235
3235	Gga	ENSGALG00000010840	3235
3235	Hsa	ENSG00000071189	3235
3235	Mmu	ENSMUSG00000020590	3235	Snx13
3235	Ola	ENSORLG00000004022	3235
3235	Sko	Sakowv30024485m	3235
3235	Spu	WHL22.590266	3235
3235	Xtr	ENSXETG00000022783	3235
3236	Bbe	159230R	3236
3236	Bla	BL09498	3236
3236	Cmi	SINCAMG00000003135	3236
3236	Dre	ENSDARG00000001940	3236
3236	Gga	ENSGALG00000007914	3236
3236	Hsa	ENSG00000136770	3236
3236	Mmu	ENSMUSG00000026740	3236	Dnajc1
3236	Ola	ENSORLG00000008179	3236
3236	Sko	Sakowv30014582m	3236
3236	Spu	WHL22.426085	3236
3236	Xtr	ENSXETG00000007390	3236
3237	Bbe	065960F	3237
3237	Bla	BL22836	3237
3237	Cmi	SINCAMG00000015024	3237
3237	Dre	ENSDARG00000016117	3237
3237	Gga	ENSGALG00000009456	3237
3237	Hsa	ENSG00000081177	3237
3237	Mmu	ENSMUSG00000032705	3237	Exd2
3237	Ola	ENSORLG00000019790	3237
3237	Sko	Sakowv30038210m	3237
3237	Spu	WHL22.340687	3237
3237	Xtr	ENSXETG00000017930	3237
3248	Bbe	278200R	3248
3248	Bla	BL16347	3248
3248	Cmi	SINCAMG00000007215	3248
3248	Dre	ENSDARG00000058090	3248
3248	Gga	ENSGALG00000009902	3248
3248	Hsa	ENSG00000243710	3248
3248	Mmu	ENSMUSG00000028730	3248	Cfap57
3248	Ola	ENSORLG00000013222	3248
3248	Sko	Sakowv30016376m	3248
3248	Spu	WHL22.7863	3248
3248	Xtr	ENSXETG00000030978	3248
3259	Bbe	025190F	3259
3259	Bla	BL17766	3259
3259	Cmi	SINCAMG00000015484	3259
3259	Dre	ENSDARG00000101886	3259
3259	Gga	ENSGALG00000002796	3259
3259	Hsa	ENSG00000275498	3259
3259	Hsa	ENSG00000276709	3259
3259	Hsa	ENSG00000179889	3259
3259	Mmu	ENSMUSG00000022680	3259	Pdxdc1
3259	Ola	ENSORLG00000018963	3259
3259	Sko	Sakowv30026149m	3259
3259	Xtr	ENSXETG00000005533	3259
3260	Bbe	078210R	3260
3260	Bla	BL17769	3260
3260	Cmi	SINCAMG00000005838	3260
3260	Dre	ENSDARG00000092134	3260
3260	Gga	ENSGALG00000015955	3260
3260	Hsa	ENSG00000197275	3260
3260	Mmu	ENSMUSG00000078773	3260	Rad54b
3260	Ola	ENSORLG00000008918	3260
3260	Sko	Sakowv30013591m	3260
3260	Spu	WHL22.126594	3260
3260	Xtr	ENSXETG00000025924	3260
3269	Bbe	140470R	3269
3269	Bla	BL13441	3269
3269	Cmi	SINCAMG00000016598	3269
3269	Dre	ENSDARG00000018073	3269
3269	Gga	ENSGALG00000005367	3269
3269	Hsa	ENSG00000175110	3269
3269	Mmu	ENSMUSG00000032459	3269	Mrps22
3269	Ola	ENSORLG00000015543	3269
3269	Sko	Sakowv30000161m	3269
3269	Spu	WHL22.9966	3269
3269	Xtr	ENSXETG00000008251	3269
3299	Bbe	100360R	3299
3299	Bla	BL15729	3299
3299	Cmi	SINCAMG00000000607	3299
3299	Dre	ENSDARG00000011921	3299
3299	Gga	ENSGALG00000002948	3299
3299	Hsa	ENSG00000091164	3299
3299	Mmu	ENSMUSG00000024583	3299	Txnl1
3299	Ola	ENSORLG00000015007	3299
3299	Sko	Sakowv30000856m	3299
3299	Spu	WHL22.520995	3299
3299	Xtr	ENSXETG00000020901	3299
3309	Bbe	017130F	3309
3309	Bbe	043380R	3309
3309	Bla	BL02731	3309
3309	Cmi	SINCAMG00000006105	3309
3309	Dre	ENSDARG00000024771	3309
3309	Gga	ENSGALG00000004885	3309
3309	Hsa	ENSG00000188467	3309
3309	Mmu	ENSMUSG00000035183	3309	Slc24a5
3309	Ola	ENSORLG00000002760	3309
3309	Sko	Sakowv30026115m	3309
3309	Sko	Sakowv30007862m	3309
3309	Spu	WHL22.647310	3309
3309	Xtr	ENSXETG00000018406	3309
3311	Bbe	038940R	3311
3311	Bla	BL10932	3311
3311	Cmi	SINCAMG00000003882	3311
3311	Dre	ENSDARG00000007708	3311
3311	Gga	ENSGALG00000014942	3311
3311	Hsa	ENSG00000164346	3311
3311	Mmu	ENSMUSG00000060739	3311	Nsa2
3311	Ola	ENSORLG00000003379	3311
3311	Sko	Sakowv30025737m	3311
3311	Spu	WHL22.756602	3311
3311	Xtr	ENSXETG00000005077	3311
3314	Bla	BL22797	3314
3314	Cmi	SINCAMG00000009329	3314
3314	Dre	ENSDARG00000057854	3314
3314	Gga	ENSGALG00000017129	3314
3314	Hsa	ENSG00000150459	3314
3314	Mmu	ENSMUSG00000061104	3314	Gm10094
3314	Ola	ENSORLG00000003840	3314
3314	Sko	Sakowv30025379m	3314
3314	Spu	WHL22.111811	3314
3314	Xtr	ENSXETG00000009598	3314
3343	Bbe	285030F	3343
3343	Bla	BL23823	3343
3343	Cmi	SINCAMG00000015905	3343
3343	Dre	ENSDARG00000021046	3343
3343	Gga	ENSGALG00000004957	3343
3343	Hsa	ENSG00000144468	3343
3343	Mmu	ENSMUSG00000026142	3343	Rhbdd1
3343	Ola	ENSORLG00000001341	3343
3343	Sko	Sakowv30043304m	3343
3343	Spu	WHL22.331919	3343
3343	Xtr	ENSXETG00000020088	3343
3345	Bbe	000040R	3345
3345	Bla	BL22744	3345
3345	Cmi	SINCAMG00000013432	3345
3345	Dre	ENSDARG00000025854	3345
3345	Hsa	ENSG00000185163	3345
3345	Mmu	ENSMUSG00000029504	3345	Ddx51
3345	Ola	ENSORLG00000017814	3345
3345	Sko	Sakowv30024297m	3345
3345	Spu	WHL22.534396	3345
3345	Xtr	ENSXETG00000022359	3345
3350	Bbe	113810F	3350
3350	Bla	BL19986	3350
3350	Cmi	SINCAMG00000008884	3350
3350	Dre	ENSDARG00000008239	3350
3350	Gga	ENSGALG00000007986	3350
3350	Hsa	ENSG00000124217	3350
3350	Mmu	ENSMUSG00000074576	3350	Mocs3
3350	Ola	ENSORLG00000017388	3350
3350	Sko	Sakowv30033223m	3350
3350	Xtr	ENSXETG00000024648	3350
3409	Bbe	249850R	3409
3409	Bla	BL04361	3409
3409	Cmi	SINCAMG00000005438	3409
3409	Cmi	SINCAMG00000008580	3409
3409	Dre	ENSDARG00000021086	3409
3409	Gga	ENSGALG00000012629	3409
3409	Hsa	ENSG00000165244	3409
3409	Mmu	ENSMUSG00000044934	3409	Zfp367
3409	Ola	ENSORLG00000003923	3409
3409	Sko	Sakowv30026002m	3409
3409	Xtr	ENSXETG00000014840	3409
3413	Bla	BL04367	3413
3413	Cmi	SINCAMG00000007857	3413
3413	Dre	ENSDARG00000077387	3413
3413	Gga	ENSGALG00000010165	3413
3413	Hsa	ENSG00000146221	3413
3413	Mmu	ENSMUSG00000023949	3413	Tcte1
3413	Ola	ENSORLG00000011934	3413
3413	Sko	Sakowv30031201m	3413
3413	Spu	WHL22.248814	3413
3413	Xtr	ENSXETG00000010891	3413
3414	Bbe	296840F	3414
3414	Bla	BL04368	3414
3414	Cmi	SINCAMG00000004668	3414
3414	Dre	ENSDARG00000075072	3414
3414	Gga	ENSGALG00000008624	3414
3414	Hsa	ENSG00000103932	3414
3414	Mmu	ENSMUSG00000034032	3414	Rpap1
3414	Ola	ENSORLG00000015409	3414
3414	Sko	Sakowv30031167m	3414
3414	Spu	WHL22.248803	3414
3414	Xtr	ENSXETG00000000054	3414
3421	Bbe	188060R	3421
3421	Bla	BL02200	3421
3421	Cmi	SINCAMG00000013181	3421
3421	Dre	ENSDARG00000053917	3421
3421	Gga	ENSGALG00000027347	3421
3421	Hsa	ENSG00000139133	3421
3421	Hsa	ENSG00000175548	3421
3421	Mmu	ENSMUSG00000075470	3421	Alg10b
3421	Ola	ENSORLG00000019038	3421
3421	Sko	Sakowv30026053m	3421
3421	Spu	WHL22.86866	3421
3421	Xtr	ENSXETG00000025516	3421
3427	Bbe	128570R	3427
3427	Bla	BL21401	3427
3427	Cmi	SINCAMG00000006686	3427
3427	Dre	ENSDARG00000078805	3427
3427	Hsa	ENSG00000254470	3427
3427	Mmu	ENSMUSG00000049562	3427	Ap5b1
3427	Ola	ENSORLG00000012579	3427
3427	Spu	WHL22.580705	3427
3427	Xtr	ENSXETG00000004744	3427
3428	Bbe	151150R	3428
3428	Bla	BL21402	3428
3428	Cmi	SINCAMG00000001862	3428
3428	Dre	ENSDARG00000055610	3428
3428	Gga	ENSGALG00000012837	3428
3428	Hsa	ENSG00000112685	3428
3428	Mmu	ENSMUSG00000021357	3428	Exoc2
3428	Ola	ENSORLG00000012658	3428
3428	Sko	Sakowv30022487m	3428
3428	Xtr	ENSXETG00000011411	3428
3441	Bbe	028980R	3441
3441	Bla	BL07184	3441
3441	Cmi	SINCAMG00000002795	3441
3441	Dre	ENSDARG00000032087	3441
3441	Gga	ENSGALG00000007027	3441
3441	Hsa	ENSG00000181523	3441
3441	Mmu	ENSMUSG00000005043	3441	Sgsh
3441	Ola	ENSORLG00000012088	3441
3441	Sko	Sakowv30032988m	3441
3441	Spu	WHL22.537600	3441
3441	Xtr	ENSXETG00000019651	3441
3445	Bbe	194310F	3445
3445	Bla	BL04987	3445
3445	Cmi	SINCAMG00000016175	3445
3445	Dre	ENSDARG00000003189	3445
3445	Gga	ENSGALG00000007664	3445
3445	Hsa	ENSG00000173692	3445
3445	Mmu	ENSMUSG00000026229	3445	Psmd1
3445	Ola	ENSORLG00000007518	3445
3445	Sko	Sakowv30000925m	3445
3445	Xtr	ENSXETG00000009522	3445
3456	Bbe	071150F	3456
3456	Bla	BL04988	3456
3456	Cmi	SINCAMG00000014791	3456
3456	Dre	ENSDARG00000039456	3456
3456	Gga	ENSGALG00000003924	3456
3456	Hsa	ENSG00000230124	3456
3456	Mmu	ENSMUSG00000033701	3456	Acbd6
3456	Ola	ENSORLG00000017363	3456
3456	Sko	Sakowv30038466m	3456
3456	Spu	WHL22.34945	3456
3456	Xtr	ENSXETG00000023141	3456
3471	Bbe	292330F	3471
3471	Bla	BL06276	3471
3471	Cmi	SINCAMG00000016297	3471
3471	Dre	ENSDARG00000105243	3471
3471	Hsa	ENSG00000147162	3471
3471	Mmu	ENSMUSG00000034160	3471	Ogt
3471	Ola	ENSORLG00000006316	3471
3471	Sko	Sakowv30004079m	3471
3471	Spu	WHL22.424341	3471
3471	Xtr	ENSXETG00000023153	3471
3520	Bbe	081230R	3520
3520	Bbe	105970F	3520
3520	Bla	BL05119	3520
3520	Cmi	SINCAMG00000010303	3520
3520	Dre	ENSDARG00000009534	3520
3520	Gga	ENSGALG00000011238	3520
3520	Hsa	ENSG00000116729	3520
3520	Mmu	ENSMUSG00000028173	3520	Wls
3520	Ola	ENSORLG00000005229	3520
3520	Sko	Sakowv30016659m	3520
3520	Spu	WHL22.159861	3520
3520	Xtr	ENSXETG00000012387	3520
3522	Bbe	057210R	3522
3522	Bla	BL05111	3522
3522	Cmi	SINCAMG00000011957	3522
3522	Dre	ENSDARG00000034916	3522
3522	Gga	ENSGALG00000009525	3522
3522	Hsa	ENSG00000128708	3522
3522	Mmu	ENSMUSG00000027018	3522	Hat1
3522	Ola	ENSORLG00000017359	3522
3522	Sko	Sakowv30016788m	3522
3522	Spu	WHL22.34262	3522
3522	Xtr	ENSXETG00000007535	3522
3527	Bbe	004140R	3527
3527	Bla	BL96062	3527
3527	Cmi	SINCAMG00000005568	3527
3527	Dre	ENSDARG00000079687	3527
3527	Gga	ENSGALG00000007143	3527
3527	Hsa	ENSG00000022840	3527
3527	Mmu	ENSMUSG00000041740	3527	Rnf10
3527	Ola	ENSORLG00000014788	3527
3527	Sko	Sakowv30030077m	3527
3527	Spu	WHL22.184447	3527
3527	Xtr	ENSXETG00000012226	3527
3528	Bbe	004260F	3528
3528	Bla	BL96063	3528
3528	Cmi	SINCAMG00000012542	3528
3528	Dre	ENSDARG00000035147	3528
3528	Gga	ENSGALG00000001852	3528
3528	Hsa	ENSG00000161036	3528
3528	Mmu	ENSMUSG00000029703	3528	Lrwd1
3528	Ola	ENSORLG00000014559	3528
3528	Spu	WHL22.290832	3528
3528	Xtr	ENSXETG00000005472	3528
3533	Bbe	128830F	3533
3533	Bla	BL10771	3533
3533	Cmi	SINCAMG00000002500	3533
3533	Dre	ENSDARG00000090993	3533
3533	Gga	ENSGALG00000015668	3533
3533	Hsa	ENSG00000063978	3533
3533	Mmu	ENSMUSG00000029110	3533	Rnf4
3533	Ola	ENSORLG00000020573	3533
3533	Sko	Sakowv30008112m	3533
3533	Spu	WHL22.134847	3533
3533	Xtr	ENSXETG00000025752	3533
3550	Bbe	109180R	3550
3550	Bla	BL03615	3550
3550	Cmi	SINCAMG00000009855	3550
3550	Dre	ENSDARG00000011851	3550
3550	Gga	ENSGALG00000007930	3550
3550	Hsa	ENSG00000137764	3550
3550	Mmu	ENSMUSG00000058444	3550	Map2k5
3550	Ola	ENSORLG00000002158	3550
3550	Spu	WHL22.528244	3550
3550	Xtr	ENSXETG00000007809	3550
3553	Bbe	035420R	3553
3553	Bla	BL04643	3553
3553	Cmi	SINCAMG00000011321	3553
3553	Dre	ENSDARG00000034777	3553
3553	Gga	ENSGALG00000012532	3553
3553	Hsa	ENSG00000100348	3553
3553	Mmu	ENSMUSG00000005354	3553	Txn2
3553	Ola	ENSORLG00000015600	3553
3553	Sko	Sakowv30010349m	3553
3553	Spu	WHL22.442656	3553
3553	Xtr	ENSXETG00000000246	3553
3556	Bbe	021340F	3556
3556	Bla	BL04649	3556
3556	Cmi	SINCAMG00000007059	3556
3556	Dre	ENSDARG00000003373	3556
3556	Gga	ENSGALG00000028001	3556
3556	Hsa	ENSG00000114744	3556
3556	Mmu	ENSMUSG00000036513	3556	Commd2
3556	Ola	ENSORLG00000002784	3556
3556	Sko	Sakowv30020656m	3556
3556	Spu	WHL22.115251	3556
3556	Xtr	ENSXETG00000016010	3556
3558	Bbe	000030F	3558
3558	Bla	BL23661	3558
3558	Cmi	SINCAMG00000000147	3558
3558	Dre	ENSDARG00000042252	3558
3558	Gga	ENSGALG00000001313	3558
3558	Hsa	ENSG00000106682	3558
3558	Mmu	ENSMUSG00000040731	3558	Eif4h
3558	Ola	ENSORLG00000019660	3558
3558	Sko	Sakowv30018319m	3558
3558	Spu	WHL22.563521	3558
3558	Xtr	ENSXETG00000018230	3558
3568	Bbe	150350R	3568
3568	Bla	BL11795	3568
3568	Cmi	SINCAMG00000014546	3568
3568	Dre	ENSDARG00000101443	3568
3568	Gga	ENSGALG00000012898	3568
3568	Hsa	ENSG00000134444	3568
3568	Mmu	ENSMUSG00000026319	3568	2310035C23Rik
3568	Ola	ENSORLG00000007060	3568
3568	Sko	Sakowv30024532m	3568
3568	Spu	WHL22.705668	3568
3568	Xtr	ENSXETG00000024133	3568
3595	Bbe	112970F	3595
3595	Bla	BL11425	3595
3595	Dre	ENSDARG00000021985	3595
3595	Hsa	ENSG00000104884	3595
3595	Mmu	ENSMUSG00000030400	3595	Ercc2
3595	Ola	ENSORLG00000001570	3595
3595	Sko	Sakowv30013149m	3595
3595	Spu	WHL22.337210	3595
3595	Xtr	ENSXETG00000018229	3595
3619	Bbe	070650R	3619
3619	Bla	BL02566	3619
3619	Cmi	SINCAMG00000005253	3619
3619	Dre	ENSDARG00000099294	3619
3619	Gga	ENSGALG00000008838	3619
3619	Hsa	ENSG00000119321	3619
3619	Mmu	ENSMUSG00000066151	3619	Fkbp15
3619	Ola	ENSORLG00000016322	3619
3619	Sko	Sakowv30017908m	3619
3619	Spu	WHL22.739140	3619
3619	Xtr	ENSXETG00000003941	3619
3625	Bbe	025340F	3625
3625	Bla	BL12210	3625
3625	Cmi	SINCAMG00000002721	3625
3625	Dre	ENSDARG00000061185	3625
3625	Gga	ENSGALG00000023702	3625
3625	Hsa	ENSG00000122390	3625
3625	Mmu	ENSMUSG00000005982	3625	Naa60
3625	Ola	ENSORLG00000016682	3625
3625	Xtr	ENSXETG00000031356	3625
3635	Bbe	074760R	3635
3635	Bbe	074600F	3635
3635	Bla	BL08128	3635
3635	Cmi	SINCAMG00000004200	3635
3635	Cmi	SINCAMG00000003875	3635
3635	Cmi	SINCAMG00000003526	3635
3635	Dre	ENSDARG00000098733	3635
3635	Gga	ENSGALG00000005887	3635
3635	Gga	ENSGALG00000016377	3635
3635	Hsa	ENSG00000130508	3635
3635	Mmu	ENSMUSG00000020674	3635	Pxdn
3635	Ola	ENSORLG00000017847	3635
3635	Sko	Sakowv30043150m	3635
3635	Spu	WHL22.6855	3635
3635	Xtr	ENSXETG00000006965	3635
3638	Bbe	157550R	3638
3638	Bla	BL17485	3638
3638	Cmi	SINCAMG00000002826	3638
3638	Dre	ENSDARG00000028715	3638
3638	Gga	ENSGALG00000008739	3638
3638	Hsa	ENSG00000148481	3638
3638	Mmu	ENSMUSG00000026767	3638	Fam188a
3638	Ola	ENSORLG00000008352	3638
3638	Sko	Sakowv30003308m	3638
3638	Spu	WHL22.752913	3638
3638	Xtr	ENSXETG00000020297	3638
3640	Bbe	203160R	3640
3640	Bla	BL17487	3640
3640	Cmi	SINCAMG00000004904	3640
3640	Dre	ENSDARG00000055885	3640
3640	Gga	ENSGALG00000013438	3640
3640	Hsa	ENSG00000136891	3640
3640	Mmu	ENSMUSG00000028345	3640	Tex10
3640	Ola	ENSORLG00000008812	3640
3640	Sko	Sakowv30045992m	3640
3640	Xtr	ENSXETG00000023381	3640
3649	Bbe	196540F	3649
3649	Bla	BL17489	3649
3649	Cmi	SINCAMG00000014557	3649
3649	Dre	ENSDARG00000020363	3649
3649	Gga	ENSGALG00000026559	3649
3649	Hsa	ENSG00000161981	3649
3649	Mmu	ENSMUSG00000040767	3649	Snrnp25
3649	Ola	ENSORLG00000005104	3649
3649	Sko	Sakowv30020618m	3649
3649	Spu	WHL22.339318	3649
3649	Xtr	ENSXETG00000001143	3649
3658	Bbe	099420R	3658
3658	Bla	BL14683	3658
3658	Cmi	SINCAMG00000005847	3658
3658	Dre	ENSDARG00000071271	3658
3658	Hsa	ENSG00000168061	3658
3658	Mmu	ENSMUSG00000024790	3658	Sac3d1
3658	Ola	ENSORLG00000016777	3658
3658	Spu	WHL22.120874	3658
3658	Xtr	ENSXETG00000033800	3658
3659	Bbe	151070R	3659
3659	Bla	BL14681	3659
3659	Cmi	SINCAMG00000003614	3659
3659	Dre	ENSDARG00000102643	3659
3659	Gga	ENSGALG00000006161	3659
3659	Hsa	ENSG00000131165	3659
3659	Mmu	ENSMUSG00000000743	3659	Chmp1a
3659	Ola	ENSORLG00000015261	3659
3659	Sko	Sakowv30013968m	3659
3659	Xtr	ENSXETG00000019844	3659
3671	Bbe	193120F	3671
3671	Bla	BL23586	3671
3671	Cmi	SINCAMG00000016669	3671
3671	Dre	ENSDARG00000007278	3671
3671	Gga	ENSGALG00000009157	3671
3671	Hsa	ENSG00000114346	3671
3671	Mmu	ENSMUSG00000027699	3671	Ect2
3671	Ola	ENSORLG00000000041	3671
3671	Spu	WHL22.43820	3671
3671	Xtr	ENSXETG00000023596	3671
3675	Bbe	139970F	3675
3675	Bla	BL23582	3675
3675	Dre	ENSDARG00000100252	3675
3675	Gga	ENSGALG00000004034	3675
3675	Hsa	ENSG00000077549	3675
3675	Mmu	ENSMUSG00000028745	3675	Capzb
3675	Ola	ENSORLG00000000154	3675
3675	Sko	Sakowv30042534m	3675
3675	Spu	WHL22.157821	3675
3675	Xtr	ENSXETG00000017607	3675
3689	Bbe	103370R	3689
3689	Bbe	103350R	3689
3689	Bla	BL19558	3689
3689	Cmi	SINCAMG00000003971	3689
3689	Dre	ENSDARG00000043157	3689
3689	Gga	ENSGALG00000017317	3689
3689	Hsa	ENSG00000187726	3689
3689	Mmu	ENSMUSG00000030708	3689	Dnajb13
3689	Ola	ENSORLG00000009053	3689
3689	Sko	Sakowv30005504m	3689
3689	Spu	WHL22.454782	3689
3689	Xtr	ENSXETG00000012541	3689
3693	Bbe	289590R	3693
3693	Bla	BL19556	3693
3693	Dre	ENSDARG00000057680	3693
3693	Gga	ENSGALG00000014329	3693
3693	Hsa	ENSG00000065970	3693
3693	Mmu	ENSMUSG00000003154	3693	Foxj2
3693	Ola	ENSORLG00000011631	3693
3693	Xtr	ENSXETG00000027639	3693
3733	Bbe	005090F	3733
3733	Bla	BL20697	3733
3733	Cmi	SINCAMG00000005436	3733
3733	Dre	ENSDARG00000056886	3733
3733	Gga	ENSGALG00000006566	3733
3733	Hsa	ENSG00000113838	3733
3733	Mmu	ENSMUSG00000004462	3733	Tbccd1
3733	Ola	ENSORLG00000019752	3733
3733	Sko	Sakowv30018308m	3733
3733	Spu	WHL22.642955	3733
3733	Spu	WHL22.60675	3733
3733	Xtr	ENSXETG00000013351	3733
3737	Bbe	005160F	3737
3737	Bla	BL20699	3737
3737	Cmi	SINCAMG00000013356	3737
3737	Dre	ENSDARG00000010051	3737
3737	Gga	ENSGALG00000001593	3737
3737	Hsa	ENSG00000070010	3737
3737	Mmu	ENSMUSG00000005262	3737	Ufd1l
3737	Ola	ENSORLG00000002611	3737
3737	Sko	Sakowv30009266m	3737
3737	Xtr	ENSXETG00000018601	3737
3747	Bbe	185720F	3747
3747	Bla	BL18406	3747
3747	Cmi	SINCAMG00000013072	3747
3747	Dre	ENSDARG00000041747	3747
3747	Gga	ENSGALG00000014042	3747
3747	Hsa	ENSG00000123096	3747
3747	Mmu	ENSMUSG00000030255	3747	Sspn
3747	Ola	ENSORLG00000011388	3747
3747	Spu	WHL22.635540	3747
3747	Xtr	ENSXETG00000025697	3747
3755	Bbe	031690F	3755
3755	Bla	BL05756	3755
3755	Cmi	SINCAMG00000008208	3755
3755	Dre	ENSDARG00000061458	3755
3755	Gga	ENSGALG00000010714	3755
3755	Hsa	ENSG00000106443	3755
3755	Mmu	ENSMUSG00000029629	3755	Phf14
3755	Ola	ENSORLG00000010289	3755
3755	Sko	Sakowv30036312m	3755
3755	Spu	WHL22.458783	3755
3755	Xtr	ENSXETG00000022249	3755
3757	Bbe	089610F	3757
3757	Bla	BL05753	3757
3757	Dre	ENSDARG00000019250	3757
3757	Gga	ENSGALG00000003660	3757
3757	Hsa	ENSG00000183161	3757
3757	Mmu	ENSMUSG00000092118	3757	Fancf
3757	Ola	ENSORLG00000005752	3757
3757	Sko	Sakowv30038791m	3757
3757	Xtr	ENSXETG00000009606	3757
3763	Bbe	089400F	3763
3763	Bla	BL05759	3763
3763	Cmi	SINCAMG00000006778	3763
3763	Dre	ENSDARG00000021984	3763
3763	Gga	ENSGALG00000000842	3763
3763	Hsa	ENSG00000131495	3763
3763	Mmu	ENSMUSG00000014294	3763	Ndufa2
3763	Ola	ENSORLG00000013018	3763
3763	Sko	Sakowv30043795m	3763
3763	Xtr	ENSXETG00000034248	3763
3766	Bbe	296590R	3766
3766	Bla	BL04080	3766
3766	Cmi	SINCAMG00000008625	3766
3766	Dre	ENSDARG00000024124	3766
3766	Gga	ENSGALG00000009253	3766
3766	Hsa	ENSG00000143751	3766
3766	Mmu	ENSMUSG00000038806	3766	Sde2
3766	Ola	ENSORLG00000019696	3766
3766	Spu	WHL22.5235	3766
3766	Spu	WHL22.5447	3766
3766	Xtr	ENSXETG00000022643	3766
3767	Bbe	296950F	3767
3767	Bla	BL04082	3767
3767	Cmi	SINCAMG00000015028	3767
3767	Dre	ENSDARG00000095224	3767
3767	Hsa	ENSG00000143919	3767
3767	Mmu	ENSMUSG00000071037	3767	Camkmt
3767	Ola	ENSORLG00000004445	3767
3767	Sko	Sakowv30030188m	3767
3767	Spu	WHL22.166765	3767
3767	Xtr	ENSXETG00000002754	3767
3788	Bbe	235670F	3788
3788	Bla	BL03363	3788
3788	Cmi	SINCAMG00000010029	3788
3788	Dre	ENSDARG00000105288	3788
3788	Gga	ENSGALG00000004949	3788
3788	Hsa	ENSG00000166398	3788
3788	Mmu	ENSMUSG00000066571	3788	4931406P16Rik
3788	Ola	ENSORLG00000014107	3788
3788	Sko	Sakowv30032897m	3788
3788	Spu	WHL22.345627	3788
3788	Xtr	ENSXETG00000032218	3788
3798	Bbe	043250R	3798
3798	Bla	BL07069	3798
3798	Cmi	SINCAMG00000004698	3798
3798	Dre	ENSDARG00000007531	3798
3798	Gga	ENSGALG00000015603	3798
3798	Hsa	ENSG00000131732	3798
3798	Mmu	ENSMUSG00000021621	3798	Zcchc9
3798	Ola	ENSORLG00000020135	3798
3798	Sko	Sakowv30022668m	3798
3798	Xtr	ENSXETG00000027804	3798
3819	Bbe	162330R	3819
3819	Bla	BL10092	3819
3819	Cmi	SINCAMG00000011340	3819
3819	Dre	ENSDARG00000074435	3819
3819	Gga	ENSGALG00000004416	3819
3819	Hsa	ENSG00000011295	3819
3819	Mmu	ENSMUSG00000042298	3819	Ttc19
3819	Ola	ENSORLG00000006913	3819
3819	Sko	Sakowv30022116m	3819
3819	Spu	WHL22.563949	3819
3819	Xtr	ENSXETG00000022441	3819
3852	Bla	BL52172	3852
3852	Cmi	SINCAMG00000015762	3852
3852	Dre	ENSDARG00000074895	3852
3852	Gga	ENSGALG00000020997	3852
3852	Hsa	ENSG00000156521	3852
3852	Mmu	ENSMUSG00000020087	3852	Tysnd1
3852	Ola	ENSORLG00000006784	3852
3852	Sko	Sakowv30039849m	3852
3852	Spu	WHL22.373921	3852
3852	Xtr	ENSXETG00000006146	3852
3857	Bbe	215070F	3857
3857	Bla	BL09890	3857
3857	Cmi	SINCAMG00000017292	3857
3857	Dre	ENSDARG00000057184	3857
3857	Gga	ENSGALG00000012333	3857
3857	Hsa	ENSG00000136197	3857
3857	Mmu	ENSMUSG00000039182	3857	AW209491
3857	Ola	ENSORLG00000008189	3857
3857	Sko	Sakowv30028464m	3857
3857	Spu	WHL22.745506	3857
3857	Xtr	ENSXETG00000001855	3857
3880	Bbe	279300F	3880
3880	Bla	BL16674	3880
3880	Cmi	SINCAMG00000016142	3880
3880	Dre	ENSDARG00000037652	3880
3880	Gga	ENSGALG00000007591	3880
3880	Hsa	ENSG00000146576	3880
3880	Mmu	ENSMUSG00000039244	3880	E130309D02Rik
3880	Ola	ENSORLG00000009710	3880
3880	Sko	Sakowv30029041m	3880
3880	Spu	WHL22.250265	3880
3880	Xtr	ENSXETG00000017304	3880
3884	Bbe	155150F	3884
3884	Bla	BL03006	3884
3884	Cmi	SINCAMG00000011624	3884
3884	Dre	ENSDARG00000075215	3884
3884	Gga	ENSGALG00000011357	3884
3884	Hsa	ENSG00000028203	3884
3884	Mmu	ENSMUSG00000036099	3884	Vezt
3884	Ola	ENSORLG00000016663	3884
3884	Spu	WHL22.198741	3884
3884	Xtr	ENSXETG00000023853	3884
3925	Bbe	284850F	3925
3925	Bbe	284840F	3925
3925	Bla	BL19334	3925
3925	Cmi	SINCAMG00000001162	3925
3925	Dre	ENSDARG00000029729	3925
3925	Gga	ENSGALG00000016875	3925
3925	Hsa	ENSG00000125246	3925
3925	Mmu	ENSMUSG00000025545	3925	Clybl
3925	Ola	ENSORLG00000011150	3925
3925	Sko	Sakowv30039407m	3925
3925	Spu	WHL22.372817	3925
3925	Xtr	ENSXETG00000018884	3925
3937	Bbe	267480F	3937
3937	Bla	BL22418	3937
3937	Cmi	SINCAMG00000010265	3937
3937	Dre	ENSDARG00000100047	3937
3937	Gga	ENSGALG00000002863	3937
3937	Hsa	ENSG00000113719	3937
3937	Mmu	ENSMUSG00000001576	3937	Ergic1
3937	Ola	ENSORLG00000006569	3937
3937	Sko	Sakowv30006612m	3937
3937	Spu	WHL22.555993	3937
3937	Xtr	ENSXETG00000018301	3937
3953	Bbe	189820F	3953
3953	Bla	BL21293	3953
3953	Cmi	SINCAMG00000005635	3953
3953	Dre	ENSDARG00000017337	3953
3953	Gga	ENSGALG00000011193	3953
3953	Hsa	ENSG00000185127	3953
3953	Mmu	ENSMUSG00000050088	3953	1600012H06Rik
3953	Ola	ENSORLG00000000119	3953
3953	Sko	Sakowv30044227m	3953
3953	Spu	WHL22.162932	3953
3953	Xtr	ENSXETG00000025079	3953
3956	Bbe	163940R	3956
3956	Bla	BL15698	3956
3956	Cmi	SINCAMG00000006404	3956
3956	Cmi	SINCAMG00000010782	3956
3956	Dre	ENSDARG00000090778	3956
3956	Gga	ENSGALG00000014163	3956
3956	Hsa	ENSG00000100271	3956
3956	Mmu	ENSMUSG00000022442	3956	Ttll1
3956	Ola	ENSORLG00000015623	3956
3956	Sko	Sakowv30015866m	3956
[truncated: 24,357 more rows]

## Sheet: trans-dev
Fam_ID_Final	Species	GeneID	Fam_ID_Orig	Mouse Gene Symbol
10105	Bbe	195520R	10105
10105	Bbe	174290F	10105
10105	Bla	BL09555	10105
10105	Bla	BL12857	10105
10105	Cmi	SINCAMG00000010537	10105
10105	Cmi	SINCAMG00000017228	10105
10105	Cmi	SINCAMG00000016907	10105
10105	Dre	ENSDARG00000100986	10105
10105	Dre	ENSDARG00000012671	10105
10105	Dre	ENSDARG00000024759	10105
10105	Dre	ENSDARG00000103892	10105
10105	Dre	ENSDARG00000040777	10105
10105	Gga	ENSGALG00000012327	10105
10105	Gga	ENSGALG00000028770	10105
10105	Hsa	ENSG00000163083	10105
10105	Hsa	ENSG00000139269	10105
10105	Hsa	ENSG00000122641	10105
10105	Hsa	ENSG00000175189	10105
10105	Mmu	ENSMUSG00000041324	10105	Inhba
10105	Mmu	ENSMUSG00000037035	10105	Inhbb
10105	Mmu	ENSMUSG00000025405	10105	Inhbc
10105	Mmu	ENSMUSG00000047492	10105	Inhbe
10105	Ola	ENSORLG00000005461	10105
10105	Ola	ENSORLG00000008081	10105
10105	Ola	ENSORLG00000003600	10105
10105	Sko	Sakowv30018978m	10105
10105	Spu	WHL22.279097	10105
10105	Xtr	ENSXETG00000017149	10105
10105	Xtr	ENSXETG00000001861	10105
10107	Bbe	195570F	10107
10107	Bla	BL09550	10107
10107	Cmi	SINCAMG00000003205	10107
10107	Cmi	SINCAMG00000003112	10107
10107	Dre	ENSDARG00000006010	10107
10107	Dre	ENSDARG00000013076	10107
10107	Gga	ENSGALG00000026623	10107
10107	Gga	ENSGALG00000018815	10107
10107	Hsa	ENSG00000269897	10107
10107	Hsa	ENSG00000278644	10107
10107	Mmu	ENSMUSG00000018537	10107	Pcgf2
10107	Mmu	ENSMUSG00000026739	10107	Bmi1
10107	Ola	ENSORLG00000007215	10107
10107	Sko	Sakowv30005081m	10107
10107	Sko	Sakowv30005075m	10107
10107	Xtr	ENSXETG00000007387	10107
10107	Xtr	ENSXETG00000014746	10107
10137	Bbe	234270F	10137
10137	Bla	BL17684	10137
10137	Cmi	SINCAMG00000009867	10137
10137	Cmi	SINCAMG00000007165	10137
10137	Dre	ENSDARG00000006921	10137
10137	Dre	ENSDARG00000100143	10137
10137	Gga	ENSGALG00000011558	10137
10137	Gga	ENSGALG00000006998	10137
10137	Hsa	ENSG00000281324	10137
10137	Hsa	ENSG00000162337	10137
10137	Mmu	ENSMUSG00000030201	10137	Lrp6
10137	Mmu	ENSMUSG00000024913	10137	Lrp5
10137	Ola	ENSORLG00000018545	10137
10137	Sko	Sakowv30021150m	10137
10137	Spu	WHL22.319583	10137
10137	Xtr	ENSXETG00000010024	10137
10137	Xtr	ENSXETG00000008917	10137
10147	Bbe	042060F	10147
10147	Bla	BL24276	10147
10147	Cmi	SINCAMG00000009407	10147
10147	Cmi	SINCAMG00000012638	10147
10147	Cmi	SINCAMG00000008624	10147
10147	Dre	ENSDARG00000063649	10147
10147	Dre	ENSDARG00000075274	10147
10147	Dre	ENSDARG00000074321	10147
10147	Dre	ENSDARG00000028159	10147
10147	Dre	ENSDARG00000059483	10147
10147	Gga	ENSGALG00000014342	10147
10147	Gga	ENSGALG00000000953	10147
10147	Gga	ENSGALG00000005415	10147
10147	Hsa	ENSG00000187079	10147
10147	Hsa	ENSG00000007866	10147
10147	Hsa	ENSG00000197905	10147
10147	Hsa	ENSG00000074219	10147
10147	Mmu	ENSMUSG00000030796	10147	Tead2
10147	Mmu	ENSMUSG00000030353	10147	Tead4
10147	Mmu	ENSMUSG00000002249	10147	Tead3
10147	Mmu	ENSMUSG00000055320	10147	Tead1
10147	Ola	ENSORLG00000006370	10147
10147	Ola	ENSORLG00000007439	10147
10147	Ola	ENSORLG00000002553	10147
10147	Ola	ENSORLG00000008361	10147
10147	Sko	Sakowv30030097m	10147
10147	Spu	WHL22.355310	10147
10147	Xtr	ENSXETG00000003395	10147
10157	Bbe	018700F	10157
10157	Bla	BL04899	10157
10157	Cmi	SINCAMG00000003574	10157
10157	Cmi	SINCAMG00000007762	19085
10157	Cmi	SINCAMG00000015170	20995
10157	Cmi	SINCAMG00000000593	21200
10157	Dre	ENSDARG00000056015	10157
10157	Dre	ENSDARG00000036254	19085
10157	Dre	ENSDARG00000100312	19085
10157	Dre	ENSDARG00000070353	20995
10157	Gga	ENSGALG00000001543	10157
10157	Gga	ENSGALG00000023129	19085
10157	Hsa	ENSG00000159184	10157
10157	Hsa	ENSG00000106031	19085
10157	Hsa	ENSG00000123364	20995
10157	Hsa	ENSG00000128714	21200
10157	Mmu	ENSMUSG00000049604	10157	Hoxb13
10157	Mmu	ENSMUSG00000038203	19085	Hoxa13
10157	Mmu	ENSMUSG00000001655	20995	Hoxc13
10157	Mmu	ENSMUSG00000001819	21200	Hoxd13
10157	Ola	ENSORLG00000017031	10157
10157	Ola	ENSORLG00000007597	19085
10157	Ola	ENSORLG00000005043	19085
10157	Ola	ENSORLG00000007896	20995
10157	Xtr	ENSXETG00000000734	19085
10157	Xtr	ENSXETG00000025184	20995
10157	Xtr	ENSXETG00000007575	21200
10205	Bbe	193450R	10205
10205	Bla	BL18089	10205
10205	Cmi	SINCAMG00000017644	10205
10205	Cmi	SINCAMG00000017464	10205
10205	Dre	ENSDARG00000008540	10205
10205	Dre	ENSDARG00000070929	10205
10205	Gga	ENSGALG00000017372	10205
10205	Hsa	ENSG00000168875	10205
10205	Hsa	ENSG00000125285	10205
10205	Mmu	ENSMUSG00000061517	10205	Sox21
10205	Mmu	ENSMUSG00000053747	10205	Sox14
10205	Ola	ENSORLG00000018867	10205
10205	Ola	ENSORLG00000017755	10205
10205	Sko	Sakowv30007864m	10205
10205	Spu	WHL22.104525	10205
10205	Xtr	ENSXETG00000022689	10205
10205	Xtr	ENSXETG00000010955	10205
10288	Bbe	297980F	10288
10288	Bla	BL23367	10288
10288	Cmi	SINCAMG00000007123	10288
10288	Cmi	SINCAMG00000013176	10288
10288	Dre	ENSDARG00000044422	10288
10288	Dre	ENSDARG00000011188	10288
10288	Dre	ENSDARG00000103108	10288
10288	Dre	ENSDARG00000104700	10288
10288	Gga	ENSGALG00000006158	10288
10288	Gga	ENSGALG00000012444	10288
10288	Hsa	ENSG00000121989	10288
10288	Hsa	ENSG00000114739	10288
10288	Mmu	ENSMUSG00000061393	10288	Acvr2b
10288	Mmu	ENSMUSG00000052155	10288	Acvr2a
10288	Ola	ENSORLG00000000099	10288
10288	Ola	ENSORLG00000003784	10288
10288	Ola	ENSORLG00000019706	10288
10288	Sko	Sakowv30004287m	10288
10288	Spu	WHL22.572280	10288
10288	Xtr	ENSXETG00000020999	10288
10288	Xtr	ENSXETG00000021720	10288
10324	Bbe	203600R	10324
10324	Bla	BL14762	10324
10324	Cmi	SINCAMG00000014877	10324
10324	Dre	ENSDARG00000014171	10324
10324	Hsa	ENSG00000135441	10324
10324	Mmu	ENSMUSG00000090247	10324	Bloc1s1
10324	Ola	ENSORLG00000006284	10324
10324	Sko	Sakowv30016445m	10324
10324	Spu	WHL22.143620	10324
10324	Xtr	ENSXETG00000017483	10324
10439	Bbe	063860F	10439
10439	Bla	BL13401	10439
10439	Cmi	SINCAMG00000005031	10439
10439	Cmi	SINCAMG00000010635	10439
10439	Dre	ENSDARG00000073935	10439
10439	Gga	ENSGALG00000011358	10439
10439	Hsa	ENSG00000115596	10439
10439	Mmu	ENSMUSG00000033227	10439	Wnt6
10439	Ola	ENSORLG00000018249	10439
10439	Sko	Sakowv30020306m	10439
10439	Spu	WHL22.596784	10439
10439	Xtr	ENSXETG00000013856	10439
10448	Bbe	269320F	10448
10448	Bla	BL13538	10448
10448	Cmi	SINCAMG00000000294	10448
10448	Cmi	SINCAMG00000008449	10449
10448	Cmi	SINCAMG00000005157	10449
10448	Dre	ENSDARG00000038159	10448
10448	Dre	ENSDARG00000004415	10448
10448	Dre	ENSDARG00000007369	10448
10448	Dre	ENSDARG00000038672	10449
10448	Dre	ENSDARG00000031894	10449
10448	Gga	ENSGALG00000008883	10448
10448	Gga	ENSGALG00000006480	10449
10448	Gga	ENSGALG00000010529	10449
10448	Hsa	ENSG00000152284	10448
10448	Hsa	ENSG00000148737	10448
10448	Hsa	ENSG00000081059	10449
10448	Hsa	ENSG00000138795	10449
10448	Mmu	ENSMUSG00000024985	10448	Tcf7l2
10448	Mmu	ENSMUSG00000055799	10448	Tcf7l1
10448	Mmu	ENSMUSG00000027985	10449	Lef1
10448	Ola	ENSORLG00000008387	10448
10448	Ola	ENSORLG00000011813	10448
10448	Ola	ENSORLG00000000976	10449
10448	Ola	ENSORLG00000006924	10449
10448	Spu	WHL22.106048	10448
10448	Xtr	ENSXETG00000018735	10448
10448	Xtr	ENSXETG00000019015	10448
10448	Xtr	ENSXETG00000016100	10449
10448	Xtr	ENSXETG00000021102	10449
10600	Bbe	258060F	10600
10600	Bla	BL96809	10600
10600	Cmi	SINCAMG00000014579	10600
10600	Cmi	SINCAMG00000001179	10600
10600	Dre	ENSDARG00000095614	10600
10600	Dre	ENSDARG00000079295	10600
10600	Dre	ENSDARG00000006923	10600
10600	Dre	ENSDARG00000037905	10600
10600	Dre	ENSDARG00000021735	10600
10600	Gga	ENSGALG00000008456	10600
10600	Gga	ENSGALG00000003833	10600
10600	Hsa	ENSG00000148408	10600
10600	Hsa	ENSG00000141837	10600
10600	Hsa	ENSG00000198216	10600
10600	Mmu	ENSMUSG00000004113	10600	Cacna1b
10600	Mmu	ENSMUSG00000004110	10600	Cacna1e
10600	Mmu	ENSMUSG00000034656	10600	Cacna1a
10600	Ola	ENSORLG00000017305	10600
10600	Ola	ENSORLG00000011019	10600
10600	Ola	ENSORLG00000013818	10600
10600	Ola	ENSORLG00000017409	10600
10600	Sko	Sakowv30017152m	10600
10600	Spu	WHL22.765051	10600
10600	Xtr	ENSXETG00000005585	10600
10600	Xtr	ENSXETG00000012458	10600
10875	Bbe	143430F	10875
10875	Bla	BL19410	10875
10875	Bla	BL09345	10875
10875	Cmi	SINCAMG00000012735	10875
10875	Dre	ENSDARG00000035285	10875
10875	Gga	ENSGALG00000004477	10875
10875	Hsa	ENSG00000141027	10875
10875	Mmu	ENSMUSG00000018501	10875	Ncor1
10875	Ola	ENSORLG00000011992	10875
10875	Xtr	ENSXETG00000006720	10875
1117	Bbe	257660F	1120
1117	Bla	BL03451	1120
1117	Cmi	SINCAMG00000013714	1120
1117	Cmi	SINCAMG00000005214	1121
1117	Dre	ENSDARG00000022280	1120
1117	Dre	ENSDARG00000046087	1120
1117	Dre	ENSDARG00000078904	1120
1117	Dre	ENSDARG00000006527	1121
1117	Dre	ENSDARG00000100129	1121
1117	Gga	ENSGALG00000013295	1120
1117	Gga	ENSGALG00000000156	1120
1117	Gga	ENSGALG00000002682	1121
1117	Hsa	ENSG00000137948	1117
1117	Hsa	ENSG00000235307	1120
1117	Hsa	ENSG00000234704	1120
1117	Hsa	ENSG00000141867	1120
1117	Hsa	ENSG00000169925	1121
1117	Mmu	ENSMUSG00000029279	1117	Brdt
1117	Mmu	ENSMUSG00000024002	1120	Brd4
1117	Mmu	ENSMUSG00000024335	1120	Brd2
1117	Mmu	ENSMUSG00000026918	1121	Brd3
1117	Ola	ENSORLG00000006565	1120
1117	Ola	ENSORLG00000006490	1120
1117	Ola	ENSORLG00000016149	1120
1117	Ola	ENSORLG00000012190	1121
1117	Ola	ENSORLG00000016659	1121
1117	Xtr	ENSXETG00000017067	1120
1117	Xtr	ENSXETG00000013039	1120
1117	Xtr	ENSXETG00000019589	1121
11191	Bbe	199460F	11191
11191	Bla	BL10057	11191
11191	Cmi	SINCAMG00000006371	11191
11191	Cmi	SINCAMG00000010769	11191
11191	Dre	ENSDARG00000078014	11191
11191	Dre	ENSDARG00000042128	11191
11191	Dre	ENSDARG00000032865	11191
11191	Dre	ENSDARG00000099339	11191
11191	Gga	ENSGALG00000002802	11191
11191	Gga	ENSGALG00000008231	11191
11191	Gga	ENSGALG00000014159	11191
11191	Hsa	ENSG00000165912	11191
11191	Hsa	ENSG00000100266	11191
11191	Hsa	ENSG00000124507	11191
11191	Mmu	ENSMUSG00000027257	11191	Pacsin3
11191	Mmu	ENSMUSG00000040276	11191	Pacsin1
11191	Mmu	ENSMUSG00000016664	11191	Pacsin2
11191	Ola	ENSORLG00000013207	11191
11191	Ola	ENSORLG00000007282	11191
11191	Ola	ENSORLG00000015594	11191
11191	Sko	Sakowv30001842m	11191
11191	Spu	WHL22.329949	11191
11191	Xtr	ENSXETG00000012375	11191
11191	Xtr	ENSXETG00000005090	11191
11191	Xtr	ENSXETG00000003264	11191
11197	Bbe	080080F	11197
11197	Bla	BL14062	11197
11197	Cmi	SINCAMG00000016312	11197
11197	Cmi	SINCAMG00000014848	11197
11197	Cmi	SINCAMG00000015946	11197
11197	Dre	ENSDARG00000102216	11197
11197	Dre	ENSDARG00000099323	11197
11197	Dre	ENSDARG00000009677	11197
11197	Dre	ENSDARG00000076796	11197
11197	Dre	ENSDARG00000041926	11198
11197	Dre	ENSDARG00000039385	21666
11197	Gga	ENSGALG00000005817	11197
11197	Gga	ENSGALG00000017254	11197
11197	Gga	ENSGALG00000006908	11197
11197	Hsa	ENSG00000075711	11197
11197	Hsa	ENSG00000150672	11197
11197	Hsa	ENSG00000132535	11198
11197	Hsa	ENSG00000082458	21666
11197	Mmu	ENSMUSG00000022770	11197	Dlg1
11197	Mmu	ENSMUSG00000052572	11197	Dlg2
11197	Mmu	ENSMUSG00000020886	11198	Dlg4
11197	Mmu	ENSMUSG00000000881	21666	Dlg3
11197	Ola	ENSORLG00000001913	11197
11197	Ola	ENSORLG00000011180	11197
11197	Ola	ENSORLG00000005470	11197
11197	Ola	ENSORLG00000007626	11197
11197	Ola	ENSORLG00000006845	11198
11197	Ola	ENSORLG00000013537	21666
11197	Sko	Sakowv30001689m	11197
11197	Spu	WHL22.495575	11197
11197	Spu	WHL22.277082	21666
11197	Xtr	ENSXETG00000003464	11197
11197	Xtr	ENSXETG00000033070	11197
11197	Xtr	ENSXETG00000012737	11198
11197	Xtr	ENSXETG00000001179	21666
11293	Bbe	171510R	11293
11293	Bla	BL11654	11293
11293	Cmi	SINCAMG00000000636	11293
11293	Cmi	SINCAMG00000007836	11293
11293	Cmi	SINCAMG00000003666	11293
11293	Dre	ENSDARG00000076533	11293
11293	Dre	ENSDARG00000042824	11293
11293	Dre	ENSDARG00000019810	21524
11293	Gga	ENSGALG00000009240	11293
11293	Gga	ENSGALG00000011937	11293
11293	Hsa	ENSG00000082641	11293
11293	Hsa	ENSG00000116044	11293
11293	Hsa	ENSG00000050344	21524
11293	Hsa	ENSG00000123405	22202
11293	Mmu	ENSMUSG00000015839	11293	Nfe2l2
11293	Mmu	ENSMUSG00000038615	11293	Nfe2l1
11293	Mmu	ENSMUSG00000029832	21524	Nfe2l3
11293	Mmu	ENSMUSG00000058794	22202	Nfe2
11293	Ola	ENSORLG00000017568	11293
11293	Ola	ENSORLG00000012340	11293
11293	Ola	ENSORLG00000004962	21524
11293	Sko	Sakowv30004446m	11293
11293	Spu	WHL22.621478	11293
11293	Xtr	ENSXETG00000021958	11293
11293	Xtr	ENSXETG00000001808	11293
11293	Xtr	ENSXETG00000012174	21524
11293	Xtr	ENSXETG00000027400	22202
11389	Bbe	256930R	11389
11389	Bbe	079940F	14627
11389	Bla	BL04328	11389
11389	Bla	BL19570	14627
11389	Cmi	SINCAMG00000007390	11389
11389	Dre	ENSDARG00000017953	11389
11389	Dre	ENSDARG00000044356	11389
11389	Dre	ENSDARG00000035559	14627
11389	Gga	ENSGALG00000007324	11389
11389	Hsa	ENSG00000078900	11389
11389	Hsa	ENSG00000073282	11389
11389	Hsa	ENSG00000141510	14627
11389	Mmu	ENSMUSG00000029026	11389	Trp73
11389	Mmu	ENSMUSG00000022510	11389	Trp63
11389	Mmu	ENSMUSG00000059552	14627	Trp53
11389	Ola	ENSORLG00000004402	11389
11389	Ola	ENSORLG00000015665	11389
11389	Ola	ENSORLG00000006390	14627
11389	Sko	Sakowv30000567m	11389
11389	Sko	Sakowv30019677m	11389
11389	Spu	WHL22.749169	11389
11389	Xtr	ENSXETG00000026303	11389
11389	Xtr	ENSXETG00000005019	11389
11389	Xtr	ENSXETG00000025055	14627
11397	Bbe	010290F	11397
11397	Bla	BL02241	11397
11397	Cmi	SINCAMG00000014224	11397
11397	Cmi	SINCAMG00000009905	11397
11397	Cmi	SINCAMG00000008900	11398
11397	Dre	ENSDARG00000005453	11397
11397	Dre	ENSDARG00000014181	11397
11397	Dre	ENSDARG00000076120	11398
11397	Gga	ENSGALG00000009424	11397
11397	Gga	ENSGALG00000007769	11397
11397	Gga	ENSGALG00000003375	11398
11397	Hsa	ENSG00000128573	11397
11397	Hsa	ENSG00000114861	11397
11397	Hsa	ENSG00000137166	11398
11397	Mmu	ENSMUSG00000030067	11397	Foxp1
11397	Mmu	ENSMUSG00000029563	11397	Foxp2
11397	Mmu	ENSMUSG00000023991	11398	Foxp4
11397	Ola	ENSORLG00000010494	11397
11397	Ola	ENSORLG00000003081	11397
11397	Ola	ENSORLG00000015849	11398
11397	Sko	Sakowv30031469m	11397
11397	Xtr	ENSXETG00000011560	11397
11397	Xtr	ENSXETG00000008510	11397
11397	Xtr	ENSXETG00000011856	11398
11512	Bbe	011370R	11512
11512	Bla	BL18640	11512
11512	Cmi	SINCAMG00000009743	11512
11512	Cmi	SINCAMG00000006928	11512
11512	Cmi	SINCAMG00000000586	11512
11512	Dre	ENSDARG00000099999	11512
11512	Dre	ENSDARG00000004714	11512
11512	Gga	ENSGALG00000004304	11512
11512	Gga	ENSGALG00000001093	11512
11512	Hsa	ENSG00000071564	11512
11512	Hsa	ENSG00000196628	11512
11512	Hsa	ENSG00000140262	11512
11512	Mmu	ENSMUSG00000020167	11512	Tcf3
11512	Mmu	ENSMUSG00000032228	11512	Tcf12
11512	Mmu	ENSMUSG00000053477	11512	Tcf4
11512	Ola	ENSORLG00000004923	11512
11512	Ola	ENSORLG00000015062	11512
11512	Ola	ENSORLG00000008508	11512
11512	Sko	Sakowv30044282m	11512
11512	Spu	WHL22.548599	11512
11512	Xtr	ENSXETG00000016563	11512
11512	Xtr	ENSXETG00000013589	11512
11512	Xtr	ENSXETG00000019086	11512
11533	Bbe	302090F	11533
11533	Bbe	071680F	11860
11533	Bbe	245610R	11860
11533	Bla	BL07308	11533
11533	Bla	BL06454	11860
11533	Bla	BL08571	11860
11533	Cmi	SINCAMG00000017036	11533
11533	Cmi	SINCAMG00000001187	11860
11533	Cmi	SINCAMG00000014834	11860
11533	Cmi	SINCAMG00000005542	11860
11533	Cmi	SINCAMG00000005545	11860
11533	Dre	ENSDARG00000010145	11533
11533	Dre	ENSDARG00000091169	11533
11533	Dre	ENSDARG00000079308	11860
11533	Dre	ENSDARG00000100559	11860
11533	Dre	ENSDARG00000077950	11860
11533	Dre	ENSDARG00000090741	11860
11533	Dre	ENSDARG00000055856	11860
11533	Dre	ENSDARG00000026895	11860
11533	Gga	ENSGALG00000008623	11533
11533	Gga	ENSGALG00000026424	11860
11533	Gga	ENSGALG00000004180	11860
11533	Gga	ENSGALG00000004165	11860
11533	Gga	ENSGALG00000004216	11860
11533	Gga	ENSGALG00000023709	11860
11533	Hsa	ENSG00000198113	11533
11533	Hsa	ENSG00000186283	11860
11533	Hsa	ENSG00000136816	11860
11533	Hsa	ENSG00000136827	11860
11533	Hsa	ENSG00000160404	11860
11533	Mmu	ENSMUSG00000059555	11533	Tor4a
11533	Mmu	ENSMUSG00000026848	11860	Tor1b
11533	Mmu	ENSMUSG00000026849	11860	Tor1a
11533	Mmu	ENSMUSG00000060519	11860	Tor3a
11533	Mmu	ENSMUSG00000009563	11860	Tor2a
11533	Ola	ENSORLG00000000532	11533
11533	Ola	ENSORLG00000003403	11860
11533	Ola	ENSORLG00000020659	11860
11533	Ola	ENSORLG00000017174	11860
11533	Sko	Sakowv30000710m	11860
11533	Sko	Sakowv30025992m	11860
11533	Spu	WHL22.452924	11533
11533	Spu	WHL22.242177	11860
11533	Spu	WHL22.662956	11860
11533	Xtr	ENSXETG00000023451	11533
11533	Xtr	ENSXETG00000012843	11860
11533	Xtr	ENSXETG00000023595	11860
11533	Xtr	ENSXETG00000012540	11860
11533	Xtr	ENSXETG00000005251	11860
11615	Bbe	097150R	11615
11615	Bla	BL09855	11615
11615	Cmi	SINCAMG00000005930	11615
11615	Dre	ENSDARG00000042933	11615
11615	Gga	ENSGALG00000005736	11615
11615	Hsa	ENSG00000104164	11615
11615	Mmu	ENSMUSG00000005804	11615	Bloc1s6
11615	Ola	ENSORLG00000002469	11615
11615	Spu	WHL22.56947	11615
11615	Xtr	ENSXETG00000022045	11615
11747	Bbe	009430F	11747
11747	Bla	BL23000	11747
11747	Cmi	SINCAMG00000004460	11747
11747	Cmi	SINCAMG00000011659	11747
11747	Dre	ENSDARG00000045527	11747
11747	Dre	ENSDARG00000042477	11747
11747	Gga	ENSGALG00000011327	11747
11747	Gga	ENSGALG00000008519	11747
11747	Hsa	ENSG00000120798	11747
11747	Hsa	ENSG00000177463	11747
11747	Mmu	ENSMUSG00000005897	11747	Nr2c1
11747	Mmu	ENSMUSG00000005893	11747	Nr2c2
11747	Ola	ENSORLG00000010877	11747
11747	Ola	ENSORLG00000004114	11747
11747	Sko	Sakowv30027208m	11747
11747	Spu	WHL22.302882	11747
11747	Xtr	ENSXETG00000023840	11747
11747	Xtr	ENSXETG00000004817	11747
11799	Bbe	000020R	11799
11799	Bla	BL27069	11799
11799	Cmi	SINCAMG00000000143	11799
11799	Dre	ENSDARG00000078214	11799
11799	Gga	ENSGALG00000001363	11799
11799	Hsa	ENSG00000132382	11799
11799	Mmu	ENSMUSG00000040463	11799	Mybbp1a
11799	Ola	ENSORLG00000014339	11799
11799	Sko	Sakowv30021795m	11799
11799	Spu	WHL22.563504	11799
11855	Bbe	204490R	11855
11855	Bla	BL10401	11855
11855	Cmi	SINCAMG00000014974	11855
11855	Cmi	SINCAMG00000009631	11855
11855	Dre	ENSDARG00000056783	11855
11855	Dre	ENSDARG00000054003	11855
11855	Dre	ENSDARG00000034893	11855
11855	Dre	ENSDARG00000034117	11855
11855	Gga	ENSGALG00000005629	11855
11855	Gga	ENSGALG00000011298	11855
11855	Hsa	ENSG00000131759	11855
11855	Hsa	ENSG00000077092	11855
11855	Hsa	ENSG00000172819	11855
11855	Mmu	ENSMUSG00000017491	11855	Rarb
11855	Mmu	ENSMUSG00000037992	11855	Rara
11855	Mmu	ENSMUSG00000001288	11855	Rarg
11855	Ola	ENSORLG00000007861	11855
11855	Ola	ENSORLG00000016394	11855
11855	Ola	ENSORLG00000008502	11855
11855	Ola	ENSORLG00000004373	11855
11855	Ola	ENSORLG00000015382	11855
11855	Sko	Sakowv30026939m	11855
11855	Spu	WHL22.595420	11855
11855	Xtr	ENSXETG00000024390	11855
11855	Xtr	ENSXETG00000007272	11855
11855	Xtr	ENSXETG00000012670	11855
11943	Bbe	260480F	11943
11943	Bbe	013600R	11943
11943	Bla	BL05890	11943
11943	Bla	BL11879	11943
11943	Cmi	SINCAMG00000015411	11943
11943	Dre	ENSDARG00000017107	11943
11943	Gga	ENSGALG00000015305	11943
11943	Hsa	ENSG00000112333	11943
11943	Mmu	ENSMUSG00000019803	11943	Nr2e1
11943	Ola	ENSORLG00000013426	11943
11943	Sko	Sakowv30031927m	11943
11943	Sko	Sakowv30030751m	11943
11943	Sko	Sakowv30026672m	11943
11943	Spu	WHL22.15174	11943
11943	Spu	WHL22.282560	11943
11943	Xtr	ENSXETG00000014853	11943
12077	Bbe	146880R	12077
12077	Bla	BL02311	12077
12077	Cmi	SINCAMG00000001861	12077
12077	Dre	ENSDARG00000070389	12077
12077	Dre	ENSDARG00000017195	12077
12077	Hsa	ENSG00000137273	12077
12077	Mmu	ENSMUSG00000038402	12077	Foxf2
12077	Ola	ENSORLG00000012595	12077
12077	Sko	Sakowv30034885m	12077
12077	Xtr	ENSXETG00000000589	12077
12096	Bbe	136780F	12096
12096	Bla	BL13719	12096
12096	Cmi	SINCAMG00000001615	12096
12096	Cmi	SINCAMG00000010674	12096
12096	Dre	ENSDARG00000041952	12096
12096	Dre	ENSDARG00000055158	12096
12096	Gga	ENSGALG00000009791	12096
12096	Gga	ENSGALG00000023113	20044
12096	Hsa	ENSG00000117707	12096
12096	Hsa	ENSG00000119608	20044
12096	Mmu	ENSMUSG00000010175	12096	Prox1
12096	Mmu	ENSMUSG00000042320	20044	Prox2
12096	Ola	ENSORLG00000016587	12096
12096	Ola	ENSORLG00000014947	12096
12096	Ola	ENSORLG00000001996	12096
12096	Sko	Sakowv30019049m	12096
12096	Spu	WHL22.531966	12096
12096	Xtr	ENSXETG00000023176	12096
12186	Bbe	031610F	12186
12186	Bla	BL15145	12186
12186	Cmi	SINCAMG00000012504	12186
12186	Cmi	SINCAMG00000008696	12186
12186	Dre	ENSDARG00000020884	12186
12186	Dre	ENSDARG00000052131	12186
12186	Dre	ENSDARG00000025641	12186
12186	Gga	ENSGALG00000011630	12186
12186	Gga	ENSGALG00000012329	12186
12186	Hsa	ENSG00000074047	12186
12186	Hsa	ENSG00000106571	12186
12186	Hsa	ENSG00000111087	22209
12186	Mmu	ENSMUSG00000021318	12186	Gli3
12186	Mmu	ENSMUSG00000048402	12186	Gli2
12186	Mmu	ENSMUSG00000025407	22209	Gli1
12186	Ola	ENSORLG00000012490	12186
12186	Ola	ENSORLG00000001328	12186
12186	Sko	Sakowv30037501m	12186
12186	Xtr	ENSXETG00000011189	12186
12186	Xtr	ENSXETG00000001856	12186
12249	Bbe	239800R	12249
12249	Bla	BL15112	12249
12249	Cmi	SINCAMG00000014112	12249
12249	Cmi	SINCAMG00000009975	12249
12249	Cmi	SINCAMG00000012115	12249
12249	Cmi	SINCAMG00000001545	12249
12249	Dre	ENSDARG00000052150	12249
12249	Dre	ENSDARG00000089262	12249
12249	Dre	ENSDARG00000100494	12249
12249	Dre	ENSDARG00000013615	12249
12249	Dre	ENSDARG00000101131	12249
12249	Dre	ENSDARG00000019717	12249
12249	Gga	ENSGALG00000013419	12249
12249	Gga	ENSGALG00000000972	12249
12249	Gga	ENSGALG00000003429	12249
12249	Hsa	ENSG00000167081	12249
12249	Hsa	ENSG00000185630	12249
12249	Hsa	ENSG00000105717	12249
12249	Hsa	ENSG00000224952	12249
12249	Mmu	ENSMUSG00000052534	12249	Pbx1
12249	Mmu	ENSMUSG00000031860	12249	Pbx4
12249	Mmu	ENSMUSG00000038718	12249	Pbx3
12249	Mmu	ENSMUSG00000034673	12249	Pbx2
12249	Ola	ENSORLG00000016171	12249
12249	Ola	ENSORLG00000013269	12249
12249	Ola	ENSORLG00000006519	12249
12249	Ola	ENSORLG00000016702	12249
12249	Ola	ENSORLG00000014225	12249
12249	Sko	Sakowv30029721m	12249
12249	Spu	WHL22.75202	12249
12249	Xtr	ENSXETG00000000502	12249
12249	Xtr	ENSXETG00000005223	12249
12249	Xtr	ENSXETG00000010464	12249
12360	Bbe	235190R	12360
12360	Bla	BL10833	12360
12360	Cmi	SINCAMG00000008773	12360
12360	Cmi	SINCAMG00000007330	12360
12360	Dre	ENSDARG00000007597	12360
12360	Gga	ENSGALG00000013591	12360
12360	Hsa	ENSG00000124243	12360
12360	Hsa	ENSG00000186222	12360
12360	Mmu	ENSMUSG00000060708	12360	Bloc1s4
12360	Ola	ENSORLG00000013129	12360
12360	Sko	Sakowv30019976m	12360
12360	Xtr	ENSXETG00000025941	12360
12378	Bbe	007160F	12378
12378	Bla	BL15001	12378
12378	Bla	BL10166	12378
12378	Cmi	SINCAMG00000008402	12378
12378	Cmi	SINCAMG00000007177	12378
12378	Dre	ENSDARG00000076052	12378
12378	Dre	ENSDARG00000100876	12378
12378	Dre	ENSDARG00000079414	12378
12378	Dre	ENSDARG00000100594	12378
12378	Gga	ENSGALG00000005577	12378
12378	Gga	ENSGALG00000026431	12378
12378	Hsa	ENSG00000174938	12378
12378	Hsa	ENSG00000100095	12378
12378	Hsa	ENSG00000063015	12378
12378	Mmu	ENSMUSG00000030683	12378	Sez6l2
12378	Mmu	ENSMUSG00000058153	12378	Sez6l
12378	Mmu	ENSMUSG00000000632	12378	Sez6
12378	Ola	ENSORLG00000011147	12378
12378	Ola	ENSORLG00000009861	12378
12378	Ola	ENSORLG00000001195	12378
12378	Xtr	ENSXETG00000011339	12378
12378	Xtr	ENSXETG00000004211	12378
12378	Xtr	ENSXETG00000014343	12378
12381	Bbe	275360F	12381
12381	Bla	BL09925	12381
12381	Cmi	SINCAMG00000002638	12381
12381	Cmi	SINCAMG00000007364	12381
12381	Cmi	SINCAMG00000006363	12381
12381	Dre	ENSDARG00000019362	12381
12381	Dre	ENSDARG00000031907	12381
12381	Dre	ENSDARG00000043757	12381
12381	Dre	ENSDARG00000101947	12381
12381	Dre	ENSDARG00000015901	12381
12381	Gga	ENSGALG00000005552	12381
12381	Gga	ENSGALG00000015669	12381
12381	Gga	ENSGALG00000001962	12381
12381	Hsa	ENSG00000117569	12381
12381	Hsa	ENSG00000011304	12381
12381	Hsa	ENSG00000119314	12381
12381	Mmu	ENSMUSG00000028382	12381	Ptbp3
12381	Mmu	ENSMUSG00000028134	12381	Ptbp2
12381	Mmu	ENSMUSG00000006498	12381	Ptbp1
12381	Ola	ENSORLG00000019191	12381
12381	Ola	ENSORLG00000013557	12381
12381	Ola	ENSORLG00000011430	12381
12381	Ola	ENSORLG00000014019	12381
12381	Sko	Sakowv30005457m	12381
12381	Spu	WHL22.89800	12381
12381	Xtr	ENSXETG00000002225	12381
12381	Xtr	ENSXETG00000021661	12381
12381	Xtr	ENSXETG00000018926	12381
12402	Bbe	131280F	12402
12402	Bla	BL22964	12402
12402	Cmi	SINCAMG00000008956	12402
12402	Dre	ENSDARG00000045904	12402
12402	Gga	ENSGALG00000002093	12402
12402	Hsa	ENSG00000278570	12402
12402	Mmu	ENSMUSG00000032292	12402	Nr2e3
12402	Ola	ENSORLG00000000011	12402
12402	Sko	Sakowv30007027m	12402
12402	Spu	WHL22.485384	12402
12402	Xtr	ENSXETG00000005219	12402
1246	Bbe	005100F	1249
1246	Bbe	156970F	1252
1246	Bbe	261480F	1252
1246	Bla	BL20700	1249
1246	Bla	BL17323	1252
1246	Cmi	SINCAMG00000001313	1246
1246	Cmi	SINCAMG00000001144	1252
1246	Cmi	SINCAMG00000014155	1256
1246	Dre	ENSDARG00000020771	1246
1246	Dre	ENSDARG00000024829	1249
1246	Dre	ENSDARG00000008849	1252
1246	Dre	ENSDARG00000078362	1256
1246	Dre	ENSDARG00000021948	1256
1246	Gga	ENSGALG00000004526	1246
1246	Gga	ENSGALG00000004538	1249
1246	Gga	ENSGALG00000010935	1252
1246	Gga	ENSGALG00000007113	1256
1246	Hsa	ENSG00000116147	1246
1246	Hsa	ENSG00000120332	1249
1246	Hsa	ENSG00000233323	1252
1246	Hsa	ENSG00000206258	1252
1246	Hsa	ENSG00000229353	1252
1246	Hsa	ENSG00000168477	1252
1246	Hsa	ENSG00000231608	1252
1246	Hsa	ENSG00000139304	1252
1246	Hsa	ENSG00000041982	1256
1246	Mmu	ENSMUSG00000015829	1246	Tnr
1246	Mmu	ENSMUSG00000026725	1249	Tnn
1246	Mmu	ENSMUSG00000033327	1252	Tnxb
1246	Mmu	ENSMUSG00000035916	1252	Ptprq
1246	Mmu	ENSMUSG00000028364	1256	Tnc
1246	Ola	ENSORLG00000016268	1246
1246	Ola	ENSORLG00000016248	1249
1246	Ola	ENSORLG00000002627	1256
1246	Xtr	ENSXETG00000009195	1246
1246	Xtr	ENSXETG00000020064	1249
1246	Xtr	ENSXETG00000021751	1249
1246	Xtr	ENSXETG00000023938	1256
12531	Bbe	166160F	12531
12531	Bla	BL17656	12531
12531	Cmi	SINCAMG00000017394	12531
12531	Cmi	SINCAMG00000002265	12531
12531	Dre	ENSDARG00000067850	12531
12531	Dre	ENSDARG00000074378	12531
12531	Dre	ENSDARG00000104773	12531
12531	Dre	ENSDARG00000104090	12531
12531	Dre	ENSDARG00000043531	12531
12531	Gga	ENSGALG00000010870	12531
12531	Hsa	ENSG00000177606	12531
12531	Hsa	ENSG00000130522	12531
12531	Hsa	ENSG00000171223	12531
12531	Mmu	ENSMUSG00000071076	12531	Jund
12531	Mmu	ENSMUSG00000052684	12531	Jun
12531	Mmu	ENSMUSG00000052837	12531	Junb
12531	Ola	ENSORLG00000008379	12531
12531	Ola	ENSORLG00000018793	12531
12531	Ola	ENSORLG00000010096	12531
12531	Ola	ENSORLG00000014533	12531
12531	Ola	ENSORLG00000014541	12531
12531	Sko	Sakowv30020463m	12531
12531	Spu	WHL22.318085	12531
12531	Xtr	ENSXETG00000006441	12531
12531	Xtr	ENSXETG00000010199	12531
12531	Xtr	ENSXETG00000011124	12531
12531	Xtr	ENSXETG00000004766	12531
12551	Bbe	242390R	12551
12551	Bla	BL15654	12551
12551	Cmi	SINCAMG00000015239	12551
12551	Dre	ENSDARG00000063635	12551
12551	Dre	ENSDARG00000061454	12551
12551	Dre	ENSDARG00000061647	12551
12551	Dre	ENSDARG00000043746	12551
12551	Dre	ENSDARG00000062693	12551
12551	Gga	ENSGALG00000010518	12551
12551	Gga	ENSGALG00000009107	12551
12551	Hsa	ENSG00000110076	12551
12551	Hsa	ENSG00000021645	12551
12551	Hsa	ENSG00000179915	12551
12551	Mmu	ENSMUSG00000066392	12551	Nrxn3
12551	Mmu	ENSMUSG00000033768	12551	Nrxn2
12551	Mmu	ENSMUSG00000024109	12551	Nrxn1
12551	Ola	ENSORLG00000010148	12551
12551	Ola	ENSORLG00000010661	12551
12551	Ola	ENSORLG00000005948	12551
12551	Ola	ENSORLG00000010813	12551
12551	Sko	Sakowv30038924m	12551
12551	Spu	WHL22.219241	12551
12551	Xtr	ENSXETG00000015575	12551
12551	Xtr	ENSXETG00000011090	12551
12556	Bbe	246370F	12556
12556	Bla	BL11930	12556
12556	Cmi	SINCAMG00000009153	12556
12556	Cmi	SINCAMG00000001396	12556
12556	Dre	ENSDARG00000058818	12556
12556	Dre	ENSDARG00000102995	12556
12556	Dre	ENSDARG00000031809	12556
12556	Gga	ENSGALG00000012712	12556
12556	Gga	ENSGALG00000026081	12556
12556	Hsa	ENSG00000112183	12556
12556	Hsa	ENSG00000132819	12556
12556	Mmu	ENSMUSG00000027510	12556	Rbm38
12556	Mmu	ENSMUSG00000038132	12556	Rbm24
12556	Ola	ENSORLG00000007916	12556
12556	Ola	ENSORLG00000012154	12556
12556	Ola	ENSORLG00000012546	12556
12556	Xtr	ENSXETG00000011268	12556
12556	Xtr	ENSXETG00000024618	12556
12677	Bbe	039470F	12677
12677	Bla	BL29729	12677
12677	Cmi	SINCAMG00000017409	12677
12677	Dre	ENSDARG00000089042	12677
12677	Gga	ENSGALG00000027498	12677
12677	Hsa	ENSG00000171956	12677
12677	Mmu	ENSMUSG00000059246	12677	Foxb1
12677	Ola	ENSORLG00000007576	12677
12677	Xtr	ENSXETG00000017708	12677
12843	Bbe	186470R	12843
12843	Bla	BL12283	12843
12843	Cmi	SINCAMG00000003092	12843
12843	Cmi	SINCAMG00000010355	12843
12843	Dre	ENSDARG00000071107	12843
12843	Dre	ENSDARG00000022858	12843
12843	Dre	ENSDARG00000044827	12843
12843	Gga	ENSGALG00000014235	12843
12843	Gga	ENSGALG00000005123	12843
12843	Hsa	ENSG00000154764	12843
12843	Hsa	ENSG00000188064	12843
12843	Mmu	ENSMUSG00000022382	12843	Wnt7b
12843	Mmu	ENSMUSG00000030093	12843	Wnt7a
12843	Ola	ENSORLG00000011107	12843
12843	Ola	ENSORLG00000011261	12843
12843	Ola	ENSORLG00000002408	12843
12843	Sko	Sakowv30028349m	12843
12843	Spu	WHL22.475027	12843
12843	Xtr	ENSXETG00000027611	12843
12843	Xtr	ENSXETG00000003073	12843
12848	Bbe	165250R	12848
12848	Bla	BL20838	12848
12848	Cmi	SINCAMG00000005331	12848
12848	Dre	ENSDARG00000071424	12848
12848	Gga	ENSGALG00000000996	12848
12848	Hsa	ENSG00000065000	12848
12848	Mmu	ENSMUSG00000020198	12848	Ap3d1
12848	Ola	ENSORLG00000016931	12848
12848	Sko	Sakowv30005440m	12848
12848	Spu	WHL22.482211	12848
12848	Xtr	ENSXETG00000013663	12848
12955	Bbe	224560F	12955
12955	Bla	BL16095	12955
12955	Cmi	SINCAMG00000002646	12955
12955	Cmi	SINCAMG00000013437	12955
12955	Cmi	SINCAMG00000010037	12955
12955	Dre	ENSDARG00000056541	12955
12955	Dre	ENSDARG00000044685	12955
12955	Gga	ENSGALG00000016287	12955
12955	Gga	ENSGALG00000000887	12955
12955	Hsa	ENSG00000131910	12955
12955	Hsa	ENSG00000169297	23143
12955	Mmu	ENSMUSG00000037583	12955	Nr0b2
12955	Mmu	ENSMUSG00000025056	23143	Nr0b1
12955	Ola	ENSORLG00000011824	12955
12955	Ola	ENSORLG00000004442	12955
12955	Sko	Sakowv30035433m	12955
12955	Spu	WHL22.473256	12955
12955	Spu	WHL22.61368	12955
12955	Xtr	ENSXETG00000011771	12955
12955	Xtr	ENSXETG00000015374	12955
12957	Bbe	102200R	12957
12957	Bbe	136170F	12957
12957	Bla	BL08547	12957
12957	Bla	BL24556	12957
12957	Cmi	SINCAMG00000003179	12957
12957	Dre	ENSDARG00000100847	12957
12957	Dre	ENSDARG00000004861	12957
12957	Dre	ENSDARG00000069266	12957
12957	Dre	ENSDARG00000011696	12957
12957	Gga	ENSGALG00000009645	12957
12957	Gga	ENSGALG00000010365	12957
12957	Hsa	ENSG00000196482	12957
12957	Hsa	ENSG00000173153	12957
12957	Hsa	ENSG00000119715	12957
12957	Mmu	ENSMUSG00000024955	12957	Esrra
12957	Mmu	ENSMUSG00000021255	12957	Esrrb
12957	Mmu	ENSMUSG00000026610	12957	Esrrg
12957	Ola	ENSORLG00000016819	12957
12957	Ola	ENSORLG00000010624	12957
12957	Ola	ENSORLG00000009126	12957
12957	Ola	ENSORLG00000011528	12957
12957	Ola	ENSORLG00000016581	12957
12957	Sko	Sakowv30038946m	12957
12957	Sko	Sakowv30016840m	12957
12957	Spu	WHL22.96335	12957
12957	Xtr	ENSXETG00000020932	12957
12957	Xtr	ENSXETG00000007211	12957
12957	Xtr	ENSXETG00000013217	12957
130	Bla	BL08850	130
130	Dre	ENSDARG00000008188	130
130	Hsa	ENSG00000168066	130
130	Mmu	ENSMUSG00000024949	130	Sf1
130	Ola	ENSORLG00000011853	130
130	Sko	Sakowv30007731m	130
130	Spu	WHL22.700962	130
130	Xtr	ENSXETG00000008434	130
13036	Bbe	157720R	13036
13036	Bla	BL17594	13036
13036	Cmi	SINCAMG00000004023	13036
13036	Dre	ENSDARG00000069194	13036
13036	Gga	ENSGALG00000007661	13036
13036	Hsa	ENSG00000136449	13036
13036	Mmu	ENSMUSG00000039110	13036	Mycbpap
13036	Sko	Sakowv30044278m	13036
13036	Spu	WHL22.547628	13036
13036	Xtr	ENSXETG00000009994	13036
13169	Bbe	260570F	13169
13169	Bla	BL01271	13169
13169	Cmi	SINCAMG00000002655	13169
13169	Cmi	SINCAMG00000001534	13169
13169	Dre	ENSDARG00000035127	13169
13169	Dre	ENSDARG00000057737	13169
13169	Dre	ENSDARG00000004697	13169
13169	Dre	ENSDARG00000078954	13169
13169	Dre	ENSDARG00000002006	13169
13169	Gga	ENSGALG00000003406	13169
13169	Gga	ENSGALG00000002626	13169
13169	Hsa	ENSG00000186350	13169
13169	Hsa	ENSG00000206289	13169
13169	Hsa	ENSG00000143171	13169
13169	Mmu	ENSMUSG00000039656	13169	Rxrb
13169	Mmu	ENSMUSG00000015846	13169	Rxra
13169	Mmu	ENSMUSG00000015843	13169	Rxrg
13169	Ola	ENSORLG00000012155	13169
13169	Ola	ENSORLG00000016690	13169
13169	Ola	ENSORLG00000006476	13169
13169	Sko	Sakowv30025796m	13169
13169	Spu	WHL22.717794	13169
13169	Xtr	ENSXETG00000004750	13169
13169	Xtr	ENSXETG00000012733	13169
13169	Xtr	ENSXETG00000020416	13169
13288	Bbe	026090R	13288
13288	Bla	BL12207	13288
13288	Cmi	SINCAMG00000002571	13288
13288	Cmi	SINCAMG00000004554	18941
13288	Dre	ENSDARG00000037872	13288
13288	Dre	ENSDARG00000011609	18941
13288	Dre	ENSDARG00000030583	18941
13288	Gga	ENSGALG00000004460	13288
13288	Gga	ENSGALG00000001577	18941
13288	Hsa	ENSG00000164916	13288
13288	Hsa	ENSG00000141568	18941
13288	Mmu	ENSMUSG00000056493	13288	Foxk1
13288	Mmu	ENSMUSG00000039275	18941	Foxk2
13288	Ola	ENSORLG00000009023	13288
13288	Ola	ENSORLG00000012992	18941
13288	Ola	ENSORLG00000000973	18941
13288	Xtr	ENSXETG00000022803	18941
13356	Bla	BL31124	13356
13356	Bla	BL22060	13356
13356	Cmi	SINCAMG00000014463	13356
13356	Dre	ENSDARG00000104117	13356
13356	Gga	ENSGALG00000017242	13356
13356	Hsa	ENSG00000174804	13356
13356	Mmu	ENSMUSG00000049791	13356	Fzd4
13356	Ola	ENSORLG00000010775	13356
13356	Sko	Sakowv30042159m	13356
13356	Xtr	ENSXETG00000010434	13356
13375	Bbe	248230R	13375
13375	Bla	BL05720	13375
13375	Cmi	SINCAMG00000005147	13375
13375	Cmi	SINCAMG00000002111	13375
13375	Cmi	SINCAMG00000003600	13375
13375	Dre	ENSDARG00000018109	13375
13375	Dre	ENSDARG00000100097	13375
13375	Dre	ENSDARG00000100947	13375
13375	Dre	ENSDARG00000028957	13375
13375	Gga	ENSGALG00000007296	13375
13375	Gga	ENSGALG00000004189	13375
13375	Gga	ENSGALG00000012277	13375
13375	Hsa	ENSG00000185022	13375
13375	Hsa	ENSG00000197063	13375
13375	Hsa	ENSG00000198517	13375
13375	Mmu	ENSMUSG00000042622	13375	Maff
13375	Mmu	ENSMUSG00000051510	13375	Mafg
13375	Mmu	ENSMUSG00000018143	13375	Mafk
13375	Ola	ENSORLG00000004687	13375
13375	Ola	ENSORLG00000007850	13375
13375	Ola	ENSORLG00000012170	13375
13375	Sko	Sakowv30038592m	13375
13375	Spu	WHL22.250411	13375
13375	Xtr	ENSXETG00000006355	13375
13375	Xtr	ENSXETG00000005386	13375
13375	Xtr	ENSXETG00000018118	13375
13423	Bbe	062500F	13423
13423	Bla	BL00565	13423
13423	Cmi	SINCAMG00000002456	13423
13423	Dre	ENSDARG00000058822	13423
13423	Dre	ENSDARG00000038990	13423
13423	Gga	ENSGALG00000001079	13423
13423	Gga	ENSGALG00000005396	13423
13423	Hsa	ENSG00000277641	13423
13423	Hsa	ENSG00000154342	13423
13423	Mmu	ENSMUSG00000000125	13423	Wnt3
13423	Mmu	ENSMUSG00000009900	13423	Wnt3a
13423	Ola	ENSORLG00000012027	13423
13423	Ola	ENSORLG00000017597	13423
13423	Sko	Sakowv30017084m	13423
13423	Spu	WHL22.87121	13423
13423	Xtr	ENSXETG00000024231	13423
13423	Xtr	ENSXETG00000030698	13423
13488	Bbe	193630F	13488
13488	Bla	BL23412	13488
13488	Cmi	SINCAMG00000014548	13488
13488	Cmi	SINCAMG00000014856	13488
13488	Cmi	SINCAMG00000001014	13488
13488	Dre	ENSDARG00000018460	13488
13488	Dre	ENSDARG00000052978	13488
13488	Dre	ENSDARG00000016085	13488
13488	Gga	ENSGALG00000029157	13488
13488	Gga	ENSGALG00000016890	13488
13488	Gga	ENSGALG00000010361	13488
13488	Hsa	ENSG00000152601	13488
13488	Hsa	ENSG00000076770	13488
13488	Hsa	ENSG00000139793	13488
13488	Mmu	ENSMUSG00000036109	13488	Mbnl3
13488	Mmu	ENSMUSG00000022139	13488	Mbnl2
13488	Mmu	ENSMUSG00000027763	13488	Mbnl1
13488	Ola	ENSORLG00000005419	13488
13488	Ola	ENSORLG00000005925	13488
13488	Ola	ENSORLG00000015858	13488
13488	Ola	ENSORLG00000002183	13488
13488	Sko	Sakowv30024933m	13488
13488	Spu	WHL22.640803	13488
13488	Xtr	ENSXETG00000021655	13488
13488	Xtr	ENSXETG00000033349	13488
13488	Xtr	ENSXETG00000005409	13488
13509	Bbe	265040F	13509
13509	Bla	BL06611	13509
13509	Cmi	SINCAMG00000009328	13509
13509	Cmi	SINCAMG00000011460	13509
13509	Cmi	SINCAMG00000015645	13509
13509	Dre	ENSDARG00000098680	13509
13509	Dre	ENSDARG00000009031	13509
13509	Dre	ENSDARG00000035360	13509
13509	Dre	ENSDARG00000098670	13509
13509	Gga	ENSGALG00000008970	13509
13509	Gga	ENSGALG00000009298	13509
13509	Gga	ENSGALG00000016781	13509
13509	Hsa	ENSG00000154310	13509
13509	Hsa	ENSG00000071054	13509
13509	Hsa	ENSG00000141503	13509
13509	Mmu	ENSMUSG00000027692	13509	Tnik
13509	Mmu	ENSMUSG00000020827	13509	Mink1
13509	Mmu	ENSMUSG00000026074	13509	Map4k4
13509	Ola	ENSORLG00000008968	13509
13509	Ola	ENSORLG00000005156	13509
13509	Ola	ENSORLG00000007975	13509
13509	Ola	ENSORLG00000002885	13509
13509	Ola	ENSORLG00000009266	13509
13509	Sko	Sakowv30004752m	13509
13509	Xtr	ENSXETG00000009142	13509
13509	Xtr	ENSXETG00000004324	13509
13509	Xtr	ENSXETG00000032292	13509
13509	Xtr	ENSXETG00000031965	13509
13660	Bbe	103420F	13660
13660	Bla	BL10475	13660
13660	Cmi	SINCAMG00000014443	13660
13660	Cmi	SINCAMG00000009646	13660
13660	Dre	ENSDARG00000040184	13660
13660	Dre	ENSDARG00000014569	13660
13660	Dre	ENSDARG00000026723	13660
13660	Gga	ENSGALG00000000814	13660
13660	Gga	ENSGALG00000015830	13660
13660	Hsa	ENSG00000125944	13660
13660	Hsa	ENSG00000135316	13660
13660	Mmu	ENSMUSG00000066037	13660	Hnrnpr
13660	Mmu	ENSMUSG00000032423	13660	Syncrip
13660	Ola	ENSORLG00000009190	13660
13660	Ola	ENSORLG00000014840	13660
13660	Ola	ENSORLG00000002515	13660
13660	Sko	Sakowv30022529m	13660
13660	Spu	WHL22.623961	13660
13660	Xtr	ENSXETG00000018075	13660
13660	Xtr	ENSXETG00000007102	13660
13763	Bbe	214110R	13763
13763	Bla	BL18025	13763
13763	Cmi	SINCAMG00000007334	13763
13763	Cmi	SINCAMG00000015913	13763
13763	Dre	ENSDARG00000078324	13763
13763	Gga	ENSGALG00000001063	13763
13763	Gga	ENSGALG00000009437	13763
13763	Hsa	ENSG00000142611	13763
13763	Hsa	ENSG00000085276	13763
13763	Mmu	ENSMUSG00000027684	13763	Mecom
13763	Mmu	ENSMUSG00000039410	13763	Prdm16
13763	Ola	ENSORLG00000012077	13763
13763	Ola	ENSORLG00000004492	13763
13763	Sko	Sakowv30031849m	13763
13763	Spu	WHL22.227650	13763
13763	Xtr	ENSXETG00000012050	13763
13763	Xtr	ENSXETG00000022839	13763
13835	Bbe	171340R	13835
13835	Bla	BL02690	13835
13835	Cmi	SINCAMG00000000601	13835
13835	Cmi	SINCAMG00000015188	13835
13835	Cmi	SINCAMG00000003581	20827
13835	Dre	ENSDARG00000070346	13835
13835	Dre	ENSDARG00000056027	20827
13835	Gga	ENSGALG00000028128	13835
13835	Hsa	ENSG00000037965	13835
13835	Hsa	ENSG00000175879	13835
13835	Hsa	ENSG00000120068	20827
13835	Mmu	ENSMUSG00000001657	13835	Hoxc8
13835	Mmu	ENSMUSG00000027102	13835	Hoxd8
13835	Mmu	ENSMUSG00000056648	20827	Hoxb8
13835	Sko	Sakowv30000859m	13835
13835	Xtr	ENSXETG00000023476	13835
13835	Xtr	ENSXETG00000024424	13835
13835	Xtr	ENSXETG00000021993	20827
13960	Bbe	011310F	13960
13960	Bla	BL13818	13960
13960	Dre	ENSDARG00000006169	13960
13960	Gga	ENSGALG00000007161	13960
13960	Hsa	ENSG00000188906	13960
13960	Mmu	ENSMUSG00000036273	13960	Lrrk2
13960	Spu	WHL22.453212	13960
13960	Xtr	ENSXETG00000015544	13960
13996	Bbe	233810R	13996
13996	Bbe	256330R	13996
13996	Bla	BL09435	13996
13996	Cmi	SINCAMG00000009949	13996
13996	Cmi	SINCAMG00000012830	13996
13996	Cmi	SINCAMG00000009399	13996
13996	Cmi	SINCAMG00000013095	13996
13996	Dre	ENSDARG00000098497	13996
13996	Dre	ENSDARG00000010844	13996
13996	Dre	ENSDARG00000013161	13996
13996	Dre	ENSDARG00000005651	13996
13996	Dre	ENSDARG00000038225	13996
13996	Gga	ENSGALG00000014033	13996
13996	Gga	ENSGALG00000026692	13996
13996	Gga	ENSGALG00000006885	13996
13996	Hsa	ENSG00000213281	13996
13996	Hsa	ENSG00000133703	13996
13996	Hsa	ENSG00000276536	13996
13996	Hsa	ENSG00000187682	23150
13996	Mmu	ENSMUSG00000027852	13996	Nras
13996	Mmu	ENSMUSG00000025499	13996	Hras
13996	Mmu	ENSMUSG00000030265	13996	Kras
13996	Mmu	ENSMUSG00000031160	23150	Eras
13996	Ola	ENSORLG00000011300	13996
13996	Ola	ENSORLG00000018912	13996
13996	Ola	ENSORLG00000011432	13996
13996	Sko	Sakowv30013321m	13996
13996	Spu	WHL22.519136	13996
13996	Xtr	ENSXETG00000006040	13996
13996	Xtr	ENSXETG00000014935	13996
13996	Xtr	ENSXETG00000003398	13996
13996	Xtr	ENSXETG00000021449	13996
14011	Bbe	221360F	14011
14011	Bbe	031750F	14011
14011	Bla	BL22507	14011
14011	Dre	ENSDARG00000020898	14011
14011	Gga	ENSGALG00000015843	14011
14011	Hsa	ENSG00000065615	14011
14011	Mmu	ENSMUSG00000032872	14011	Cyb5r4
14011	Ola	ENSORLG00000004179	14011
14011	Sko	Sakowv30015990m	14011
14011	Xtr	ENSXETG00000022592	14011
14502	Bbe	205070R	14502
14502	Bla	BL24092	14502
14502	Cmi	SINCAMG00000012898	14502
14502	Cmi	SINCAMG00000015294	14502
14502	Cmi	SINCAMG00000012713	14502
14502	Cmi	SINCAMG00000003334	14502
14502	Dre	ENSDARG00000001881	14502
14502	Dre	ENSDARG00000076030	14502
14502	Dre	ENSDARG00000009738	14502
14502	Dre	ENSDARG00000002167	14502
14502	Dre	ENSDARG00000099045	14502
14502	Dre	ENSDARG00000062174	14502
14502	Dre	ENSDARG00000055565	14502
14502	Gga	ENSGALG00000008591	14502
14502	Gga	ENSGALG00000025788	14502
14502	Gga	ENSGALG00000012511	14502
14502	Hsa	ENSG00000067191	14502
14502	Hsa	ENSG00000165995	14502
14502	Hsa	ENSG00000167535	14502
14502	Hsa	ENSG00000182389	14502
14502	Mmu	ENSMUSG00000057914	14502	Cacnb2
14502	Mmu	ENSMUSG00000003352	14502	Cacnb3
14502	Mmu	ENSMUSG00000020882	14502	Cacnb1
14502	Mmu	ENSMUSG00000017412	14502	Cacnb4
14502	Ola	ENSORLG00000002991	14502
14502	Ola	ENSORLG00000006530	14502
14502	Ola	ENSORLG00000010896	14502
14502	Ola	ENSORLG00000006945	14502
14502	Ola	ENSORLG00000012349	14502
14502	Ola	ENSORLG00000017898	14502
14502	Xtr	ENSXETG00000026334	14502
14502	Xtr	ENSXETG00000021694	14502
14502	Xtr	ENSXETG00000009800	14502
14502	Xtr	ENSXETG00000022755	14502
14517	Bbe	302560R	14517
14517	Bla	BL18233	14517
14517	Cmi	SINCAMG00000014515	14517
14517	Dre	ENSDARG00000001994	14517
14517	Dre	ENSDARG00000056036	14517
14517	Dre	ENSDARG00000007603	21738
14517	Gga	ENSGALG00000007196	14517
14517	Hsa	ENSG00000136854	14517
14517	Hsa	ENSG00000076944	21738
14517	Mmu	ENSMUSG00000026797	14517	Stxbp1
14517	Mmu	ENSMUSG00000004626	21738	Stxbp2
14517	Ola	ENSORLG00000017716	14517
14517	Ola	ENSORLG00000013952	14517
14517	Ola	ENSORLG00000006461	21738
14517	Sko	Sakowv30041519m	14517
14517	Spu	WHL22.722825	14517
14517	Xtr	ENSXETG00000014261	14517
14517	Xtr	ENSXETG00000002616	21738
14709	Bla	BL11302	14709
14709	Cmi	SINCAMG00000005866	14709
14709	Dre	ENSDARG00000027547	14709
14709	Gga	ENSGALG00000026780	14709
14709	Hsa	ENSG00000141933	14709
14709	Mmu	ENSMUSG00000020308	14709	Tpgs1
14709	Ola	ENSORLG00000014098	14709
14709	Spu	WHL22.597830	14709
14709	Xtr	ENSXETG00000006557	14709
14771	Bbe	080500R	14771
14771	Bla	BL14099	14771
14771	Cmi	SINCAMG00000008393	14771
14771	Cmi	SINCAMG00000011370	14771
14771	Dre	ENSDARG00000003971	14771
14771	Dre	ENSDARG00000004023	14771
14771	Dre	ENSDARG00000053499	14771
14771	Gga	ENSGALG00000014884	14771
14771	Hsa	ENSG00000159556	14771
14771	Hsa	ENSG00000016082	14771
14771	Mmu	ENSMUSG00000032318	14771	Isl2
14771	Mmu	ENSMUSG00000042258	14771	Isl1
14771	Ola	ENSORLG00000007859	14771
14771	Ola	ENSORLG00000012362	14771
14771	Sko	Sakowv30029407m	14771
14771	Spu	WHL22.143854	14771
14771	Xtr	ENSXETG00000004188	14771
14771	Xtr	ENSXETG00000015323	14771
14858	Bbe	243150R	14858
14858	Bbe	243140F	14858
14858	Bla	BL13199	14858
14858	Bla	BL13201	14858
14858	Cmi	SINCAMG00000002576	14858
14858	Cmi	SINCAMG00000003732	14858
14858	Dre	ENSDARG00000040965	14858
14858	Dre	ENSDARG00000020609	14858
14858	Dre	ENSDARG00000012874	14858
14858	Dre	ENSDARG00000058117	14858
14858	Gga	ENSGALG00000009003	14858
14858	Gga	ENSGALG00000009097	14858
14858	Hsa	ENSG00000132639	14858
14858	Hsa	ENSG00000092531	14858
14858	Mmu	ENSMUSG00000027273	14858	Snap25
14858	Mmu	ENSMUSG00000027287	14858	Snap23
14858	Ola	ENSORLG00000000528	14858
14858	Ola	ENSORLG00000016124	14858
14858	Ola	ENSORLG00000011396	14858
14858	Spu	WHL22.112583	14858
14858	Xtr	ENSXETG00000000056	14858
14858	Xtr	ENSXETG00000015096	14858
14858	Xtr	ENSXETG00000002864	14858
14888	Bbe	296260R	14888
14888	Bla	BL15126	14888
14888	Cmi	SINCAMG00000016262	14888
14888	Cmi	SINCAMG00000009003	14888
14888	Dre	ENSDARG00000075107	14888
14888	Dre	ENSDARG00000019835	14888
14888	Dre	ENSDARG00000104107	14888
14888	Gga	ENSGALG00000020423	14888
14888	Hsa	ENSG00000125816	14888
14888	Hsa	ENSG00000136352	14888
14888	Mmu	ENSMUSG00000054160	14888	Nkx2-4
14888	Mmu	ENSMUSG00000001496	14888	Nkx2-1
14888	Ola	ENSORLG00000008626	14888
14888	Ola	ENSORLG00000017185	14888
14888	Spu	WHL22.739581	14888
14888	Xtr	ENSXETG00000002909	14888
14888	Xtr	ENSXETG00000023500	14888
1500	Bbe	285740R	1500
1500	Bla	BL04766	1500
1500	Cmi	SINCAMG00000014798	1500
1500	Dre	ENSDARG00000086327	1500
1500	Dre	ENSDARG00000037965	1500
1500	Gga	ENSGALG00000001932	1500
1500	Hsa	ENSG00000139767	1500
1500	Hsa	ENSG00000177679	1500
1500	Hsa	ENSG00000167978	1500
1500	Mmu	ENSMUSG00000039218	1500	Srrm2
1500	Mmu	ENSMUSG00000063919	1500	Srrm4
1500	Mmu	ENSMUSG00000039860	1500	Srrm3
1500	Ola	ENSORLG00000001078	1500
1500	Xtr	ENSXETG00000031838	1500
1500	Xtr	ENSXETG00000011374	1500
1500	Xtr	ENSXETG00000019934	1500
15041	Bbe	185220F	15041
15041	Bla	BL95645	15041
15041	Cmi	SINCAMG00000008885	15041
15041	Cmi	SINCAMG00000014146	15041
15041	Cmi	SINCAMG00000009916	15042
15041	Dre	ENSDARG00000098903	15041
15041	Dre	ENSDARG00000003732	15041
15041	Dre	ENSDARG00000019457	15041
15041	Dre	ENSDARG00000010794	15041
15041	Dre	ENSDARG00000037833	15041
15041	Dre	ENSDARG00000098745	15042
15041	Gga	ENSGALG00000003404	15041
15041	Gga	ENSGALG00000007679	15041
15041	Gga	ENSGALG00000009411	15042
15041	Hsa	ENSG00000112561	15041
15041	Hsa	ENSG00000187098	15041
15041	Hsa	ENSG00000068323	15041
15041	Hsa	ENSG00000105967	15042
15041	Mmu	ENSMUSG00000000134	15041	Tfe3
15041	Mmu	ENSMUSG00000035158	15041	Mitf
15041	Mmu	ENSMUSG00000023990	15041	Tfeb
15041	Mmu	ENSMUSG00000029553	15042	Tfec
15041	Ola	ENSORLG00000003123	15041
15041	Ola	ENSORLG00000014134	15041
15041	Ola	ENSORLG00000013461	15041
15041	Ola	ENSORLG00000015866	15041
15041	Ola	ENSORLG00000010461	15042
15041	Sko	Sakowv30030302m	15041
15041	Spu	WHL22.677144	15041
15041	Xtr	ENSXETG00000019114	15041
15041	Xtr	ENSXETG00000011854	15041
15041	Xtr	ENSXETG00000000154	15041
15041	Xtr	ENSXETG00000011566	15042
15284	Bbe	122770F	15284
15284	Bla	BL07943	15284
15284	Cmi	SINCAMG00000009790	15284
15284	Cmi	SINCAMG00000016185	19646
15284	Cmi	SINCAMG00000002331	19647
15284	Cmi	SINCAMG00000011545	20956
15284	Dre	ENSDARG00000031683	15284
15284	Dre	ENSDARG00000040623	19646
15284	Dre	ENSDARG00000015355	19647
15284	Dre	ENSDARG00000055751	20956
15284	Gga	ENSGALG00000028037	15284
15284	Gga	ENSGALG00000010036	19646
15284	Hsa	ENSG00000170345	15284
15284	Hsa	ENSG00000075426	19646
15284	Hsa	ENSG00000175592	19647
15284	Hsa	ENSG00000125740	20956
15284	Mmu	ENSMUSG00000021250	15284	Fos
15284	Mmu	ENSMUSG00000029135	19646	Fosl2
15284	Mmu	ENSMUSG00000024912	19647	Fosl1
15284	Mmu	ENSMUSG00000003545	20956	Fosb
15284	Ola	ENSORLG00000017502	15284
15284	Ola	ENSORLG00000018204	19646
15284	Ola	ENSORLG00000002045	19647
15284	Ola	ENSORLG00000006665	20956
15284	Sko	Sakowv30045502m	15284
15284	Xtr	ENSXETG00000013238	15284
15284	Xtr	ENSXETG00000010208	19646
15284	Xtr	ENSXETG00000020606	19647
15284	Xtr	ENSXETG00000018237	20956
15340	Bbe	013970R	15340
15340	Bla	BL22571	15340
15340	Cmi	SINCAMG00000002801	15340
15340	Dre	ENSDARG00000004706	15340
15340	Gga	ENSGALG00000013639	15340
15340	Hsa	ENSG00000117614	15340
15340	Mmu	ENSMUSG00000028821	15340	Syf2
15340	Ola	ENSORLG00000017523	15340
15340	Sko	Sakowv30011584m	15340
15340	Spu	WHL22.72479	15340
15340	Xtr	ENSXETG00000022797	15340
15406	Bbe	240770F	15406
15406	Bla	BL01871	15406
15406	Cmi	SINCAMG00000004921	15406
15406	Cmi	SINCAMG00000000363	20220
15406	Dre	ENSDARG00000055854	15406
15406	Dre	ENSDARG00000044532	15406
15406	Dre	ENSDARG00000104196	20220
15406	Dre	ENSDARG00000017007	20220
15406	Dre	ENSDARG00000000796	21659
15406	Gga	ENSGALG00000013568	15406
15406	Gga	ENSGALG00000012538	20220
15406	Hsa	ENSG00000119508	15406
15406	Hsa	ENSG00000153234	20220
15406	Hsa	ENSG00000123358	21659
15406	Mmu	ENSMUSG00000028341	15406	Nr4a3
15406	Mmu	ENSMUSG00000026826	20220	Nr4a2
15406	Mmu	ENSMUSG00000023034	21659	Nr4a1
15406	Ola	ENSORLG00000008732	15406
15406	Ola	ENSORLG00000016692	20220
15406	Ola	ENSORLG00000015279	21659
15406	Ola	ENSORLG00000015557	21659
15406	Xtr	ENSXETG00000024016	15406
15406	Xtr	ENSXETG00000031753	20220
15406	Xtr	ENSXETG00000000579	21659
15475	Bbe	204520F	15475
15475	Bla	BL95391	15475
15475	Cmi	SINCAMG00000014948	15475
15475	Cmi	SINCAMG00000000833	15475
15475	Dre	ENSDARG00000021163	15475
15475	Dre	ENSDARG00000052654	15475
15475	Dre	ENSDARG00000000151	15475
15475	Gga	ENSGALG00000011294	15475
15475	Gga	ENSGALG00000000270	15475
15475	Hsa	ENSG00000151090	15475
15475	Hsa	ENSG00000126351	15475
15475	Mmu	ENSMUSG00000021779	15475	Thrb
15475	Mmu	ENSMUSG00000058756	15475	Thra
15475	Ola	ENSORLG00000008122	15475
15475	Ola	ENSORLG00000012005	15475
15475	Ola	ENSORLG00000016941	15475
15475	Sko	Sakowv30005248m	15475
15475	Spu	WHL22.211956	15475
15475	Xtr	ENSXETG00000024399	15475
15475	Xtr	ENSXETG00000003871	15475
15501	Bbe	207130R	15501
15501	Bla	BL08093	15501
15501	Cmi	SINCAMG00000009466	15501
15501	Cmi	SINCAMG00000015440	15501
15501	Dre	ENSDARG00000069101	15501
15501	Dre	ENSDARG00000020405	15501
15501	Dre	ENSDARG00000013669	15501
15501	Gga	ENSGALG00000008313	15501
15501	Hsa	ENSG00000125814	15501
15501	Hsa	ENSG00000105402	15501
15501	Mmu	ENSMUSG00000006024	15501	Napa
15501	Mmu	ENSMUSG00000027438	15501	Napb
15501	Ola	ENSORLG00000002201	15501
15501	Ola	ENSORLG00000009991	15501
15501	Sko	Sakowv30027976m	15501
15501	Spu	WHL22.191745	15501
15501	Xtr	ENSXETG00000002788	15501
15501	Xtr	ENSXETG00000033242	15501
1560	Bbe	258410R	9760
1560	Bla	BL19990	9760
1560	Cmi	SINCAMG00000002621	9760
1560	Cmi	SINCAMG00000001563	9760
1560	Cmi	SINCAMG00000002268	9760
1560	Dre	ENSDARG00000043130	9760
1560	Dre	ENSDARG00000052139	9760
1560	Dre	ENSDARG00000052094	9760
1560	Dre	ENSDARG00000103554	9760
1560	Gga	ENSGALG00000002922	9760
1560	Gga	ENSGALG00000002375	9760
1560	Hsa	ENSG00000148400	9760
1560	Hsa	ENSG00000074181	9760
1560	Mmu	ENSMUSG00000027878	9760	Notch2
1560	Mmu	ENSMUSG00000026923	9760	Notch1
1560	Mmu	ENSMUSG00000038146	9760	Notch3
1560	Ola	ENSORLG00000004154	9760
1560	Ola	ENSORLG00000005980	9760
1560	Ola	ENSORLG00000000636	9760
1560	Ola	ENSORLG00000005182	9760
1560	Sko	Sakowv30021536m	9760
1560	Spu	WHL22.606237	9760
1560	Xtr	ENSXETG00000000757	9760
1560	Xtr	ENSXETG00000002570	9760
1560	Xtr	ENSXETG00000017225	9760
15715	Bbe	198000R	15715
15715	Bla	BL12801	15715
15715	Cmi	SINCAMG00000005191	15715
15715	Cmi	SINCAMG00000015325	15715
15715	Cmi	SINCAMG00000015880	15715
15715	Dre	ENSDARG00000070069	15715
15715	Dre	ENSDARG00000042785	15715
15715	Dre	ENSDARG00000036194	15715
15715	Gga	ENSGALG00000006365	15715
15715	Gga	ENSGALG00000026881	15715
15715	Gga	ENSGALG00000005613	15715
15715	Hsa	ENSG00000164093	15715
15715	Hsa	ENSG00000069011	15715
15715	Mmu	ENSMUSG00000028023	15715	Pitx2
15715	Mmu	ENSMUSG00000021506	15715	Pitx1
15715	Ola	ENSORLG00000001148	15715
15715	Ola	ENSORLG00000020587	15715
15715	Ola	ENSORLG00000000858	15715
15715	Sko	Sakowv30022061m	15715
15715	Spu	WHL22.11036	15715
15715	Xtr	ENSXETG00000010401	15715
15715	Xtr	ENSXETG00000013330	15715
15715	Xtr	ENSXETG00000010022	15715
15725	Bbe	001960F	15725
15725	Bla	BL01988	15725
15725	Cmi	SINCAMG00000006968	15725
15725	Dre	ENSDARG00000031891	15725
15725	Hsa	ENSG00000184058	15725
15725	Hsa	ENSG00000167800	22136
15725	Mmu	ENSMUSG00000009097	15725	Tbx1
15725	Mmu	ENSMUSG00000037477	22136	Tbx10
15725	Ola	ENSORLG00000015256	15725
15725	Xtr	ENSXETG00000006304	15725
15742	Bla	BL16916	15742
15742	Cmi	SINCAMG00000013071	15742
15742	Cmi	SINCAMG00000002095	15742
15742	Dre	ENSDARG00000014550	15742
15742	Dre	ENSDARG00000005883	15742
15742	Gga	ENSGALG00000010179	15742
15742	Hsa	ENSG00000080298	15742
15742	Hsa	ENSG00000132005	15742
15742	Mmu	ENSMUSG00000031706	15742	Rfx1
15742	Mmu	ENSMUSG00000040929	15742	Rfx3
15742	Ola	ENSORLG00000007747	15742
15742	Ola	ENSORLG00000011800	15742
15742	Ola	ENSORLG00000010273	15742
15742	Spu	WHL22.19679	15742
15742	Xtr	ENSXETG00000005567	15742
15742	Xtr	ENSXETG00000011698	15742
15830	Bbe	299550R	15830
15830	Bla	BL21658	15830
15830	Cmi	SINCAMG00000004870	15830
15830	Cmi	SINCAMG00000003925	15830
15830	Dre	ENSDARG00000027589	15830
15830	Dre	ENSDARG00000054438	15830
15830	Dre	ENSDARG00000060004	15830
15830	Gga	ENSGALG00000008433	15830
15830	Gga	ENSGALG00000009064	15830
15830	Gga	ENSGALG00000023536	15830
15830	Hsa	ENSG00000180340	15830
15830	Hsa	ENSG00000157240	15830
15830	Hsa	ENSG00000155760	15830
15830	Mmu	ENSMUSG00000041075	15830	Fzd7
15830	Mmu	ENSMUSG00000044674	15830	Fzd1
15830	Mmu	ENSMUSG00000050288	15830	Fzd2
15830	Ola	ENSORLG00000015430	15830
15830	Ola	ENSORLG00000004204	15830
15830	Sko	Sakowv30014167m	15830
15830	Spu	WHL22.45238	15830
15830	Xtr	ENSXETG00000008840	15830
15830	Xtr	ENSXETG00000012404	15830
15881	Bbe	109440R	15881
15881	Bla	BL07175	15881
15881	Cmi	SINCAMG00000007237	15881
15881	Cmi	SINCAMG00000012676	15881
15881	Dre	ENSDARG00000040926	15881
15881	Dre	ENSDARG00000052695	15881
15881	Dre	ENSDARG00000017168	15881
15881	Gga	ENSGALG00000027907	15881
15881	Gga	ENSGALG00000007000	15881
15881	Hsa	ENSG00000175745	15881
15881	Hsa	ENSG00000185551	15881
15881	Mmu	ENSMUSG00000069171	15881	Nr2f1
15881	Mmu	ENSMUSG00000030551	15881	Nr2f2
15881	Ola	ENSORLG00000010191	15881
15881	Ola	ENSORLG00000008429	15881
15881	Sko	Sakowv30040336m	15881
15881	Spu	WHL22.647845	15881
15881	Xtr	ENSXETG00000022346	15881
15881	Xtr	ENSXETG00000011594	15881
15963	Bbe	283740F	15963
15963	Bla	BL15521	15963
15963	Cmi	SINCAMG00000012118	15963
15963	Cmi	SINCAMG00000011065	15963
15963	Cmi	SINCAMG00000010004	15963
15963	Cmi	SINCAMG00000006828	19978
15963	Cmi	SINCAMG00000016420	20302
15963	Dre	ENSDARG00000103350	15963
15963	Dre	ENSDARG00000016181	15963
15963	Dre	ENSDARG00000054332	19978
15963	Dre	ENSDARG00000056784	20302
15963	Gga	ENSGALG00000001976	15963
15963	Gga	ENSGALG00000012823	15963
15963	Gga	ENSGALG00000005958	19978
15963	Gga	ENSGALG00000001327	20302
15963	Hsa	ENSG00000122779	15963
15963	Hsa	ENSG00000197323	15963
15963	Hsa	ENSG00000166436	19978
15963	Hsa	ENSG00000160224	20302
15963	Hsa	ENSG00000130726	22596
15963	Mmu	ENSMUSG00000029833	15963	Trim24
15963	Mmu	ENSMUSG00000033014	15963	Trim33
15963	Mmu	ENSMUSG00000031026	19978	Trim66
15963	Mmu	ENSMUSG00000000731	20302	Aire
15963	Mmu	ENSMUSG00000005566	22596	Trim28
15963	Ola	ENSORLG00000000325	15963
15963	Ola	ENSORLG00000011242	15963
15963	Ola	ENSORLG00000006881	19978
15963	Ola	ENSORLG00000016279	20302
15963	Sko	Sakowv30021157m	15963
15963	Spu	WHL22.587103	15963
15963	Xtr	ENSXETG00000011567	15963
15963	Xtr	ENSXETG00000021457	15963
15963	Xtr	ENSXETG00000033444	19978
15963	Xtr	ENSXETG00000019245	22596
16048	Bla	BL58431	16048
16048	Cmi	SINCAMG00000016819	16048
16048	Dre	ENSDARG00000052122	16048
16048	Hsa	ENSG00000166349	16048
16048	Mmu	ENSMUSG00000061311	16048	Rag1
16048	Ola	ENSORLG00000011969	16048
16048	Spu	WHL22.658071	16048
16110	Bbe	097430R	16110
16110	Bla	BL14596	16110
16110	Cmi	SINCAMG00000008669	16110
16110	Cmi	SINCAMG00000006222	16110
16110	Dre	ENSDARG00000020890	16110
16110	Dre	ENSDARG00000078318	16110
16110	Dre	ENSDARG00000002571	16110
16110	Gga	ENSGALG00000011948	16110
16110	Gga	ENSGALG00000002125	16110
16110	Gga	ENSGALG00000004740	16110
16110	Gga	ENSGALG00000004710	16110
16110	Hsa	ENSG00000138594	16110
16110	Hsa	ENSG00000136842	16110
16110	Hsa	ENSG00000128872	16110
16110	Hsa	ENSG00000163157	16110
16110	Mmu	ENSMUSG00000032186	16110	Tmod2
16110	Mmu	ENSMUSG00000058587	16110	Tmod3
16110	Mmu	ENSMUSG00000005628	16110	Tmod4
16110	Mmu	ENSMUSG00000028328	16110	Tmod1
16110	Ola	ENSORLG00000015802	16110
16110	Ola	ENSORLG00000003045	16110
16110	Sko	Sakowv30044322m	16110
16110	Spu	WHL22.553426	16110
16110	Xtr	ENSXETG00000020749	16110
16110	Xtr	ENSXETG00000020747	16110
16110	Xtr	ENSXETG00000010173	16110
16110	Xtr	ENSXETG00000008139	16110
16115	Bbe	096720F	16115
16115	Bla	BL05814	16115
16115	Cmi	SINCAMG00000005756	16115
16115	Cmi	SINCAMG00000008033	16115
16115	Dre	ENSDARG00000067920	16115
16115	Dre	ENSDARG00000068628	16115
16115	Dre	ENSDARG00000103934	16115
16115	Gga	ENSGALG00000028851	16115
16115	Gga	ENSGALG00000003487	16115
16115	Hsa	ENSG00000167461	16115
16115	Hsa	ENSG00000166128	16115
16115	Mmu	ENSMUSG00000003037	16115	Rab8a
16115	Mmu	ENSMUSG00000036943	16115	Rab8b
16115	Ola	ENSORLG00000018512	16115
16115	Ola	ENSORLG00000018023	16115
16115	Ola	ENSORLG00000017038	16115
16115	Ola	ENSORLG00000007470	16115
16115	Sko	Sakowv30004490m	16115
16115	Spu	WHL22.561690	16115
16115	Xtr	ENSXETG00000009721	16115
16115	Xtr	ENSXETG00000008740	16115
16218	Bbe	023920R	16218
16218	Bla	BL14200	16218
16218	Dre	ENSDARG00000077467	16218
16218	Dre	ENSDARG00000003293	16218
16218	Gga	ENSGALG00000004386	16218
16218	Gga	ENSGALG00000012290	16218
16218	Hsa	ENSG00000125398	16218
16218	Hsa	ENSG00000100146	16218
16218	Mmu	ENSMUSG00000033006	16218	Sox10
16218	Mmu	ENSMUSG00000000567	16218	Sox9
16218	Ola	ENSORLG00000007960	16218
16218	Ola	ENSORLG00000014587	16218
16218	Ola	ENSORLG00000018597	16218
16218	Sko	Sakowv30001414m	16218
16218	Xtr	ENSXETG00000022348	16218
16218	Xtr	ENSXETG00000006348	16218
16231	Bbe	290330F	16231
16231	Bla	BL76464	16231
16231	Cmi	SINCAMG00000001645	16231
16231	Dre	ENSDARG00000003398	16231
16231	Dre	ENSDARG00000052091	16231
16231	Gga	ENSGALG00000014365	16231
16231	Hsa	ENSG00000168214	16231
16231	Mmu	ENSMUSG00000039191	16231	Rbpj
16231	Ola	ENSORLG00000004882	16231
16231	Sko	Sakowv30027441m	16231
16231	Xtr	ENSXETG00000000935	16231
16295	Bbe	057590R	16295
16295	Bla	BL13949	16295
16295	Cmi	SINCAMG00000005442	16295
16295	Cmi	SINCAMG00000008141	16295
16295	Dre	ENSDARG00000101959	16295
16295	Dre	ENSDARG00000018303	16295
16295	Dre	ENSDARG00000069763	16295
16295	Dre	ENSDARG00000044511	16295
16295	Gga	ENSGALG00000005768	16295
16295	Gga	ENSGALG00000010780	16295
16295	Gga	ENSGALG00000001188	16295
16295	Hsa	ENSG00000175832	16295
16295	Hsa	ENSG00000006468	16295
16295	Hsa	ENSG00000244405	16295
16295	Mmu	ENSMUSG00000004151	16295	Etv1
16295	Mmu	ENSMUSG00000017724	16295	Etv4
16295	Mmu	ENSMUSG00000013089	16295	Etv5
16295	Ola	ENSORLG00000020852	16295
16295	Ola	ENSORLG00000016618	16295
16295	Ola	ENSORLG00000011909	16295
16295	Sko	Sakowv30004361m	16295
16295	Spu	WHL22.166439	16295
16295	Xtr	ENSXETG00000005062	16295
16295	Xtr	ENSXETG00000030031	16295
16301	Bla	BL10414	16301
16301	Cmi	SINCAMG00000004083	16301
16301	Cmi	SINCAMG00000009152	19522
16301	Dre	ENSDARG00000045873	16301
16301	Dre	ENSDARG00000037353	16301
16301	Dre	ENSDARG00000078688	19522
16301	Gga	ENSGALG00000009966	16301
16301	Gga	ENSGALG00000003447	19522
16301	Hsa	ENSG00000166225	16301
16301	Hsa	ENSG00000137218	19522
16301	Mmu	ENSMUSG00000020170	16301	Frs2
16301	Mmu	ENSMUSG00000023266	19522	Frs3
16301	Ola	ENSORLG00000018977	16301
16301	Ola	ENSORLG00000001798	19522
16301	Sko	Sakowv30006871m	16301
16301	Xtr	ENSXETG00000001426	16301
16301	Xtr	ENSXETG00000011850	19522
16304	Bbe	057780F	16304
16304	Bla	BL10411	16304
16304	Cmi	SINCAMG00000013377	16304
16304	Cmi	SINCAMG00000000086	16304
16304	Dre	ENSDARG00000063153	16304
16304	Dre	ENSDARG00000067727	16304
16304	Dre	ENSDARG00000061352	16304
16304	Dre	ENSDARG00000062510	16304
16304	Gga	ENSGALG00000007866	16304
16304	Gga	ENSGALG00000028278	16304
16304	Gga	ENSGALG00000011127	16304
16304	Hsa	ENSG00000119866	16304
16304	Hsa	ENSG00000127152	16304
16304	Hsa	ENSG00000170684	22526
16304	Mmu	ENSMUSG00000000861	16304	Bcl11a
16304	Mmu	ENSMUSG00000048251	16304	Bcl11b
16304	Mmu	ENSMUSG00000011267	22526	Zfp296
16304	Ola	ENSORLG00000013169	16304
16304	Ola	ENSORLG00000001704	16304
16304	Ola	ENSORLG00000010488	16304
16304	Ola	ENSORLG00000010826	16304
16304	Sko	Sakowv30026316m	16304
16304	Spu	WHL22.121768	16304
16304	Xtr	ENSXETG00000002206	16304
16304	Xtr	ENSXETG00000011434	16304
16476	Bbe	245950F	16476
16476	Bla	BL16602	16476
16476	Cmi	SINCAMG00000014058	16476
16476	Dre	ENSDARG00000009753	16476
16476	Gga	ENSGALG00000016501	16476
16476	Hsa	ENSG00000115128	16476
16476	Mmu	ENSMUSG00000037361	16476	Sf3b6
16476	Ola	ENSORLG00000015955	16476
16476	Sko	Sakowv30008394m	16476
16476	Xtr	ENSXETG00000018204	16476
16553	Bbe	245390R	16553
16553	Bla	BL21722	16553
16553	Cmi	SINCAMG00000000727	16553
16553	Dre	ENSDARG00000002952	16553
16553	Gga	ENSGALG00000007910	16553
16553	Hsa	ENSG00000128602	16553
16553	Mmu	ENSMUSG00000001761	16553	Smo
16553	Ola	ENSORLG00000014357	16553
16553	Sko	Sakowv30040967m	16553
16553	Xtr	ENSXETG00000014939	16553
16605	Bbe	113070F	16605
16605	Bla	BL15153	16605
16605	Cmi	SINCAMG00000014343	16605
16605	Cmi	SINCAMG00000001450	16605
16605	Cmi	SINCAMG00000002132	16605
16605	Cmi	SINCAMG00000011004	16605
16605	Cmi	SINCAMG00000004265	16605
16605	Cmi	SINCAMG00000007625	16606
16605	Dre	ENSDARG00000037195	16605
16605	Dre	ENSDARG00000098308	16605
16605	Dre	ENSDARG00000026081	16605
16605	Dre	ENSDARG00000071494	16605
16605	Dre	ENSDARG00000060542	16606
16605	Gga	ENSGALG00000000568	16605
16605	Gga	ENSGALG00000009100	16605
16605	Gga	ENSGALG00000010163	16605
16605	Gga	ENSGALG00000009095	16605
16605	Gga	ENSGALG00000010572	16605
16605	Gga	ENSGALG00000012191	16606
16605	Hsa	ENSG00000138039	16605
16605	Hsa	ENSG00000139292	16605
16605	Hsa	ENSG00000165409	16605
16605	Hsa	ENSG00000170820	16605
16605	Hsa	ENSG00000205213	16606
16605	Mmu	ENSMUSG00000024107	16605	Lhcgr
16605	Mmu	ENSMUSG00000020963	16605	Tshr
16605	Mmu	ENSMUSG00000020140	16605	Lgr5
16605	Mmu	ENSMUSG00000042793	16605	Lgr6
16605	Mmu	ENSMUSG00000032937	16605	Fshr
16605	Mmu	ENSMUSG00000050199	16606	Lgr4
16605	Ola	ENSORLG00000008434	16605
16605	Ola	ENSORLG00000010892	16605
16605	Ola	ENSORLG00000010178	16605
16605	Ola	ENSORLG00000010696	16605
16605	Ola	ENSORLG00000005968	16606
16605	Sko	Sakowv30033198m	16605
16605	Sko	Sakowv30005910m	16605
16605	Spu	WHL22.195489	16605
16605	Xtr	ENSXETG00000025827	16605
16605	Xtr	ENSXETG00000022663	16605
16605	Xtr	ENSXETG00000010035	16605
16605	Xtr	ENSXETG00000032366	16605
16605	Xtr	ENSXETG00000030403	16606
16806	Bbe	293870F	16806
16806	Bla	BL14917	16806
16806	Dre	ENSDARG00000053918	16806
16806	Gga	ENSGALG00000013255	16806
16806	Hsa	ENSG00000112658	16806
16806	Mmu	ENSMUSG00000015605	16806	Srf
16806	Ola	ENSORLG00000013036	16806
16806	Sko	Sakowv30019106m	16806
16806	Spu	WHL22.60780	16806
16806	Xtr	ENSXETG00000018511	16806
16823	Bbe	062470F	16823
16823	Bla	BL23379	16823
16823	Dre	ENSDARG00000017155	16823
16823	Dre	ENSDARG00000040925	16823
16823	Gga	ENSGALG00000011355	16823
16823	Hsa	ENSG00000135925	16823
16823	Hsa	ENSG00000169884	16823
16823	Mmu	ENSMUSG00000022996	16823	Wnt10b
16823	Mmu	ENSMUSG00000026167	16823	Wnt10a
16823	Ola	ENSORLG00000018247	16823
16823	Ola	ENSORLG00000007655	16823
16823	Sko	Sakowv30020313m	16823
16823	Spu	WHL22.23530	16823
16823	Xtr	ENSXETG00000011173	16823
16823	Xtr	ENSXETG00000031623	16823
17009	Bbe	256760F	17009
17009	Bla	BL05385	17009
17009	Cmi	SINCAMG00000007850	17009
17009	Dre	ENSDARG00000004757	17009
17009	Gga	ENSGALG00000004848	17009
17009	Gga	ENSGALG00000018512	17009
17009	Hsa	ENSG00000065978	17009
17009	Hsa	ENSG00000060138	17009
17009	Hsa	ENSG00000006047	22358
17009	Mmu	ENSMUSG00000030189	17009	Ybx3
17009	Mmu	ENSMUSG00000028639	17009	Ybx1
17009	Mmu	ENSMUSG00000018554	22358	Ybx2
17009	Ola	ENSORLG00000004225	17009
17009	Sko	Sakowv30002198m	17009
17009	Spu	WHL22.643112	17009
17009	Xtr	ENSXETG00000013436	17009
17009	Xtr	ENSXETG00000016239	17009
17026	Bbe	057760R	17026
17026	Bla	BL08388	17026
17026	Cmi	SINCAMG00000008342	17026
17026	Cmi	SINCAMG00000002961	17026
17026	Dre	ENSDARG00000054879	17026
17026	Dre	ENSDARG00000058008	17026
17026	Dre	ENSDARG00000031316	17026
17026	Dre	ENSDARG00000025187	17026
17026	Gga	ENSGALG00000020359	17026
17026	Hsa	ENSG00000184302	17026
17026	Hsa	ENSG00000138083	17026
17026	Mmu	ENSMUSG00000038805	17026	Six3
17026	Mmu	ENSMUSG00000021099	17026	Six6
17026	Ola	ENSORLG00000015766	17026
17026	Ola	ENSORLG00000004438	17026
17026	Sko	Sakowv30026350m	17026
17026	Xtr	ENSXETG00000002758	17026
17026	Xtr	ENSXETG00000016945	17026
17027	Bbe	057730F	17027
17027	Bla	BL08389	17027
17027	Cmi	SINCAMG00000011905	17027
17027	Cmi	SINCAMG00000002963	17027
17027	Dre	ENSDARG00000058004	17027
17027	Dre	ENSDARG00000026473	17027
17027	Dre	ENSDARG00000039304	17027
17027	Dre	ENSDARG00000054878	17027
17027	Gga	ENSGALG00000023303	17027
17027	Gga	ENSGALG00000022994	17027
17027	Hsa	ENSG00000126778	17027
17027	Hsa	ENSG00000170577	17027
17027	Mmu	ENSMUSG00000024134	17027	Six2
17027	Mmu	ENSMUSG00000051367	17027	Six1
17027	Ola	ENSORLG00000015761	17027
17027	Ola	ENSORLG00000004433	17027
17027	Sko	Sakowv30026345m	17027
17027	Spu	WHL22.121654	17027
17027	Xtr	ENSXETG00000016943	17027
17027	Xtr	ENSXETG00000026158	17027
17047	Bbe	029590F	17047
17047	Bla	BL22525	17047
17047	Cmi	SINCAMG00000008142	17047
17047	Dre	ENSDARG00000014571	17047
17047	Dre	ENSDARG00000023472	17047
17047	Gga	ENSGALG00000011905	17047
17047	Hsa	ENSG00000168036	17047
17047	Mmu	ENSMUSG00000006932	17047	Ctnnb1
17047	Ola	ENSORLG00000003634	17047
17047	Ola	ENSORLG00000005845	17047
17047	Sko	Sakowv30042031m	17047
17047	Spu	WHL22.589082	17047
17047	Xtr	ENSXETG00000013848	17047
17068	Bbe	274600F	17068
17068	Bla	BL23731	17068
17068	Cmi	SINCAMG00000006994	17068
17068	Cmi	SINCAMG00000015875	17068
17068	Cmi	SINCAMG00000011485	17068
17068	Cmi	SINCAMG00000015871	19769
17068	Dre	ENSDARG00000008861	17068
17068	Dre	ENSDARG00000059279	17068
17068	Dre	ENSDARG00000012667	17068
17068	Dre	ENSDARG00000040606	17069
17068	Dre	ENSDARG00000023272	19769
17068	Gga	ENSGALG00000016680	17068
17068	Gga	ENSGALG00000012775	17068
17068	Gga	ENSGALG00000002393	17068
17068	Gga	ENSGALG00000007690	17069
17068	Gga	ENSGALG00000019842	19769
17068	Hsa	ENSG00000137203	17068
17068	Hsa	ENSG00000008196	17068
17068	Hsa	ENSG00000116819	17068
17068	Hsa	ENSG00000087510	17069
17068	Hsa	ENSG00000008197	19769
17068	Mmu	ENSMUSG00000042477	17068	Tfap2e
17068	Mmu	ENSMUSG00000021359	17068	Tfap2a
17068	Mmu	ENSMUSG00000025927	17068	Tfap2b
17068	Mmu	ENSMUSG00000028640	17069	Tfap2c
17068	Mmu	ENSMUSG00000042596	19769	Tfap2d
17068	Ola	ENSORLG00000006633	17068
17068	Ola	ENSORLG00000006158	17069
17068	Ola	ENSORLG00000017699	19769
17068	Sko	Sakowv30010957m	17068
17068	Spu	WHL22.151633	17068
17068	Xtr	ENSXETG00000001074	17068
17068	Xtr	ENSXETG00000027719	17068
17068	Xtr	ENSXETG00000021674	17068
17068	Xtr	ENSXETG00000012025	17069
17068	Xtr	ENSXETG00000032997	19769
17137	Bla	BL02287	17137
17137	Dre	ENSDARG00000061101	17137
17137	Dre	ENSDARG00000079931	17137
17137	Gga	ENSGALG00000001425	17137
17137	Hsa	ENSG00000120451	17137
17137	Mmu	ENSMUSG00000031993	17137	Snx19
17137	Ola	ENSORLG00000015174	17137
17137	Ola	ENSORLG00000007612	17137
17137	Spu	WHL22.769021	17137
17137	Xtr	ENSXETG00000021858	17137
2081	Bbe	037780F	2081
2081	Bla	BL03664	2081
2081	Cmi	SINCAMG00000017441	2081
2081	Cmi	SINCAMG00000017272	2081
2081	Cmi	SINCAMG00000015648	2081
2081	Dre	ENSDARG00000037576	2081
2081	Dre	ENSDARG00000024873	2081
2081	Dre	ENSDARG00000071640	2081
2081	Dre	ENSDARG00000040765	2081
2081	Dre	ENSDARG00000038918	2081
2081	Dre	ENSDARG00000056284	2081
2081	Gga	ENSGALG00000006540	2081
2081	Gga	ENSGALG00000026029	2081
2081	Gga	ENSGALG00000003270	2081
2081	Gga	ENSGALG00000014975	2081
2081	Hsa	ENSG00000184845	2081
2081	Hsa	ENSG00000169676	2081
2081	Mmu	ENSMUSG00000039358	2081	Drd5
2081	Mmu	ENSMUSG00000021478	2081	Drd1
2081	Ola	ENSORLG00000001681	2081
2081	Ola	ENSORLG00000005721	2081
2081	Ola	ENSORLG00000018929	2081
2081	Ola	ENSORLG00000007303	2081
2081	Xtr	ENSXETG00000026496	2081
2081	Xtr	ENSXETG00000020979	2081
2081	Xtr	ENSXETG00000013921	2081
2143	Bbe	025580R	2143
2143	Bbe	025520F	2143
2143	Bla	BL04097	2143
2143	Bla	BL13747	2143
2143	Cmi	SINCAMG00000017282	2143
2143	Cmi	SINCAMG00000017245	2143
2143	Cmi	SINCAMG00000017510	2143
2143	Cmi	SINCAMG00000017427	2143
2143	Cmi	SINCAMG00000003921	2154
2143	Cmi	SINCAMG00000012014	2154
2143	Cmi	SINCAMG00000003067	2156
2143	Cmi	SINCAMG00000009857	2158
2143	Dre	ENSDARG00000101655	2143
2143	Dre	ENSDARG00000103662	2143
2143	Dre	ENSDARG00000069806	2143
2143	Dre	ENSDARG00000059090	2143
2143	Dre	ENSDARG00000067925	2143
2143	Dre	ENSDARG00000104922	2143
2143	Dre	ENSDARG00000014477	2143
2143	Dre	ENSDARG00000006894	2154
2143	Dre	ENSDARG00000071209	2154
2143	Dre	ENSDARG00000039434	2156
2143	Dre	ENSDARG00000037159	2158
[truncated: 3,625 more rows]

## Sheet: House keeping
Fam_ID_Final	Species	GeneID	Fam_ID_Orig	Mouse Gene Symbol
10003	Bbe	298380R	10003
10003	Bla	BL24571	10003
10003	Cmi	SINCAMG00000004732	10003
10003	Dre	ENSDARG00000002720	10003
10003	Gga	ENSGALG00000013510	10003
10003	Hsa	ENSG00000164338	10003
10003	Mmu	ENSMUSG00000041747	10003	Utp15
10003	Ola	ENSORLG00000002095	10003
10003	Sko	Sakowv30034335m	10003
10003	Spu	WHL22.480545	10003
10003	Xtr	ENSXETG00000016821	10003
10004	Bbe	089020R	10004
10004	Bla	BL05749	10004
10004	Cmi	SINCAMG00000005077	10004
10004	Dre	ENSDARG00000007216	10004
10004	Gga	ENSGALG00000009961	10004
10004	Hsa	ENSG00000164163	10004
10004	Mmu	ENSMUSG00000058355	10004	Abce1
10004	Ola	ENSORLG00000002875	10004
10004	Sko	Sakowv30003765m	10004
10004	Spu	WHL22.603591	10004
10004	Xtr	ENSXETG00000025168	10004
10023	Bbe	172170F	10023
10023	Bla	BL03356	10023
10023	Cmi	SINCAMG00000002781	10023
10023	Dre	ENSDARG00000040121	10023
10023	Dre	ENSDARG00000035679	10023
10023	Gga	ENSGALG00000019598	10023
10023	Hsa	ENSG00000256646	10023
10023	Mmu	ENSMUSG00000015671	10023	Psma2
10023	Ola	ENSORLG00000006211	10023
10023	Sko	Sakowv30019700m	10023
10023	Spu	WHL22.655318	10023
10023	Xtr	ENSXETG00000001853	10023
10054	Bbe	072500R	10054
10054	Bla	BL50739	10054
10054	Dre	ENSDARG00000039915	10054
10054	Hsa	ENSG00000178096	10054
10054	Mmu	ENSMUSG00000015943	10054	Bola1
10054	Ola	ENSORLG00000016299	10054
10054	Sko	Sakowv30027826m	10054
10054	Spu	WHL22.381321	10054
10054	Xtr	ENSXETG00000033155	10054
10103	Bbe	030420R	10103
10103	Bla	BL20915	10103
10103	Cmi	SINCAMG00000009311	10103
10103	Dre	ENSDARG00000061505	10103
10103	Gga	ENSGALG00000016794	10103
10103	Hsa	ENSG00000135972	10103
10103	Mmu	ENSMUSG00000060679	10103	Mrps9
10103	Ola	ENSORLG00000001896	10103
10103	Sko	Sakowv30010635m	10103
10103	Spu	WHL22.694680	10103
10103	Xtr	ENSXETG00000002583	10103
10104	Bbe	030400F	10104
10104	Bla	BL20912	10104
10104	Cmi	SINCAMG00000010946	10104
10104	Dre	ENSDARG00000039958	10104
10104	Gga	ENSGALG00000001502	10104
10104	Hsa	ENSG00000183520	10104
10104	Mmu	ENSMUSG00000028907	10104	Utp11l
10104	Ola	ENSORLG00000014702	10104
10104	Sko	Sakowv30005283m	10104
10104	Spu	WHL22.463416	10104
10104	Xtr	ENSXETG00000023077	10104
10104	Xtr	ENSXETG00000011509	10104
10122	Bbe	196770F	10122
10122	Bla	BL13600	10122
10122	Bla	BL13769	10122
10122	Cmi	SINCAMG00000009199	10122
10122	Dre	ENSDARG00000012929	10122
10122	Gga	ENSGALG00000000856	10122
10122	Hsa	ENSG00000143486	10122
10122	Mmu	ENSMUSG00000026427	10122	Eif2d
10122	Ola	ENSORLG00000010491	10122
10122	Sko	Sakowv30004531m	10122
10122	Spu	WHL22.435291	10122
10122	Xtr	ENSXETG00000023678	10122
10128	Bbe	124270R	10128
10128	Bla	BL14089	10128
10128	Cmi	SINCAMG00000013962	10128
10128	Dre	ENSDARG00000077264	10128
10128	Gga	ENSGALG00000008989	10128
10128	Hsa	ENSG00000163811	10128
10128	Mmu	ENSMUSG00000041057	10128	Wdr43
10128	Ola	ENSORLG00000018236	10128
10128	Sko	Sakowv30046276m	10128
10128	Spu	WHL22.154338	10128
10152	Bbe	140280R	10152
10152	Bla	BL15351	10152
10152	Cmi	SINCAMG00000003191	10152
10152	Dre	ENSDARG00000031216	10152
10152	Gga	ENSGALG00000001489	10152
10152	Hsa	ENSG00000160075	10152
10152	Mmu	ENSMUSG00000029038	10152	Ssu72
10152	Ola	ENSORLG00000018287	10152
10152	Sko	Sakowv30031857m	10152
10152	Spu	WHL22.571267	10152
10152	Xtr	ENSXETG00000012963	10152
10166	Bbe	131710R	10166
10166	Bla	BL18884	10166
10166	Cmi	SINCAMG00000013775	10166
10166	Dre	ENSDARG00000002487	10166
10166	Gga	ENSGALG00000006524	10166
10166	Hsa	ENSG00000173145	10166
10166	Mmu	ENSMUSG00000024999	10166	Noc3l
10166	Ola	ENSORLG00000019410	10166
10166	Sko	Sakowv30004928m	10166
10166	Spu	WHL22.742384	10166
10166	Xtr	ENSXETG00000020975	10166
10173	Bbe	222370R	10173
10173	Bla	BL24801	10173
10173	Cmi	SINCAMG00000014154	10173
10173	Dre	ENSDARG00000058719	10173
10173	Gga	ENSGALG00000016467	10173
10173	Hsa	ENSG00000163029	10173
10173	Mmu	ENSMUSG00000020608	10173	Smc6
10173	Ola	ENSORLG00000013905	10173
10173	Xtr	ENSXETG00000015569	10173
10245	Bbe	145240F	10245
10245	Bla	BL17406	10245
10245	Cmi	SINCAMG00000000589	10245
10245	Dre	ENSDARG00000002267	10245
10245	Gga	ENSGALG00000016073	10245
10245	Hsa	ENSG00000164934	10245
10245	Mmu	ENSMUSG00000022300	10245	Dcaf13
10245	Ola	ENSORLG00000002363	10245
10245	Sko	Sakowv30007763m	10245
10245	Spu	WHL22.644554	10245
10245	Xtr	ENSXETG00000004092	10245
10261	Bbe	077550R	10261
10261	Bla	BL41831	10261
10261	Dre	ENSDARG00000103472	10261
10261	Dre	ENSDARG00000007989	10261
10261	Hsa	ENSG00000255526	10261
10261	Hsa	ENSG00000129559	10261
10261	Mmu	ENSMUSG00000010376	10261	Nedd8
10261	Sko	Sakowv30031535m	10261
10261	Xtr	ENSXETG00000027217	10261
10262	Bbe	081790R	10262
10262	Bla	BL22720	10262
10262	Cmi	SINCAMG00000009505	10262
10262	Dre	ENSDARG00000027424	10262
10262	Dre	ENSDARG00000025566	10262
10262	Gga	ENSGALG00000011514	10262
10262	Hsa	ENSG00000075415	10262
10262	Mmu	ENSMUSG00000061904	10262	Slc25a3
10262	Ola	ENSORLG00000009980	10262
10262	Sko	Sakowv30024027m	10262
10262	Spu	WHL22.624240	10262
10262	Xtr	ENSXETG00000018767	10262
10264	Bla	BL22726	10264
10264	Cmi	SINCAMG00000006109	10264
10264	Dre	ENSDARG00000045940	10264
10264	Dre	ENSDARG00000028848	10264
10264	Gga	ENSGALG00000027542	10264
10264	Hsa	ENSG00000161654	10264
10264	Mmu	ENSMUSG00000020922	10264	Lsm12
10264	Ola	ENSORLG00000011310	10264
10264	Ola	ENSORLG00000006130	10264
10264	Sko	Sakowv30001349m	10264
10264	Spu	WHL22.476205	10264
10346	Bbe	072130R	10346
10346	Bla	BL04912	10346
10346	Dre	ENSDARG00000103578	10346
10346	Gga	ENSGALG00000006205	10346
10346	Hsa	ENSG00000137947	10346
10346	Mmu	ENSMUSG00000028271	10346	Gtf2b
10346	Ola	ENSORLG00000004899	10346
10346	Spu	WHL22.765626	10346
10346	Xtr	ENSXETG00000006091	10346
10347	Bbe	239190R	10347
10347	Bla	BL04911	10347
10347	Dre	ENSDARG00000070867	10347
10347	Hsa	ENSG00000172850	10347
10347	Mmu	ENSMUSG00000007050	10347	Lsm2
10347	Sko	Sakowv30042667m	10347
10347	Xtr	ENSXETG00000024077	10347
10402	Bbe	158240F	10402
10402	Bla	BL04589	10402
10402	Cmi	SINCAMG00000006337	10402
10402	Cmi	SINCAMG00000006709	10402
10402	Dre	ENSDARG00000008890	10402
10402	Gga	ENSGALG00000004628	10402
10402	Hsa	ENSG00000040531	10402
10402	Mmu	ENSMUSG00000005949	10402	Ctns
10402	Ola	ENSORLG00000002869	10402
10402	Sko	Sakowv30015977m	10402
10402	Spu	WHL22.595401	10402
10402	Xtr	ENSXETG00000005795	10402
10405	Bbe	158410R	10405
10405	Bla	BL04587	10405
10405	Cmi	SINCAMG00000006770	10405
10405	Dre	ENSDARG00000055538	10405
10405	Gga	ENSGALG00000012205	10405
10405	Hsa	ENSG00000105778	10405
10405	Mmu	ENSMUSG00000029787	10405	Avl9
10405	Ola	ENSORLG00000013446	10405
10405	Sko	Sakowv30019298m	10405
10405	Spu	WHL22.178895	10405
10405	Xtr	ENSXETG00000021115	10405
10428	Bbe	249380R	10428
10428	Bla	BL09742	10428
10428	Cmi	SINCAMG00000002923	10428
10428	Dre	ENSDARG00000098433	10428
10428	Gga	ENSGALG00000003260	10428
10428	Hsa	ENSG00000108651	10428
10428	Mmu	ENSMUSG00000035575	10428	Utp6
10428	Ola	ENSORLG00000003546	10428
10428	Sko	Sakowv30000763m	10428
10428	Xtr	ENSXETG00000020057	10428
10447	Bbe	031160F	10447
10447	Bla	BL08832	10447
10447	Cmi	SINCAMG00000000965	10447
10447	Dre	ENSDARG00000014395	10447
10447	Dre	ENSDARG00000041951	10447
10447	Gga	ENSGALG00000008694	10447
10447	Hsa	ENSG00000073169	10447
10447	Mmu	ENSMUSG00000035757	10447	Selo
10447	Ola	ENSORLG00000016310	10447
10447	Spu	WHL22.621677	10447
10447	Xtr	ENSXETG00000000399	10447
10459	Bbe	021080R	10459
10459	Bla	BL13393	10459
10459	Cmi	SINCAMG00000000545	10459
10459	Dre	ENSDARG00000044565	10459
10459	Gga	ENSGALG00000009325	10459
10459	Hsa	ENSG00000138430	10459
10459	Mmu	ENSMUSG00000027108	10459	Ola1
10459	Ola	ENSORLG00000017489	10459
10459	Xtr	ENSXETG00000008500	10459
10550	Bbe	242660R	10550
10550	Bbe	242340R	10550
10550	Bla	BL95414	10550
10550	Bla	BL95415	10550
10550	Cmi	SINCAMG00000015257	10550
10550	Dre	ENSDARG00000046090	10550
10550	Dre	ENSDARG00000031299	10550
10550	Dre	ENSDARG00000004141	10550
10550	Gga	ENSGALG00000005403	10550
10550	Hsa	ENSG00000275397	10550
10550	Mmu	ENSMUSG00000034449	10550	Dhrs11
10550	Ola	ENSORLG00000004364	10550
10550	Ola	ENSORLG00000011374	10550
10550	Sko	Sakowv30034440m	10550
10550	Sko	Sakowv30044565m	10550
10550	Sko	Sakowv30044566m	10550
10550	Sko	Sakowv30037407m	10550
10550	Spu	WHL22.479002	10550
10550	Spu	WHL22.613644	10550
10550	Spu	WHL22.478987	10550
10550	Xtr	ENSXETG00000002036	10550
10552	Bbe	250170R	10552
10552	Bla	BL03875	10552
10552	Cmi	SINCAMG00000017360	10552
10552	Dre	ENSDARG00000070399	10552
10552	Gga	ENSGALG00000013573	10552
10552	Hsa	ENSG00000119523	10552
10552	Mmu	ENSMUSG00000039740	10552	Alg2
10552	Ola	ENSORLG00000008717	10552
10552	Sko	Sakowv30037112m	10552
10552	Spu	WHL22.581982	10552
10552	Xtr	ENSXETG00000011972	10552
10568	Bla	BL05023	10568
10568	Cmi	SINCAMG00000000631	10568
10568	Cmi	SINCAMG00000000648	10568
10568	Dre	ENSDARG00000061100	10568
10568	Gga	ENSGALG00000003087	10568
10568	Hsa	ENSG00000134440	10568
10568	Mmu	ENSMUSG00000024587	10568	Nars
10568	Ola	ENSORLG00000015078	10568
10568	Sko	Sakowv30034327m	10568
10568	Spu	WHL22.699742	10568
10568	Xtr	ENSXETG00000027170	10568
10585	Bbe	022890R	10585
10585	Bbe	036290F	10585
10585	Bbe	025700R	10585
10585	Bla	BL95219	10585
10585	Bla	BL00013	10585
10585	Bla	BL18235	10585
10585	Cmi	SINCAMG00000016150	10585
10585	Dre	ENSDARG00000006031	10585
10585	Gga	ENSGALG00000007334	10585
10585	Hsa	ENSG00000183044	10585
10585	Mmu	ENSMUSG00000057880	10585	Abat
10585	Ola	ENSORLG00000019754	10585
10585	Sko	Sakowv30009429m	10585
10585	Spu	WHL22.466344	10585
10585	Xtr	ENSXETG00000008691	10585
10596	Bla	BL03097	10596
10596	Cmi	SINCAMG00000012541	10596
10596	Dre	ENSDARG00000032353	10596
10596	Gga	ENSGALG00000015246	10596
10596	Hsa	ENSG00000143155	10596
10596	Mmu	ENSMUSG00000040843	10596	Tiprl
10596	Ola	ENSORLG00000005500	10596
10596	Sko	Sakowv30039412m	10596
10596	Spu	WHL22.467995	10596
10596	Xtr	ENSXETG00000007092	10596
10610	Bbe	187980R	10610
10610	Bla	BL12538	10610
10610	Bla	BL11514	10610
10610	Cmi	SINCAMG00000012971	10610
10610	Dre	ENSDARG00000099798	10610
10610	Gga	ENSGALG00000009795	10610
10610	Hsa	ENSG00000061987	10610
10610	Mmu	ENSMUSG00000034602	10610	Mon2
10610	Ola	ENSORLG00000002173	10610
10610	Sko	Sakowv30008570m	10610
10610	Spu	WHL22.578851	10610
10610	Xtr	ENSXETG00000018796	10610
10617	Bbe	045850R	10617
10617	Bla	BL53437	10617
10617	Cmi	SINCAMG00000007220	10617
10617	Dre	ENSDARG00000101061	10617
10617	Gga	ENSGALG00000010401	10617
10617	Hsa	ENSG00000144895	10617
10617	Mmu	ENSMUSG00000027810	10617	Eif2a
10617	Sko	Sakowv30026875m	10617
10617	Spu	WHL22.110300	10617
10617	Xtr	ENSXETG00000020093	10617
10622	Bbe	189570R	10622
10622	Bla	BL04423	10622
10622	Dre	ENSDARG00000020676	10622
10622	Hsa	ENSG00000254986	10622
10622	Mmu	ENSMUSG00000063904	10622	Dpp3
10622	Ola	ENSORLG00000001951	10622
10622	Sko	Sakowv30033065m	10622
10622	Spu	WHL22.353984	10622
10622	Xtr	ENSXETG00000020577	10622
10636	Bbe	239550F	10636
10636	Bla	BL02744	10636
10636	Cmi	SINCAMG00000002085	10636
10636	Dre	ENSDARG00000031985	10636
10636	Gga	ENSGALG00000013978	10636
10636	Hsa	ENSG00000119383	10636
10636	Mmu	ENSMUSG00000039515	10636	Ppp2r4
10636	Ola	ENSORLG00000018790	10636
10636	Sko	Sakowv30042189m	10636
10636	Xtr	ENSXETG00000018970	10636
10641	Bla	BL28061	10641
10641	Bla	BL22481	10641
10641	Cmi	SINCAMG00000011942	10641
10641	Dre	ENSDARG00000036894	10641
10641	Dre	ENSDARG00000060036	10641
10641	Gga	ENSGALG00000010553	10641
10641	Hsa	ENSG00000164022	10641
10641	Mmu	ENSMUSG00000028029	10641	Aimp1
10641	Ola	ENSORLG00000006773	10641
10641	Sko	Sakowv30004077m	10641
10641	Spu	WHL22.22280	10641
10641	Xtr	ENSXETG00000019862	10641
10661	Bbe	017810R	10661
10661	Bla	BL23674	10661
10661	Dre	ENSDARG00000099280	10661
10661	Gga	ENSGALG00000011643	10661
10661	Hsa	ENSG00000120800	10661
10661	Mmu	ENSMUSG00000004356	10661	Utp20
10661	Ola	ENSORLG00000008900	10661
10661	Sko	Sakowv30041155m	10661
10661	Xtr	ENSXETG00000032346	10661
10677	Bbe	212190F	10677
10677	Bla	BL24221	10677
10677	Cmi	SINCAMG00000001108	10677
10677	Dre	ENSDARG00000043247	10677
10677	Gga	ENSGALG00000007958	10677
10677	Hsa	ENSG00000119041	10677
10677	Mmu	ENSMUSG00000041303	10677	Gtf3c3
10677	Sko	Sakowv30038866m	10677
10677	Spu	WHL22.252871	10677
10677	Xtr	ENSXETG00000027469	10677
10682	Bbe	038040F	10682
10682	Bla	BL30136	10682
10682	Cmi	SINCAMG00000011179	10682
10682	Cmi	SINCAMG00000008256	10682
10682	Dre	ENSDARG00000075337	10682
10682	Gga	ENSGALG00000011877	10682
10682	Hsa	ENSG00000011376	10682
10682	Mmu	ENSMUSG00000035202	10682	Lars2
10682	Ola	ENSORLG00000004574	10682
10682	Sko	Sakowv30028583m	10682
10682	Spu	WHL22.82957	10682
10682	Spu	WHL22.496167	10682
10682	Xtr	ENSXETG00000014411	10682
10704	Bbe	171630R	10704
10704	Bla	BL01495	10704
10704	Cmi	SINCAMG00000012686	10704
10704	Dre	ENSDARG00000040666	10704
10704	Gga	ENSGALG00000011650	10704
10704	Hsa	ENSG00000155438	10704
10704	Mmu	ENSMUSG00000026377	10704	Nifk
10704	Sko	Sakowv30019693m	10704
10704	Spu	WHL22.64535	10704
10704	Xtr	ENSXETG00000000839	10704
10709	Bbe	259900R	10709
10709	Bla	BL20414	10709
10709	Cmi	SINCAMG00000014956	10709
10709	Dre	ENSDARG00000076330	10709
10709	Gga	ENSGALG00000007084	10709
10709	Hsa	ENSG00000081721	10709
10709	Mmu	ENSMUSG00000026659	10709	Dusp12
10709	Ola	ENSORLG00000013816	10709
10709	Sko	Sakowv30004217m	10709
10709	Spu	WHL22.530620	10709
10709	Xtr	ENSXETG00000000786	10709
10724	Bbe	193900F	10724
10724	Bla	BL05557	10724
10724	Cmi	SINCAMG00000016632	10724
10724	Dre	ENSDARG00000038882	10724
10724	Gga	ENSGALG00000009553	10724
10724	Hsa	ENSG00000113810	10724
10724	Mmu	ENSMUSG00000034349	10724	Smc4
10724	Ola	ENSORLG00000006114	10724
10724	Sko	Sakowv30015836m	10724
10724	Xtr	ENSXETG00000008717	10724
10755	Bbe	010540F	10755
10755	Bla	BL04101	10755
10755	Cmi	SINCAMG00000013375	10755
10755	Dre	ENSDARG00000078195	10755
10755	Gga	ENSGALG00000007172	10755
10755	Hsa	ENSG00000189283	10755
10755	Mmu	ENSMUSG00000060579	10755	Fhit
10755	Sko	Sakowv30022730m	10755
10755	Spu	WHL22.552544	10755
10755	Xtr	ENSXETG00000022969	10755
10761	Bla	BL18994	10761
10761	Cmi	SINCAMG00000001469	10761
10761	Dre	ENSDARG00000062449	10761
10761	Dre	ENSDARG00000029671	10761
10761	Gga	ENSGALG00000003893	10761
10761	Hsa	ENSG00000143324	10761
10761	Mmu	ENSMUSG00000026469	10761	Xpr1
10761	Ola	ENSORLG00000017380	10761
10761	Ola	ENSORLG00000007769	10761
10761	Sko	Sakowv30017198m	10761
10761	Spu	WHL22.685997	10761
10761	Xtr	ENSXETG00000023134	10761
10762	Bbe	071360F	10762
10762	Bla	BL18995	10762
10762	Cmi	SINCAMG00000012341	10762
10762	Dre	ENSDARG00000022599	10762
10762	Gga	ENSGALG00000011318	10762
10762	Hsa	ENSG00000123992	10762
10762	Mmu	ENSMUSG00000026209	10762	Dnpep
10762	Ola	ENSORLG00000001701	10762
10762	Sko	Sakowv30046209m	10762
10762	Spu	WHL22.74614	10762
10762	Xtr	ENSXETG00000019276	10762
10774	Bbe	265850F	10774
10774	Bla	BL02972	10774
10774	Cmi	SINCAMG00000011992	10774
10774	Dre	ENSDARG00000016484	10774
10774	Gga	ENSGALG00000005054	10774
10774	Hsa	ENSG00000130826	10774
10774	Mmu	ENSMUSG00000031403	10774	Dkc1
10774	Ola	ENSORLG00000018748	10774
10774	Sko	Sakowv30015860m	10774
10774	Spu	WHL22.182160	10774
10774	Xtr	ENSXETG00000032517	10774
10782	Bbe	109410R	10782
10782	Bla	BL05612	10782
10782	Cmi	SINCAMG00000001976	10782
10782	Dre	ENSDARG00000062025	10782
10782	Gga	ENSGALG00000015240	10782
10782	Hsa	ENSG00000080819	10782
10782	Mmu	ENSMUSG00000022742	10782	Cpox
10782	Ola	ENSORLG00000005599	10782
10782	Sko	Sakowv30029155m	10782
10782	Spu	WHL22.590269	10782
10782	Xtr	ENSXETG00000002047	10782
10857	Bbe	257850R	10857
10857	Bla	BL22891	10857
10857	Cmi	SINCAMG00000001905	10857
10857	Dre	ENSDARG00000044809	10857
10857	Gga	ENSGALG00000005051	10857
10857	Hsa	ENSG00000136877	10857
10857	Mmu	ENSMUSG00000009566	10857	Fpgs
10857	Ola	ENSORLG00000018278	10857
10857	Sko	Sakowv30013222m	10857
10857	Sko	Sakowv30025787m	10857
10857	Sko	Sakowv30009786m	10857
10857	Sko	Sakowv30035489m	10857
10857	Sko	Sakowv30035497m	10857
10857	Sko	Sakowv30035498m	10857
10857	Spu	WHL22.76242	10857
10857	Spu	WHL22.418649	10857
10857	Spu	WHL22.37774	10857
10857	Spu	WHL22.262267	10857
10857	Xtr	ENSXETG00000022007	10857
10886	Bla	BL06483	10886
10886	Cmi	SINCAMG00000003726	10886
10886	Dre	ENSDARG00000077728	10886
10886	Gga	ENSGALG00000004197	10886
10886	Hsa	ENSG00000156502	10886
10886	Mmu	ENSMUSG00000020079	10886	Supv3l1
10886	Ola	ENSORLG00000010240	10886
10886	Sko	Sakowv30006561m	10886
10886	Spu	WHL22.241688	10886
10886	Xtr	ENSXETG00000008852	10886
10894	Bbe	177850R	10894
10894	Bla	BL20598	10894
10894	Cmi	SINCAMG00000001841	10894
10894	Dre	ENSDARG00000054799	10894
10894	Gga	ENSGALG00000014298	10894
10894	Hsa	ENSG00000035928	10894
10894	Mmu	ENSMUSG00000029191	10894	Rfc1
10894	Ola	ENSORLG00000005576	10894
10894	Spu	WHL22.340705	10894
10894	Xtr	ENSXETG00000012866	10894
10926	Bbe	153390R	10926
10926	Bla	BL04501	10926
10926	Cmi	SINCAMG00000007595	10926
10926	Dre	ENSDARG00000034178	10926
10926	Hsa	ENSG00000071894	10926
10926	Mmu	ENSMUSG00000034022	10926	Cpsf1
10926	Ola	ENSORLG00000013544	10926
10926	Sko	Sakowv30022913m	10926
10926	Spu	WHL22.517915	10926
10926	Spu	WHL22.52889	10926
10936	Bbe	216450R	10936
10936	Bla	BL03197	10936
10936	Cmi	SINCAMG00000004331	10936
10936	Dre	ENSDARG00000059075	10936
10936	Gga	ENSGALG00000000650	10936
10936	Hsa	ENSG00000132603	10936
10936	Mmu	ENSMUSG00000031917	10936	Nip7
10936	Ola	ENSORLG00000011734	10936
10936	Xtr	ENSXETG00000017853	10936
10937	Bbe	216820F	10937
10937	Bla	BL03194	10937
10937	Cmi	SINCAMG00000012364	10937
10937	Dre	ENSDARG00000078924	10937
10937	Gga	ENSGALG00000004081	10937
10937	Hsa	ENSG00000162542	10937
10937	Mmu	ENSMUSG00000041143	10937	Tmco4
10937	Ola	ENSORLG00000000757	10937
10937	Spu	WHL22.507300	10937
10937	Xtr	ENSXETG00000032317	10937
10954	Bbe	091010F	10954
10954	Bla	BL06816	10954
10954	Cmi	SINCAMG00000009350	10954
10954	Dre	ENSDARG00000069853	10954
10954	Gga	ENSGALG00000016763	10954
10954	Hsa	ENSG00000115514	10954
10954	Mmu	ENSMUSG00000058407	10954	Txndc9
10954	Ola	ENSORLG00000012228	10954
10954	Sko	Sakowv30045047m	10954
10954	Spu	WHL22.738022	10954
10954	Xtr	ENSXETG00000019374	10954
10967	Bbe	151380R	10967
10967	Bla	BL12445	10967
10967	Cmi	SINCAMG00000003943	10967
10967	Dre	ENSDARG00000103799	10967
10967	Gga	ENSGALG00000000907	10967
10967	Hsa	ENSG00000065427	10967
10967	Mmu	ENSMUSG00000031948	10967	Kars
10967	Ola	ENSORLG00000007627	10967
10967	Sko	Sakowv30005057m	10967
10967	Spu	WHL22.313779	10967
10967	Xtr	ENSXETG00000003569	10967
10970	Bbe	224170F	10970
10970	Bla	BL13313	10970
10970	Cmi	SINCAMG00000003512	10970
10970	Dre	ENSDARG00000104708	10970
10970	Gga	ENSGALG00000010884	10970
10970	Hsa	ENSG00000273761	10970
10970	Mmu	ENSMUSG00000041645	10970	Ddx24
10970	Ola	ENSORLG00000004581	10970
10970	Sko	Sakowv30011062m	10970
10970	Spu	WHL22.665153	10970
10970	Xtr	ENSXETG00000010314	10970
10973	Bbe	224650R	10973
10973	Bla	BL13314	10973
10973	Cmi	SINCAMG00000001423	10973
10973	Dre	ENSDARG00000056903	10973
10973	Gga	ENSGALG00000016405	10973
10973	Hsa	ENSG00000172172	10973
10973	Mmu	ENSMUSG00000022370	10973	Mrpl13
10973	Ola	ENSORLG00000004647	10973
10973	Sko	Sakowv30032851m	10973
10973	Spu	WHL22.271664	10973
10973	Xtr	ENSXETG00000025658	10973
10984	Bbe	292290R	10984
10984	Bla	BL15258	10984
10984	Cmi	SINCAMG00000010817	10984
10984	Dre	ENSDARG00000070433	10984
10984	Gga	ENSGALG00000008496	10984
10984	Hsa	ENSG00000104142	10984
10984	Mmu	ENSMUSG00000034216	10984	Vps18
10984	Ola	ENSORLG00000018032	10984
10984	Sko	Sakowv30022951m	10984
10984	Xtr	ENSXETG00000021575	10984
10985	Bbe	292630R	10985
10985	Bla	BL15259	10985
10985	Cmi	SINCAMG00000011791	10985
10985	Dre	ENSDARG00000007916	10985
10985	Gga	ENSGALG00000012003	10985
10985	Hsa	ENSG00000196236	10985
10985	Mmu	ENSMUSG00000022401	10985	Xpnpep3
10985	Ola	ENSORLG00000014010	10985
10985	Sko	Sakowv30010515m	10985
10985	Spu	WHL22.224178	10985
10985	Xtr	ENSXETG00000022973	10985
10996	Bbe	091050R	10996
10996	Bla	BL03940	10996
10996	Cmi	SINCAMG00000004105	10996
10996	Dre	ENSDARG00000103007	10996
10996	Gga	ENSGALG00000017330	10996
10996	Hsa	ENSG00000149273	10996
10996	Mmu	ENSMUSG00000030744	10996	Rps3
10996	Ola	ENSORLG00000000607	10996
10996	Sko	Sakowv30012765m	10996
10996	Spu	WHL22.173213	10996
10996	Xtr	ENSXETG00000010729	10996
11031	Bbe	139250R	11031
11031	Bla	BL12161	11031
11031	Dre	ENSDARG00000052480	11031
11031	Gga	ENSGALG00000008265	11031
11031	Hsa	ENSG00000148843	11031
11031	Mmu	ENSMUSG00000025047	11031	Pdcd11
11031	Xtr	ENSXETG00000009482	11031
11034	Bbe	113400R	11034
11034	Bla	BL08912	11034
11034	Bla	BL12162	11034
11034	Cmi	SINCAMG00000007680	11034
11034	Dre	ENSDARG00000100954	11034
11034	Gga	ENSGALG00000011228	11034
11034	Hsa	ENSG00000140105	11034
11034	Mmu	ENSMUSG00000021266	11034	Wars
11034	Ola	ENSORLG00000014524	11034
11034	Sko	Sakowv30005402m	11034
11034	Sko	Sakowv30005403m	11034
11034	Spu	WHL22.518579	11034
11034	Spu	WHL22.2600	11034
11034	Xtr	ENSXETG00000002524	11034
11044	Bbe	165970F	11044
11044	Bla	BL20865	11044
11044	Cmi	SINCAMG00000013008	11044
11044	Dre	ENSDARG00000042728	11044
11044	Gga	ENSGALG00000001782	11044
11044	Hsa	ENSG00000137055	11044
11044	Mmu	ENSMUSG00000028577	11044	Plaa
11044	Ola	ENSORLG00000005124	11044
11044	Sko	Sakowv30037094m	11044
11044	Xtr	ENSXETG00000009385	11044
11059	Bbe	063130F	11059
11059	Bla	BL05926	11059
11059	Cmi	SINCAMG00000011006	11059
11059	Dre	ENSDARG00000104353	11059
11059	Gga	ENSGALG00000008454	11059
11059	Hsa	ENSG00000055044	11059
11059	Mmu	ENSMUSG00000026020	11059	Nop58
11059	Ola	ENSORLG00000003162	11059
11059	Sko	Sakowv30036122m	11059
11059	Spu	WHL22.624020	11059
11059	Xtr	ENSXETG00000022073	11059
11097	Bbe	007350F	11097
11097	Bla	BL06384	11097
11097	Dre	ENSDARG00000055679	11097
11097	Gga	ENSGALG00000015923	11097
11097	Hsa	ENSG00000135297	11097
11097	Mmu	ENSMUSG00000032342	11097	Mto1
11097	Ola	ENSORLG00000006039	11097
11097	Spu	WHL22.512908	11097
11138	Bbe	264960R	11138
11138	Bla	BL03541	11138
11138	Cmi	SINCAMG00000016524	11138
11138	Dre	ENSDARG00000009436	11138
11138	Gga	ENSGALG00000006385	11138
11138	Hsa	ENSG00000163960	11138
11138	Mmu	ENSMUSG00000053774	11138	Ubxn7
11138	Ola	ENSORLG00000016490	11138
11138	Sko	Sakowv30004768m	11138
11138	Spu	WHL22.648024	11138
11138	Xtr	ENSXETG00000003125	11138
11168	Bbe	228810R	11168
11168	Bla	BL23125	11168
11168	Cmi	SINCAMG00000005178	11168
11168	Dre	ENSDARG00000099458	11168
11168	Gga	ENSGALG00000006404	11168
11168	Hsa	ENSG00000145833	11168
11168	Mmu	ENSMUSG00000021500	11168	Ddx46
11168	Ola	ENSORLG00000000903	11168
11168	Sko	Sakowv30022039m	11168
11168	Spu	WHL22.359029	11168
11168	Xtr	ENSXETG00000010405	11168
11209	Bla	BL19869	11209
11209	Cmi	SINCAMG00000013210	11209
11209	Dre	ENSDARG00000043734	11209
11209	Gga	ENSGALG00000004208	11209
11209	Hsa	ENSG00000100416	11209
11209	Mmu	ENSMUSG00000022386	11209	Trmu
11209	Ola	ENSORLG00000019015	11209
11209	Sko	Sakowv30030297m	11209
11209	Spu	WHL22.521485	11209
11209	Xtr	ENSXETG00000023304	11209
11215	Bbe	280120R	11215
11215	Bla	BL01417	11215
11215	Cmi	SINCAMG00000003727	11215
11215	Dre	ENSDARG00000017612	11215
11215	Gga	ENSGALG00000027346	11215
11215	Hsa	ENSG00000108439	11215
11215	Mmu	ENSMUSG00000018659	11215	Pnpo
11215	Ola	ENSORLG00000012287	11215
11215	Sko	Sakowv30024340m	11215
11215	Spu	WHL22.603574	11215
11215	Xtr	ENSXETG00000021955	11215
11217	Bbe	031760F	11217
11217	Bbe	138170R	11217
11217	Bbe	221370F	11217
11217	Bla	BL01410	11217
11217	Cmi	SINCAMG00000004604	11217
11217	Dre	ENSDARG00000103610	11217
11217	Gga	ENSGALG00000005385	11217
11217	Hsa	ENSG00000113812	11217
11217	Mmu	ENSMUSG00000015971	11217	Actr8
11217	Ola	ENSORLG00000003366	11217
11217	Sko	Sakowv30028614m	11217
11217	Spu	WHL22.73501	11217
11224	Bbe	282680R	11224
11224	Bla	BL17529	11224
11224	Dre	ENSDARG00000023279	11224
11224	Dre	ENSDARG00000101295	11224
11224	Gga	ENSGALG00000026320	11224
11224	Hsa	ENSG00000159352	11224
11224	Mmu	ENSMUSG00000005625	11224	Psmd4
11224	Sko	Sakowv30028927m	11224
11224	Sko	Sakowv30028929m	11224
11224	Spu	WHL22.694938	11224
11224	Xtr	ENSXETG00000020049	11224
11246	Bbe	173770F	11246
11246	Bla	BL21256	11246
11246	Cmi	SINCAMG00000013113	11246
11246	Dre	ENSDARG00000087779	11246
11246	Gga	ENSGALG00000010178	11246
11246	Hsa	ENSG00000080608	11246
11246	Mmu	ENSMUSG00000041360	11246	D19Bwg1357e
11246	Ola	ENSORLG00000014935	11246
11246	Sko	Sakowv30019102m	11246
11246	Spu	WHL22.579798	11246
11246	Xtr	ENSXETG00000011707	11246
11258	Bbe	286260F	11258
11258	Bla	BL80844	11258
11258	Dre	ENSDARG00000074588	11258
11258	Hsa	ENSG00000171806	11258
11258	Mmu	ENSMUSG00000041396	11258	Mettl18
11258	Ola	ENSORLG00000008551	11258
11258	Sko	Sakowv30026289m	11258
11258	Xtr	ENSXETG00000012806	11258
11276	Bbe	062510R	11276
11276	Bla	BL16923	11276
11276	Cmi	SINCAMG00000002424	11276
11276	Dre	ENSDARG00000038991	11276
11276	Dre	ENSDARG00000007654	11276
11276	Gga	ENSGALG00000001055	11276
11276	Hsa	ENSG00000276262	11276
11276	Mmu	ENSMUSG00000034187	11276	Nsf
11276	Ola	ENSORLG00000012044	11276
11276	Ola	ENSORLG00000018913	11276
11276	Sko	Sakowv30039084m	11276
11276	Xtr	ENSXETG00000031364	11276
11285	Bbe	124150R	11285
11285	Bla	BL05695	11285
11285	Cmi	SINCAMG00000009687	11285
11285	Dre	ENSDARG00000017835	11285
11285	Dre	ENSDARG00000005002	11285
11285	Gga	ENSGALG00000011705	11285
11285	Hsa	ENSG00000185024	11285
11285	Mmu	ENSMUSG00000011158	11285	Brf1
11285	Ola	ENSORLG00000017887	11285
11285	Ola	ENSORLG00000018171	11285
11285	Sko	Sakowv30039825m	11285
11285	Spu	WHL22.55285	11285
11285	Xtr	ENSXETG00000022549	11285
11294	Bbe	298610F	11294
11294	Bla	BL11652	11294
11294	Cmi	SINCAMG00000002820	11294
11294	Dre	ENSDARG00000038855	11294
11294	Dre	ENSDARG00000103718	11294
11294	Gga	ENSGALG00000013160	11294
11294	Hsa	ENSG00000086065	11294
11294	Mmu	ENSMUSG00000028419	11294	Chmp5
11294	Ola	ENSORLG00000017844	11294
11294	Ola	ENSORLG00000011425	11294
11294	Sko	Sakowv30018296m	11294
11294	Spu	WHL22.518302	11294
11294	Xtr	ENSXETG00000004991	11294
11311	Bbe	261690R	11311
11311	Bla	BL95892	11311
11311	Cmi	SINCAMG00000005239	11311
11311	Dre	ENSDARG00000103198	11311
11311	Gga	ENSGALG00000026303	11311
11311	Hsa	ENSG00000122140	11311
11311	Mmu	ENSMUSG00000035772	11311	Mrps2
11311	Ola	ENSORLG00000003640	11311
11311	Sko	Sakowv30021524m	11311
11311	Spu	WHL22.475690	11311
11311	Xtr	ENSXETG00000022329	11311
11315	Bbe	107830F	11315
11315	Bla	BL09659	11315
11315	Cmi	SINCAMG00000010947	11315
11315	Dre	ENSDARG00000053446	11315
11315	Dre	ENSDARG00000007720	11315
11315	Gga	ENSGALG00000027147	11315
11315	Gga	ENSGALG00000027261	11315
11315	Gga	ENSGALG00000003248	11315
11315	Hsa	ENSG00000113387	11315
11315	Mmu	ENSMUSG00000022205	11315	Sub1
11315	Ola	ENSORLG00000017237	11315
11315	Sko	Sakowv30018016m	11315
11315	Xtr	ENSXETG00000027218	11315
11324	Bla	BL13405	11324
11324	Cmi	SINCAMG00000012845	11324
11324	Dre	ENSDARG00000074314	11324
11324	Gga	ENSGALG00000014670	11324
11324	Hsa	ENSG00000198677	11324
11324	Mmu	ENSMUSG00000033991	11324	Ttc37
11324	Ola	ENSORLG00000010323	11324
11324	Sko	Sakowv30004994m	11324
11324	Spu	WHL22.647860	11324
11324	Xtr	ENSXETG00000013370	11324
11329	Bbe	005180R	11329
11329	Bla	BL17890	11329
11329	Cmi	SINCAMG00000007456	11329
11329	Dre	ENSDARG00000004130	11329
11329	Gga	ENSGALG00000027759	11329
11329	Gga	ENSGALG00000013848	11329
11329	Hsa	ENSG00000110921	11329
11329	Mmu	ENSMUSG00000041939	11329	Mvk
11329	Ola	ENSORLG00000007414	11329
11329	Sko	Sakowv30014953m	11329
11329	Spu	WHL22.617121	11329
11329	Xtr	ENSXETG00000018603	11329
11331	Bbe	259280R	11331
11331	Bla	BL23082	11331
11331	Cmi	SINCAMG00000015972	11331
11331	Dre	ENSDARG00000057529	11331
11331	Gga	ENSGALG00000003250	11331
11331	Hsa	ENSG00000125877	11331
11331	Mmu	ENSMUSG00000074797	11331	Itpa
11331	Sko	Sakowv30026005m	11331
11331	Spu	WHL22.733129	11331
11354	Bbe	224780R	11354
11354	Bla	BL06774	11354
11354	Cmi	SINCAMG00000006789	11354
11354	Dre	ENSDARG00000045355	11354
11354	Dre	ENSDARG00000045359	11354
11354	Gga	ENSGALG00000015646	11354
11354	Hsa	ENSG00000154582	11354
11354	Mmu	ENSMUSG00000079658	11354	Tceb1
11354	Ola	ENSORLG00000007900	11354
11354	Sko	Sakowv30011076m	11354
11354	Spu	WHL22.357370	11354
11354	Xtr	ENSXETG00000011828	11354
11367	Bbe	182190F	11367
11367	Bla	BL24079	11367
11367	Cmi	SINCAMG00000015683	11367
11367	Dre	ENSDARG00000098904	11367
11367	Gga	ENSGALG00000009410	11367
11367	Hsa	ENSG00000127980	11367
11367	Mmu	ENSMUSG00000005907	11367	Pex1
11367	Ola	ENSORLG00000010989	11367
11367	Sko	Sakowv30015840m	11367
11367	Spu	WHL22.32202	11367
11367	Xtr	ENSXETG00000003420	11367
11376	Bbe	193680R	11376
11376	Bla	BL01205	11376
11376	Cmi	SINCAMG00000015968	11376
11376	Dre	ENSDARG00000055470	11376
11376	Gga	ENSGALG00000016816	11376
11376	Hsa	ENSG00000130177	11376
11376	Mmu	ENSMUSG00000038416	11376	Cdc16
11376	Ola	ENSORLG00000010961	11376
11376	Sko	Sakowv30044723m	11376
11376	Spu	WHL22.426505	11376
11378	Bbe	301590R	11378
11378	Bla	BL01202	11378
11378	Cmi	SINCAMG00000011450	11378
11378	Dre	ENSDARG00000060477	11378
11378	Gga	ENSGALG00000006704	11378
11378	Hsa	ENSG00000156931	11378
11378	Mmu	ENSMUSG00000033653	11378	Vps8
11378	Ola	ENSORLG00000014798	11378
11378	Sko	Sakowv30002166m	11378
11378	Spu	WHL22.220518	11378
11378	Xtr	ENSXETG00000018613	11378
11381	Bbe	242080F	11381
11381	Bla	BL18255	11381
11381	Cmi	SINCAMG00000012732	11381
11381	Dre	ENSDARG00000067752	11381
11381	Gga	ENSGALG00000004492	11381
11381	Hsa	ENSG00000108474	11381
11381	Mmu	ENSMUSG00000014245	11381	Pigl
11381	Ola	ENSORLG00000011999	11381
11381	Spu	WHL22.78202	11381
11382	Bbe	242280F	11382
11382	Bbe	082580R	11382
11382	Bla	BL18257	11382
11382	Cmi	SINCAMG00000015053	11382
11382	Dre	ENSDARG00000033361	11382
11382	Gga	ENSGALG00000002576	11382
11382	Hsa	ENSG00000126522	11382
11382	Mmu	ENSMUSG00000025533	11382	Asl
11382	Ola	ENSORLG00000002500	11382
11382	Spu	WHL22.78315	11382
11382	Xtr	ENSXETG00000000846	11382
11386	Bbe	189360R	11386
11386	Bbe	189350R	11386
11386	Bla	BL05454	11386
11386	Cmi	SINCAMG00000009233	11386
11386	Dre	ENSDARG00000008542	11386
11386	Gga	ENSGALG00000023958	11386
11386	Hsa	ENSG00000180667	11386
11386	Mmu	ENSMUSG00000046404	11386	Yod1
11386	Ola	ENSORLG00000016938	11386
11386	Sko	Sakowv30000941m	11386
11386	Spu	WHL22.24927	11386
11386	Xtr	ENSXETG00000017106	11386
11387	Bbe	189280F	11387
11387	Bla	BL05452	11387
11387	Cmi	SINCAMG00000013822	11387
11387	Dre	ENSDARG00000058208	11387
11387	Gga	ENSGALG00000007467	11387
11387	Hsa	ENSG00000144741	11387
11387	Mmu	ENSMUSG00000045100	11387	Slc25a26
11387	Ola	ENSORLG00000008045	11387
11387	Sko	Sakowv30040028m	11387
11387	Spu	WHL22.31512	11387
11387	Spu	WHL22.31521	11387
11387	Xtr	ENSXETG00000026858	11387
11388	Bbe	288210R	11388
11388	Bla	BL03119	11388
11388	Cmi	SINCAMG00000015720	11388
11388	Dre	ENSDARG00000069857	11388
11388	Gga	ENSGALG00000015486	11388
11388	Hsa	ENSG00000132423	11388
11388	Mmu	ENSMUSG00000028247	11388	Coq3
11388	Sko	Sakowv30015765m	11388
11388	Spu	WHL22.60646	11388
11388	Xtr	ENSXETG00000000799	11388
11414	Bbe	292540R	11414
11414	Bla	BL95301	11414
11414	Cmi	SINCAMG00000007232	11414
11414	Dre	ENSDARG00000019280	11414
11414	Gga	ENSGALG00000007494	11414
11414	Hsa	ENSG00000133706	11414
11414	Mmu	ENSMUSG00000024493	11414	Lars
11414	Ola	ENSORLG00000001622	11414
11414	Sko	Sakowv30007387m	11414
11414	Sko	Sakowv30027104m	11414
11414	Spu	WHL22.398259	11414
11414	Spu	WHL22.398111	11414
11414	Xtr	ENSXETG00000002320	11414
11423	Bbe	169540R	11423
11423	Bla	BL00303	11423
11423	Cmi	SINCAMG00000017542	11423
11423	Dre	ENSDARG00000025233	11423
11423	Gga	ENSGALG00000016758	11423
11423	Hsa	ENSG00000144182	11423
11423	Mmu	ENSMUSG00000037216	11423	Lipt1
11423	Ola	ENSORLG00000001533	11423
11423	Xtr	ENSXETG00000019393	11423
11452	Bbe	185310R	11452
11452	Bla	BL24539	11452
11452	Dre	ENSDARG00000070116	11452
11452	Gga	ENSGALG00000007585	11452
11452	Hsa	ENSG00000158793	11452
11452	Mmu	ENSMUSG00000013997	11452	Nit1
11452	Sko	Sakowv30039210m	11452
11452	Spu	WHL22.317514	11452
11452	Xtr	ENSXETG00000012699	11452
11471	Bbe	223070R	11471
11471	Bla	BL28361	11471
11471	Cmi	SINCAMG00000017281	11471
11471	Dre	ENSDARG00000102531	11471
11471	Mmu	ENSMUSG00000025135	11471	Anapc11
11471	Ola	ENSORLG00000001673	11471
11471	Sko	Sakowv30040403m	11471
11525	Bbe	089030F	11525
11525	Bla	BL20081	11525
11525	Cmi	SINCAMG00000005082	11525
11525	Dre	ENSDARG00000090152	11525
11525	Gga	ENSGALG00000028643	11525
11525	Hsa	ENSG00000164162	11525
11525	Mmu	ENSMUSG00000036977	11525	Anapc10
11525	Ola	ENSORLG00000002856	11525
11525	Sko	Sakowv30006685m	11525
11525	Spu	WHL22.132817	11525
11525	Xtr	ENSXETG00000017613	11525
11534	Bbe	039690R	11534
11534	Bla	BL19510	11534
11534	Cmi	SINCAMG00000016031	11534
11534	Dre	ENSDARG00000017891	11534
11534	Gga	ENSGALG00000011637	11534
11534	Hsa	ENSG00000120438	11534
11534	Mmu	ENSMUSG00000068039	11534	Tcp1
11534	Ola	ENSORLG00000013195	11534
11534	Sko	Sakowv30017537m	11534
11534	Spu	WHL22.507537	11534
11539	Bbe	142670F	11539
11539	Bla	BL82618	11539
11539	Cmi	SINCAMG00000008160	11539
11539	Dre	ENSDARG00000030278	11539
11539	Gga	ENSGALG00000003303	11539
11539	Hsa	ENSG00000166411	11539
11539	Mmu	ENSMUSG00000032279	11539	Idh3a
11539	Ola	ENSORLG00000018945	11539
11539	Sko	Sakowv30036205m	11539
11539	Spu	WHL22.476634	11539
11539	Xtr	ENSXETG00000009754	11539
11561	Bbe	096830F	11561
11561	Bla	BL05799	11561
11561	Cmi	SINCAMG00000011631	11561
11561	Dre	ENSDARG00000054696	11561
11561	Gga	ENSGALG00000000905	11561
11561	Hsa	ENSG00000159377	11561
11561	Mmu	ENSMUSG00000005779	11561	Psmb4
11561	Ola	ENSORLG00000001283	11561
11561	Sko	Sakowv30001104m	11561
11561	Spu	WHL22.759805	11561
11565	Bbe	233920R	11565
11565	Bla	BL16570	11565
11565	Cmi	SINCAMG00000016661	11565
11565	Dre	ENSDARG00000079848	11565
11565	Gga	ENSGALG00000010284	11565
11565	Hsa	ENSG00000163655	11565
11565	Mmu	ENSMUSG00000027823	11565	Gmps
11565	Ola	ENSORLG00000012593	11565
11565	Sko	Sakowv30013697m	11565
11565	Sko	Sakowv30011189m	11565
11565	Spu	WHL22.767555	11565
11565	Xtr	ENSXETG00000033049	11565
11566	Bbe	058650R	11566
11566	Bla	BL03329	11566
11566	Cmi	SINCAMG00000006834	11566
11566	Dre	ENSDARG00000058225	11566
11566	Dre	ENSDARG00000054063	11566
11566	Dre	ENSDARG00000053728	21816
11566	Gga	ENSGALG00000006691	11566
11566	Hsa	ENSG00000250151	11566
11566	Hsa	ENSG00000241553	11566
11566	Hsa	ENSG00000214021	21816
11566	Hsa	ENSG00000138892	21816
11566	Mmu	ENSMUSG00000079426	11566	Arpc4
11566	Mmu	ENSMUSG00000022388	21816	Ttll8
11566	Mmu	ENSMUSG00000030276	21816	Ttll3
11566	Ola	ENSORLG00000001339	11566
11566	Ola	ENSORLG00000013369	11566
11566	Sko	Sakowv30040220m	11566
11566	Spu	WHL22.228191	11566
11566	Xtr	ENSXETG00000023675	11566
11566	Xtr	ENSXETG00000023542	21816
11566	Xtr	ENSXETG00000027875	21816
11566	Xtr	ENSXETG00000026497	21816
11566	Xtr	ENSXETG00000026123	21816
11566	Xtr	ENSXETG00000024523	21816
11573	Bbe	223610R	11573
11573	Bla	BL65236	11573
11573	Cmi	SINCAMG00000012798	11573
11573	Dre	ENSDARG00000076486	11573
11573	Gga	ENSGALG00000016363	11573
11573	Hsa	ENSG00000143727	11573
11573	Mmu	ENSMUSG00000044573	11573	Acp1
11573	Ola	ENSORLG00000013873	11573
11573	Sko	Sakowv30036563m	11573
11573	Sko	Sakowv30036560m	11573
11573	Spu	WHL22.365776	11573
11573	Xtr	ENSXETG00000027987	11573
11597	Bbe	037030F	11597
11597	Bla	BL15064	11597
11597	Cmi	SINCAMG00000003439	11597
11597	Dre	ENSDARG00000014945	11597
11597	Gga	ENSGALG00000005598	11597
11597	Hsa	ENSG00000167962	11597
11597	Mmu	ENSMUSG00000041130	11597	Zfp598
11597	Ola	ENSORLG00000013053	11597
11597	Sko	Sakowv30006811m	11597
11597	Spu	WHL22.488968	11597
11597	Xtr	ENSXETG00000022671	11597
11606	Bbe	283090F	11606
11606	Bla	BL08184	11606
11606	Cmi	SINCAMG00000010808	11606
11606	Dre	ENSDARG00000060288	11606
11606	Gga	ENSGALG00000003101	11606
11606	Hsa	ENSG00000147471	11606
11606	Mmu	ENSMUSG00000031485	11606	Prosc
11606	Ola	ENSORLG00000002148	11606
11606	Spu	WHL22.205772	11606
11606	Xtr	ENSXETG00000030454	11606
11623	Bbe	285660F	11623
11623	Bla	BL00531	11623
11623	Cmi	SINCAMG00000005038	11623
11623	Dre	ENSDARG00000057882	11623
11623	Gga	ENSGALG00000003820	11623
11623	Hsa	ENSG00000111229	11623
11623	Mmu	ENSMUSG00000029465	11623	Arpc3
11623	Ola	ENSORLG00000010867	11623
11623	Sko	Sakowv30018327m	11623
11623	Spu	WHL22.479562	11623
11623	Xtr	ENSXETG00000020940	11623
11629	Bbe	067470R	11629
11629	Bla	BL18045	11629
11629	Cmi	SINCAMG00000010236	11629
11629	Dre	ENSDARG00000043665	11629
11629	Gga	ENSGALG00000011079	11629
11629	Hsa	ENSG00000182512	11629
11629	Mmu	ENSMUSG00000021102	11629	Glrx5
11629	Ola	ENSORLG00000015905	11629
11629	Sko	Sakowv30026298m	11629
11629	Spu	WHL22.484172	11629
11629	Xtr	ENSXETG00000025901	11629
11630	Bbe	067320F	11630
11630	Bla	BL18047	11630
11630	Cmi	SINCAMG00000008924	11630
11630	Dre	ENSDARG00000039493	11630
11630	Gga	ENSGALG00000012587	11630
11630	Hsa	ENSG00000173418	11630
11630	Mmu	ENSMUSG00000002728	11630	Naa20
11630	Ola	ENSORLG00000017247	11630
11630	Sko	Sakowv30033157m	11630
11630	Spu	WHL22.103100	11630
11645	Bbe	188380R	11645
11645	Bla	BL20941	11645
11645	Cmi	SINCAMG00000008760	11645
11645	Dre	ENSDARG00000062568	11645
11645	Gga	ENSGALG00000008597	11645
11645	Hsa	ENSG00000112651	11645
11645	Mmu	ENSMUSG00000002767	11645	Mrpl2
11645	Ola	ENSORLG00000012882	11645
11645	Sko	Sakowv30019936m	11645
11645	Spu	WHL22.301965	11645
11647	Bbe	002330F	11647
11647	Bla	BL19371	11647
11647	Cmi	SINCAMG00000007991	11647
11647	Dre	ENSDARG00000100505	11647
11647	Gga	ENSGALG00000005489	11647
11647	Hsa	ENSG00000277594	11647
11647	Hsa	ENSG00000278053	11647
11647	Mmu	ENSMUSG00000020677	11647	Ddx52
11647	Ola	ENSORLG00000005241	11647
11647	Sko	Sakowv30011725m	11647
11647	Xtr	ENSXETG00000025903	11647
11666	Bbe	229920R	11666
11666	Bbe	229610F	11666
11666	Bla	BL15309	11666
11666	Cmi	SINCAMG00000004524	11666
11666	Dre	ENSDARG00000034060	11666
11666	Gga	ENSGALG00000001036	11666
11666	Hsa	ENSG00000006744	11666
11666	Mmu	ENSMUSG00000020549	11666	Elac2
11666	Ola	ENSORLG00000001024	11666
11666	Sko	Sakowv30012185m	11666
11666	Spu	WHL22.557339	11666
11666	Spu	WHL22.476817	11666
11666	Xtr	ENSXETG00000012596	11666
11667	Bbe	118340F	11667
11667	Bla	BL23954	11667
11667	Cmi	SINCAMG00000003883	11667
11667	Dre	ENSDARG00000009771	11667
11667	Gga	ENSGALG00000017312	11667
11667	Hsa	ENSG00000214517	11667
11667	Mmu	ENSMUSG00000030718	11667	Ppme1
11667	Ola	ENSORLG00000009114	11667
11667	Sko	Sakowv30002827m	11667
11667	Spu	WHL22.269456	11667
11667	Xtr	ENSXETG00000012561	11667
11668	Bbe	153220R	11668
11668	Bla	BL18569	11668
11668	Cmi	SINCAMG00000014894	11668
11668	Dre	ENSDARG00000074571	11668
11668	Hsa	ENSG00000197858	11668
11668	Mmu	ENSMUSG00000022561	11668	Gpaa1
11668	Ola	ENSORLG00000017289	11668
11668	Xtr	ENSXETG00000004682	11668
11670	Bbe	153440R	11670
11670	Bla	BL18565	11670
11670	Cmi	SINCAMG00000004400	11670
11670	Dre	ENSDARG00000100206	11670
11670	Gga	ENSGALG00000007860	11670
11670	Hsa	ENSG00000104731	11670
11670	Mmu	ENSMUSG00000040263	11670	Klhdc4
11670	Ola	ENSORLG00000012643	11670
11670	Sko	Sakowv30013958m	11670
11670	Xtr	ENSXETG00000017380	11670
11688	Bbe	049240F	11688
11688	Bla	BL01919	11688
11688	Cmi	SINCAMG00000000584	11688
11688	Cmi	SINCAMG00000007700	11688
11688	Dre	ENSDARG00000102551	11688
11688	Dre	ENSDARG00000056793	11688
11688	Gga	ENSGALG00000011126	11688
11688	Hsa	ENSG00000153814	11688
11688	Mmu	ENSMUSG00000063568	11688	Jazf1
11688	Ola	ENSORLG00000007516	11688
11688	Ola	ENSORLG00000005107	11688
11688	Sko	Sakowv30044083m	11688
11688	Xtr	ENSXETG00000000754	11688
11696	Bbe	158350R	11696
11696	Bla	BL10217	11696
11696	Cmi	SINCAMG00000000936	11696
11696	Dre	ENSDARG00000000651	11696
11696	Gga	ENSGALG00000002384	11696
11696	Hsa	ENSG00000128694	11696
11696	Mmu	ENSMUSG00000026096	11696	Osgepl1
11696	Ola	ENSORLG00000015117	11696
11696	Sko	Sakowv30046014m	11696
11696	Spu	WHL22.5130	11696
11696	Xtr	ENSXETG00000009883	11696
11698	Bbe	158300R	11698
11698	Bla	BL10213	11698
11698	Dre	ENSDARG00000074675	11698
11698	Gga	ENSGALG00000002779	11698
11698	Hsa	ENSG00000135473	11698
11698	Mmu	ENSMUSG00000005682	11698	Pan2
11698	Ola	ENSORLG00000015195	11698
11698	Sko	Sakowv30013272m	11698
11698	Spu	WHL22.723158	11698
11698	Xtr	ENSXETG00000009434	11698
11745	Bbe	281720R	11745
11745	Bla	BL23009	11745
11745	Cmi	SINCAMG00000014836	11745
11745	Dre	ENSDARG00000017590	11745
11745	Gga	ENSGALG00000015275	11745
11745	Hsa	ENSG00000114021	11745
11745	Mmu	ENSMUSG00000022751	11745	Nit2
11745	Ola	ENSORLG00000016094	11745
11745	Sko	Sakowv30040247m	11745
11745	Spu	WHL22.359415	11745
11745	Xtr	ENSXETG00000011864	11745
11772	Bbe	162560F	11772
11772	Bla	BL09138	11772
11772	Dre	ENSDARG00000098206	11772
11772	Hsa	ENSG00000187024	11772
11772	Mmu	ENSMUSG00000053746	11772	Ptrh1
11772	Xtr	ENSXETG00000009980	11772
11774	Bbe	121530R	11774
11774	Bla	BL22751	11774
11774	Cmi	SINCAMG00000013868	11774
11774	Cmi	SINCAMG00000015097	11774
11774	Dre	ENSDARG00000079468	11774
11774	Dre	ENSDARG00000074828	11774
11774	Dre	ENSDARG00000016868	11774
11774	Dre	ENSDARG00000089340	11774
11774	Gga	ENSGALG00000000464	11774
11774	Gga	ENSGALG00000003073	11774
11774	Hsa	ENSG00000072422	11774
11774	Hsa	ENSG00000008853	11774
11774	Mmu	ENSMUSG00000019944	11774	Rhobtb1
11774	Mmu	ENSMUSG00000022075	11774	Rhobtb2
11774	Ola	ENSORLG00000010981	11774
11774	Ola	ENSORLG00000010078	11774
11774	Sko	Sakowv30009662m	11774
11774	Spu	WHL22.627962	11774
11774	Xtr	ENSXETG00000010513	11774
11774	Xtr	ENSXETG00000003124	11774
11776	Bbe	121480F	11776
11776	Bla	BL22752	11776
11776	Dre	ENSDARG00000039005	11776
11776	Hsa	ENSG00000170043	11776
11776	Mmu	ENSMUSG00000049299	11776	Trappc1
11776	Ola	ENSORLG00000002706	11776
11776	Sko	Sakowv30041664m	11776
11776	Spu	WHL22.344193	11776
11776	Xtr	ENSXETG00000009070	11776
11787	Bbe	012900F	11787
11787	Bla	BL09076	11787
11787	Cmi	SINCAMG00000001038	11787
11787	Dre	ENSDARG00000041199	11787
11787	Hsa	ENSG00000182858	11787
11787	Mmu	ENSMUSG00000035845	11787	Alg12
11787	Ola	ENSORLG00000011599	11787
11787	Sko	Sakowv30040292m	11787
11787	Xtr	ENSXETG00000025545	11787
11788	Bbe	079890F	11788
11788	Bla	BL06026	11788
11788	Cmi	SINCAMG00000001400	11788
11788	Dre	ENSDARG00000012840	11788
11788	Gga	ENSGALG00000021174	11788
11788	Hsa	ENSG00000258529	11788
11788	Mmu	ENSMUSG00000032059	11788	Alg9
11788	Ola	ENSORLG00000005838	11788
11788	Sko	Sakowv30018821m	11788
11788	Spu	WHL22.557395	11788
11788	Xtr	ENSXETG00000010169	11788
11804	Bla	BL15918	11804
11804	Cmi	SINCAMG00000013361	11804
11804	Dre	ENSDARG00000009350	11804
11804	Gga	ENSGALG00000015204	11804
11804	Hsa	ENSG00000144848	11804
11804	Mmu	ENSMUSG00000022663	11804	Atg3
11804	Ola	ENSORLG00000019346	11804
11804	Sko	Sakowv30002298m	11804
11804	Xtr	ENSXETG00000002424	11804
11817	Bla	BL21441	11817
11817	Cmi	SINCAMG00000014096	11817
11817	Dre	ENSDARG00000041040	11817
11817	Gga	ENSGALG00000016559	11817
11817	Hsa	ENSG00000165195	11817
11817	Mmu	ENSMUSG00000031381	11817	Piga
11817	Ola	ENSORLG00000008932	11817
11817	Sko	Sakowv30010649m	11817
11817	Spu	WHL22.496885	11817
11817	Xtr	ENSXETG00000008525	11817
11834	Bbe	287470F	11834
11834	Bla	BL07499	11834
11834	Cmi	SINCAMG00000010952	11834
11834	Dre	ENSDARG00000069977	11834
11834	Hsa	ENSG00000139637	11834
11834	Mmu	ENSMUSG00000001285	11834	Myg1
11834	Ola	ENSORLG00000005118	11834
11834	Sko	Sakowv30030001m	11834
11834	Spu	WHL22.559255	11834
11834	Xtr	ENSXETG00000012666	11834
11844	Bbe	152350R	11844
11844	Bla	BL13978	11844
11844	Cmi	SINCAMG00000004094	11844
11844	Dre	ENSDARG00000016080	11844
11844	Gga	ENSGALG00000000693	11844
11844	Hsa	ENSG00000141101	11844
11844	Mmu	ENSMUSG00000003848	11844	Nob1
11844	Ola	ENSORLG00000018862	11844
11844	Spu	WHL22.149578	11844
11844	Xtr	ENSXETG00000017874	11844
11851	Bbe	122490F	11851
11851	Bla	BL01765	11851
11851	Cmi	SINCAMG00000002025	11851
11851	Dre	ENSDARG00000027491	11851
11851	Gga	ENSGALG00000013688	11851
11851	Hsa	ENSG00000188690	11851
11851	Mmu	ENSMUSG00000030979	11851	Uros
11851	Ola	ENSORLG00000009747	11851
11851	Sko	Sakowv30045830m	11851
11851	Spu	WHL22.117874	11851
11851	Xtr	ENSXETG00000025196	11851
11866	Bbe	029440F	11866
11866	Bla	BL04603	11866
11866	Cmi	SINCAMG00000000779	11866
11866	Dre	ENSDARG00000015889	11866
11866	Gga	ENSGALG00000002670	11866
11866	Hsa	ENSG00000065548	11866
11866	Mmu	ENSMUSG00000027091	11866	Zc3h15
11866	Ola	ENSORLG00000018606	11866
11866	Sko	Sakowv30019804m	11866
11866	Spu	WHL22.69973	11866
11866	Xtr	ENSXETG00000013336	11866
11894	Bbe	071120R	11894
11894	Bla	BL09711	11894
11894	Dre	ENSDARG00000045846	11894
11894	Hsa	ENSG00000092094	11894
11894	Mmu	ENSMUSG00000006289	11894	Osgep
11894	Ola	ENSORLG00000012365	11894
11894	Sko	Sakowv30002736m	11894
11894	Spu	WHL22.758654	11894
11894	Xtr	ENSXETG00000017006	11894
11908	Bbe	168350R	11908
11908	Bla	BL95999	11908
11908	Cmi	SINCAMG00000006113	11908
11908	Dre	ENSDARG00000062971	11908
11908	Gga	ENSGALG00000024418	11908
11908	Hsa	ENSG00000167985	11908
11908	Hsa	ENSG00000256591	11908
11908	Mmu	ENSMUSG00000024668	11908	Sdhaf2
11908	Ola	ENSORLG00000006484	11908
11908	Sko	Sakowv30045524m	11908
11908	Spu	WHL22.181124	11908
11908	Xtr	ENSXETG00000006724	11908
11915	Bla	BL17449	11915
11915	Cmi	SINCAMG00000006000	11915
11915	Dre	ENSDARG00000026701	11915
11915	Gga	ENSGALG00000006281	11915
11915	Hsa	ENSG00000110768	11915
11915	Mmu	ENSMUSG00000006599	11915	Gtf2h1
11915	Ola	ENSORLG00000006073	11915
11915	Sko	Sakowv30045460m	11915
11915	Spu	WHL22.132211	11915
11915	Xtr	ENSXETG00000018992	11915
11925	Bbe	200690F	11925
11925	Bla	BL13560	11925
11925	Cmi	SINCAMG00000014150	11925
11925	Dre	ENSDARG00000011246	11925
11925	Gga	ENSGALG00000010227	11925
11925	Hsa	ENSG00000111615	11925
11925	Mmu	ENSMUSG00000063334	11925	Krr1
11925	Ola	ENSORLG00000019616	11925
11925	Sko	Sakowv30021186m	11925
11925	Spu	WHL22.591681	11925
11925	Xtr	ENSXETG00000013312	11925
11929	Bbe	285420R	11929
11929	Bla	BL17990	11929
11929	Dre	ENSDARG00000052103	11929
11929	Hsa	ENSG00000168393	11929
11929	Mmu	ENSMUSG00000026281	11929	Dtymk
11929	Ola	ENSORLG00000002041	11929
11929	Sko	Sakowv30012602m	11929
11929	Spu	WHL22.488448	11929
11929	Xtr	ENSXETG00000002980	11929
11978	Bbe	241460R	11978
11978	Bla	BL01563	11978
11978	Cmi	SINCAMG00000002512	11978
11978	Dre	ENSDARG00000003270	11978
11978	Hsa	ENSG00000095059	11978
11978	Mmu	ENSMUSG00000060038	11978	Dhps
11978	Ola	ENSORLG00000010415	11978
11978	Sko	Sakowv30024421m	11978
11978	Sko	Sakowv30024415m	11978
11978	Spu	WHL22.565288	11978
11978	Xtr	ENSXETG00000005599	11978
11987	Bbe	019400F	11987
11987	Bla	BL18192	11987
11987	Cmi	SINCAMG00000008780	11987
11987	Dre	ENSDARG00000019986	11987
11987	Dre	ENSDARG00000068264	11987
11987	Gga	ENSGALG00000005423	11987
11987	Hsa	ENSG00000137106	11987
11987	Mmu	ENSMUSG00000035637	11987	Grhpr
11987	Ola	ENSORLG00000005172	11987
11987	Ola	ENSORLG00000004496	11987
11987	Sko	Sakowv30009913m	11987
11987	Spu	WHL22.138002	11987
11987	Xtr	ENSXETG00000006541	11987
11987	Xtr	ENSXETG00000025842	11987
11987	Xtr	ENSXETG00000006536	11987
12029	Bbe	017990F	12029
12029	Bla	BL03829	12029
12029	Cmi	SINCAMG00000001405	12029
12029	Cmi	SINCAMG00000010152	12029
12029	Dre	ENSDARG00000016239	12029
12029	Gga	ENSGALG00000004219	12029
12029	Hsa	ENSG00000185627	12029
12029	Mmu	ENSMUSG00000025487	12029	Psmd13
12029	Ola	ENSORLG00000000084	12029
12029	Sko	Sakowv30030084m	12029
12029	Xtr	ENSXETG00000008827	12029
12033	Bbe	071980F	12033
12033	Bla	BL05055	12033
12033	Cmi	SINCAMG00000007624	12033
12033	Cmi	SINCAMG00000013586	12033
12033	Dre	ENSDARG00000105098	12033
12033	Gga	ENSGALG00000005858	12033
12033	Hsa	ENSG00000117505	12033
12033	Mmu	ENSMUSG00000029265	12033	Dr1
12033	Ola	ENSORLG00000013717	12033
12033	Sko	Sakowv30017309m	12033
12033	Spu	WHL22.15613	12033
12033	Xtr	ENSXETG00000022989	12033
12047	Bbe	153830R	12047
12047	Bla	BL16634	12047
12047	Dre	ENSDARG00000079949	12047
12047	Hsa	ENSG00000092201	12047
12047	Mmu	ENSMUSG00000035726	12047	Supt16
12047	Ola	ENSORLG00000008755	12047
12047	Sko	Sakowv30035338m	12047
12047	Spu	WHL22.212623	12047
12047	Xtr	ENSXETG00000017204	12047
12083	Bbe	287720R	12083
12083	Bla	BL22455	12083
12083	Cmi	SINCAMG00000002878	12083
12083	Dre	ENSDARG00000008976	12083
12083	Gga	ENSGALG00000015733	12083
12083	Hsa	ENSG00000112159	12083
12083	Mmu	ENSMUSG00000058006	12083	Mdn1
12083	Ola	ENSORLG00000017913	12083
12083	Sko	Sakowv30003284m	12083
12089	Bbe	136510R	12089
12089	Bla	BL04491	12089
12089	Dre	ENSDARG00000013075	12089
12089	Hsa	ENSG00000174547	12089
12089	Mmu	ENSMUSG00000024902	12089	Mrpl11
12089	Ola	ENSORLG00000001990	12089
12089	Sko	Sakowv30045707m	12089
12089	Spu	WHL22.725299	12089
12089	Xtr	ENSXETG00000020574	12089
12126	Bbe	141660R	12126
12126	Bla	BL22333	12126
12126	Cmi	SINCAMG00000016229	12126
12126	Dre	ENSDARG00000035549	12126
12126	Gga	ENSGALG00000007793	12126
12126	Hsa	ENSG00000094841	12126
12126	Mmu	ENSMUSG00000073016	12126	Uprt
12126	Ola	ENSORLG00000006109	12126
12126	Sko	Sakowv30021107m	12126
12126	Spu	WHL22.214260	12126
12126	Spu	WHL22.489020	12126
12126	Xtr	ENSXETG00000004579	12126
12127	Bbe	002590F	12127
12127	Bla	BL22331	12127
12127	Cmi	SINCAMG00000013486	12127
12127	Dre	ENSDARG00000027465	12127
12127	Gga	ENSGALG00000012968	12127
12127	Hsa	ENSG00000155906	12127
12127	Mmu	ENSMUSG00000019763	12127	Rmnd1
12127	Ola	ENSORLG00000018795	12127
12127	Sko	Sakowv30036076m	12127
12127	Spu	WHL22.268828	12127
12127	Xtr	ENSXETG00000026520	12127
12129	Bbe	141640F	12129
12129	Bla	BL22338	12129
12129	Dre	ENSDARG00000075884	12129
12129	Gga	ENSGALG00000012289	12129
12129	Hsa	ENSG00000146414	12129
12129	Mmu	ENSMUSG00000090112	12129	Shprh
12129	Sko	Sakowv30031915m	12129
12129	Xtr	ENSXETG00000025060	12129
12152	Bbe	113340F	12152
12152	Bla	BL16430	12152
12152	Cmi	SINCAMG00000007047	12152
12152	Dre	ENSDARG00000076724	12152
12152	Gga	ENSGALG00000001386	12152
12152	Hsa	ENSG00000241973	12152
12152	Mmu	ENSMUSG00000041720	12152	Pi4ka
12152	Ola	ENSORLG00000000630	12152
12152	Ola	ENSORLG00000002217	12152
12152	Sko	Sakowv30001790m	12152
12152	Xtr	ENSXETG00000022408	12152
12155	Bbe	006530R	12155
12155	Bla	BL16436	12155
12155	Cmi	SINCAMG00000013909	12155
12155	Dre	ENSDARG00000008020	12155
12155	Gga	ENSGALG00000006005	12155
12155	Hsa	ENSG00000108590	12155
12155	Mmu	ENSMUSG00000020801	12155	Med31
12155	Ola	ENSORLG00000013512	12155
12155	Sko	Sakowv30006034m	12155
12155	Xtr	ENSXETG00000017618	12155
12182	Bbe	112960R	12182
12182	Bla	BL15149	12182
12182	Cmi	SINCAMG00000008833	12182
12182	Dre	ENSDARG00000070958	12182
12182	Gga	ENSGALG00000008571	12182
12182	Hsa	ENSG00000124587	12182
12182	Mmu	ENSMUSG00000002763	12182	Pex6
12182	Ola	ENSORLG00000003080	12182
12182	Sko	Sakowv30013141m	12182
12198	Bbe	139790R	12198
12198	Bla	BL08447	12198
12198	Cmi	SINCAMG00000007443	12198
12198	Dre	ENSDARG00000053087	12198
12198	Gga	ENSGALG00000004612	12198
12198	Hsa	ENSG00000177000	12198
12198	Mmu	ENSMUSG00000029009	12198	Mthfr
12198	Ola	ENSORLG00000018951	12198
12198	Spu	WHL22.753597	12198
12198	Xtr	ENSXETG00000013086	12198
12209	Bbe	280020R	12209
12209	Bla	BL22729	12209
12209	Cmi	SINCAMG00000007800	12209
12209	Dre	ENSDARG00000059070	12209
12209	Gga	ENSGALG00000005694	12209
12209	Hsa	ENSG00000106105	12209
12209	Mmu	ENSMUSG00000029777	12209	Gars
12209	Ola	ENSORLG00000009470	12209
12209	Sko	Sakowv30024119m	12209
12209	Spu	WHL22.753255	12209
12209	Xtr	ENSXETG00000018474	12209
12229	Bbe	004420F	12229
12229	Bla	BL17281	12229
12229	Cmi	SINCAMG00000008262	12229
12229	Dre	ENSDARG00000025977	12229
12229	Gga	ENSGALG00000004259	12229
12229	Hsa	ENSG00000108578	12229
12229	Mmu	ENSMUSG00000020840	12229	Blmh
12229	Ola	ENSORLG00000013970	12229
12229	Spu	WHL22.605748	12229
12229	Xtr	ENSXETG00000021342	12229
12231	Bbe	095890F	12231
12231	Bla	BL12670	12231
12231	Cmi	SINCAMG00000013920	12231
12231	Dre	ENSDARG00000042724	12231
12231	Gga	ENSGALG00000014301	12231
12231	Hsa	ENSG00000196235	12231
12231	Mmu	ENSMUSG00000003435	12231	Supt5
12231	Ola	ENSORLG00000000394	12231
12231	Sko	Sakowv30029234m	12231
12231	Spu	WHL22.756959	12231
12231	Xtr	ENSXETG00000002888	12231
12282	Bbe	005420F	12282
12282	Bla	BL01810	12282
12282	Cmi	SINCAMG00000005089	12282
12282	Dre	ENSDARG00000008560	12282
12282	Gga	ENSGALG00000004650	12282
12282	Hsa	ENSG00000089234	12282
12282	Mmu	ENSMUSG00000029458	12282	Brap
12282	Ola	ENSORLG00000000523	12282
12282	Sko	Sakowv30038222m	12282
12282	Spu	WHL22.394524	12282
12282	Xtr	ENSXETG00000020916	12282
12301	Bbe	123330R	12301
12301	Bla	BL01105	12301
12301	Cmi	SINCAMG00000004763	12301
12301	Cmi	SINCAMG00000002365	12301
12301	Dre	ENSDARG00000078041	12301
12301	Dre	ENSDARG00000063229	12301
12301	Gga	ENSGALG00000004377	12301
12301	Hsa	ENSG00000082898	12301
12301	Mmu	ENSMUSG00000020290	12301	Xpo1
12301	Ola	ENSORLG00000001559	12301
12301	Ola	ENSORLG00000001642	12301
12301	Sko	Sakowv30027887m	12301
12301	Spu	WHL22.499160	12301
12301	Xtr	ENSXETG00000002224	12301
12313	Bbe	136030R	12313
12313	Bla	BL04572	12313
12313	Cmi	SINCAMG00000008253	12313
12313	Dre	ENSDARG00000079055	12313
12313	Gga	ENSGALG00000011000	12313
12313	Hsa	ENSG00000059588	12313
12313	Mmu	ENSMUSG00000090290	12313	Gm17296
12313	Ola	ENSORLG00000010529	12313
12313	Sko	Sakowv30001296m	12313
12313	Spu	WHL22.532195	12313
12313	Xtr	ENSXETG00000016224	12313
12340	Bbe	234810F	12340
12340	Bla	BL13280	12340
12340	Cmi	SINCAMG00000008212	12340
12340	Dre	ENSDARG00000105011	12340
12340	Gga	ENSGALG00000004421	12340
12340	Hsa	ENSG00000069943	12340
12340	Mmu	ENSMUSG00000079469	12340	Pigb
12340	Ola	ENSORLG00000008651	12340
12340	Sko	Sakowv30020346m	12340
12340	Spu	WHL22.163663	12340
12340	Xtr	ENSXETG00000032008	12340
12342	Bbe	227480R	12342
12342	Bla	BL08843	12342
12342	Cmi	SINCAMG00000010026	12342
12342	Dre	ENSDARG00000103127	12342
12342	Gga	ENSGALG00000027909	12342
12342	Hsa	ENSG00000142751	12342
12342	Mmu	ENSMUSG00000028848	12342	Gpn2
12342	Ola	ENSORLG00000004425	12342
12342	Sko	Sakowv30022121m	12342
12342	Spu	WHL22.751100	12342
12342	Xtr	ENSXETG00000020692	12342
12347	Bbe	285200R	12347
12347	Bla	BL95911	12347
12347	Cmi	SINCAMG00000002151	12347
12347	Dre	ENSDARG00000045308	12347
12347	Gga	ENSGALG00000016312	12347
12347	Hsa	ENSG00000101868	12347
12347	Mmu	ENSMUSG00000006678	12347	Pola1
12347	Ola	ENSORLG00000007489	12347
12347	Sko	Sakowv30039623m	12347
12347	Spu	WHL22.676756	12347
12347	Xtr	ENSXETG00000021824	12347
12356	Bbe	186980F	12356
12356	Bla	BL14136	12356
12356	Cmi	SINCAMG00000001723	12356
12356	Dre	ENSDARG00000074451	12356
12356	Gga	ENSGALG00000009212	12356
12356	Hsa	ENSG00000121211	12356
12356	Mmu	ENSMUSG00000033752	12356	Mnd1
12356	Ola	ENSORLG00000008431	12356
12356	Sko	Sakowv30009280m	12356
12356	Spu	WHL22.383393	12356
12356	Xtr	ENSXETG00000001836	12356
12368	Bbe	174130R	12368
12368	Bla	BL22144	12368
12368	Cmi	SINCAMG00000002713	12368
12368	Dre	ENSDARG00000061952	12368
12368	Gga	ENSGALG00000015689	12368
12368	Hsa	ENSG00000136813	12368
12368	Mmu	ENSMUSG00000050812	12368	AI314180
12368	Ola	ENSORLG00000004593	12368
12368	Sko	Sakowv30025094m	12368
12368	Spu	WHL22.618101	12368
12368	Xtr	ENSXETG00000010200	12368
12423	Bbe	293480F	12423
12423	Bla	BL05974	12423
12423	Cmi	SINCAMG00000005206	12423
12423	Dre	ENSDARG00000014017	12423
12423	Gga	ENSGALG00000017350	12423
12423	Hsa	ENSG00000167325	12423
12423	Mmu	ENSMUSG00000030978	12423	Rrm1
12423	Ola	ENSORLG00000006731	12423
12423	Ola	ENSORLG00000008260	12423
12423	Sko	Sakowv30037923m	12423
12423	Spu	WHL22.703955	12423
12423	Xtr	ENSXETG00000003999	12423
12435	Bbe	096680F	12435
12435	Bla	BL21326	12435
12435	Cmi	SINCAMG00000005974	12435
12435	Dre	ENSDARG00000005448	12435
12435	Gga	ENSGALG00000007353	12435
12435	Hsa	ENSG00000103707	12435
12435	Mmu	ENSMUSG00000059183	12435	Mtfmt
12435	Sko	Sakowv30005552m	12435
12435	Spu	WHL22.543168	12435
12435	Spu	WHL22.119383	12435
12435	Xtr	ENSXETG00000006652	12435
12439	Bbe	024770F	12439
12439	Bla	BL18944	12439
12439	Dre	ENSDARG00000058463	12439
12439	Gga	ENSGALG00000006073	12439
12439	Hsa	ENSG00000004779	12439
12439	Mmu	ENSMUSG00000030869	12439	Ndufab1
12439	Xtr	ENSXETG00000024430	12439
12455	Bbe	027110R	12455
12455	Bla	BL07605	12455
12455	Cmi	SINCAMG00000009424	12455
12455	Dre	ENSDARG00000004806	12455
12455	Hsa	ENSG00000105447	12455
12455	Mmu	ENSMUSG00000053801	12455	Grwd1
12455	Ola	ENSORLG00000011308	12455
12455	Sko	Sakowv30010316m	12455
12455	Spu	WHL22.468304	12455
12455	Xtr	ENSXETG00000004598	12455
12463	Bbe	135880F	12463
12463	Bla	BL01605	12463
12463	Cmi	SINCAMG00000014781	12463
12463	Dre	ENSDARG00000017696	12463
12463	Gga	ENSGALG00000009887	12463
12463	Hsa	ENSG00000117597	12463
12463	Mmu	ENSMUSG00000016181	12463	Diexf
12463	Ola	ENSORLG00000019107	12463
12463	Sko	Sakowv30026320m	12463
12463	Spu	WHL22.244166	12463
12463	Xtr	ENSXETG00000000216	12463
12470	Bbe	011420F	12470
12470	Bla	BL08231	12470
12470	Cmi	SINCAMG00000009500	12470
12470	Dre	ENSDARG00000060398	12470
12470	Gga	ENSGALG00000001945	12470
12470	Hsa	ENSG00000163933	12470
12470	Mmu	ENSMUSG00000052395	12470	Rft1
12470	Ola	ENSORLG00000001407	12470
12470	Sko	Sakowv30014052m	12470
12470	Spu	WHL22.502677	12470
12470	Xtr	ENSXETG00000031244	12470
12486	Bbe	123890F	12486
12486	Bla	BL11546	12486
12486	Cmi	SINCAMG00000003270	12486
12486	Dre	ENSDARG00000060494	12486
12486	Gga	ENSGALG00000009598	12486
12486	Hsa	ENSG00000136628	12486
12486	Mmu	ENSMUSG00000026615	12486	Eprs
12486	Ola	ENSORLG00000014819	12486
12486	Sko	Sakowv30045086m	12486
12486	Spu	WHL22.440762	12486
12486	Xtr	ENSXETG00000002724	12486
12488	Bbe	123920F	12488
12488	Bla	BL11549	12488
12488	Bla	BL12227	12488
12488	Cmi	SINCAMG00000006378	12488
12488	Dre	ENSDARG00000011175	12488
12488	Gga	ENSGALG00000009570	12488
12488	Hsa	ENSG00000100554	12488
12488	Mmu	ENSMUSG00000021114	12488	Atp6v1d
12488	Ola	ENSORLG00000011809	12488
12488	Sko	Sakowv30020919m	12488
12488	Spu	WHL22.325567	12488
12488	Xtr	ENSXETG00000011222	12488
12491	Bbe	267570F	12491
12491	Bla	BL24068	12491
12491	Cmi	SINCAMG00000009673	12491
12491	Dre	ENSDARG00000104674	12491
12491	Dre	ENSDARG00000007385	12491
12491	Gga	ENSGALG00000016088	12491
12491	Hsa	ENSG00000135624	12491
12491	Mmu	ENSMUSG00000030007	12491	Cct7
12491	Ola	ENSORLG00000005819	12491
12491	Sko	Sakowv30021126m	12491
12491	Spu	WHL22.732186	12491
12491	Spu	WHL22.445228	12491
12491	Spu	WHL22.762548	12491
12491	Xtr	ENSXETG00000007748	12491
12491	Xtr	ENSXETG00000011778	12491
12507	Bbe	202630R	12507
12507	Bla	BL02396	12507
12507	Cmi	SINCAMG00000012644	12507
12507	Dre	ENSDARG00000037777	12507
12507	Gga	ENSGALG00000011326	12507
12507	Hsa	ENSG00000115661	12507
12507	Mmu	ENSMUSG00000026201	12507	Stk16
12507	Ola	ENSORLG00000003763	12507
12507	Spu	WHL22.723646	12507
12507	Xtr	ENSXETG00000019290	12507
12534	Bla	BL13798	12534
12534	Cmi	SINCAMG00000013971	12534
12534	Dre	ENSDARG00000057987	12534
12534	Gga	ENSGALG00000013410	12534
12534	Hsa	ENSG00000144744	12534
12534	Mmu	ENSMUSG00000030061	12534	Uba3
12534	Ola	ENSORLG00000013554	12534
12534	Ola	ENSORLG00000007945	12534
12534	Sko	Sakowv30046161m	12534
12534	Spu	WHL22.661909	12534
12534	Xtr	ENSXETG00000016167	12534
12542	Bbe	278110F	12542
12542	Bla	BL07204	12542
12542	Bla	BL23179	12542
12542	Cmi	SINCAMG00000007386	12542
12542	Dre	ENSDARG00000103093	12542
12542	Gga	ENSGALG00000005583	12542
12542	Hsa	ENSG00000172339	12542
12542	Mmu	ENSMUSG00000039887	12542	Alg14
12542	Ola	ENSORLG00000004026	12542
12542	Sko	Sakowv30003609m	12542
12542	Spu	WHL22.348049	12542
12544	Bbe	071570F	12544
12544	Bla	BL14306	12544
12544	Cmi	SINCAMG00000012235	12544
12544	Dre	ENSDARG00000002949	12544
12544	Gga	ENSGALG00000001013	12544
12544	Hsa	ENSG00000119414	12544
12544	Mmu	ENSMUSG00000026753	12544	Ppp6c
12544	Ola	ENSORLG00000018611	12544
12544	Ola	ENSORLG00000012437	12544
12544	Sko	Sakowv30032518m	12544
12544	Spu	WHL22.703312	12544
12544	Xtr	ENSXETG00000016831	12544
12594	Bbe	289280F	12594
12594	Bla	BL18094	12594
12594	Cmi	SINCAMG00000007447	12594
12594	Dre	ENSDARG00000041511	12594
12594	Gga	ENSGALG00000001223	12594
12594	Hsa	ENSG00000157911	12594
12594	Mmu	ENSMUSG00000029047	12594	Pex10
12594	Ola	ENSORLG00000016884	12594
12594	Sko	Sakowv30023137m	12594
12594	Spu	WHL22.202449	12594
12594	Xtr	ENSXETG00000012096	12594
12602	Bbe	020710R	12602
12602	Bla	BL09612	12602
12602	Bla	BL01585	12602
12602	Cmi	SINCAMG00000010101	12602
12602	Dre	ENSDARG00000040163	12602
12602	Hsa	ENSG00000198056	12602
12602	Mmu	ENSMUSG00000025395	12602	Prim1
12602	Ola	ENSORLG00000012281	12602
12602	Sko	Sakowv30030783m	12602
12602	Xtr	ENSXETG00000025421	12602
12609	Bbe	255580R	12609
12609	Bla	BL30305	12609
12609	Cmi	SINCAMG00000016225	12609
12609	Dre	ENSDARG00000013966	12609
12609	Dre	ENSDARG00000019398	12609
12609	Gga	ENSGALG00000010060	12609
12609	Hsa	ENSG00000100902	12609
12609	Mmu	ENSMUSG00000021024	12609	Psma6
12609	Ola	ENSORLG00000015868	12609
12609	Sko	Sakowv30021951m	12609
12609	Xtr	ENSXETG00000025884	12609
12620	Bbe	256980F	12620
12620	Bla	BL04873	12620
12620	Dre	ENSDARG00000005058	12620
12620	Gga	ENSGALG00000014439	12620
12620	Hsa	ENSG00000010292	12620
12620	Mmu	ENSMUSG00000038252	12620	Ncapd2
12620	Ola	ENSORLG00000012197	12620
12620	Sko	Sakowv30030900m	12620
12620	Spu	WHL22.552361	12620
12620	Xtr	ENSXETG00000011528	12620
12626	Bbe	110470F	12626
12626	Bla	BL12826	12626
12626	Cmi	SINCAMG00000012972	12626
12626	Dre	ENSDARG00000013475	12626
12626	Gga	ENSGALG00000008812	12626
12626	Hsa	ENSG00000115484	12626
12626	Mmu	ENSMUSG00000007739	12626	Cct4
12626	Ola	ENSORLG00000001511	12626
12626	Sko	Sakowv30027929m	12626
12626	Spu	WHL22.244973	12626
12626	Xtr	ENSXETG00000002227	12626
12630	Bla	BL95540	12630
12630	Cmi	SINCAMG00000000756	12630
12630	Dre	ENSDARG00000069543	12630
12630	Gga	ENSGALG00000026195	12630
12630	Hsa	ENSG00000213930	12630
12630	Mmu	ENSMUSG00000036073	12630	Galt
12630	Ola	ENSORLG00000011924	12630
12630	Sko	Sakowv30039372m	12630
12630	Xtr	ENSXETG00000013206	12630
12639	Bbe	197450R	12639
12639	Bla	BL00143	12639
12639	Cmi	SINCAMG00000004929	12639
12639	Dre	ENSDARG00000062612	12639
12639	Gga	ENSGALG00000002964	12639
12639	Hsa	ENSG00000150990	12639
12639	Mmu	ENSMUSG00000029480	12639	Dhx37
12639	Ola	ENSORLG00000002635	12639
12639	Sko	Sakowv30018702m	12639
12639	Spu	WHL22.247195	12639
12639	Xtr	ENSXETG00000001202	12639
12697	Bbe	071260F	12697
12697	Bla	BL14405	12697
12697	Cmi	SINCAMG00000014554	12697
12697	Dre	ENSDARG00000037108	12697
12697	Hsa	ENSG00000206283	12697
12697	Mmu	ENSMUSG00000024309	12697	Pfdn6
12697	Ola	ENSORLG00000010004	12697
12697	Sko	Sakowv30001567m	12697
12697	Xtr	ENSXETG00000020401	12697
12708	Bbe	196160F	12708
12708	Bla	BL13181	12708
12708	Cmi	SINCAMG00000013742	12708
12708	Dre	ENSDARG00000033855	12708
12708	Gga	ENSGALG00000011402	12708
12708	Hsa	ENSG00000144580	12708
12708	Mmu	ENSMUSG00000026174	12708	Rqcd1
12708	Ola	ENSORLG00000014925	12708
12708	Sko	Sakowv30027300m	12708
12708	Spu	WHL22.647247	12708
12708	Xtr	ENSXETG00000014984	12708
12742	Bbe	118520F	12742
12742	Bla	BL24049	12742
12742	Cmi	SINCAMG00000011973	12742
12742	Dre	ENSDARG00000036990	12742
12742	Gga	ENSGALG00000010674	12742
12742	Hsa	ENSG00000129187	12742
12742	Mmu	ENSMUSG00000031562	12742	Dctd
12742	Ola	ENSORLG00000002127	12742
12742	Sko	Sakowv30033919m	12742
12742	Spu	WHL22.222312	12742
12742	Xtr	ENSXETG00000019042	12742
12794	Bbe	217170R	12794
12794	Bla	BL02296	12794
12794	Cmi	SINCAMG00000016440	12794
12794	Dre	ENSDARG00000018478	12794
12794	Dre	ENSDARG00000052099	12794
12794	Gga	ENSGALG00000020943	12794
12794	Hsa	ENSG00000172482	12794
12794	Mmu	ENSMUSG00000026272	12794	Agxt
12794	Ola	ENSORLG00000016389	12794
12794	Ola	ENSORLG00000019350	12794
12794	Sko	Sakowv30029690m	12794
12794	Spu	WHL22.570091	12794
12794	Xtr	ENSXETG00000012149	12794
12803	Bbe	257820F	12803
12803	Bbe	257830F	12803
12803	Bla	BL95089	12803
12803	Cmi	SINCAMG00000002311	12803
12803	Dre	ENSDARG00000035131	12803
12803	Dre	ENSDARG00000104647	12803
12803	Gga	ENSGALG00000028265	12803
12803	Hsa	ENSG00000280951	12803
12803	Mmu	ENSMUSG00000014867	12803	Surf4
12803	Ola	ENSORLG00000007042	12803
12803	Sko	Sakowv30017941m	12803
12803	Spu	WHL22.437472	12803
12803	Xtr	ENSXETG00000003448	12803
12803	Xtr	ENSXETG00000023092	12803
12803	Xtr	ENSXETG00000005583	12803
12836	Bbe	152280F	12836
12836	Bla	BL16703	12836
12836	Dre	ENSDARG00000012827	12836
12836	Hsa	ENSG00000165819	12836
12836	Mmu	ENSMUSG00000022160	12836	Mettl3
12836	Ola	ENSORLG00000007194	12836
12836	Sko	Sakowv30024575m	12836
12836	Xtr	ENSXETG00000017182	12836
12842	Bla	BL12282	12842
12842	Dre	ENSDARG00000007744	12842
12842	Gga	ENSGALG00000003180	12842
12842	Hsa	ENSG00000167721	12842
12842	Mmu	ENSMUSG00000038335	12842	Tsr1
12842	Ola	ENSORLG00000004926	12842
12842	Sko	Sakowv30025780m	12842
12842	Spu	WHL22.397447	12842
12842	Xtr	ENSXETG00000023797	12842
12851	Bbe	166270R	12851
12851	Bla	BL20836	12851
12851	Cmi	SINCAMG00000008301	12851
12851	Dre	ENSDARG00000005738	12851
12851	Gga	ENSGALG00000008796	12851
12851	Hsa	ENSG00000117133	12851
12851	Mmu	ENSMUSG00000028187	12851	Rpf1
12851	Ola	ENSORLG00000006245	12851
12851	Spu	WHL22.424294	12851
12851	Xtr	ENSXETG00000008642	12851
12879	Bbe	125290F	12879
12879	Bla	BL17942	12879
12879	Dre	ENSDARG00000043928	12879
12879	Gga	ENSGALG00000016505	12879
12879	Hsa	ENSG00000198522	12879
12879	Mmu	ENSMUSG00000064037	12879	Gpn1
12879	Ola	ENSORLG00000018348	12879
12879	Sko	Sakowv30024069m	12879
12879	Spu	WHL22.531277	12879
12887	Bbe	123600F	12887
12887	Bla	BL18677	12887
12887	Cmi	SINCAMG00000007577	12887
12887	Dre	ENSDARG00000031214	12887
12887	Dre	ENSDARG00000002792	12887
12887	Gga	ENSGALG00000007430	12887
12887	Hsa	ENSG00000095139	12887
12887	Mmu	ENSMUSG00000032096	12887	Arcn1
12887	Ola	ENSORLG00000015324	12887
12887	Sko	Sakowv30004054m	12887
12887	Spu	WHL22.282660	12887
12887	Xtr	ENSXETG00000021568	12887
12897	Bbe	112890R	12897
12897	Bla	BL07355	12897
12897	Cmi	SINCAMG00000002970	12897
12897	Dre	ENSDARG00000002077	12897
12897	Gga	ENSGALG00000011910	12897
12897	Hsa	ENSG00000020426	12897
12897	Mmu	ENSMUSG00000021103	12897	Mnat1
12897	Ola	ENSORLG00000015749	12897
12897	Sko	Sakowv30044192m	12897
[truncated: 6,764 more rows]
