# Supplementary material for: Amphioxus functional genomics and the origins of vertebrate gene regulation
Source: Nature. 2018 Nov 21;564(7734):64–70. doi: 10.1038/s41586-018-0734-6 (PMC6292497; doi:10.1038/s41586-018-0734-6)
Supplement: Supplementary file 5 — This file contains Supplementary Tables 1-19 – see Supplementary Information document for a full Supplementary Table guide. [file 41586_2018_734_MOESM5_ESM.xlsx]

## Sheet: Sup Table 1
This study	Developmental Period	Developmental stage	Developmental time at 19°C	Nomenclature	Definition	Based on
X	Pre-fertilization	Unfertilized egg	0 hpf	Unfertilized egg	Unfertilized egg. Egg is not yet fertilized.	Hirakov and Kajita 1990
	Zygote period	One cell	0 hpf	One cell	Zygote fertilized egg. Time since fertilization is 0min, corresponding to 0.00% of development.	Hirakov and Kajita 1990
	Cleavage period	2-cell	1h 45min pf	2-cell		Hirakov and Kajita 1990
		4-cell	2h 15min pf	4-cell		Hirakov and Kajita 1990
		8-cell	2h 45min pf	8-cell		Hirakov and Kajita 1990
		16-cells	3h 15min pf	16-cells		Hirakov and Kajita 1990
X		32-cells	3h 45min pf	32-cells		Hirakov and Kajita 1990
		64-cells	4h 15min pf	64-cells		Hirakov and Kajita 1990
		128-cells	4h 45min pf	128-cells		Hirakov and Kajita 1990
		256-cells	5h 15min pf	Morula		Hirakov and Kajita 1990
X		Blastula	6hpf	Blastula		Hirakov and Kajita 1990
X	Gastrula period	Very early gastrula	7 hpf	G0	Initial flatening of the vegetal zone	Hirakov and Kajita 1991
		Very early gastrula		G1	Flattened vegetal zone	Hirakov and Kajita 1991
X		Very early gastrula	8 hpf	G2	Depressed vegetal zone, mesendoderm does not touch ectoderm	Hirakov and Kajita 1991
		Early gastrula		G3	Cap shaped, mesendoderm completely touches ectoderm	Hirakov and Kajita 1991
X		Mid-gastrula	10 hpf	G4	Cup shaped	Hirakov and Kajita 1991
X		Late gastrula	11 hpf	G5	Vase shaped due to body elongation during blastopore closure	Hirakov and Kajita 1991
		Very late gastrula		G6	Bottle shaped with flattening neuroectoderm	Hirakov and Kajita 1991
		Final gastrula		G7	Distinct neural plate, just before blastopore closure	Hirakov and Kajita 1991
X	Neurula period	Very early neurula	15 hpf	N0	0-1 somites	Hirakov and Kajita 1994
X		Early neurula	18 hpf	N1	4-6 somites	Hirakov and Kajita 1994
X		Mid-neurula	21 hpf	N2	7-8 somites	Hirakov and Kajita 1994
X		Late-neurula	24 hpf	N3	More than 8 somites, prior to schizocoelic somites	Hirakov and Kajita 1994
X		Late-neurula II	27 hpf	N4
X	Tailbud period	Premouth stage	36 hpf	T1	Tailbud with enlarged pharyngeal region, from 11-13 somites
X		Premouth stage II	50 hpf	T2
X	Larva stage	Early larvae	60 hpf	L0	Open mouth, 0 gill slits	Hirakov and Kajita 1994
		1 gill slit larvae	72 hpf	L1	Mouth and 1 gill slit open	Hirakov and Kajita 1994
		2 gill slit larvae		L2	Mouth and 2 gill slit open	Hirakov and Kajita 1994
		3 gill slit larvae		L3	Mouth and 3 gill slit open	Hirakov and Kajita 1994
		Late larvae		L4	Mouth and 4-13 gill slits open	Hirakov and Kajita 1994
X		Premetamorphic larvae		PL	Mouth and 14-15 gill slits (B. lanceolatum)
	Metamorphosis	Early metamorphic larvae		EML	Metapleural folds start to grow
		Mid-metamorphic larvae		MML	Gill slits start to duplicate, hepatic caecum starts to develop
		Late metamorphic larvae		LML	Mouth migration to frontal position
	Juvenile	Postmetamorphic juvenile		J	Adult-like morphology, length of less than 3cm
	Adult	Adult		A	Adult-like morphology, length of more than 3cm

## Sheet: Sup Table 2
Library	Type	Insert (bp)	Read pairs	Bases (bp)	Coverage
ATQ_BOSC	2x100	180	423260691	81642155192	148x
ATQ_BOSW	2x150	700	121678738	35615995490	65x
TruSeq mate-pairs:
ATQ_BOSC_3kb	2x100	3900	38371550	7383447889	13x
ATQ_BOSC_5kb	2x100	5800	39381250	7516898343	14x
ATQ_BOSC_8kb	2x100	7900	35192825	6781280290	12x
Nextera mate-pairs:
ATQ_BOSN_4kb	2x150	4100	94616152	20659994618	38x
ATQ_BOSN_6kb	2x100	5900	67819543	11363717105	21x
ATQ_BOSN_10kb	2x100	9200	77239379	12942647020	24x

## Sheet: Sup Table 3
Stage Name	Species	Samples ID (as per Sup Dataset 3)
Eggs	Amphioxus	Eggs_G_a
Eggs	Amphioxus	Eggs_G_b
32 cells	Amphioxus	Embr_32cells_G_a
32 cells	Amphioxus	Embr_32cells_G_b
Blastula	Amphioxus	Embr_Blastula_G_a
Blastula	Amphioxus	Embr_Blastula_G_b
7hpf	Amphioxus	Embr_7h_G_a
7hpf	Amphioxus	Embr_7h_G_b
8hpf	Amphioxus	Embr_8h_a
8hpf	Amphioxus	Embr_8h_b
10hpf	Amphioxus	Embr_10h_o
15hpf	Amphioxus	Embr_15h_G_a
15hpf	Amphioxus	Embr_15h_G_b
15hpf	Amphioxus	Embr_15h_a
15hpf	Amphioxus	Embr_15h_b
18hpf	Amphioxus	Embr_18h_G_a
18hpf	Amphioxus	Embr_18h_G_b
21hpf	Amphioxus	Embr_21hpf_h
21hpf	Amphioxus	Embr_21hpf_i
24hpf	Amphioxus	Embr_24hpf_h
27hpf	Amphioxus	Embr_27h_G_a
27hpf	Amphioxus	Embr_27h_G_b
36hpf	Amphioxus	Embr_36h_G
36hpf	Amphioxus	Embr_36h_d
50hpf	Amphioxus	Embr_50h_G_a
50hpf	Amphioxus	Embr_50h_G_b
60hpf	Amphioxus	Embr_60h_G_a
60hpf	Amphioxus	Embr_60h_G_b
PreM	Amphioxus	PreM_G
Egg	Zebrafish	Egg_a
2-4 cells	Zebrafish	2-4cell_Pauli_a
2-4 cells	Zebrafish	2-4cell_Pauli_b
2hpf	Zebrafish	Embr_2hpf
1K cells	Zebrafish	1Kcell_Pauli_a
1K cells	Zebrafish	1Kcell_Pauli_b
Dome	Zebrafish	Dome_Pauli_a
Dome	Zebrafish	Dome_Pauli_b
Shield	Zebrafish	Shield_Pauli_a
Shield	Zebrafish	Shield_Pauli_b
Shield	Zebrafish	Shield_Pauli_c
8hpf	Zebrafish	Embr_8hpf
Bud	Zebrafish	Bud_Pauli_a
Bud	Zebrafish	Bud_Pauli_b
12hpf	Zebrafish	Embr_12hpf
16hpf	Zebrafish	Embr_16hpf
20hpf	Zebrafish	Embr_20hpf
26hpf	Zebrafish	Embr_26hpf
28hpf	Zebrafish	Embr_28hpf_Pauli_a
28hpf	Zebrafish	Embr_28hpf_Pauli_b
48hpf	Zebrafish	Embr_48hpf
48hpf	Zebrafish	Embr_48hpf_Pauli_a
48hpf	Zebrafish	Embr_48hpf_Pauli_b
48hpf	Zebrafish	Embr_48hpf_c
48hpf	Zebrafish	Embr_48hpf_c
72hpf	Zebrafish	Embr_72hpf
5dpf	Zebrafish	Embr_5dpf_Pauli_a
5dpf	Zebrafish	Embr_5dpf_Pauli_b
5dpf	Zebrafish	Embr_5dpf_c
7dpf	Zebrafish	Embr_7dpf_a
St 11	Medaka	Embr_St11_a
St 11	Medaka	Embr_St11_b
St 11	Medaka	Embr_St11_c
St 13	Medaka	Embr_St13_a
St 13	Medaka	Embr_St13_b
St 13	Medaka	Embr_St13_c
St 16	Medaka	Embr_St16_a
St 16	Medaka	Embr_St16_b
St 16	Medaka	Embr_St16_c
St 19	Medaka	Embr_St19_a
St 19	Medaka	Embr_St19_b
St 19	Medaka	Embr_St19_c
St 25	Medaka	Embr_St25_a
St 25	Medaka	Embr_St25_b
St 25	Medaka	Embr_St25_c
St 32	Medaka	Embr_St32_a
St 32	Medaka	Embr_St32_b
St 32	Medaka	Embr_St32_c
0-2.5hpf	Xenopus	Xt_0hpf_pa_a
0-2.5hpf	Xenopus	Xt_0hpf_pa_b
0-2.5hpf	Xenopus	Xt_0.5hpf_pa_a
0-2.5hpf	Xenopus	Xt_0.5hpf_pa_b
0-2.5hpf	Xenopus	Xt_1hpf_pa_a
0-2.5hpf	Xenopus	Xt_1hpf_pa_b
0-2.5hpf	Xenopus	Xt_1.5hpf_pa_a
0-2.5hpf	Xenopus	Xt_1.5hpf_pa_b
0-2.5hpf	Xenopus	Xt_2hpf_pa_a
0-2.5hpf	Xenopus	Xt_2hpf_pa_b
0-2.5hpf	Xenopus	Xt_2.5hpf_pa_a
0-2.5hpf	Xenopus	Xt_2.5hpf_pa_b
3-5.5hpf	Xenopus	Xt_3hpf_pa_a
3-5.5hpf	Xenopus	Xt_3hpf_pa_b
3-5.5hpf	Xenopus	Xt_3.5hpf_pa_a
3-5.5hpf	Xenopus	Xt_3.5hpf_pa_b
3-5.5hpf	Xenopus	Xt_4hpf_pa_a
3-5.5hpf	Xenopus	Xt_4hpf_pa_b
3-5.5hpf	Xenopus	Xt_4.5hpf_pa_a
3-5.5hpf	Xenopus	Xt_4.5hpf_pa_b
3-5.5hpf	Xenopus	Xt_5hpf_pa_a
3-5.5hpf	Xenopus	Xt_5hpf_pa_b
3-5.5hpf	Xenopus	Xt_5.5hpf_pa_a
3-5.5hpf	Xenopus	Xt_5.5hpf_pa_b
6-8.5hpf	Xenopus	Xt_6hpf_pa_a
6-8.5hpf	Xenopus	Xt_6hpf_pa_b
6-8.5hpf	Xenopus	Xt_6.5hpf_pa_a
6-8.5hpf	Xenopus	Xt_6.5hpf_pa_b
6-8.5hpf	Xenopus	Xt_7hpf_pa_a
6-8.5hpf	Xenopus	Xt_7hpf_pa_b
6-8.5hpf	Xenopus	Xt_7.5hpf_pa_a
6-8.5hpf	Xenopus	Xt_7.5hpf_pa_b
6-8.5hpf	Xenopus	Xt_8hpf_pa_a
6-8.5hpf	Xenopus	Xt_8hpf_pa_b
6-8.5hpf	Xenopus	Xt_8.5hpf_pa_a
6-8.5hpf	Xenopus	Xt_8.5hpf_pa_b
9-11.5hpf	Xenopus	Xt_9hpf_pa_a
9-11.5hpf	Xenopus	Xt_9hpf_pa_b
9-11.5hpf	Xenopus	Xt_9.5hpf_pa_a
9-11.5hpf	Xenopus	Xt_9.5hpf_pa_b
9-11.5hpf	Xenopus	Xt_10hpf_pa_a
9-11.5hpf	Xenopus	Xt_10hpf_pa_b
9-11.5hpf	Xenopus	Xt_10.5hpf_pa_a
9-11.5hpf	Xenopus	Xt_10.5hpf_pa_b
9-11.5hpf	Xenopus	Xt_11hpf_pa_a
9-11.5hpf	Xenopus	Xt_11hpf_pa_b
9-11.5hpf	Xenopus	Xt_11.5hpf_pa_a
9-11.5hpf	Xenopus	Xt_11.5hpf_pa_b
9-11.5hpf	Xenopus	Xt_11.5hpf_pa_c
12-14.5hpf	Xenopus	Xt_12hpf_pa_a
12-14.5hpf	Xenopus	Xt_12hpf_pa_b
12-14.5hpf	Xenopus	Xt_12.5hpf_pa_a
12-14.5hpf	Xenopus	Xt_12.5hpf_pa_b
12-14.5hpf	Xenopus	Xt_13hpf_pa_a
12-14.5hpf	Xenopus	Xt_13hpf_pa_b
12-14.5hpf	Xenopus	Xt_13.5hpf_pa_a
12-14.5hpf	Xenopus	Xt_13.5hpf_pa_b
12-14.5hpf	Xenopus	Xt_14hpf_pa_a
12-14.5hpf	Xenopus	Xt_14hpf_pa_b
12-14.5hpf	Xenopus	Xt_14.5hpf_pa_a
12-14.5hpf	Xenopus	Xt_14.5hpf_pa_b
15-17.5hpf	Xenopus	Xt_15hpf_pa_a
15-17.5hpf	Xenopus	Xt_15hpf_pa_b
15-17.5hpf	Xenopus	Xt_15.5hpf_pa_a
15-17.5hpf	Xenopus	Xt_15.5hpf_pa_b
15-17.5hpf	Xenopus	Xt_16hpf_pa_a
15-17.5hpf	Xenopus	Xt_16hpf_pa_b
15-17.5hpf	Xenopus	Xt_16.5hpf_pa_a
15-17.5hpf	Xenopus	Xt_16.5hpf_pa_b
15-17.5hpf	Xenopus	Xt_17hpf_pa_a
15-17.5hpf	Xenopus	Xt_17hpf_pa_b
15-17.5hpf	Xenopus	Xt_17.5hpf_pa_a
15-17.5hpf	Xenopus	Xt_17.5hpf_pa_b
18-20.5hpf	Xenopus	Xt_18hpf_pa_a
18-20.5hpf	Xenopus	Xt_18hpf_pa_b
18-20.5hpf	Xenopus	Xt_18.5hpf_pa_a
18-20.5hpf	Xenopus	Xt_18.5hpf_pa_b
18-20.5hpf	Xenopus	Xt_19hpf_pa_a
18-20.5hpf	Xenopus	Xt_19hpf_pa_b
18-20.5hpf	Xenopus	Xt_19.5hpf_pa_a
18-20.5hpf	Xenopus	Xt_19.5hpf_pa_b
18-20.5hpf	Xenopus	Xt_20hpf_pa_a
18-20.5hpf	Xenopus	Xt_20hpf_pa_b
18-20.5hpf	Xenopus	Xt_20.5hpf_pa_a
18-20.5hpf	Xenopus	Xt_20.5hpf_pa_b
21-23.5hpf	Xenopus	Xt_21hpf_pa_a
21-23.5hpf	Xenopus	Xt_21hpf_pa_b
21-23.5hpf	Xenopus	Xt_21.5hpf_pa_a
21-23.5hpf	Xenopus	Xt_21.5hpf_pa_b
21-23.5hpf	Xenopus	Xt_21.5hpf_pa_c
21-23.5hpf	Xenopus	Xt_22hpf_pa_a
21-23.5hpf	Xenopus	Xt_22hpf_pa_b
21-23.5hpf	Xenopus	Xt_22.5hpf_pa_a
21-23.5hpf	Xenopus	Xt_22.5hpf_pa_b
21-23.5hpf	Xenopus	Xt_23hpf_pa_a
21-23.5hpf	Xenopus	Xt_23hpf_pa_b
21-23.5hpf	Xenopus	Xt_23.5hpf_pa_a
21-23.5hpf	Xenopus	Xt_23.5hpf_pa_b
24-26hpf	Xenopus	Xt_24hpf_pa_a
24-26hpf	Xenopus	Xt_24hpf_pa_b
24-26hpf	Xenopus	Xt_25hpf_pa_a
24-26hpf	Xenopus	Xt_26hpf_pa_a
27-29hpf	Xenopus	Xt_27hpf_pa_a
27-29hpf	Xenopus	Xt_28hpf_pa_a
27-29hpf	Xenopus	Xt_29hpf_pa_a
30-32hpf	Xenopus	Xt_30hpf_pa_a
30-32hpf	Xenopus	Xt_30hpf_pa_b
30-32hpf	Xenopus	Xt_31hpf_pa_a
30-32hpf	Xenopus	Xt_32hpf_pa_a
33-35hpf	Xenopus	Xt_33hpf_pa_a
33-35hpf	Xenopus	Xt_33hpf_pa_b
33-35hpf	Xenopus	Xt_34hpf_pa_a
33-35hpf	Xenopus	Xt_35hpf_pa_a
36-38hpf	Xenopus	Xt_36hpf_pa_a
36-38hpf	Xenopus	Xt_37hpf_pa_a
36-38hpf	Xenopus	Xt_38hpf_pa_a
39-41hpf	Xenopus	Xt_39hpf_pa_a
39-41hpf	Xenopus	Xt_40hpf_pa_a
39-41hpf	Xenopus	Xt_41hpf_pa_a
42-44hpf	Xenopus	Xt_42hpf_pa_a
42-44hpf	Xenopus	Xt_44hpf_pa_a
45-47hpf	Xenopus	Xt_45hpf_pa_a
45-47hpf	Xenopus	Xt_46hpf_pa_a
45-47hpf	Xenopus	Xt_47hpf_pa_a
48-50hpf	Xenopus	Xt_48hpf_pa_a
48-50hpf	Xenopus	Xt_49hpf_pa_a
48-50hpf	Xenopus	Xt_50hpf_pa_a
51-53hpf	Xenopus	Xt_51hpf_pa_a
51-53hpf	Xenopus	Xt_52hpf_pa_a
51-53hpf	Xenopus	Xt_52hpf_pa_b
51-53hpf	Xenopus	Xt_53hpf_pa_a
54-56hpf	Xenopus	Xt_54hpf_pa_a
54-56hpf	Xenopus	Xt_55hpf_pa_a
54-56hpf	Xenopus	Xt_56hpf_pa_a
57-59hpf	Xenopus	Xt_57hpf_pa_a
57-59hpf	Xenopus	Xt_58hpf_pa_a
57-59hpf	Xenopus	Xt_59hpf_pa_a
60-62hpf	Xenopus	Xt_60hpf_pa_a
60-62hpf	Xenopus	Xt_61hpf_pa_a
60-62hpf	Xenopus	Xt_62hpf_pa_a
63-66hpf	Xenopus	Xt_63hpf_pa_a
63-66hpf	Xenopus	Xt_64hpf_pa_a
63-66hpf	Xenopus	Xt_64hpf_pa_b
63-66hpf	Xenopus	Xt_65hpf_pa_a
63-66hpf	Xenopus	Xt_66hpf_pa_a
HH6	Chicken	Embr_HH6_a
HH6	Chicken	Embr_HH6_b
HH11	Chicken	Embr_HH11_a
HH11	Chicken	Embr_HH11_a
HH14	Chicken	Embr_HH14_a
HH14	Chicken	Embr_HH14_b
HH16	Chicken	Embr_HH16_a
HH16	Chicken	Embr_HH16_b
HH19	Chicken	Embr_HH19_a
HH19	Chicken	Embr_HH19_b
HH28	Chicken	Embr_HH28_a
HH28	Chicken	Embr_HH28_b
HH38	Chicken	Embr_HH38_a
HH38	Chicken	Embr_HH38_b

## Sheet: Sup Table 4
Species	Release	Nb. proteins	Nb. In families	Nb. Of families	Nb. Genes in Ohnolog families
Saccoglossus kowalevskii	Skow_1.0	34239	13260	9391	1578
Strongylocentrotus purpuratus	Spur_v3.1	18458	10004	8082	1309
Branchiostoma lanceolatum	Bl71nemr (this study)	38739	20569	14974	2110
Branchiostoma belcheri	v18h27	30344	19074	14440	1964
Callorhinchus milii	ESHARK1	17436	14339	9489	3438
Danio rerio	Ensembl 80; GRCz10	27499	20082	10358	4684
Oryzas latipes	Ensembl 80; HdrR	19592	15978	9283	4078
Xenopus tropicalis	Ensembl 73; JGI_4.2	19291	15991	9452	3588
Gallus gallus	Ensembl 75; Galgal4	15504	13480	9055	3383
Mus musculus	Ensembl 80; GRCm38	25679	19429	10896	3971
Homo sapiens	Ensembl 80; GRCh38	30808	18501	10938	4023

## Sheet: Sup Table 5
Key	Reference Stage	Amphioxus (Sample ID)	Zebrafish (Sample ID)
1	Egg	Eggs_G_a	Egg_a
		Eggs_G_b	Egg_b
			Egg_c
2	Cleavage	Embr_32cells_a	Embr_2hpf
		Embr_32cells_b
3	Gastrulation	Embr_8h_a	Embr_8hpf
		Embr_8h_b
4	Pre-phylotypic	Embr_15h_a	Embr_16hpf
		Embr_15h_b
5	Phylotypic	Embr_21hpf_h	Embr_26hpf
		Embr_21hpf_i
6	Post-phylotypic	Embr_36h_a	Embr_48hpf_Pauli_a
		Embr_36h_b	Embr_48hpf_Pauli_b
			Embr_48hpf_d
			Embr_48hpf_e
			Embr_48hpf_f
7	Organogenesis	Embr_60h_G_a	Embr_5dpf_Pauli_a
		Embr_60h_G_b	Embr_5dpf_c
			Embr_5dpf_d
8	Larva	PreM_G	Embr_7dpf_a
			Embr_7dpf_b
			Embr_7dpf_c

## Sheet: Sup Table 6
Tissue/Stage	Species	Samples ID (as per Sup Dataset 3)
Egg	Amphioxus	Eggs_G_a
Egg	Amphioxus	Eggs_G_b
32 cells	Amphioxus	Embr_32cells_a
32 cells	Amphioxus	Embr_32cells_b
8hpf	Amphioxus	Embr_8h_a
8hpf	Amphioxus	Embr_8h_b
15hpf	Amphioxus	Embr_15h_a
15hpf	Amphioxus	Embr_15h_b
36hpf	Amphioxus	Embr_36h_a
36hpf	Amphioxus	Embr_36h_b
Pre-metamorphic larva	Amphioxus	PreM_G
Cirri	Amphioxus	Cirri_b
Epidermis	Amphioxus	Epidermis_b
Female Gonads	Amphioxus	FemGonads_b
Gills	Amphioxus	Gills_b
Gut	Amphioxus	Gut_b
Hepatic rep 1	Amphioxus	Hepatic_b
Hepatic rep 2	Amphioxus	Hepatic_o
Male Gonads	Amphioxus	MaleGonads_b
Muscle	Amphioxus	Muscle_b
Neural Tube rep 1	Amphioxus	NeuralTube_b
Neural Tube rep 2	Amphioxus	NeuralTube_o
Eggs	Zebrafish	Egg_a
Eggs	Zebrafish	Egg_b
Eggs	Zebrafish	Egg_c
2 hpf	Zebrafish	Embr_2hpf
12 hpf	Zebrafish	Embr_12hpf
20 hpf	Zebrafish	Embr_20hpf
26 hpf	Zebrafish	Embr_26hpf
7 dpf	Zebrafish	Embr_7dpf_a
7 dpf	Zebrafish	Embr_7dpf_b
7 dpf	Zebrafish	Embr_7dpf_c
Heart	Zebrafish	Heart
Muscle rep 1	Zebrafish	Muscle_a
Muscle rep 2	Zebrafish	Muscle_b
Ovary	Zebrafish	Ovary
Pancreas_CAC	Zebrafish	Pancreas_CAC
Pancreas_nonCAC	Zebrafish	Pancreas_nonCAC
Sperm	Zebrafish	Sperm
Brain rep 1	Zebrafish	Brain_a
Brain rep 2	Zebrafish	Brain_b
Eye	Zebrafish	Eye
Gills rep 1	Zebrafish	Gills_a
Gills rep 2	Zebrafish	Gills_b
Intestine rep 1	Zebrafish	Intestine_a
Intestine rep 2	Zebrafish	Intestine_b
Liver rep 1	Zebrafish	Liver_a
Liver rep 2	Zebrafish	Liver_b
Kidney rep 1	Zebrafish	Kidney_a
Kidney rep 2	Zebrafish	Kidney_b
Skin	Zebrafish	Skin
Testis rep 1	Zebrafish	Testis_a
Testis rep 2	Zebrafish	Testis_b

## Sheet: Sup Table 7
Tissue/Stage	Amphioxus	Zebrafish	Mouse	Frog
Egg/Oocyte	Eggs_G_a	Egg_a	Oocyte	Oocyte
	Eggs_G_b	Egg_b
		Egg_c
Mid-stage embryo	Embr_21hpf_h	Embr_26hpf	Embr_E9_5_18s	Embr_Stage24_26
Male gonads	MaleGonads_b	Testis_a	Testis	Testis
Female gonads	FemGonads_b	Ovary	Ovary	Ovary
Epidermis/Skin	Epidermis_b	Skin	Skin	Skin
Digestive tract	Gut_b	Intestine_a	Intestine	Intestine
Liver	Hepatic_b	Liver_a	Liver	Liver
Muscle	Muscle_b	Muscle_a	Muscle	Muscle
Brain	NeuralTube_b	Brain_a	Brain	Brain

## Sheet: Sup Table 8
Gene symbol	Gene ID	Construct ID	Activity	# founders	expression equal	expression other	midbrain (control)	Forward primer	Reverse primer
Foxaa/Foxab	BL01658, BL10935	BlaFoxA243	YES (TS)	3	3	0	3	ACGTCCAGCAATCCTTTCTGT	CAAGACCGTGAGCAGAGACA
Foxaa/Foxab	BL01658, BL10935	BlaFoxA251	YES (TS)	4	4	0	4	TACCTGTGTGTGCATTCTGTGG	CAAACCTACACCCCACCTTATGA
Foxaa/Foxab	BL01658, BL10935	BlaFoxA275	YES	3	0	3	3	GCGATTAAGATGGAAGTAGGATGC	TTGTTGATGACCCTTATGCACAC
Foxc	BL11745	BlaFoxC_3067	YES (TS)	6	6	0	6	GCCTCACTGACTAGAGCACA	GTCACGGCAAATCATGGGAAC
Foxc	BL11745	BlaFoxC_3152	YES	3	0	3	3	ACCACCTTGCCACCCTGAAC	AACGTATTGAATTGATGGGTCTATCC
Myf	BL08615, BL15168	BlaMyf_6184	NO	3	0	1	3	ACGAAACACATTGGGTCATCTGG	TCACGGAAGACCTGCATATTCA
Pax1-9	BL17436	BlaPax19_126	YES (TS)	4	4	0	4	TGTGGGTGATGAGTTAGGAAGA	CGTGTTGCCTCCAGTACTTG
Pax1-9	BL17436	BlaPax19_157	YES (TS)	3	3	0	3	TTGTTATGGCAGAGGGTGGG	GCAGGTTTCTTGCAGCAGAC
Pax3-7b	BL95936, BL32034	BlaPax37_398	YES	3	0	3	3	GGTTAGGAGAGCTGGCGAAG	GCTTGCTTTTGACAGGGCTG
Rbfox	BL17818	BlaRbfox308	YES	4	0	4	4	CCAACACTCCAAGCTCATGTCT	TGACACGCTGTTTTGGCACA
Six1-2	BL08389	BlaSix12_186	YES (TS)	5	5	0	5	CCGTCCTGGCCTATTTGTCA	CTCGTAACTTCTCGGCCTCC

## Sheet: Sup Table 9
CNE/RE name	Bla coordinates	Literature source	Identification method	Testing method	ATAC peak(s)	Tested species
Actin construct 1	Sc0000033:1131159-1135985	Feng et al (2014)	Direct testing	Transient	YES	B. belcheri
Actin construct 7	Sc0000033:1128710-1129494	Feng et al (2014)	Direct testing	Transient	YES	B. belcheri
Admp promoter	Sc0000093:2816-3813	Kozmikova et al. (2013)	Direct testing	Transient	YES	medaka, zebrafish
Bmp2/4 promoter & intronic	Sc0000047:750463-754049	Kozmikova et al. (2013); Yue et al. (2016)	Direct testing	Transient	YES	medaka
Chordin promoter	Sc0000055:130991-132445	Kozmikova et al. (2013); Kozmikova and Kozmik (2015)	Direct testing	Transient	YES	B. floridae, medaka
Engrailed RE	Sc0000102:294606-303686	Beaster-Jones et al. (2007)	Direct testing	Transient	YES	B. floridae
FoxD RE	Sc0000001:8739474-8745660	Yu et al. (2004)	Direct testing	Transient	YES	B. floridae
Hox1A	Sc0000000:1801442-1806241	Manzanares et al. (2000); Wada et al. (2006)	Direct testing	Transient	YES	Mouse, chicken
Hox 1801	Sc0000000:1804796-1807265	Acemel et al. (2016), this study	ATAC peaks (overalpping Hox1A)	Stable	YES	B. lanceolatum, zebrafish
Hox2B RE	Sc0000000:1814984-1820209	Manzanares et al. (2000)	Direct testing	Transient	YES	mouse, chicken
Hox2C RE	Sc0000000:1825040-1826710	Manzanares et al. (2000)	Direct testing	Transient	YES	mouse, chicken
Hsp70	Sc0000038:1639894-1640456	Li et al. (2012)	Direct testing	Transient	YES	EPC cells, zebrafish
Pax2/5/8	Sc0000006:1330657-1333260	Ochi et al. (2012)	Direct testing	Transient	YES	Xenopus
SoxE RE4	Sc0000012:868991-871336	Van Otterloo et al. (2012)	Direct testing	Stable	YES	zebrafish
Vent1 promoter	Sc0000073:734855-735817	Kozmikova et al. (2011)	Direct testing	Transient	YES	medaka
Vent2 promoter	Sc0000073:727770-728698	Kozmikova et al. (2011)	Direct testing	Transient	YES	medaka
EvxA? 2473	Sc0000000:2473347-2474060	Acemel et al. (2016)	ATAC peaks//Conservation (ceph.)	Stable	YES	zebrafish
Hox 1655	Sc0000000:1655325-1657654	Acemel et al. (2016)	ATAC peaks//Conservation (ceph.)	Stable	YES	zebrafish
Hox 1739	Sc0000000:1739813-1740354	Acemel et al. (2016)	ATAC peaks//Conservation (ceph.)	Stable	YES	zebrafish
Hox 1784	Sc0000000:1785261-1788577	Acemel et al. (2016)	ATAC peaks//Conservation (ceph.)	Stable	YES	zebrafish
Hox4 bf4	Sc0000000:1872341-1872666	Punnamoottil et al. (2010)	Conservation (deep)	Stable	YES	Zebrafish
Id CNE; Bicore 1	Sc0000076:530592-531137	Holland et al. (2008); Hufton et al. (2009); Royo et al. (2011); Clarke et al. (2012)	Conservation (deep)	Stable	YES	zebrafish
Msx CNE	xfSc0001654:1004-1667	Holland et al. (2008); Hufton et al. (2009); Royo et al. (2011); Clarke et al. (2012)	Conservation (deep)	Transient	YES	zebrafish
SoxB2 CNE	Sc0000011:4254289-4255715	Holland et al. (2008); Hufton et al. (2009); Royo et al. (2011)	Conservation (deep)	Stable, transient	YES	zebrafish
ZNF503/703 Bicore 2; Nlz CNE B	Sc0000013:4091612-4092275	Royo et al. (2011); Clarke et al. (2012)	Conservation (deep)	Transient*	YES	zebrafish
ZNF503/703 CNE; Nlz CNE A	Sc0000013:4092588-4094337	Holland et al. (2008); Royo et al. (2011); Feng et al (2014)	Conservation (deep)	Transient	YES	B. floridae, B. belcheri, mouse
Admp upstream	Sc0000093:5641-6009	Yue et al. (2016)	Conservation (ceph.)	Transient	YES	zebrafish
Brachyury upstream	Sc0000106:655236-655701	Yue et al. (2016)	Conservation (ceph.)	Transient	YES	zebrafish
Hedgehog RE F	Sc0000000:5854245-5859126	Irimia et al. (2012)	Conservation (ceph.)	Stable	YES	zebrafish
Meox upstream	Sc0000000:1211306-1211867	Yue et al. (2016)	Conservation (ceph.)	Transient	YES	zebrafish
Msx downstream	Sc0000482:147629-148582	Yue et al. (2016)	Conservation (ceph.)	Transient	NO	zebrafish
Elav-like CNE	Sc0000009:2362628-2362940	Hufton et al. (2009)	Conservation (non posit.)	Transient	YES	zebrafish
BarH-like CNE	Sc0000099:647747-648140	Hufton et al. (2009)	Conservation (non posit.)	Transient	NO	zebrafish
Pax6 CNE	Sc0000016:600017-600254	Hufton et al. (2009)	Conservation (non posit.)	Transient	NO	zebrafish
Six1/2 CNE	Sc0000273:187175-187727	Hufton et al. (2009)	Conservation (non posit.)	Transient	YES	zebrafish
Six3/6 CNE	Sc0000172:10990-11360	Hufton et al. (2009)	Conservation (non posit.)	Transient	NO	zebrafish
Sp5 CNE	Sc0000008:60334-60880	Hufton et al. (2009)	Conservation (non posit.)	Transient	YES	zebrafish
Irx-Sowah 1a	Sc0000089:48909-51096	Maeso et al. (2012)	Conservation (tandem duplicate)	Stable	N.A. (multiple mapping)	zebrafish
Irx-Sowah 5b	Sc0000089:196258-197238	Maeso et al. (2012)	Conservation (tandem duplicate)	Stable	N.A. (multiple mapping)	zebrafish
Irx-Sowah 6a	Sc0000089:121611-122820	Maeso et al. (2012)	Conservation (tandem duplicate)	Stable	N.A. (multiple mapping)	zebrafish
Irx-Sowah 6c	Sc0000089:243584-244796	Maeso et al. (2012)	Conservation (tandem duplicate)	Stable	N.A. (multiple mapping)	zebrafish
Irx-Sowah 9d	Sc0000089:260022-260781	Maeso et al. (2012)	Conservation (tandem duplicate)	Stable	N.A. (multiple mapping)	zebrafish
Irx-Sowah 10b	Sc0000089:158684-160640	Maeso et al. (2012)	Conservation (tandem duplicate)	Stable	N.A. (multiple mapping)	zebrafish
Irx-Sowah 10d	Sc0000089:257426-259719	Maeso et al. (2012)	Conservation (tandem duplicate)	Stable	N.A. (multiple mapping)	zebrafish

## Sheet: Sup Table 10
Sc0000532	18030	18664	.	0	.	cluster 1
Sc0000730	18893	19129	.	0	.	cluster 1
Sc0000058	730146	730568	.	0	.	cluster 1
Sc0000212	152718	152928	.	0	.	cluster 1
Sc0000461	106517	106807	.	0	.	cluster 1
Sc0000092	929607	930043	.	0	.	cluster 1
Sc0000060	1200650	1201026	.	0	.	cluster 1
Sc0001487	2800	3145	.	0	.	cluster 1
Sc0000004	296690	297240	.	0	.	cluster 1
Sc0000598	75177	75430	.	0	.	cluster 1
Sc0000048	683833	684386	.	0	.	cluster 1
Sc0000004	297478	297722	.	0	.	cluster 1
Sc0000038	1473556	1473713	.	0	.	cluster 1
Sc0000021	3220486	3220737	.	0	.	cluster 1
Sc0000005	1405176	1405487	.	0	.	cluster 1
Sc0000224	302895	303754	.	0	.	cluster 1
Sc0000020	3167936	3168180	.	0	.	cluster 1
Sc0000377	76080	76393	.	0	.	cluster 1
Sc0000058	431363	431723	.	0	.	cluster 1
Sc0000010	473292	473658	.	0	.	cluster 1
Sc0000496	27688	28613	.	0	.	cluster 1
Sc0000072	1128445	1128657	.	0	.	cluster 1
Sc0000058	726424	726806	.	0	.	cluster 1
Sc0000007	1021505	1021996	.	0	.	cluster 1
Sc0000130	23622	24011	.	0	.	cluster 1
Sc0000006	5559543	5559954	.	0	.	cluster 1
Sc0000212	151347	151775	.	0	.	cluster 1
Sc0000057	597166	597605	.	0	.	cluster 1
Sc0000198	12162	12532	.	0	.	cluster 1
Sc0000057	433873	434246	.	0	.	cluster 1
Sc0000005	990979	991278	.	0	.	cluster 1
Sc0000015	2430884	2431208	.	0	.	cluster 1
Sc0000325	94737	95139	.	0	.	cluster 1
Sc0000033	1374108	1374693	.	0	.	cluster 1
Sc0000130	28216	28483	.	0	.	cluster 1
Sc0000034	194836	195183	.	0	.	cluster 1
Sc0000223	416797	417166	.	0	.	cluster 1
Sc0000135	439329	439685	.	0	.	cluster 1
Sc0000184	357146	357432	.	0	.	cluster 1
Sc0000214	448491	448899	.	0	.	cluster 1
Sc0000004	636253	636503	.	0	.	cluster 1
Sc0000004	4922138	4922327	.	0	.	cluster 1
Sc0000080	48211	48514	.	0	.	cluster 1
Sc0000231	69686	69978	.	0	.	cluster 1
Sc0000005	635977	636213	.	0	.	cluster 1
Sc0000054	678428	678631	.	0	.	cluster 1
Sc0000409	194541	194742	.	0	.	cluster 1
Sc0000173	589032	589366	.	0	.	cluster 1
Sc0000047	1326199	1326540	.	0	.	cluster 1
Sc0000054	204358	204591	.	0	.	cluster 1
Sc0000134	9755	10039	.	0	.	cluster 1
Sc0000000	6722906	6723554	.	0	.	cluster 1
Sc0000007	3930223	3930486	.	0	.	cluster 1
Sc0000031	1840381	1840663	.	0	.	cluster 1
Sc0000004	293349	293929	.	0	.	cluster 1
Sc0000006	5505864	5506203	.	0	.	cluster 1
Sc0000237	165668	166144	.	0	.	cluster 1
Sc0000270	246758	247023	.	0	.	cluster 1
Sc0000062	839928	840271	.	0	.	cluster 1
Sc0000049	698124	698389	.	0	.	cluster 1
Sc0000020	3069056	3069509	.	0	.	cluster 1
Sc0000054	224249	224782	.	0	.	cluster 1
Sc0000545	11299	11668	.	0	.	cluster 1
Sc0000080	787090	787449	.	0	.	cluster 1
Sc0000160	656462	656675	.	0	.	cluster 1
Sc0000042	450409	450920	.	0	.	cluster 1
Sc0000050	763244	763458	.	0	.	cluster 1
Sc0000047	1325526	1325820	.	0	.	cluster 1
Sc0000041	1644526	1644876	.	0	.	cluster 1
Sc0000048	393767	394057	.	0	.	cluster 1
Sc0000032	577590	578026	.	0	.	cluster 1
Sc0000028	102227	102498	.	0	.	cluster 1
Sc0000027	544908	545168	.	0	.	cluster 1
Sc0000017	1743101	1743260	.	0	.	cluster 1
Sc0000058	433377	433585	.	0	.	cluster 1
Sc0000004	4920418	4920762	.	0	.	cluster 1
Sc0000325	14500	14813	.	0	.	cluster 1
Sc0000149	209064	209602	.	0	.	cluster 1
Sc0000027	540609	540895	.	0	.	cluster 1
Sc0000080	801128	801540	.	0	.	cluster 1
Sc0001128	4769	5158	.	0	.	cluster 1
Sc0000545	12092	12847	.	0	.	cluster 1
Sc0000146	416437	416768	.	0	.	cluster 1
Sc0000069	51406	51749	.	0	.	cluster 1
Sc0000027	544286	544693	.	0	.	cluster 1
Sc0000049	873698	874184	.	0	.	cluster 1
Sc0000001	3848241	3848565	.	0	.	cluster 1
Sc0000042	46615	46833	.	0	.	cluster 1
Sc0000137	359714	360005	.	0	.	cluster 1
Sc0000038	1475952	1477316	.	0	.	cluster 1
Sc0000244	166262	166602	.	0	.	cluster 1
Sc0000329	40634	40953	.	0	.	cluster 1
Sc0000027	1336716	1337104	.	0	.	cluster 1
Sc0000021	3218550	3218821	.	0	.	cluster 1
Sc0000325	93592	93840	.	0	.	cluster 1
Sc0000020	789755	789990	.	0	.	cluster 1
Sc0000068	740294	740727	.	0	.	cluster 1
Sc0000450	141009	141236	.	0	.	cluster 1
Sc0000031	1906519	1906861	.	0	.	cluster 1
Sc0000060	1297982	1298167	.	0	.	cluster 1
Sc0000095	788040	788354	.	0	.	cluster 1
Sc0000533	100997	101240	.	0	.	cluster 1
Sc0000000	2643065	2643436	.	0	.	cluster 1
Sc0000356	148404	148855	.	0	.	cluster 1
Sc0000051	1212240	1212512	.	0	.	cluster 1
Sc0000042	962309	962553	.	0	.	cluster 1
Sc0000054	775212	775638	.	0	.	cluster 1
Sc0000035	701166	701574	.	0	.	cluster 1
Sc0000022	2936666	2936862	.	0	.	cluster 1
Sc0000021	3443231	3443485	.	0	.	cluster 1
Sc0000098	440467	440724	.	0	.	cluster 1
Sc0000004	4924510	4925272	.	0	.	cluster 1
Sc0000023	388909	389288	.	0	.	cluster 1
Sc0000091	206942	207307	.	0	.	cluster 1
Sc0000181	602788	603184	.	0	.	cluster 1
Sc0000054	773422	773750	.	0	.	cluster 1
Sc0000120	885996	886234	.	0	.	cluster 1
Sc0000001	1369771	1370244	.	0	.	cluster 1
Sc0000034	1801868	1802212	.	0	.	cluster 1
Sc0000161	685631	685987	.	0	.	cluster 1
Sc0000091	693163	693859	.	0	.	cluster 1
Sc0000003	467501	467690	.	0	.	cluster 1
Sc0000325	101799	102183	.	0	.	cluster 1
Sc0000058	439906	440227	.	0	.	cluster 1
Sc0000071	714971	715378	.	0	.	cluster 1
Sc0000005	502371	502728	.	0	.	cluster 1
Sc0000024	1683377	1683541	.	0	.	cluster 1
Sc0000018	781422	781757	.	0	.	cluster 1
Sc0000139	284512	284876	.	0	.	cluster 1
Sc0000214	403665	403935	.	0	.	cluster 1
Sc0000005	979933	980150	.	0	.	cluster 1
Sc0000695	31971	32203	.	0	.	cluster 1
Sc0000042	962857	963161	.	0	.	cluster 1
Sc0000027	1085522	1086099	.	0	.	cluster 1
Sc0000007	2033117	2033379	.	0	.	cluster 1
Sc0000027	2389043	2389280	.	0	.	cluster 1
Sc0000048	697451	697856	.	0	.	cluster 1
Sc0000122	766845	767342	.	0	.	cluster 1
Sc0000150	675431	675666	.	0	.	cluster 1
Sc0000242	225108	225320	.	0	.	cluster 1
Sc0000386	150630	151088	.	0	.	cluster 1
Sc0000028	651610	651939	.	0	.	cluster 1
Sc0000024	511951	512148	.	0	.	cluster 1
Sc0000009	2237428	2237804	.	0	.	cluster 1
Sc0000118	528058	528345	.	0	.	cluster 1
Sc0000092	649980	650231	.	0	.	cluster 1
Sc0000428	65509	65873	.	0	.	cluster 1
Sc0000005	2929196	2929553	.	0	.	cluster 1
Sc0000237	162635	162796	.	0	.	cluster 1
Sc0000012	1372610	1372763	.	0	.	cluster 1
Sc0000011	36720	36981	.	0	.	cluster 1
Sc0000033	1508134	1508729	.	0	.	cluster 1
Sc0000463	114060	114412	.	0	.	cluster 1
Sc0000076	373661	374037	.	0	.	cluster 1
Sc0000139	266252	266496	.	0	.	cluster 1
Sc0000071	333439	333641	.	0	.	cluster 1
Sc0000023	1478119	1478556	.	0	.	cluster 1
Sc0000027	560991	561242	.	0	.	cluster 1
Sc0000018	1922985	1923229	.	0	.	cluster 1
Sc0000002	6482169	6482363	.	0	.	cluster 1
Sc0000034	1802462	1802771	.	0	.	cluster 1
Sc0000398	149419	149662	.	0	.	cluster 1
Sc0000047	310401	310773	.	0	.	cluster 1
Sc0000346	132132	132793	.	0	.	cluster 1
Sc0000001	5827332	5827667	.	0	.	cluster 1
Sc0000231	334384	334544	.	0	.	cluster 1
Sc0000188	560460	560768	.	0	.	cluster 1
Sc0000187	171137	171388	.	0	.	cluster 1
Sc0000301	246702	246991	.	0	.	cluster 1
Sc0000005	799238	799540	.	0	.	cluster 1
Sc0000007	2038914	2039228	.	0	.	cluster 1
Sc0000139	285882	286038	.	0	.	cluster 1
Sc0000047	294019	294249	.	0	.	cluster 1
Sc0000104	510480	510939	.	0	.	cluster 1
Sc0000516	23478	23846	.	0	.	cluster 1
Sc0000435	64730	65007	.	0	.	cluster 1
Sc0000034	1656377	1656712	.	0	.	cluster 1
Sc0000010	5430690	5431075	.	0	.	cluster 1
Sc0000034	195777	196037	.	0	.	cluster 1
Sc0000221	216528	216924	.	0	.	cluster 1
Sc0000004	305582	305778	.	0	.	cluster 1
Sc0000022	3227926	3228225	.	0	.	cluster 1
Sc0000034	1804781	1805069	.	0	.	cluster 1
Sc0000554	55852	56363	.	0	.	cluster 1
Sc0000007	1032462	1032797	.	0	.	cluster 1
Sc0000008	603292	603604	.	0	.	cluster 1
Sc0000006	2403967	2404276	.	0	.	cluster 1
Sc0000023	892796	892994	.	0	.	cluster 1
Sc0000085	495335	495552	.	0	.	cluster 1
Sc0000018	1922282	1922665	.	0	.	cluster 1
Sc0000005	579641	579917	.	0	.	cluster 1
Sc0000251	220443	220789	.	0	.	cluster 1
Sc0000027	561442	561947	.	0	.	cluster 1
Sc0000027	543321	543626	.	0	.	cluster 1
Sc0000023	3039645	3039878	.	0	.	cluster 1
Sc0000430	85645	85843	.	0	.	cluster 1
Sc0000009	4962779	4963117	.	0	.	cluster 1
Sc0000043	1798996	1799275	.	0	.	cluster 1
Sc0000008	691516	691730	.	0	.	cluster 1
Sc0000006	5514725	5515005	.	0	.	cluster 1
Sc0000214	384380	384661	.	0	.	cluster 1
Sc0000006	6424886	6425120	.	0	.	cluster 1
Sc0000173	68437	68684	.	0	.	cluster 1
Sc0000056	424589	424879	.	0	.	cluster 1
Sc0000533	101411	101773	.	0	.	cluster 1
Sc0000798	26796	27360	.	0	.	cluster 1
Sc0000048	697966	698383	.	0	.	cluster 1
Sc0000010	5001185	5001591	.	0	.	cluster 1
Sc0000015	3299792	3300449	.	0	.	cluster 1
Sc0000025	210260	210615	.	0	.	cluster 1
Sc0000187	167561	168030	.	0	.	cluster 1
Sc0000025	1794036	1794417	.	0	.	cluster 1
Sc0000134	8035	8322	.	0	.	cluster 1
Sc0000015	2383874	2384260	.	0	.	cluster 1
Sc0000015	725810	726107	.	0	.	cluster 1
Sc0000002	8555896	8556081	.	0	.	cluster 1
Sc0000031	1611931	1612271	.	0	.	cluster 1
Sc0000000	5279570	5279772	.	0	.	cluster 1
Sc0000007	2038485	2038705	.	0	.	cluster 1
Sc0000325	85622	86008	.	0	.	cluster 1
Sc0000027	1050193	1050423	.	0	.	cluster 1
Sc0000347	141631	141984	.	0	.	cluster 1
Sc0000301	245871	246240	.	0	.	cluster 1
Sc0000011	35932	36204	.	0	.	cluster 1
Sc0000119	317488	317769	.	0	.	cluster 1
Sc0000079	714528	714797	.	0	.	cluster 1
Sc0000075	1265224	1265802	.	0	.	cluster 1
Sc0000000	4438452	4438750	.	0	.	cluster 1
Sc0000007	1032842	1033152	.	0	.	cluster 1
Sc0000007	6494130	6494391	.	0	.	cluster 1
Sc0000067	323443	323667	.	0	.	cluster 1
Sc0000111	842696	843057	.	0	.	cluster 1
Sc0000170	271312	271533	.	0	.	cluster 1
Sc0000071	354028	354296	.	0	.	cluster 1
Sc0000221	247185	247313	.	0	.	cluster 1
Sc0000162	114981	115225	.	0	.	cluster 1
Sc0000230	19535	19814	.	0	.	cluster 1
Sc0000008	693192	693756	.	0	.	cluster 1
Sc0000001	1370988	1371522	.	0	.	cluster 1
Sc0000021	3454537	3454733	.	0	.	cluster 1
Sc0000025	1499615	1499899	.	0	.	cluster 1
Sc0000000	4437589	4437841	.	0	.	cluster 1
Sc0000058	450897	451181	.	0	.	cluster 1
Sc0000480	126230	126728	.	0	.	cluster 1
Sc0000001	1550943	1551424	.	0	.	cluster 1
Sc0000205	455506	455915	.	0	.	cluster 1
Sc0000007	4477802	4478170	.	0	.	cluster 1
Sc0000017	3846206	3846708	.	0	.	cluster 1
Sc0000051	1791472	1791719	.	0	.	cluster 1
Sc0000158	399310	399686	.	0	.	cluster 1
Sc0000017	3085999	3086389	.	0	.	cluster 1
Sc0000019	995018	995346	.	0	.	cluster 1
Sc0000005	5664032	5664414	.	0	.	cluster 1
Sc0000009	4223100	4223389	.	0	.	cluster 1
Sc0000740	11369	11784	.	0	.	cluster 1
Sc0000017	1742277	1742674	.	0	.	cluster 1
Sc0000034	2051462	2051831	.	0	.	cluster 1
Sc0000001	3531507	3531772	.	0	.	cluster 1
Sc0000243	11196	11379	.	0	.	cluster 1
Sc0000007	562528	562746	.	0	.	cluster 1
Sc0000006	4311358	4311609	.	0	.	cluster 1
Sc0000007	3410681	3410946	.	0	.	cluster 1
Sc0000079	713861	714265	.	0	.	cluster 1
Sc0000146	417711	418079	.	0	.	cluster 1
Sc0000089	37445	38497	.	0	.	cluster 1
Sc0000230	20451	20763	.	0	.	cluster 1
Sc0000012	1372859	1373099	.	0	.	cluster 1
Sc0000105	535569	535915	.	0	.	cluster 1
Sc0000034	1805143	1805341	.	0	.	cluster 1
Sc0000001	4156153	4156508	.	0	.	cluster 1
Sc0000050	237182	237592	.	0	.	cluster 1
Sc0000012	1499204	1499533	.	0	.	cluster 1
Sc0000010	5006098	5006919	.	0	.	cluster 1
Sc0000009	5325238	5325590	.	0	.	cluster 1
Sc0000040	202103	202682	.	0	.	cluster 1
Sc0000006	3095799	3096021	.	0	.	cluster 1
Sc0000301	273126	273375	.	0	.	cluster 1
Sc0000018	1931390	1931701	.	0	.	cluster 1
Sc0000053	454803	455114	.	0	.	cluster 1
Sc0000009	5967303	5967631	.	0	.	cluster 1
Sc0000060	1640025	1640343	.	0	.	cluster 1
Sc0000060	533363	533593	.	0	.	cluster 1
Sc0000027	542498	543150	.	0	.	cluster 1
Sc0000084	662624	662921	.	0	.	cluster 1
Sc0000439	163151	163728	.	0	.	cluster 1
Sc0000001	8048109	8048409	.	0	.	cluster 1
Sc0000101	986773	987051	.	0	.	cluster 1
Sc0000021	3260191	3260499	.	0	.	cluster 1
Sc0000015	3317685	3318341	.	0	.	cluster 1
Sc0000183	459170	459835	.	0	.	cluster 1
Sc0000050	241819	242108	.	0	.	cluster 1
Sc0000021	3256580	3256766	.	0	.	cluster 1
Sc0000028	103102	103299	.	0	.	cluster 1
Sc0000233	246515	247046	.	0	.	cluster 1
Sc0000167	360892	361415	.	0	.	cluster 1
Sc0000081	912996	913354	.	0	.	cluster 1
Sc0000004	305924	306138	.	0	.	cluster 1
Sc0000027	1339434	1339898	.	0	.	cluster 1
Sc0000162	114299	114577	.	0	.	cluster 1
Sc0000119	321008	321263	.	0	.	cluster 1
Sc0000010	5015848	5016416	.	0	.	cluster 1
Sc0000006	4781248	4781442	.	0	.	cluster 1
Sc0000091	1125617	1125896	.	0	.	cluster 1
Sc0000033	185435	185733	.	0	.	cluster 1
Sc0000019	2480055	2480293	.	0	.	cluster 1
Sc0000048	395927	396262	.	0	.	cluster 1
Sc0000581	91396	91727	.	0	.	cluster 1
Sc0000057	337424	337699	.	0	.	cluster 1
Sc0000287	236126	236472	.	0	.	cluster 1
Sc0000001	7283535	7283845	.	0	.	cluster 1
Sc0000000	5079783	5080181	.	0	.	cluster 1
Sc0000002	391214	391621	.	0	.	cluster 1
Sc0000015	2765817	2766039	.	0	.	cluster 1
Sc0000010	4855014	4855353	.	0	.	cluster 1
Sc0000002	8556631	8556965	.	0	.	cluster 1
Sc0000001	5669820	5670059	.	0	.	cluster 1
Sc0000021	3257811	3258530	.	0	.	cluster 1
Sc0000015	2765104	2765556	.	0	.	cluster 1
Sc0000007	3413820	3414173	.	0	.	cluster 1
Sc0000198	3610	3806	.	0	.	cluster 1
Sc0000018	3191974	3192339	.	0	.	cluster 1
Sc0000005	7462267	7462641	.	0	.	cluster 1
Sc0000001	7284206	7284472	.	0	.	cluster 1
Sc0000175	573807	574289	.	0	.	cluster 1
Sc0000043	1824848	1825208	.	0	.	cluster 1
Sc0000006	2603361	2603624	.	0	.	cluster 1
Sc0000008	1694178	1694637	.	0	.	cluster 1
Sc0000056	450951	451442	.	0	.	cluster 1
Sc0000067	923415	923837	.	0	.	cluster 1
Sc0000034	42654	42851	.	0	.	cluster 1
Sc0000002	6872322	6872740	.	0	.	cluster 1
Sc0000001	5418326	5418812	.	0	.	cluster 1
Sc0000088	643147	643469	.	0	.	cluster 1
Sc0000018	3191583	3191939	.	0	.	cluster 1
Sc0000023	1573501	1573824	.	0	.	cluster 1
Sc0000092	46628	46929	.	0	.	cluster 1
Sc0000104	511183	511443	.	0	.	cluster 1
Sc0000076	378090	379148	.	0	.	cluster 1
Sc0000347	130134	130430	.	0	.	cluster 1
Sc0000005	2929815	2930065	.	0	.	cluster 1
Sc0000050	952353	952756	.	0	.	cluster 1
Sc0000001	8048561	8048820	.	0	.	cluster 1
Sc0000076	360682	361412	.	0	.	cluster 1
Sc0000435	82508	82858	.	0	.	cluster 1
Sc0000159	225911	226101	.	0	.	cluster 1
Sc0000235	371325	371767	.	0	.	cluster 1
Sc0000012	3514842	3515179	.	0	.	cluster 1
Sc0000050	214793	215040	.	0	.	cluster 1
Sc0000013	3137384	3137612	.	0	.	cluster 1
Sc0000005	1156626	1156892	.	0	.	cluster 1
Sc0000160	641820	642305	.	0	.	cluster 1
Sc0000059	901142	901445	.	0	.	cluster 1
Sc0000058	1434320	1434607	.	0	.	cluster 1
Sc0000168	40709	41028	.	0	.	cluster 1
Sc0000041	342772	343034	.	0	.	cluster 1
Sc0000152	23388	23570	.	0	.	cluster 1
Sc0000001	9474622	9474902	.	0	.	cluster 1
Sc0000154	590562	591014	.	0	.	cluster 1
Sc0000015	2578568	2578874	.	0	.	cluster 1
Sc0000001	8335734	8336241	.	0	.	cluster 1
Sc0000163	400021	400318	.	0	.	cluster 1
Sc0000037	1597079	1597284	.	0	.	cluster 1
Sc0000019	2479470	2479770	.	0	.	cluster 1
Sc0000109	925081	925481	.	0	.	cluster 1
Sc0000001	7286541	7286778	.	0	.	cluster 1
Sc0000042	963492	963964	.	0	.	cluster 1
Sc0000007	562188	562455	.	0	.	cluster 1
Sc0000021	3262056	3262287	.	0	.	cluster 1
Sc0000082	958486	958772	.	0	.	cluster 1
Sc0000149	190643	191363	.	0	.	cluster 1
Sc0000015	3313834	3314193	.	0	.	cluster 1
Sc0000175	533943	534185	.	0	.	cluster 1
Sc0000011	544476	544937	.	0	.	cluster 1
Sc0000128	569066	569339	.	0	.	cluster 1
Sc0000005	4332194	4332653	.	0	.	cluster 1
Sc0000009	5697384	5697628	.	0	.	cluster 1
Sc0000041	1036864	1037279	.	0	.	cluster 1
Sc0000444	58871	59134	.	0	.	cluster 1
Sc0000357	92408	92670	.	0	.	cluster 1
Sc0000004	373358	373769	.	0	.	cluster 1
Sc0000230	18141	18667	.	0	.	cluster 1
Sc0000020	786321	786564	.	0	.	cluster 1
Sc0000007	2314512	2314994	.	0	.	cluster 1
Sc0000001	6131552	6131766	.	0	.	cluster 1
Sc0000006	1766382	1766619	.	0	.	cluster 1
Sc0000211	121539	121870	.	0	.	cluster 1
Sc0000023	386864	387061	.	0	.	cluster 1
Sc0000035	1925250	1925482	.	0	.	cluster 1
Sc0000180	320252	320764	.	0	.	cluster 1
Sc0000075	1149758	1150100	.	0	.	cluster 1
Sc0000015	2055452	2055807	.	0	.	cluster 1
Sc0000135	756780	757127	.	0	.	cluster 1
Sc0000054	358803	359064	.	0	.	cluster 1
Sc0000278	33847	34116	.	0	.	cluster 1
Sc0000023	3039036	3039438	.	0	.	cluster 1
Sc0000215	200353	200665	.	0	.	cluster 1
Sc0000070	1208432	1208672	.	0	.	cluster 1
Sc0000013	3137748	3137999	.	0	.	cluster 1
Sc0000051	1253771	1254158	.	0	.	cluster 1
Sc0000347	119238	119549	.	0	.	cluster 1
Sc0000146	700577	700920	.	0	.	cluster 1
Sc0000003	7946860	7947254	.	0	.	cluster 1
Sc0000249	140607	141085	.	0	.	cluster 1
Sc0000031	1756498	1756844	.	0	.	cluster 1
Sc0000041	1583750	1583941	.	0	.	cluster 1
Sc0000092	952011	952305	.	0	.	cluster 1
Sc0000001	4156831	4157121	.	0	.	cluster 1
Sc0000060	666720	667024	.	0	.	cluster 1
Sc0000581	95293	95562	.	0	.	cluster 1
Sc0000005	5688162	5688488	.	0	.	cluster 1
Sc0000022	1361384	1361671	.	0	.	cluster 1
Sc0000018	3178121	3178306	.	0	.	cluster 1
Sc0000301	272132	272480	.	0	.	cluster 1
Sc0000079	442527	442908	.	0	.	cluster 1
Sc0000010	5434549	5434743	.	0	.	cluster 1
Sc0000301	269728	270005	.	0	.	cluster 1
Sc0000007	6440506	6440903	.	0	.	cluster 1
Sc0000065	415429	415644	.	0	.	cluster 1
Sc0000067	132818	133076	.	0	.	cluster 1
Sc0000115	517643	518037	.	0	.	cluster 1
Sc0000006	3096212	3096482	.	0	.	cluster 1
Sc0000006	2334962	2335417	.	0	.	cluster 1
Sc0000444	58337	58592	.	0	.	cluster 1
Sc0000023	3040913	3041110	.	0	.	cluster 1
Sc0000182	479280	479711	.	0	.	cluster 1
Sc0000014	375693	376077	.	0	.	cluster 1
Sc0000129	167894	168182	.	0	.	cluster 1
Sc0000014	2496389	2496604	.	0	.	cluster 1
Sc0000189	345797	346109	.	0	.	cluster 1
Sc0000005	4463193	4463567	.	0	.	cluster 1
Sc0000036	2081599	2081876	.	0	.	cluster 1
Sc0000004	4927072	4927305	.	0	.	cluster 1
Sc0000024	1453789	1454160	.	0	.	cluster 1
Sc0000002	415048	415522	.	0	.	cluster 1
Sc0000152	264524	264771	.	0	.	cluster 1
Sc0000193	491770	492209	.	0	.	cluster 1
Sc0000006	1733024	1733269	.	0	.	cluster 1
Sc0000051	641803	642194	.	0	.	cluster 1
Sc0000049	878141	878479	.	0	.	cluster 1
Sc0000008	606436	606675	.	0	.	cluster 1
Sc0000074	1306032	1306570	.	0	.	cluster 1
Sc0000034	2038885	2039044	.	0	.	cluster 1
Sc0000123	14254	14842	.	0	.	cluster 1
Sc0000068	694315	694520	.	0	.	cluster 1
Sc0000113	298127	298291	.	0	.	cluster 1
Sc0000060	1095230	1095496	.	0	.	cluster 1
Sc0000005	3222563	3222975	.	0	.	cluster 1
Sc0000144	292314	292542	.	0	.	cluster 1
Sc0000242	101193	101513	.	0	.	cluster 1
Sc0000113	298361	298598	.	0	.	cluster 1
Sc0000026	961307	961622	.	0	.	cluster 1
Sc0000079	995630	995900	.	0	.	cluster 1
Sc0000035	2311643	2312235	.	0	.	cluster 1
Sc0000000	8461835	8462136	.	0	.	cluster 1
Sc0000056	443009	443250	.	0	.	cluster 1
Sc0000089	412888	413123	.	0	.	cluster 1
Sc0000027	1340411	1340634	.	0	.	cluster 1
Sc0000154	717134	717558	.	0	.	cluster 1
Sc0000405	104495	104772	.	0	.	cluster 1
Sc0000056	1516568	1517050	.	0	.	cluster 1
Sc0000193	484810	485074	.	0	.	cluster 1
Sc0000235	370817	371234	.	0	.	cluster 1
Sc0000301	263616	263898	.	0	.	cluster 1
Sc0000015	2118034	2118459	.	0	.	cluster 1
Sc0000038	1897892	1898208	.	0	.	cluster 1
Sc0000265	304046	304350	.	0	.	cluster 1
Sc0000012	970539	970823	.	0	.	cluster 1
Sc0000001	7287674	7288074	.	0	.	cluster 1
Sc0000018	1838506	1838821	.	0	.	cluster 1
Sc0000141	55899	56244	.	0	.	cluster 1
Sc0000018	1930875	1931163	.	0	.	cluster 1
Sc0000007	1966214	1966477	.	0	.	cluster 1
Sc0000092	331416	331674	.	0	.	cluster 1
Sc0000007	2369058	2369367	.	0	.	cluster 1
Sc0000021	3266286	3266551	.	0	.	cluster 1
Sc0000077	383574	384124	.	0	.	cluster 1
Sc0000001	1549577	1549765	.	0	.	cluster 1
Sc0000356	1874	2246	.	0	.	cluster 1
Sc0000006	1733581	1733869	.	0	.	cluster 1
Sc0000005	7475284	7475701	.	0	.	cluster 1
Sc0000050	238292	238455	.	0	.	cluster 1
Sc0000102	137881	138205	.	0	.	cluster 1
Sc0000024	1065420	1065721	.	0	.	cluster 1
Sc0000020	3117820	3118039	.	0	.	cluster 1
Sc0000060	1093280	1093604	.	0	.	cluster 1
Sc0000048	396725	397121	.	0	.	cluster 1
Sc0000010	5107310	5107524	.	0	.	cluster 1
Sc0000011	3714499	3714760	.	0	.	cluster 1
Sc0000104	417757	418048	.	0	.	cluster 1
Sc0000020	3066164	3066456	.	0	.	cluster 1
Sc0000005	1007119	1007383	.	0	.	cluster 1
Sc0000138	203774	204280	.	0	.	cluster 1
Sc0000038	1364126	1364533	.	0	.	cluster 1
Sc0000071	1005954	1006359	.	0	.	cluster 1
Sc0000025	816838	817069	.	0	.	cluster 1
Sc0000034	2040288	2040570	.	0	.	cluster 1
Sc0000000	5647468	5647696	.	0	.	cluster 1
Sc0000041	1613259	1613778	.	0	.	cluster 1
Sc0000096	148552	148904	.	0	.	cluster 1
Sc0000014	1667534	1667712	.	0	.	cluster 1
Sc0000054	272169	272409	.	0	.	cluster 1
Sc0000372	232180	232487	.	0	.	cluster 1
Sc0000148	127950	128400	.	0	.	cluster 1
Sc0000144	287668	287911	.	0	.	cluster 1
Sc0000120	881372	881915	.	0	.	cluster 1
Sc0000041	554320	554567	.	0	.	cluster 1
Sc0000021	2672698	2673026	.	0	.	cluster 1
Sc0000041	1043740	1043990	.	0	.	cluster 1
Sc0000384	213345	213579	.	0	.	cluster 1
Sc0000035	1924912	1925180	.	0	.	cluster 1
Sc0000001	1548824	1549157	.	0	.	cluster 1
Sc0000154	383692	384006	.	0	.	cluster 1
Sc0000101	174475	174833	.	0	.	cluster 1
Sc0000050	239309	239492	.	0	.	cluster 1
Sc0000392	63740	64108	.	0	.	cluster 1
Sc0000015	2116201	2116544	.	0	.	cluster 1
Sc0000018	3189743	3190222	.	0	.	cluster 1
Sc0000001	1169419	1169909	.	0	.	cluster 1
Sc0000231	288721	288924	.	0	.	cluster 1
Sc0000060	766060	766336	.	0	.	cluster 1
Sc0000403	57936	58146	.	0	.	cluster 1
Sc0000001	1366511	1366709	.	0	.	cluster 1
Sc0000093	555418	555888	.	0	.	cluster 1
Sc0000272	282949	283257	.	0	.	cluster 1
Sc0000062	388504	388819	.	0	.	cluster 1
Sc0000123	8285	8652	.	0	.	cluster 1
Sc0000233	437312	437654	.	0	.	cluster 1
Sc0000015	727333	727600	.	0	.	cluster 1
Sc0000003	223800	224069	.	0	.	cluster 1
Sc0000018	3411792	3412140	.	0	.	cluster 1
Sc0000343	168272	169039	.	0	.	cluster 1
Sc0000095	661733	661973	.	0	.	cluster 1
Sc0000001	7287191	7287525	.	0	.	cluster 1
Sc0000021	1808720	1808888	.	0	.	cluster 1
Sc0000041	118795	119043	.	0	.	cluster 1
Sc0000008	267797	268101	.	0	.	cluster 1
Sc0000007	6925521	6925740	.	0	.	cluster 1
Sc0000172	207914	208121	.	0	.	cluster 1
Sc0000038	1935441	1935776	.	0	.	cluster 1
Sc0000172	223135	223408	.	0	.	cluster 1
Sc0000242	104024	104410	.	0	.	cluster 1
Sc0000202	4881	5393	.	0	.	cluster 1
Sc0000020	658927	659290	.	0	.	cluster 1
Sc0000200	496231	496616	.	0	.	cluster 1
Sc0000156	285202	285549	.	0	.	cluster 1
Sc0000005	7474436	7474634	.	0	.	cluster 1
Sc0000102	137113	137410	.	0	.	cluster 1
Sc0000015	4107298	4107516	.	0	.	cluster 1
Sc0001719	1440	2046	.	0	.	cluster 1
Sc0000193	390504	390721	.	0	.	cluster 1
Sc0000056	439884	440158	.	0	.	cluster 1
Sc0000041	119127	119312	.	0	.	cluster 1
Sc0000357	11329	11588	.	0	.	cluster 1
Sc0000008	268660	268927	.	0	.	cluster 1
Sc0000180	176532	176834	.	0	.	cluster 1
Sc0000069	677328	677735	.	0	.	cluster 1
Sc0000032	1667847	1668110	.	0	.	cluster 1
Sc0000056	432297	432603	.	0	.	cluster 1
Sc0000038	337035	337444	.	0	.	cluster 1
Sc0000135	577612	577882	.	0	.	cluster 1
Sc0000173	286621	286924	.	0	.	cluster 1
Sc0000022	3266613	3266995	.	0	.	cluster 1
Sc0000048	397517	398420	.	0	.	cluster 1
Sc0000021	3264376	3264840	.	0	.	cluster 1
Sc0000021	2719294	2719785	.	0	.	cluster 1
Sc0000008	6163699	6163965	.	0	.	cluster 1
Sc0000109	599899	600258	.	0	.	cluster 1
Sc0000006	4435404	4435711	.	0	.	cluster 1
Sc0000019	2487507	2487702	.	0	.	cluster 1
Sc0000080	213621	213962	.	0	.	cluster 1
Sc0000047	623242	623648	.	0	.	cluster 1
Sc0000001	1404772	1405132	.	0	.	cluster 1
Sc0000000	4430854	4431171	.	0	.	cluster 1
Sc0000187	162180	162449	.	0	.	cluster 1
Sc0000005	2930386	2930554	.	0	.	cluster 1
Sc0000051	1787102	1787430	.	0	.	cluster 1
Sc0000150	201260	201562	.	0	.	cluster 1
Sc0000071	657098	657581	.	0	.	cluster 1
Sc0000397	182825	183257	.	0	.	cluster 1
Sc0000035	2311130	2311392	.	0	.	cluster 1
Sc0000145	418248	418477	.	0	.	cluster 1
Sc0000123	7815	8159	.	0	.	cluster 1
Sc0000120	882154	882406	.	0	.	cluster 1
Sc0000139	564848	565050	.	0	.	cluster 1
Sc0000007	549630	550039	.	0	.	cluster 1
Sc0000135	767387	767658	.	0	.	cluster 1
Sc0000021	2709003	2709374	.	0	.	cluster 1
Sc0000141	56353	56558	.	0	.	cluster 1
Sc0000007	6618068	6618644	.	0	.	cluster 1
Sc0000007	2313467	2313621	.	0	.	cluster 1
Sc0000476	55323	55682	.	0	.	cluster 1
Sc0000011	2900517	2900723	.	0	.	cluster 1
Sc0000008	6156115	6156317	.	0	.	cluster 1
Sc0000036	1650127	1650352	.	0	.	cluster 1
Sc0000011	5165947	5166251	.	0	.	cluster 1
Sc0000085	1033216	1033556	.	0	.	cluster 1
Sc0000013	2446455	2446806	.	0	.	cluster 1
Sc0000006	5592087	5592480	.	0	.	cluster 1
Sc0000011	5341108	5341422	.	0	.	cluster 1
Sc0000330	135957	136234	.	0	.	cluster 1
Sc0000350	8113	8312	.	0	.	cluster 1
Sc0000031	731513	731835	.	0	.	cluster 1
Sc0000072	1137711	1138018	.	0	.	cluster 1
Sc0000033	2186453	2186776	.	0	.	cluster 1
Sc0000559	96042	96383	.	0	.	cluster 1
Sc0000395	188606	188863	.	0	.	cluster 1
Sc0000005	141969	142283	.	0	.	cluster 1
Sc0000063	521910	522282	.	0	.	cluster 1
Sc0000240	167609	167968	.	0	.	cluster 1
Sc0000042	927956	928242	.	0	.	cluster 1
Sc0000011	210304	210583	.	0	.	cluster 1
Sc0000022	1362789	1363018	.	0	.	cluster 1
Sc0000008	2753158	2753387	.	0	.	cluster 1
Sc0000021	755401	755723	.	0	.	cluster 1
Sc0000011	3740189	3740652	.	0	.	cluster 1
Sc0000006	4030875	4031369	.	0	.	cluster 1
Sc0000012	4175432	4175670	.	0	.	cluster 1
Sc0000224	331538	331913	.	0	.	cluster 1
Sc0000006	4485221	4485513	.	0	.	cluster 1
Sc0000012	914940	915200	.	0	.	cluster 1
Sc0000036	1654346	1654597	.	0	.	cluster 1
Sc0000198	166989	167254	.	0	.	cluster 1
Sc0000005	4844478	4844770	.	0	.	cluster 1
Sc0000000	2530012	2530299	.	0	.	cluster 1
Sc0000001	6183077	6183427	.	0	.	cluster 1
Sc0000078	829966	830256	.	0	.	cluster 1
Sc0000090	299522	299907	.	0	.	cluster 1
Sc0000043	503478	503716	.	0	.	cluster 1
Sc0000001	552679	553128	.	0	.	cluster 1
Sc0000021	3265428	3265610	.	0	.	cluster 1
Sc0000041	420917	421145	.	0	.	cluster 1
Sc0000124	604276	604542	.	0	.	cluster 1
Sc0000005	1064443	1064690	.	0	.	cluster 1
Sc0000226	79958	80307	.	0	.	cluster 1
Sc0000325	80712	81055	.	0	.	cluster 1
Sc0000581	84706	85304	.	0	.	cluster 1
Sc0000014	2805635	2806164	.	0	.	cluster 1
Sc0000045	850302	850571	.	0	.	cluster 1
Sc0000031	2263817	2264070	.	0	.	cluster 1
Sc0000052	245112	245514	.	0	.	cluster 1
Sc0000037	1729689	1729912	.	0	.	cluster 1
Sc0000078	829698	829916	.	0	.	cluster 1
Sc0000036	1263442	1263703	.	0	.	cluster 1
Sc0000043	1278363	1278579	.	0	.	cluster 1
Sc0000024	1453185	1453438	.	0	.	cluster 1
Sc0000322	226041	226421	.	0	.	cluster 1
Sc0000007	6490785	6491024	.	0	.	cluster 1
Sc0000201	493157	493454	.	0	.	cluster 1
Sc0000109	980235	980498	.	0	.	cluster 1
Sc0000013	3857231	3857450	.	0	.	cluster 1
Sc0000085	792210	792487	.	0	.	cluster 1
Sc0000021	1808978	1809203	.	0	.	cluster 1
Sc0000026	645283	645530	.	0	.	cluster 1
Sc0000002	377427	377697	.	0	.	cluster 1
Sc0000028	659873	660238	.	0	.	cluster 1
Sc0000092	332011	332339	.	0	.	cluster 1
Sc0000050	959940	960242	.	0	.	cluster 1
Sc0000010	712299	712557	.	0	.	cluster 1
Sc0000022	693488	693827	.	0	.	cluster 1
Sc0000051	631284	631632	.	0	.	cluster 1
Sc0000032	285129	285377	.	0	.	cluster 1
Sc0000149	222822	223193	.	0	.	cluster 1
Sc0000330	138099	138367	.	0	.	cluster 1
Sc0000018	10894	11198	.	0	.	cluster 1
Sc0000200	52149	52603	.	0	.	cluster 1
Sc0000193	263077	263575	.	0	.	cluster 1
Sc0000012	910240	910917	.	0	.	cluster 1
Sc0000025	890069	890409	.	0	.	cluster 1
Sc0000048	1627115	1628065	.	0	.	cluster 1
Sc0000037	644525	644919	.	0	.	cluster 1
Sc0000082	90749	91031	.	0	.	cluster 1
Sc0000064	964759	965087	.	0	.	cluster 1
Sc0000051	638816	639057	.	0	.	cluster 1
Sc0000092	317658	317984	.	0	.	cluster 1
Sc0000153	40392	40662	.	0	.	cluster 1
Sc0000200	436629	436948	.	0	.	cluster 1
Sc0000012	3318193	3318514	.	0	.	cluster 1
Sc0000210	265509	265737	.	0	.	cluster 1
Sc0000005	7867015	7867394	.	0	.	cluster 1
Sc0000022	1899506	1899861	.	0	.	cluster 1
Sc0000591	46248	46469	.	0	.	cluster 1
Sc0000015	2054195	2054584	.	0	.	cluster 1
Sc0000123	834008	834295	.	0	.	cluster 1
Sc0000076	137974	138264	.	0	.	cluster 1
Sc0000021	2175881	2176264	.	0	.	cluster 1
Sc0000009	2150113	2150463	.	0	.	cluster 1
Sc0000193	500540	500854	.	0	.	cluster 1
Sc0000372	193519	193788	.	0	.	cluster 1
Sc0000058	455242	455422	.	0	.	cluster 1
Sc0000038	47600	47859	.	0	.	cluster 1
Sc0000025	186431	186707	.	0	.	cluster 1
Sc0000008	2761714	2762053	.	0	.	cluster 1
Sc0000101	837065	837374	.	0	.	cluster 1
Sc0000167	362558	362954	.	0	.	cluster 1
Sc0000149	29999	30327	.	0	.	cluster 1
Sc0000144	304553	304837	.	0	.	cluster 1
Sc0000219	418536	418771	.	0	.	cluster 1
Sc0000034	1350793	1351309	.	0	.	cluster 1
Sc0000000	6848140	6848479	.	0	.	cluster 1
Sc0000034	1807129	1807422	.	0	.	cluster 1
Sc0000002	8559553	8559876	.	0	.	cluster 1
Sc0000035	1275367	1275689	.	0	.	cluster 1
Sc0000004	4276051	4276739	.	0	.	cluster 1
Sc0000164	491941	492213	.	0	.	cluster 1
Sc0000009	5301305	5301529	.	0	.	cluster 1
Sc0000009	4065727	4065941	.	0	.	cluster 1
Sc0000035	1462156	1462589	.	0	.	cluster 1
Sc0000000	7712204	7712387	.	0	.	cluster 1
Sc0000123	12682	12934	.	0	.	cluster 1
Sc0000010	5014139	5014439	.	0	.	cluster 1
Sc0000257	240691	240927	.	0	.	cluster 1
Sc0000041	115648	115885	.	0	.	cluster 1
Sc0000431	45988	46225	.	0	.	cluster 1
Sc0000090	116048	116325	.	0	.	cluster 1
Sc0000034	775660	776181	.	0	.	cluster 1
Sc0000035	705694	706059	.	0	.	cluster 1
Sc0000224	334628	334790	.	0	.	cluster 1
Sc0000010	3722017	3722483	.	0	.	cluster 1
Sc0000161	159995	160309	.	0	.	cluster 1
Sc0000013	3856802	3857086	.	0	.	cluster 1
Sc0000123	6332	6650	.	0	.	cluster 1
Sc0000021	2712506	2712832	.	0	.	cluster 1
Sc0000213	192136	192447	.	0	.	cluster 1
Sc0000000	2615797	2616032	.	0	.	cluster 1
Sc0000089	82500	82993	.	0	.	cluster 1
Sc0000020	3174583	3175021	.	0	.	cluster 1
Sc0000048	402242	402563	.	0	.	cluster 1
Sc0000001	1891287	1891535	.	0	.	cluster 1
Sc0000043	1273075	1273509	.	0	.	cluster 1
Sc0000136	240121	240406	.	0	.	cluster 1
Sc0000014	442849	443098	.	0	.	cluster 1
Sc0000005	1689302	1689508	.	0	.	cluster 1
Sc0000366	67505	68118	.	0	.	cluster 1
Sc0000002	413700	413909	.	0	.	cluster 1
Sc0000008	5830128	5830375	.	0	.	cluster 1
Sc0000036	2236210	2236487	.	0	.	cluster 1
Sc0000000	7841802	7842265	.	0	.	cluster 1
Sc0000115	811386	811647	.	0	.	cluster 1
Sc0000114	555028	555308	.	0	.	cluster 1
Sc0000031	2281016	2281278	.	0	.	cluster 1
Sc0000039	576215	576556	.	0	.	cluster 1
Sc0000135	543728	544028	.	0	.	cluster 1
Sc0000047	100616	100792	.	0	.	cluster 1
Sc0000071	698302	698989	.	0	.	cluster 1
Sc0000000	3315886	3316300	.	0	.	cluster 1
Sc0000092	18616	18945	.	0	.	cluster 1
Sc0000618	63967	64275	.	0	.	cluster 1
Sc0000193	501192	501567	.	0	.	cluster 1
Sc0000017	2040941	2041183	.	0	.	cluster 1
Sc0000210	265858	266198	.	0	.	cluster 1
Sc0000008	4406161	4406471	.	0	.	cluster 1
Sc0000002	8562183	8562592	.	0	.	cluster 1
Sc0000070	1206700	1207056	.	0	.	cluster 1
Sc0000000	7914246	7914515	.	0	.	cluster 1
Sc0000034	970687	970956	.	0	.	cluster 1
Sc0000009	3445223	3445445	.	0	.	cluster 1
Sc0000357	144130	144610	.	0	.	cluster 1
Sc0000007	544311	544592	.	0	.	cluster 1
Sc0000080	380350	380670	.	0	.	cluster 1
Sc0000011	2889795	2889974	.	0	.	cluster 1
Sc0000241	122651	123049	.	0	.	cluster 1
Sc0000333	62792	63021	.	0	.	cluster 1
Sc0000021	346546	346913	.	0	.	cluster 1
Sc0000005	5773544	5773748	.	0	.	cluster 1
Sc0000015	2174090	2174330	.	0	.	cluster 1
Sc0000043	1818445	1818734	.	0	.	cluster 1
Sc0000015	2527253	2527432	.	0	.	cluster 1
Sc0000000	3389556	3389892	.	0	.	cluster 1
Sc0000000	5768048	5768392	.	0	.	cluster 1
Sc0000011	5165143	5165414	.	0	.	cluster 1
Sc0000005	1011331	1011698	.	0	.	cluster 1
Sc0000136	196985	197285	.	0	.	cluster 1
Sc0000001	4293311	4293736	.	0	.	cluster 1
Sc0000025	821292	821541	.	0	.	cluster 1
Sc0000110	353169	353588	.	0	.	cluster 1
Sc0000006	2197100	2197477	.	0	.	cluster 1
Sc0000056	434091	434474	.	0	.	cluster 1
Sc0000223	435993	436276	.	0	.	cluster 1
Sc0000026	959204	959511	.	0	.	cluster 1
Sc0000697	53697	53971	.	0	.	cluster 1
Sc0000082	335009	335322	.	0	.	cluster 1
Sc0000006	4484581	4485101	.	0	.	cluster 1
Sc0000003	1548922	1549250	.	0	.	cluster 1
Sc0000203	172257	172506	.	0	.	cluster 1
Sc0000056	739238	739540	.	0	.	cluster 1
Sc0000060	558713	559096	.	0	.	cluster 1
Sc0000022	123342	123658	.	0	.	cluster 1
Sc0000003	2235722	2235955	.	0	.	cluster 1
Sc0000581	86281	86517	.	0	.	cluster 1
Sc0000159	445308	445458	.	0	.	cluster 1
Sc0000000	7915146	7915462	.	0	.	cluster 1
Sc0000039	1500950	1501208	.	0	.	cluster 1
Sc0000136	235909	236218	.	0	.	cluster 1
Sc0000067	1119188	1119447	.	0	.	cluster 1
Sc0000110	846208	846669	.	0	.	cluster 1
Sc0000008	1190378	1190638	.	0	.	cluster 1
Sc0000074	1181583	1181890	.	0	.	cluster 1
Sc0000043	1276296	1276549	.	0	.	cluster 1
Sc0000149	73571	73982	.	0	.	cluster 1
Sc0000016	1983859	1984186	.	0	.	cluster 1
Sc0000067	1115819	1116117	.	0	.	cluster 1
Sc0000184	469826	470200	.	0	.	cluster 1
Sc0000001	1727415	1727689	.	0	.	cluster 1
Sc0000010	1708085	1708302	.	0	.	cluster 1
Sc0000058	455490	455876	.	0	.	cluster 1
Sc0000076	177686	177994	.	0	.	cluster 1
Sc0000222	344830	345221	.	0	.	cluster 1
Sc0000027	420863	421331	.	0	.	cluster 1
Sc0000003	3350690	3350975	.	0	.	cluster 1
Sc0000581	85930	86142	.	0	.	cluster 1
Sc0000241	124782	125083	.	0	.	cluster 1
Sc0000146	704725	705071	.	0	.	cluster 1
Sc0000009	2151652	2152007	.	0	.	cluster 1
Sc0000068	655784	655971	.	0	.	cluster 1
Sc0000011	1216365	1216616	.	0	.	cluster 1
Sc0000003	7801826	7802149	.	0	.	cluster 1
Sc0000034	772593	772912	.	0	.	cluster 1
Sc0000224	216297	216854	.	0	.	cluster 1
Sc0000152	173523	173763	.	0	.	cluster 1
Sc0000043	1284106	1284467	.	0	.	cluster 1
Sc0000001	7323430	7323779	.	0	.	cluster 1
Sc0000521	88178	88396	.	0	.	cluster 1
Sc0000000	7510863	7511161	.	0	.	cluster 1
Sc0000018	2912161	2912480	.	0	.	cluster 1
Sc0000017	1739385	1739618	.	0	.	cluster 1
Sc0000057	223958	224402	.	0	.	cluster 1
Sc0000104	135260	135575	.	0	.	cluster 1
Sc0000008	2750809	2751072	.	0	.	cluster 1
Sc0000015	2523920	2524236	.	0	.	cluster 1
Sc0000034	1348766	1349159	.	0	.	cluster 1
Sc0000218	443256	443562	.	0	.	cluster 1
Sc0000720	44056	44268	.	0	.	cluster 1
Sc0000123	11591	11914	.	0	.	cluster 1
Sc0000011	2704921	2705132	.	0	.	cluster 1
Sc0000002	8661137	8661409	.	0	.	cluster 1
Sc0000159	446607	447065	.	0	.	cluster 1
Sc0000085	339689	339944	.	0	.	cluster 1
Sc0000003	646483	646813	.	0	.	cluster 1
Sc0000350	12803	13057	.	0	.	cluster 1
Sc0000005	3228033	3228357	.	0	.	cluster 1
Sc0000141	625591	625824	.	0	.	cluster 1
Sc0000021	2421552	2422039	.	0	.	cluster 1
Sc0000027	533408	533714	.	0	.	cluster 1
Sc0000006	1755148	1755363	.	0	.	cluster 1
Sc0000011	4474780	4474985	.	0	.	cluster 1
Sc0000119	343392	343690	.	0	.	cluster 1
Sc0000000	8314280	8314627	.	0	.	cluster 1
Sc0000294	220315	220582	.	0	.	cluster 1
Sc0000027	1362385	1362899	.	0	.	cluster 1
Sc0000028	1499514	1499735	.	0	.	cluster 1
Sc0000011	2637477	2637738	.	0	.	cluster 1
Sc0000011	2705152	2705457	.	0	.	cluster 1
Sc0000050	613308	613584	.	0	.	cluster 1
Sc0000096	134623	135104	.	0	.	cluster 1
Sc0000278	31156	31577	.	0	.	cluster 1
Sc0000004	4986940	4987215	.	0	.	cluster 1
Sc0000010	716086	716325	.	0	.	cluster 1
Sc0000048	840057	840403	.	0	.	cluster 1
Sc0000074	1007310	1007566	.	0	.	cluster 1
Sc0000009	4993648	4993920	.	0	.	cluster 1
Sc0000029	900568	900936	.	0	.	cluster 1
Sc0000282	187971	188300	.	0	.	cluster 1
Sc0000038	452582	452747	.	0	.	cluster 1
Sc0000005	6155838	6156226	.	0	.	cluster 1
Sc0000108	393789	394143	.	0	.	cluster 1
Sc0000115	86931	87231	.	0	.	cluster 1
Sc0000022	1470021	1470214	.	0	.	cluster 1
Sc0000031	323028	323238	.	0	.	cluster 1
Sc0000018	2286029	2286321	.	0	.	cluster 1
Sc0000076	321582	322274	.	0	.	cluster 1
Sc0000026	30481	30815	.	0	.	cluster 1
Sc0000034	801305	801822	.	0	.	cluster 1
Sc0000012	878223	878527	.	0	.	cluster 1
Sc0000011	2725181	2725420	.	0	.	cluster 1
Sc0000348	52647	52867	.	0	.	cluster 1
Sc0000319	176992	177307	.	0	.	cluster 1
Sc0000094	919563	919768	.	0	.	cluster 1
Sc0000183	93689	94193	.	0	.	cluster 1
Sc0000060	764902	765116	.	0	.	cluster 1
Sc0000390	40058	40331	.	0	.	cluster 1
Sc0000199	291175	291429	.	0	.	cluster 1
Sc0000020	2710311	2710547	.	0	.	cluster 1
Sc0000038	1949863	1950311	.	0	.	cluster 1
Sc0000455	95574	95991	.	0	.	cluster 1
Sc0000012	909689	909952	.	0	.	cluster 1
Sc0000025	2338732	2338919	.	0	.	cluster 1
Sc0000053	265638	265834	.	0	.	cluster 1
Sc0000008	4944360	4944858	.	0	.	cluster 1
Sc0000333	65217	65512	.	0	.	cluster 1
Sc0000261	274879	275048	.	0	.	cluster 1
Sc0000020	2710843	2711086	.	0	.	cluster 1
Sc0000136	386615	386874	.	0	.	cluster 1
Sc0000003	1246350	1246648	.	0	.	cluster 1
Sc0000027	1737378	1737629	.	0	.	cluster 1
Sc0000034	797664	797964	.	0	.	cluster 1
Sc0000091	210433	210739	.	0	.	cluster 1
Sc0000104	508007	508285	.	0	.	cluster 1
Sc0000032	2335341	2335585	.	0	.	cluster 1
Sc0000008	5181172	5181511	.	0	.	cluster 1
Sc0000001	1383669	1383862	.	0	.	cluster 1
Sc0000003	3126518	3126796	.	0	.	cluster 1
Sc0000039	496883	497191	.	0	.	cluster 1
Sc0000081	596979	597273	.	0	.	cluster 1
Sc0000420	181055	181503	.	0	.	cluster 1
Sc0000071	1046092	1046495	.	0	.	cluster 1
Sc0000054	1686501	1686763	.	0	.	cluster 1
Sc0000333	66274	66689	.	0	.	cluster 1
Sc0000018	2914022	2914239	.	0	.	cluster 1
Sc0000039	230751	230915	.	0	.	cluster 1
Sc0000067	934344	934668	.	0	.	cluster 1
Sc0000063	1121856	1122075	.	0	.	cluster 1
Sc0000222	202676	202868	.	0	.	cluster 1
Sc0000039	1501382	1502172	.	0	.	cluster 1
Sc0000034	1452017	1452335	.	0	.	cluster 1
Sc0000014	4005272	4005482	.	0	.	cluster 1
Sc0000049	440583	440806	.	0	.	cluster 1
Sc0000152	414536	414751	.	0	.	cluster 1
Sc0000010	1122876	1123307	.	0	.	cluster 1
Sc0000002	2704793	2705022	.	0	.	cluster 1
Sc0000005	1014085	1014474	.	0	.	cluster 1
Sc0000401	68815	69527	.	0	.	cluster 1
Sc0000022	3069621	3069843	.	0	.	cluster 1
Sc0000041	727135	727376	.	0	.	cluster 1
Sc0000162	119112	119436	.	0	.	cluster 1
Sc0000490	9440	9715	.	0	.	cluster 1
Sc0000242	227319	227545	.	0	.	cluster 1
Sc0000031	2261525	2261886	.	0	.	cluster 1
Sc0000001	9429953	9430181	.	0	.	cluster 1
Sc0000219	459110	459444	.	0	.	cluster 1
Sc0000002	3873673	3874014	.	0	.	cluster 1
Sc0000181	301133	301404	.	0	.	cluster 1
Sc0000003	5525218	5525523	.	0	.	cluster 1
Sc0000006	2623666	2623980	.	0	.	cluster 1
Sc0000032	1676253	1676495	.	0	.	cluster 1
Sc0000018	1843363	1843763	.	0	.	cluster 1
Sc0000017	3555547	3555779	.	0	.	cluster 1
Sc0000018	3168999	3169636	.	0	.	cluster 1
Sc0000059	669512	669925	.	0	.	cluster 1
Sc0000024	526914	527267	.	0	.	cluster 1
Sc0000001	2050436	2050733	.	0	.	cluster 1
Sc0000185	47705	47986	.	0	.	cluster 1
Sc0000007	2372609	2372921	.	0	.	cluster 1
Sc0000025	487201	487519	.	0	.	cluster 1
Sc0000000	5650932	5651223	.	0	.	cluster 1
Sc0000000	9271233	9271477	.	0	.	cluster 1
Sc0000026	28323	28698	.	0	.	cluster 1
Sc0000021	2281824	2282006	.	0	.	cluster 1
Sc0000007	1816005	1816309	.	0	.	cluster 1
Sc0000414	121094	121401	.	0	.	cluster 1
Sc0000001	1377058	1377312	.	0	.	cluster 1
Sc0000070	520241	520468	.	0	.	cluster 1
Sc0000000	5284757	5285498	.	0	.	cluster 1
Sc0000218	435286	435475	.	0	.	cluster 1
Sc0000021	2496350	2496567	.	0	.	cluster 1
Sc0000000	9478541	9478795	.	0	.	cluster 1
Sc0000008	2870370	2870590	.	0	.	cluster 1
Sc0000017	2038922	2039142	.	0	.	cluster 1
Sc0000005	745849	746043	.	0	.	cluster 1
Sc0000124	609591	609931	.	0	.	cluster 1
Sc0000013	2533349	2533571	.	0	.	cluster 1
Sc0000012	2881316	2881893	.	0	.	cluster 1
Sc0000175	529873	530229	.	0	.	cluster 1
Sc0000071	993111	993487	.	0	.	cluster 1
Sc0000480	64114	64505	.	0	.	cluster 1
Sc0000086	866365	866615	.	0	.	cluster 1
Sc0000001	1173575	1173800	.	0	.	cluster 1
Sc0000084	658035	658639	.	0	.	cluster 1
Sc0000067	319824	320162	.	0	.	cluster 1
Sc0000007	3752555	3752773	.	0	.	cluster 1
Sc0000043	569397	569736	.	0	.	cluster 1
Sc0000032	1411827	1411988	.	0	.	cluster 1
Sc0000008	6137512	6137773	.	0	.	cluster 1
Sc0000350	16899	17080	.	0	.	cluster 1
Sc0000021	2303241	2303708	.	0	.	cluster 1
Sc0000006	4996268	4996612	.	0	.	cluster 1
Sc0000078	826513	826761	.	0	.	cluster 1
Sc0000427	37485	37820	.	0	.	cluster 1
Sc0000012	908909	909318	.	0	.	cluster 1
Sc0000035	39338	39737	.	0	.	cluster 1
Sc0000149	185105	185451	.	0	.	cluster 1
Sc0000020	3187905	3188176	.	0	.	cluster 1
Sc0000018	1961812	1962246	.	0	.	cluster 1
Sc0000000	9478278	9478474	.	0	.	cluster 1
Sc0000044	1492544	1492803	.	0	.	cluster 1
Sc0000192	72892	73079	.	0	.	cluster 1
Sc0000053	292104	292539	.	0	.	cluster 1
Sc0000064	972098	972294	.	0	.	cluster 1
Sc0000008	2750261	2750542	.	0	.	cluster 1
Sc0001073	3678	4193	.	0	.	cluster 1
Sc0000020	3060429	3060604	.	0	.	cluster 1
Sc0000083	247024	247248	.	0	.	cluster 1
Sc0000009	2838753	2838966	.	0	.	cluster 1
Sc0000102	899036	899219	.	0	.	cluster 1
Sc0000001	9433320	9433655	.	0	.	cluster 1
Sc0000068	654847	655110	.	0	.	cluster 1
Sc0000109	520521	520828	.	0	.	cluster 1
Sc0000476	135403	135639	.	0	.	cluster 1
Sc0000064	971065	971352	.	0	.	cluster 1
Sc0000044	1492877	1493236	.	0	.	cluster 1
Sc0000076	182939	183290	.	0	.	cluster 1
Sc0000969	4753	4994	.	0	.	cluster 1
Sc0000020	2711950	2712192	.	0	.	cluster 1
Sc0000019	991392	991961	.	0	.	cluster 1
Sc0000063	663232	663592	.	0	.	cluster 1
Sc0000076	179706	179938	.	0	.	cluster 1
Sc0000104	390338	390691	.	0	.	cluster 1
Sc0000095	659562	659837	.	0	.	cluster 1
Sc0000134	437421	437762	.	0	.	cluster 1
Sc0000162	112345	112585	.	0	.	cluster 1
Sc0000009	1638433	1638812	.	0	.	cluster 1
Sc0000076	179429	179633	.	0	.	cluster 1
Sc0000020	2702947	2703270	.	0	.	cluster 1
Sc0000034	201420	201640	.	0	.	cluster 1
Sc0000025	712434	712835	.	0	.	cluster 1
Sc0000012	710095	710285	.	0	.	cluster 1
Sc0000034	1937816	1938113	.	0	.	cluster 1
Sc0000165	380292	380660	.	0	.	cluster 1
Sc0000044	1818381	1818654	.	0	.	cluster 1
Sc0000332	14059	14472	.	0	.	cluster 1
Sc0000111	835509	835916	.	0	.	cluster 1
Sc0000143	720628	720960	.	0	.	cluster 1
Sc0000017	3095656	3095968	.	0	.	cluster 1
Sc0000000	1323300	1323554	.	0	.	cluster 1
Sc0000094	302246	302515	.	0	.	cluster 1
Sc0000021	2502754	2503019	.	0	.	cluster 1
Sc0000039	497990	498307	.	0	.	cluster 1
Sc0001783	20	426	.	0	.	cluster 1
Sc0000028	1123686	1123887	.	0	.	cluster 1
Sc0000216	237647	237899	.	0	.	cluster 1
Sc0000427	40533	41099	.	0	.	cluster 1
Sc0000003	4816818	4817158	.	0	.	cluster 1
Sc0000249	19285	19679	.	0	.	cluster 1
Sc0000028	107834	108190	.	0	.	cluster 1
Sc0000063	1277797	1277980	.	0	.	cluster 1
Sc0000191	90794	91117	.	0	.	cluster 1
Sc0000218	434819	435073	.	0	.	cluster 1
Sc0000048	35310	35650	.	0	.	cluster 1
Sc0000045	1976792	1977073	.	0	.	cluster 1
Sc0000003	7777464	7777689	.	0	.	cluster 1
Sc0000056	419265	419470	.	0	.	cluster 1
Sc0000030	1263964	1264166	.	0	.	cluster 1
Sc0000038	2168830	2169058	.	0	.	cluster 1
Sc0000043	971514	971695	.	0	.	cluster 1
Sc0000123	5069	5347	.	0	.	cluster 1
Sc0000003	3348388	3348707	.	0	.	cluster 1
Sc0000254	47937	48185	.	0	.	cluster 1
Sc0000092	196341	196653	.	0	.	cluster 1
Sc0000031	833847	834208	.	0	.	cluster 1
Sc0000067	917731	918062	.	0	.	cluster 1
Sc0000003	3033391	3033772	.	0	.	cluster 1
Sc0000041	436355	436662	.	0	.	cluster 1
Sc0000010	1115020	1115421	.	0	.	cluster 1
Sc0000011	3108212	3108430	.	0	.	cluster 1
Sc0000037	341950	342286	.	0	.	cluster 1
Sc0000054	1296032	1296253	.	0	.	cluster 1
Sc0000099	718132	718614	.	0	.	cluster 1
Sc0000043	588910	589287	.	0	.	cluster 1
Sc0000062	845710	845919	.	0	.	cluster 1
Sc0000103	693170	693533	.	0	.	cluster 1
Sc0000231	114368	114685	.	0	.	cluster 1
Sc0000100	946465	946691	.	0	.	cluster 1
Sc0000260	189522	189776	.	0	.	cluster 1
Sc0000401	1	180	.	0	.	cluster 1
Sc0000023	3073184	3073631	.	0	.	cluster 1
Sc0000156	338299	338561	.	0	.	cluster 1
Sc0000278	180690	180915	.	0	.	cluster 1
Sc0000147	95471	95783	.	0	.	cluster 1
Sc0000007	4970901	4971347	.	0	.	cluster 1
Sc0000091	160629	160880	.	0	.	cluster 1
Sc0000041	538551	538815	.	0	.	cluster 1
Sc0000209	148226	148449	.	0	.	cluster 1
Sc0000024	212863	213146	.	0	.	cluster 1
Sc0000278	84048	84329	.	0	.	cluster 1
Sc0000037	1185482	1185805	.	0	.	cluster 1
Sc0000341	1418	1902	.	0	.	cluster 1
Sc0000011	539522	539849	.	0	.	cluster 1
Sc0000054	1766217	1766504	.	0	.	cluster 1
Sc0000248	234490	234806	.	0	.	cluster 1
Sc0000014	3700009	3700274	.	0	.	cluster 1
Sc0000002	5156358	5156760	.	0	.	cluster 1
Sc0000123	265642	265820	.	0	.	cluster 1
Sc0000072	432531	432740	.	0	.	cluster 1
Sc0000009	4532802	4533059	.	0	.	cluster 1
Sc0000120	819885	820284	.	0	.	cluster 1
Sc0000234	328401	328821	.	0	.	cluster 1
Sc0000018	1785005	1785210	.	0	.	cluster 1
Sc0000061	387528	387753	.	0	.	cluster 1
Sc0000092	195756	196000	.	0	.	cluster 1
Sc0000071	619391	619724	.	0	.	cluster 1
Sc0000013	3131405	3131659	.	0	.	cluster 1
Sc0000082	707508	707731	.	0	.	cluster 1
Sc0000018	774551	774750	.	0	.	cluster 1
Sc0000000	5362990	5363368	.	0	.	cluster 1
Sc0000015	1740026	1740288	.	0	.	cluster 1
Sc0000021	3058432	3058658	.	0	.	cluster 1
Sc0000004	6227334	6227517	.	0	.	cluster 1
Sc0000173	180061	180282	.	0	.	cluster 1
Sc0000004	4947888	4948143	.	0	.	cluster 1
Sc0000104	391101	391351	.	0	.	cluster 1
Sc0000123	382208	382554	.	0	.	cluster 1
Sc0000002	4164300	4164619	.	0	.	cluster 1
Sc0000034	202416	202746	.	0	.	cluster 1
Sc0000021	1813713	1813828	.	0	.	cluster 1
Sc0000223	433528	433851	.	0	.	cluster 1
Sc0000022	687916	688217	.	0	.	cluster 1
Sc0000200	493814	494026	.	0	.	cluster 1
Sc0000043	309461	309672	.	0	.	cluster 1
Sc0000101	39616	39825	.	0	.	cluster 1
Sc0000044	1500615	1500978	.	0	.	cluster 1
Sc0000073	703875	704210	.	0	.	cluster 1
Sc0000139	295184	295569	.	0	.	cluster 1
Sc0000015	2517442	2517820	.	0	.	cluster 1
Sc0000106	131204	131656	.	0	.	cluster 1
Sc0000240	347222	347431	.	0	.	cluster 1
#cluster 1
Sc0000439	71904	72165	.	0	.	cluster 2
Sc0000231	113017	113302	.	0	.	cluster 2
Sc0000287	10829	11323	.	0	.	cluster 2
Sc0000172	373843	374075	.	0	.	cluster 2
Sc0000132	321574	321880	.	0	.	cluster 2
Sc0000058	843820	844151	.	0	.	cluster 2
Sc0000027	2581030	2581458	.	0	.	cluster 2
Sc0000003	7957014	7957291	.	0	.	cluster 2
Sc0000207	168683	168946	.	0	.	cluster 2
Sc0000038	1488343	1488608	.	0	.	cluster 2
Sc0000006	2535067	2535351	.	0	.	cluster 2
Sc0000021	2274690	2274932	.	0	.	cluster 2
Sc0000050	16766	16969	.	0	.	cluster 2
Sc0000320	105213	105554	.	0	.	cluster 2
Sc0000123	51903	52078	.	0	.	cluster 2
Sc0000033	2209723	2210174	.	0	.	cluster 2
Sc0000175	155060	155582	.	0	.	cluster 2
Sc0000067	551634	552164	.	0	.	cluster 2
Sc0000035	1289983	1290264	.	0	.	cluster 2
Sc0000000	1202824	1203094	.	0	.	cluster 2
Sc0000073	1068450	1068786	.	0	.	cluster 2
Sc0000071	722597	722894	.	0	.	cluster 2
Sc0000014	1333723	1333948	.	0	.	cluster 2
Sc0000277	54015	54320	.	0	.	cluster 2
Sc0000011	5194257	5194464	.	0	.	cluster 2
Sc0000170	84474	84775	.	0	.	cluster 2
Sc0000010	1743006	1743392	.	0	.	cluster 2
Sc0000000	1501552	1501801	.	0	.	cluster 2
Sc0000149	436194	436500	.	0	.	cluster 2
Sc0000134	591065	591545	.	0	.	cluster 2
Sc0000431	4996	5265	.	0	.	cluster 2
Sc0000002	3768351	3768659	.	0	.	cluster 2
Sc0000007	6659917	6660171	.	0	.	cluster 2
Sc0000152	533782	534065	.	0	.	cluster 2
Sc0000569	100356	100660	.	0	.	cluster 2
Sc0000431	6210	6432	.	0	.	cluster 2
Sc0000004	7374643	7374850	.	0	.	cluster 2
Sc0000008	1874395	1874619	.	0	.	cluster 2
Sc0000030	1617508	1617704	.	0	.	cluster 2
Sc0000067	551171	551459	.	0	.	cluster 2
Sc0000003	3459200	3459479	.	0	.	cluster 2
Sc0000002	811745	811987	.	0	.	cluster 2
Sc0000185	470982	471249	.	0	.	cluster 2
Sc0000079	37264	37813	.	0	.	cluster 2
Sc0000100	1015357	1015728	.	0	.	cluster 2
Sc0000001	7256653	7256844	.	0	.	cluster 2
Sc0000128	624912	625078	.	0	.	cluster 2
Sc0000018	1019580	1019837	.	0	.	cluster 2
Sc0000202	287291	287779	.	0	.	cluster 2
Sc0000033	1112107	1112433	.	0	.	cluster 2
Sc0000173	179534	179807	.	0	.	cluster 2
Sc0000017	3026464	3026726	.	0	.	cluster 2
Sc0000102	918183	918523	.	0	.	cluster 2
Sc0000000	1201950	1202179	.	0	.	cluster 2
Sc0000010	1742772	1742946	.	0	.	cluster 2
Sc0000301	85849	86195	.	0	.	cluster 2
Sc0000033	168218	168822	.	0	.	cluster 2
Sc0000076	431039	431559	.	0	.	cluster 2
Sc0000044	1788677	1788996	.	0	.	cluster 2
Sc0000015	2842716	2842953	.	0	.	cluster 2
Sc0000005	519881	520192	.	0	.	cluster 2
Sc0000237	95046	95363	.	0	.	cluster 2
Sc0000108	982830	983115	.	0	.	cluster 2
Sc0000038	147463	147695	.	0	.	cluster 2
Sc0000000	8880929	8881107	.	0	.	cluster 2
Sc0000003	7958103	7958384	.	0	.	cluster 2
Sc0000061	1259186	1259521	.	0	.	cluster 2
Sc0000027	2340952	2341261	.	0	.	cluster 2
Sc0000004	2568445	2568918	.	0	.	cluster 2
Sc0000083	124556	125027	.	0	.	cluster 2
Sc0000127	426235	426842	.	0	.	cluster 2
Sc0000005	61825	62025	.	0	.	cluster 2
Sc0000106	155978	156196	.	0	.	cluster 2
Sc0000037	616614	616830	.	0	.	cluster 2
Sc0000139	296158	296612	.	0	.	cluster 2
Sc0000027	48170	48431	.	0	.	cluster 2
Sc0000014	4427905	4428089	.	0	.	cluster 2
Sc0000007	2385362	2385748	.	0	.	cluster 2
Sc0001885	370	660	.	0	.	cluster 2
Sc0000009	5276936	5277173	.	0	.	cluster 2
Sc0000154	448424	448786	.	0	.	cluster 2
Sc0000320	104693	104988	.	0	.	cluster 2
Sc0000769	367	675	.	0	.	cluster 2
Sc0000741	51696	51963	.	0	.	cluster 2
Sc0000028	174525	175139	.	0	.	cluster 2
Sc0000040	1388251	1388491	.	0	.	cluster 2
Sc0000021	625303	625650	.	0	.	cluster 2
Sc0000011	5178468	5178765	.	0	.	cluster 2
Sc0000015	4252952	4253263	.	0	.	cluster 2
Sc0000004	289840	290183	.	0	.	cluster 2
Sc0000348	117465	117690	.	0	.	cluster 2
Sc0000130	303636	304017	.	0	.	cluster 2
Sc0001208	4910	5551	.	0	.	cluster 2
Sc0000013	4537989	4538178	.	0	.	cluster 2
Sc0000017	2492389	2492607	.	0	.	cluster 2
Sc0000004	5963222	5963499	.	0	.	cluster 2
Sc0000093	226105	226455	.	0	.	cluster 2
Sc0000001	2219111	2219348	.	0	.	cluster 2
Sc0000033	1113012	1113306	.	0	.	cluster 2
Sc0000034	834365	834652	.	0	.	cluster 2
Sc0000034	1009843	1010120	.	0	.	cluster 2
Sc0000302	189220	189652	.	0	.	cluster 2
Sc0000143	628897	629166	.	0	.	cluster 2
Sc0000010	5815833	5816189	.	0	.	cluster 2
Sc0000185	470541	470848	.	0	.	cluster 2
Sc0000021	638269	638485	.	0	.	cluster 2
Sc0000226	63989	64102	.	0	.	cluster 2
Sc0000023	2681341	2681645	.	0	.	cluster 2
Sc0000004	5058715	5059138	.	0	.	cluster 2
Sc0000169	48292	48669	.	0	.	cluster 2
Sc0000002	812369	812605	.	0	.	cluster 2
Sc0000206	258014	258298	.	0	.	cluster 2
Sc0000012	569900	570259	.	0	.	cluster 2
Sc0000008	1610317	1610512	.	0	.	cluster 2
Sc0000513	15359	15753	.	0	.	cluster 2
Sc0000141	631293	631551	.	0	.	cluster 2
Sc0000010	727622	727907	.	0	.	cluster 2
Sc0000053	1287093	1287308	.	0	.	cluster 2
Sc0000004	5422547	5423972	.	0	.	cluster 2
Sc0000175	265966	266301	.	0	.	cluster 2
Sc0000113	170431	170657	.	0	.	cluster 2
Sc0000812	7811	8658	.	0	.	cluster 2
Sc0000673	9983	10385	.	0	.	cluster 2
Sc0000114	569612	569888	.	0	.	cluster 2
Sc0000014	611314	611665	.	0	.	cluster 2
Sc0000013	1895883	1896194	.	0	.	cluster 2
Sc0000304	190646	191101	.	0	.	cluster 2
Sc0000071	22978	23166	.	0	.	cluster 2
Sc0000482	38151	38549	.	0	.	cluster 2
Sc0000032	859486	859680	.	0	.	cluster 2
Sc0000017	3027203	3027474	.	0	.	cluster 2
Sc0000001	8116359	8116743	.	0	.	cluster 2
Sc0000115	799891	800329	.	0	.	cluster 2
Sc0000093	225699	226019	.	0	.	cluster 2
Sc0000023	2617976	2618595	.	0	.	cluster 2
Sc0000102	852898	853212	.	0	.	cluster 2
Sc0000021	1752852	1753072	.	0	.	cluster 2
Sc0000657	44489	44682	.	0	.	cluster 2
Sc0000087	531731	532005	.	0	.	cluster 2
Sc0000028	2407144	2407368	.	0	.	cluster 2
Sc0000001	1229745	1229920	.	0	.	cluster 2
Sc0000005	1517136	1517508	.	0	.	cluster 2
Sc0000185	67322	67615	.	0	.	cluster 2
Sc0000082	379036	379356	.	0	.	cluster 2
Sc0000162	310507	310821	.	0	.	cluster 2
Sc0000010	5814981	5815196	.	0	.	cluster 2
Sc0000001	1473321	1473503	.	0	.	cluster 2
Sc0000014	4194307	4194635	.	0	.	cluster 2
Sc0000111	584529	584680	.	0	.	cluster 2
Sc0000164	598897	599268	.	0	.	cluster 2
Sc0000129	726097	726473	.	0	.	cluster 2
Sc0000071	22653	22837	.	0	.	cluster 2
Sc0000063	391561	391875	.	0	.	cluster 2
Sc0000008	4088891	4089211	.	0	.	cluster 2
Sc0000036	1693583	1693893	.	0	.	cluster 2
Sc0000030	467507	467771	.	0	.	cluster 2
Sc0000067	549067	549338	.	0	.	cluster 2
Sc0000136	706443	706763	.	0	.	cluster 2
Sc0000026	1575906	1576359	.	0	.	cluster 2
Sc0000029	1824674	1824888	.	0	.	cluster 2
Sc0000081	781428	781669	.	0	.	cluster 2
Sc0000373	16569	16915	.	0	.	cluster 2
Sc0000017	3027602	3027876	.	0	.	cluster 2
Sc0000025	398929	399190	.	0	.	cluster 2
Sc0000011	2142019	2142455	.	0	.	cluster 2
Sc0000210	381430	381768	.	0	.	cluster 2
Sc0000312	241306	241593	.	0	.	cluster 2
Sc0000244	52205	52541	.	0	.	cluster 2
Sc0000019	609561	609809	.	0	.	cluster 2
Sc0000041	1605915	1606166	.	0	.	cluster 2
Sc0000924	137	859	.	0	.	cluster 2
Sc0000068	932407	932733	.	0	.	cluster 2
Sc0000226	12798	12975	.	0	.	cluster 2
Sc0000003	3772246	3772624	.	0	.	cluster 2
Sc0000007	5681540	5681833	.	0	.	cluster 2
Sc0000002	812769	812977	.	0	.	cluster 2
Sc0000199	305428	305742	.	0	.	cluster 2
Sc0000338	245806	246183	.	0	.	cluster 2
Sc0000391	155728	156058	.	0	.	cluster 2
Sc0000175	358690	359007	.	0	.	cluster 2
Sc0000021	1749945	1750149	.	0	.	cluster 2
Sc0000055	43359	43748	.	0	.	cluster 2
Sc0000057	1186240	1186465	.	0	.	cluster 2
Sc0000371	107498	107781	.	0	.	cluster 2
Sc0000183	478857	479113	.	0	.	cluster 2
Sc0000359	247732	248383	.	0	.	cluster 2
Sc0000171	440397	440858	.	0	.	cluster 2
Sc0000021	1750259	1750454	.	0	.	cluster 2
Sc0000233	239092	239690	.	0	.	cluster 2
Sc0000026	1716067	1716278	.	0	.	cluster 2
Sc0000019	2148141	2148405	.	0	.	cluster 2
Sc0000175	266649	266981	.	0	.	cluster 2
Sc0000025	1054024	1054291	.	0	.	cluster 2
Sc0000076	430295	430720	.	0	.	cluster 2
Sc0000001	1224760	1225060	.	0	.	cluster 2
Sc0000021	1381494	1381728	.	0	.	cluster 2
Sc0000003	1469451	1469860	.	0	.	cluster 2
Sc0000063	1347189	1347520	.	0	.	cluster 2
Sc0000096	951168	951434	.	0	.	cluster 2
Sc0000079	828067	828503	.	0	.	cluster 2
Sc0000274	300439	300701	.	0	.	cluster 2
Sc0000021	1113389	1113668	.	0	.	cluster 2
Sc0000189	299468	299787	.	0	.	cluster 2
Sc0000005	3235651	3235840	.	0	.	cluster 2
Sc0000021	1124207	1124705	.	0	.	cluster 2
Sc0000016	2992397	2992659	.	0	.	cluster 2
Sc0000064	188239	188659	.	0	.	cluster 2
Sc0000050	464014	464396	.	0	.	cluster 2
Sc0000151	43410	43736	.	0	.	cluster 2
Sc0000026	872721	872967	.	0	.	cluster 2
Sc0000014	4164146	4164374	.	0	.	cluster 2
Sc0000044	1067894	1068148	.	0	.	cluster 2
Sc0000004	4302362	4302559	.	0	.	cluster 2
Sc0000064	144071	144382	.	0	.	cluster 2
Sc0000009	3368329	3368673	.	0	.	cluster 2
Sc0000429	52401	52586	.	0	.	cluster 2
Sc0000005	2121758	2122098	.	0	.	cluster 2
Sc0000000	8882843	8883091	.	0	.	cluster 2
Sc0000112	432090	432469	.	0	.	cluster 2
Sc0000359	179558	179832	.	0	.	cluster 2
Sc0000265	143127	143425	.	0	.	cluster 2
Sc0000390	135411	135609	.	0	.	cluster 2
Sc0000036	240536	241144	.	0	.	cluster 2
Sc0000002	6915941	6916169	.	0	.	cluster 2
Sc0000175	53895	54310	.	0	.	cluster 2
Sc0000708	55877	56107	.	0	.	cluster 2
Sc0000026	7454	7769	.	0	.	cluster 2
Sc0000112	432638	433085	.	0	.	cluster 2
Sc0000004	4109021	4109184	.	0	.	cluster 2
Sc0000027	402295	402580	.	0	.	cluster 2
Sc0000018	2062517	2062744	.	0	.	cluster 2
Sc0000009	315988	316260	.	0	.	cluster 2
Sc0000016	1229797	1230003	.	0	.	cluster 2
Sc0000001	5735103	5735465	.	0	.	cluster 2
Sc0000094	507374	507598	.	0	.	cluster 2
Sc0000013	4018218	4018519	.	0	.	cluster 2
Sc0000136	708674	709024	.	0	.	cluster 2
Sc0000096	248669	248998	.	0	.	cluster 2
Sc0000036	892118	892469	.	0	.	cluster 2
Sc0000004	3247377	3247686	.	0	.	cluster 2
Sc0000004	5961941	5962281	.	0	.	cluster 2
Sc0000148	283718	283926	.	0	.	cluster 2
Sc0000026	378978	379215	.	0	.	cluster 2
Sc0000014	2013071	2013399	.	0	.	cluster 2
Sc0000003	2951014	2951462	.	0	.	cluster 2
Sc0000002	194532	194707	.	0	.	cluster 2
Sc0000007	3730919	3731182	.	0	.	cluster 2
Sc0000014	4182453	4182732	.	0	.	cluster 2
Sc0000040	1017531	1017783	.	0	.	cluster 2
Sc0000001	2717389	2717703	.	0	.	cluster 2
Sc0000011	4734765	4734979	.	0	.	cluster 2
Sc0000050	1297906	1298284	.	0	.	cluster 2
Sc0000029	1779995	1780304	.	0	.	cluster 2
Sc0000004	785054	785311	.	0	.	cluster 2
Sc0000021	1244717	1245077	.	0	.	cluster 2
Sc0000088	560779	561002	.	0	.	cluster 2
Sc0000001	9142893	9143338	.	0	.	cluster 2
Sc0000001	1358015	1358184	.	0	.	cluster 2
Sc0000010	2552496	2552894	.	0	.	cluster 2
Sc0000014	4211863	4212127	.	0	.	cluster 2
Sc0000038	1483757	1484262	.	0	.	cluster 2
Sc0000029	2018434	2019020	.	0	.	cluster 2
Sc0000083	964707	964934	.	0	.	cluster 2
Sc0000202	288342	288620	.	0	.	cluster 2
Sc0000009	4680998	4681328	.	0	.	cluster 2
Sc0000079	1034565	1034873	.	0	.	cluster 2
Sc0000009	4301434	4301657	.	0	.	cluster 2
Sc0000001	9142204	9142438	.	0	.	cluster 2
Sc0000044	846512	846821	.	0	.	cluster 2
Sc0000164	229614	229797	.	0	.	cluster 2
Sc0000063	1534651	1535265	.	0	.	cluster 2
Sc0000616	71504	71811	.	0	.	cluster 2
Sc0000179	287241	287511	.	0	.	cluster 2
Sc0000016	2992730	2992930	.	0	.	cluster 2
Sc0000070	658467	658773	.	0	.	cluster 2
Sc0000004	3845850	3846103	.	0	.	cluster 2
Sc0000004	3449570	3449976	.	0	.	cluster 2
Sc0000009	892914	893164	.	0	.	cluster 2
Sc0000021	632783	632955	.	0	.	cluster 2
Sc0000007	653197	653722	.	0	.	cluster 2
Sc0000000	1157526	1157750	.	0	.	cluster 2
Sc0000071	22214	22437	.	0	.	cluster 2
Sc0000017	305087	305299	.	0	.	cluster 2
Sc0000574	57042	57401	.	0	.	cluster 2
Sc0000551	104478	104716	.	0	.	cluster 2
Sc0000222	227162	227432	.	0	.	cluster 2
Sc0000026	1726233	1726562	.	0	.	cluster 2
Sc0000023	2588359	2588760	.	0	.	cluster 2
Sc0000003	3764049	3764313	.	0	.	cluster 2
Sc0000371	116817	117073	.	0	.	cluster 2
Sc0000048	420455	420674	.	0	.	cluster 2
Sc0000011	4135253	4135505	.	0	.	cluster 2
Sc0000000	808273	808760	.	0	.	cluster 2
Sc0000189	399092	399329	.	0	.	cluster 2
Sc0000163	207564	207874	.	0	.	cluster 2
Sc0000208	108431	108672	.	0	.	cluster 2
Sc0000019	2938102	2938359	.	0	.	cluster 2
Sc0000001	2731839	2732123	.	0	.	cluster 2
Sc0000551	93671	93989	.	0	.	cluster 2
Sc0000236	314652	315011	.	0	.	cluster 2
Sc0000145	16344	16874	.	0	.	cluster 2
Sc0000136	133677	133896	.	0	.	cluster 2
Sc0000003	3763556	3763883	.	0	.	cluster 2
Sc0000009	4313103	4313366	.	0	.	cluster 2
Sc0000009	2716506	2716756	.	0	.	cluster 2
Sc0000232	84816	85172	.	0	.	cluster 2
Sc0000003	2550429	2550655	.	0	.	cluster 2
Sc0000001	4067370	4067625	.	0	.	cluster 2
Sc0000017	304702	304966	.	0	.	cluster 2
Sc0000021	2382698	2382912	.	0	.	cluster 2
Sc0000059	654207	654413	.	0	.	cluster 2
Sc0000016	1230865	1231089	.	0	.	cluster 2
Sc0000003	1383334	1383606	.	0	.	cluster 2
Sc0000236	370484	370996	.	0	.	cluster 2
Sc0000010	4019050	4019291	.	0	.	cluster 2
Sc0000002	5633418	5633652	.	0	.	cluster 2
Sc0000374	160101	160389	.	0	.	cluster 2
Sc0000013	2508609	2508884	.	0	.	cluster 2
Sc0000662	54163	54544	.	0	.	cluster 2
Sc0000064	150962	151340	.	0	.	cluster 2
Sc0000057	1017811	1018113	.	0	.	cluster 2
Sc0000016	1231593	1231816	.	0	.	cluster 2
Sc0000013	1239508	1239968	.	0	.	cluster 2
Sc0000001	5424111	5424340	.	0	.	cluster 2
Sc0000410	177628	178095	.	0	.	cluster 2
Sc0000014	1752120	1752371	.	0	.	cluster 2
Sc0000002	7331005	7331369	.	0	.	cluster 2
Sc0000000	8890947	8891175	.	0	.	cluster 2
Sc0000041	1886437	1886812	.	0	.	cluster 2
Sc0000022	678376	678655	.	0	.	cluster 2
Sc0000014	4446337	4446637	.	0	.	cluster 2
Sc0000019	203524	203766	.	0	.	cluster 2
Sc0000015	1665193	1665409	.	0	.	cluster 2
Sc0000468	129232	129516	.	0	.	cluster 2
Sc0000371	115499	115744	.	0	.	cluster 2
Sc0000597	16205	16353	.	0	.	cluster 2
Sc0000023	2612398	2612663	.	0	.	cluster 2
Sc0000014	4180351	4180721	.	0	.	cluster 2
Sc0000044	1624759	1625042	.	0	.	cluster 2
Sc0000016	1231228	1231492	.	0	.	cluster 2
Sc0000016	1969135	1969525	.	0	.	cluster 2
Sc0000551	110438	110654	.	0	.	cluster 2
Sc0000008	3071444	3071763	.	0	.	cluster 2
Sc0000001	9209396	9209641	.	0	.	cluster 2
Sc0000034	2268361	2268621	.	0	.	cluster 2
Sc0000039	1069771	1070013	.	0	.	cluster 2
Sc0000300	23788	24193	.	0	.	cluster 2
Sc0000043	355323	355668	.	0	.	cluster 2
Sc0000119	621930	622295	.	0	.	cluster 2
Sc0000551	104931	105194	.	0	.	cluster 2
Sc0000009	1302082	1302503	.	0	.	cluster 2
Sc0000070	1045883	1046294	.	0	.	cluster 2
Sc0000010	5879008	5879277	.	0	.	cluster 2
Sc0000046	59352	59592	.	0	.	cluster 2
Sc0000148	284712	285421	.	0	.	cluster 2
Sc0000009	2677424	2677724	.	0	.	cluster 2
Sc0000018	2540915	2541172	.	0	.	cluster 2
Sc0000002	8054686	8055002	.	0	.	cluster 2
Sc0000551	109364	109671	.	0	.	cluster 2
Sc0000019	2154071	2154296	.	0	.	cluster 2
Sc0000002	3505954	3506228	.	0	.	cluster 2
Sc0000026	1188207	1188557	.	0	.	cluster 2
Sc0000009	4781687	4781935	.	0	.	cluster 2
Sc0000009	1338357	1338608	.	0	.	cluster 2
Sc0000047	1631824	1632097	.	0	.	cluster 2
Sc0000026	1719400	1719715	.	0	.	cluster 2
Sc0000004	3846292	3846680	.	0	.	cluster 2
Sc0000028	170928	171244	.	0	.	cluster 2
Sc0000040	1116251	1116777	.	0	.	cluster 2
Sc0000167	606988	607559	.	0	.	cluster 2
Sc0000584	70969	71231	.	0	.	cluster 2
Sc0000935	17263	17828	.	0	.	cluster 2
Sc0000036	757886	758114	.	0	.	cluster 2
Sc0000046	59745	59985	.	0	.	cluster 2
Sc0000036	215826	216057	.	0	.	cluster 2
Sc0000100	929398	929839	.	0	.	cluster 2
Sc0000457	103008	103276	.	0	.	cluster 2
Sc0000004	6986642	6986936	.	0	.	cluster 2
Sc0000551	110035	110175	.	0	.	cluster 2
Sc0000148	382301	382498	.	0	.	cluster 2
Sc0000007	5199429	5200091	.	0	.	cluster 2
Sc0000041	2097057	2097277	.	0	.	cluster 2
Sc0000021	1990021	1990368	.	0	.	cluster 2
Sc0000044	1624218	1624445	.	0	.	cluster 2
Sc0000060	543113	543298	.	0	.	cluster 2
Sc0000019	203876	204083	.	0	.	cluster 2
Sc0000517	79398	79535	.	0	.	cluster 2
Sc0000598	9835	10166	.	0	.	cluster 2
Sc0000020	2681035	2681303	.	0	.	cluster 2
Sc0000009	2158846	2159118	.	0	.	cluster 2
Sc0000014	1525672	1526112	.	0	.	cluster 2
Sc0000004	2403363	2403927	.	0	.	cluster 2
Sc0000070	712496	712713	.	0	.	cluster 2
Sc0000274	301813	302040	.	0	.	cluster 2
Sc0000136	75896	76084	.	0	.	cluster 2
Sc0000347	40810	41159	.	0	.	cluster 2
Sc0000021	631277	631595	.	0	.	cluster 2
Sc0000021	628377	628573	.	0	.	cluster 2
Sc0000007	3703899	3704186	.	0	.	cluster 2
Sc0000004	7082872	7083117	.	0	.	cluster 2
Sc0000041	1287830	1288426	.	0	.	cluster 2
Sc0000000	9081157	9081364	.	0	.	cluster 2
Sc0000539	92177	92414	.	0	.	cluster 2
Sc0000016	1221155	1221529	.	0	.	cluster 2
Sc0000343	54325	54688	.	0	.	cluster 2
Sc0000058	1305787	1306162	.	0	.	cluster 2
Sc0000136	284290	284515	.	0	.	cluster 2
Sc0000008	3071836	3072060	.	0	.	cluster 2
Sc0000076	429854	430148	.	0	.	cluster 2
Sc0000009	3054477	3055020	.	0	.	cluster 2
Sc0000011	1672535	1672913	.	0	.	cluster 2
Sc0000717	15274	15486	.	0	.	cluster 2
Sc0000051	1532182	1532537	.	0	.	cluster 2
Sc0000092	252441	252753	.	0	.	cluster 2
Sc0000107	736214	736588	.	0	.	cluster 2
Sc0000003	3762410	3762686	.	0	.	cluster 2
Sc0000026	1224069	1224295	.	0	.	cluster 2
Sc0000064	59341	59664	.	0	.	cluster 2
Sc0000009	1717922	1718115	.	0	.	cluster 2
Sc0000102	105503	105753	.	0	.	cluster 2
Sc0000294	126628	126785	.	0	.	cluster 2
Sc0000003	7407582	7408112	.	0	.	cluster 2
Sc0000373	17158	17431	.	0	.	cluster 2
Sc0000185	89673	89884	.	0	.	cluster 2
Sc0000014	4166021	4166224	.	0	.	cluster 2
Sc0000002	1272293	1272550	.	0	.	cluster 2
Sc0000171	87710	88123	.	0	.	cluster 2
Sc0000220	143105	143566	.	0	.	cluster 2
Sc0000185	463229	463576	.	0	.	cluster 2
Sc0000019	2922284	2922522	.	0	.	cluster 2
Sc0000112	423062	423375	.	0	.	cluster 2
Sc0000016	1232647	1232823	.	0	.	cluster 2
Sc0000307	288867	289097	.	0	.	cluster 2
Sc0000021	117236	117521	.	0	.	cluster 2
Sc0000068	30169	30550	.	0	.	cluster 2
Sc0000129	737557	737883	.	0	.	cluster 2
Sc0000016	3680508	3680892	.	0	.	cluster 2
Sc0000087	507977	508233	.	0	.	cluster 2
Sc0000003	5552407	5552658	.	0	.	cluster 2
Sc0000036	1678820	1679137	.	0	.	cluster 2
Sc0000402	329	792	.	0	.	cluster 2
Sc0000616	72065	72460	.	0	.	cluster 2
Sc0000115	300084	300326	.	0	.	cluster 2
Sc0000001	3676912	3677329	.	0	.	cluster 2
Sc0000001	3968324	3968589	.	0	.	cluster 2
Sc0000002	8239692	8239974	.	0	.	cluster 2
Sc0000017	1367075	1367412	.	0	.	cluster 2
Sc0000370	95138	95371	.	0	.	cluster 2
Sc0000018	2713732	2713950	.	0	.	cluster 2
Sc0000018	2711158	2711566	.	0	.	cluster 2
Sc0000006	4920105	4920321	.	0	.	cluster 2
Sc0000000	8163334	8163826	.	0	.	cluster 2
Sc0000673	4563	4866	.	0	.	cluster 2
Sc0000296	104245	104509	.	0	.	cluster 2
Sc0000029	1758921	1759236	.	0	.	cluster 2
Sc0000007	5612669	5612988	.	0	.	cluster 2
Sc0000007	2223501	2223821	.	0	.	cluster 2
Sc0000041	2097390	2097616	.	0	.	cluster 2
Sc0000236	371674	372075	.	0	.	cluster 2
Sc0001282	5724	6027	.	0	.	cluster 2
Sc0000024	1800899	1801472	.	0	.	cluster 2
Sc0000019	2921997	2922194	.	0	.	cluster 2
Sc0000007	5942763	5943065	.	0	.	cluster 2
Sc0000021	821681	821883	.	0	.	cluster 2
Sc0000010	5878704	5878956	.	0	.	cluster 2
Sc0000102	106070	106476	.	0	.	cluster 2
Sc0000008	866215	866641	.	0	.	cluster 2
Sc0000014	2623545	2623832	.	0	.	cluster 2
Sc0000008	4482608	4483094	.	0	.	cluster 2
Sc0000009	3208852	3209512	.	0	.	cluster 2
Sc0000003	7962757	7963149	.	0	.	cluster 2
Sc0000185	108300	108466	.	0	.	cluster 2
Sc0000021	821928	822126	.	0	.	cluster 2
Sc0000042	1024657	1025136	.	0	.	cluster 2
Sc0000044	212006	212218	.	0	.	cluster 2
Sc0000010	3602852	3603069	.	0	.	cluster 2
Sc0000644	65728	65999	.	0	.	cluster 2
Sc0000087	525984	526256	.	0	.	cluster 2
Sc0000099	495612	495833	.	0	.	cluster 2
Sc0000120	461688	462074	.	0	.	cluster 2
Sc0000009	5960755	5960952	.	0	.	cluster 2
Sc0000040	1258916	1259535	.	0	.	cluster 2
Sc0000551	94618	94848	.	0	.	cluster 2
Sc0000300	27349	27594	.	0	.	cluster 2
Sc0000006	334350	334548	.	0	.	cluster 2
Sc0000017	3031453	3031780	.	0	.	cluster 2
Sc0000001	1421823	1422165	.	0	.	cluster 2
Sc0000071	81388	82438	.	0	.	cluster 2
Sc0000096	966574	966964	.	0	.	cluster 2
Sc0000123	58204	58758	.	0	.	cluster 2
Sc0000102	301693	301904	.	0	.	cluster 2
Sc0000156	150892	151092	.	0	.	cluster 2
Sc0000011	2190366	2190680	.	0	.	cluster 2
Sc0000663	18076	18382	.	0	.	cluster 2
Sc0000074	1148845	1149119	.	0	.	cluster 2
Sc0000026	2547504	2548236	.	0	.	cluster 2
Sc0000036	1037019	1037492	.	0	.	cluster 2
Sc0000044	1070919	1071193	.	0	.	cluster 2
Sc0000002	1258765	1258916	.	0	.	cluster 2
Sc0000003	5729315	5729544	.	0	.	cluster 2
Sc0000044	1626953	1627263	.	0	.	cluster 2
Sc0000003	7970361	7970661	.	0	.	cluster 2
Sc0000222	226343	226729	.	0	.	cluster 2
Sc0000087	524443	524673	.	0	.	cluster 2
Sc0000513	125827	126353	.	0	.	cluster 2
Sc0000825	4953	5232	.	0	.	cluster 2
Sc0000111	203879	204174	.	0	.	cluster 2
Sc0000013	493807	494159	.	0	.	cluster 2
Sc0000000	8890472	8890835	.	0	.	cluster 2
Sc0000222	152822	152981	.	0	.	cluster 2
Sc0000002	886069	886274	.	0	.	cluster 2
Sc0000103	798806	798988	.	0	.	cluster 2
Sc0000171	580869	581144	.	0	.	cluster 2
Sc0000025	1744439	1744649	.	0	.	cluster 2
Sc0000071	529423	529692	.	0	.	cluster 2
Sc0000021	1268305	1268909	.	0	.	cluster 2
Sc0000129	738035	738269	.	0	.	cluster 2
Sc0000030	1509771	1510092	.	0	.	cluster 2
Sc0000139	806148	806433	.	0	.	cluster 2
Sc0000003	4094751	4095017	.	0	.	cluster 2
Sc0000064	137686	137897	.	0	.	cluster 2
Sc0000004	7084999	7085301	.	0	.	cluster 2
Sc0000000	1401354	1401750	.	0	.	cluster 2
Sc0000017	1336058	1336373	.	0	.	cluster 2
Sc0000009	3209556	3209910	.	0	.	cluster 2
Sc0000162	139718	140144	.	0	.	cluster 2
Sc0000551	108352	108594	.	0	.	cluster 2
Sc0000095	162146	162403	.	0	.	cluster 2
Sc0000007	280979	281158	.	0	.	cluster 2
Sc0000068	1033503	1034158	.	0	.	cluster 2
Sc0000001	2726784	2727040	.	0	.	cluster 2
Sc0000393	116615	116962	.	0	.	cluster 2
Sc0000067	542942	543160	.	0	.	cluster 2
Sc0000023	1171957	1172211	.	0	.	cluster 2
Sc0000003	2097212	2097549	.	0	.	cluster 2
Sc0000000	1181659	1182057	.	0	.	cluster 2
Sc0000812	21080	21292	.	0	.	cluster 2
Sc0000160	623525	623850	.	0	.	cluster 2
Sc0000087	850374	850698	.	0	.	cluster 2
Sc0000003	5682420	5682809	.	0	.	cluster 2
Sc0000002	948354	949164	.	0	.	cluster 2
Sc0000517	82992	83203	.	0	.	cluster 2
Sc0000304	130368	130561	.	0	.	cluster 2
Sc0000012	1836697	1836926	.	0	.	cluster 2
Sc0000015	1234576	1234973	.	0	.	cluster 2
Sc0000225	86787	87166	.	0	.	cluster 2
Sc0000365	230866	231186	.	0	.	cluster 2
Sc0000156	666331	666796	.	0	.	cluster 2
Sc0000003	4283126	4283544	.	0	.	cluster 2
Sc0000023	2745293	2745638	.	0	.	cluster 2
Sc0000135	117111	117330	.	0	.	cluster 2
Sc0000003	7963232	7963416	.	0	.	cluster 2
Sc0000010	5842158	5842309	.	0	.	cluster 2
Sc0000103	907980	908240	.	0	.	cluster 2
Sc0000618	28683	28900	.	0	.	cluster 2
Sc0000018	364094	364306	.	0	.	cluster 2
Sc0000025	2048807	2049112	.	0	.	cluster 2
Sc0000028	112101	112805	.	0	.	cluster 2
Sc0000130	208787	209222	.	0	.	cluster 2
Sc0000091	980639	980932	.	0	.	cluster 2
Sc0000182	77175	77444	.	0	.	cluster 2
Sc0000189	243466	243668	.	0	.	cluster 2
Sc0000011	4207373	4207665	.	0	.	cluster 2
Sc0000175	562207	562685	.	0	.	cluster 2
Sc0000030	397898	398134	.	0	.	cluster 2
Sc0000028	1535823	1536081	.	0	.	cluster 2
Sc0000011	1537764	1538021	.	0	.	cluster 2
Sc0000205	72351	72549	.	0	.	cluster 2
Sc0000003	1898708	1899256	.	0	.	cluster 2
Sc0000300	28346	28611	.	0	.	cluster 2
Sc0000038	449059	449386	.	0	.	cluster 2
Sc0000206	257017	257352	.	0	.	cluster 2
Sc0000003	1105303	1105478	.	0	.	cluster 2
Sc0000087	509104	509370	.	0	.	cluster 2
Sc0000692	49239	49499	.	0	.	cluster 2
Sc0000006	335618	335812	.	0	.	cluster 2
Sc0000026	1571931	1572100	.	0	.	cluster 2
Sc0000041	2095017	2095249	.	0	.	cluster 2
Sc0000555	59857	60139	.	0	.	cluster 2
Sc0000154	532122	532447	.	0	.	cluster 2
Sc0000079	466935	467140	.	0	.	cluster 2
Sc0000000	9464476	9464725	.	0	.	cluster 2
Sc0000304	133071	133722	.	0	.	cluster 2
Sc0000001	2727098	2727313	.	0	.	cluster 2
Sc0000300	26732	27156	.	0	.	cluster 2
Sc0000070	132644	133237	.	0	.	cluster 2
Sc0000200	462409	462746	.	0	.	cluster 2
Sc0000021	2165669	2165951	.	0	.	cluster 2
Sc0000003	5218350	5218643	.	0	.	cluster 2
Sc0000001	9379384	9379860	.	0	.	cluster 2
Sc0000052	1670901	1671299	.	0	.	cluster 2
Sc0000002	4281554	4281822	.	0	.	cluster 2
Sc0000005	7540311	7540569	.	0	.	cluster 2
Sc0000003	1105639	1106183	.	0	.	cluster 2
Sc0000025	170757	170983	.	0	.	cluster 2
Sc0000002	4607097	4607438	.	0	.	cluster 2
Sc0000013	1243687	1243864	.	0	.	cluster 2
Sc0000008	3425443	3425659	.	0	.	cluster 2
Sc0000000	6284459	6284808	.	0	.	cluster 2
Sc0000008	3425966	3426224	.	0	.	cluster 2
Sc0000096	969894	970209	.	0	.	cluster 2
Sc0000143	441118	441618	.	0	.	cluster 2
Sc0000003	3761591	3761882	.	0	.	cluster 2
Sc0000008	1608685	1608887	.	0	.	cluster 2
Sc0000221	169435	169713	.	0	.	cluster 2
Sc0000008	2398717	2398960	.	0	.	cluster 2
Sc0000156	393675	393926	.	0	.	cluster 2
Sc0000044	1072844	1073284	.	0	.	cluster 2
Sc0000398	49828	49997	.	0	.	cluster 2
Sc0000096	873472	873723	.	0	.	cluster 2
Sc0000018	2554845	2555087	.	0	.	cluster 2
Sc0000009	4286085	4286416	.	0	.	cluster 2
Sc0000096	968018	968462	.	0	.	cluster 2
Sc0000074	402873	403340	.	0	.	cluster 2
Sc0000030	1513151	1513483	.	0	.	cluster 2
Sc0000103	701826	702088	.	0	.	cluster 2
Sc0000018	1680767	1681046	.	0	.	cluster 2
Sc0000003	7657186	7657433	.	0	.	cluster 2
Sc0000026	1573730	1574089	.	0	.	cluster 2
Sc0000446	8562	8758	.	0	.	cluster 2
Sc0000010	2485664	2486016	.	0	.	cluster 2
Sc0000033	1744240	1744530	.	0	.	cluster 2
Sc0000013	1533605	1533883	.	0	.	cluster 2
Sc0000087	508549	508786	.	0	.	cluster 2
Sc0000337	27013	27419	.	0	.	cluster 2
Sc0000022	350448	350728	.	0	.	cluster 2
Sc0000002	5702869	5703093	.	0	.	cluster 2
Sc0000083	937992	938280	.	0	.	cluster 2
Sc0000003	2095716	2096057	.	0	.	cluster 2
Sc0000002	5702397	5702764	.	0	.	cluster 2
Sc0000365	230228	230470	.	0	.	cluster 2
Sc0000475	12824	13372	.	0	.	cluster 2
Sc0000162	139017	139343	.	0	.	cluster 2
Sc0000013	1243025	1243334	.	0	.	cluster 2
Sc0000000	8889950	8890258	.	0	.	cluster 2
Sc0000171	575745	576203	.	0	.	cluster 2
Sc0000004	7007540	7007828	.	0	.	cluster 2
Sc0000003	7254993	7255267	.	0	.	cluster 2
Sc0000034	2267146	2267323	.	0	.	cluster 2
Sc0000022	2663642	2663899	.	0	.	cluster 2
Sc0000021	383693	383949	.	0	.	cluster 2
Sc0000000	1174344	1174715	.	0	.	cluster 2
Sc0000006	337069	337241	.	0	.	cluster 2
Sc0000150	494157	494386	.	0	.	cluster 2
Sc0000012	1837665	1838184	.	0	.	cluster 2
Sc0000002	2290812	2291010	.	0	.	cluster 2
Sc0000000	9463468	9463854	.	0	.	cluster 2
Sc0000001	6399843	6400145	.	0	.	cluster 2
Sc0000002	4757556	4757912	.	0	.	cluster 2
Sc0000517	83359	83652	.	0	.	cluster 2
Sc0000001	5504774	5505503	.	0	.	cluster 2
Sc0000174	138412	138873	.	0	.	cluster 2
Sc0000009	5524529	5524721	.	0	.	cluster 2
Sc0000074	412865	413233	.	0	.	cluster 2
Sc0000002	4121460	4121847	.	0	.	cluster 2
Sc0000002	869237	869866	.	0	.	cluster 2
Sc0000390	31866	32205	.	0	.	cluster 2
Sc0000024	2741326	2741594	.	0	.	cluster 2
Sc0000047	1630799	1631210	.	0	.	cluster 2
Sc0000030	539164	539952	.	0	.	cluster 2
Sc0000023	1224832	1225157	.	0	.	cluster 2
Sc0000446	149201	149443	.	0	.	cluster 2
Sc0000051	1032691	1032913	.	0	.	cluster 2
Sc0000154	207303	207499	.	0	.	cluster 2
Sc0000092	234932	235204	.	0	.	cluster 2
Sc0000219	7333	7625	.	0	.	cluster 2
Sc0000473	111172	111704	.	0	.	cluster 2
Sc0000002	1230485	1230956	.	0	.	cluster 2
Sc0000686	10903	11226	.	0	.	cluster 2
Sc0000080	112887	113233	.	0	.	cluster 2
Sc0000026	1254984	1255389	.	0	.	cluster 2
Sc0000090	740857	741180	.	0	.	cluster 2
Sc0000013	1240725	1241104	.	0	.	cluster 2
Sc0000468	86422	86743	.	0	.	cluster 2
Sc0000184	523166	523559	.	0	.	cluster 2
Sc0000012	2310500	2310747	.	0	.	cluster 2
Sc0000118	233863	234254	.	0	.	cluster 2
Sc0000692	48579	48903	.	0	.	cluster 2
Sc0000002	1228886	1229259	.	0	.	cluster 2
Sc0000018	2553684	2554084	.	0	.	cluster 2
Sc0000303	131204	131550	.	0	.	cluster 2
Sc0000324	71581	71896	.	0	.	cluster 2
Sc0000007	5941786	5942088	.	0	.	cluster 2
Sc0000171	390284	390491	.	0	.	cluster 2
Sc0000033	1134560	1134948	.	0	.	cluster 2
Sc0000191	265234	265503	.	0	.	cluster 2
Sc0000018	3790722	3790958	.	0	.	cluster 2
Sc0000008	3831852	3832048	.	0	.	cluster 2
Sc0000021	457752	458074	.	0	.	cluster 2
Sc0000003	1104952	1105191	.	0	.	cluster 2
Sc0000014	1146908	1147247	.	0	.	cluster 2
Sc0000136	75048	75313	.	0	.	cluster 2
Sc0000021	383972	384287	.	0	.	cluster 2
Sc0000051	1033808	1034250	.	0	.	cluster 2
Sc0000003	4632784	4633126	.	0	.	cluster 2
Sc0000013	4011095	4011305	.	0	.	cluster 2
Sc0000007	7257070	7257314	.	0	.	cluster 2
Sc0000014	4457893	4458071	.	0	.	cluster 2
Sc0000686	11243	11523	.	0	.	cluster 2
Sc0000014	1145732	1145977	.	0	.	cluster 2
Sc0000199	409297	409584	.	0	.	cluster 2
Sc0000478	109213	109645	.	0	.	cluster 2
Sc0000298	181095	181584	.	0	.	cluster 2
Sc0000333	171376	171683	.	0	.	cluster 2
Sc0000067	542219	542588	.	0	.	cluster 2
Sc0000074	783468	783783	.	0	.	cluster 2
Sc0000002	4841317	4841648	.	0	.	cluster 2
Sc0000017	299062	299381	.	0	.	cluster 2
Sc0000014	1129207	1129614	.	0	.	cluster 2
Sc0000013	2507266	2507579	.	0	.	cluster 2
Sc0000014	1128774	1129014	.	0	.	cluster 2
Sc0000001	2729170	2729365	.	0	.	cluster 2
Sc0000004	7086509	7086726	.	0	.	cluster 2
Sc0000012	866780	867315	.	0	.	cluster 2
Sc0000009	3524488	3524765	.	0	.	cluster 2
Sc0000171	73603	73762	.	0	.	cluster 2
Sc0000073	611787	612092	.	0	.	cluster 2
Sc0000061	1446064	1446376	.	0	.	cluster 2
Sc0000006	1977785	1978336	.	0	.	cluster 2
Sc0000074	409702	409992	.	0	.	cluster 2
Sc0000007	2765359	2765665	.	0	.	cluster 2
Sc0000021	1211557	1211878	.	0	.	cluster 2
Sc0000026	1231226	1231530	.	0	.	cluster 2
Sc0000158	81305	81501	.	0	.	cluster 2
Sc0000069	1048213	1048568	.	0	.	cluster 2
Sc0000538	72648	72904	.	0	.	cluster 2
Sc0000021	1185672	1186064	.	0	.	cluster 2
Sc0000004	3186504	3186717	.	0	.	cluster 2
Sc0000333	157362	157580	.	0	.	cluster 2
Sc0000007	745725	746091	.	0	.	cluster 2
Sc0000019	2333553	2333796	.	0	.	cluster 2
Sc0000591	2441	2831	.	0	.	cluster 2
Sc0000009	3525818	3526005	.	0	.	cluster 2
Sc0000100	770565	770733	.	0	.	cluster 2
Sc0000389	74060	74325	.	0	.	cluster 2
Sc0000414	168401	168747	.	0	.	cluster 2
Sc0000000	9352782	9353008	.	0	.	cluster 2
Sc0000002	5627094	5627449	.	0	.	cluster 2
Sc0000014	1859765	1860100	.	0	.	cluster 2
Sc0000005	2865561	2866080	.	0	.	cluster 2
Sc0000001	5718766	5719112	.	0	.	cluster 2
Sc0000201	468845	469222	.	0	.	cluster 2
Sc0000192	312748	313251	.	0	.	cluster 2
Sc0000015	1665626	1665975	.	0	.	cluster 2
Sc0000018	1633801	1634270	.	0	.	cluster 2
Sc0000004	6813160	6813376	.	0	.	cluster 2
Sc0000009	5960241	5960567	.	0	.	cluster 2
Sc0000119	292367	292642	.	0	.	cluster 2
Sc0000068	30836	31022	.	0	.	cluster 2
Sc0000250	294165	294445	.	0	.	cluster 2
Sc0000064	287753	287982	.	0	.	cluster 2
Sc0000023	2606255	2606664	.	0	.	cluster 2
Sc0000208	34730	35341	.	0	.	cluster 2
Sc0000000	1047028	1047352	.	0	.	cluster 2
Sc0000315	182371	182581	.	0	.	cluster 2
Sc0000008	2826814	2827304	.	0	.	cluster 2
Sc0000001	2742417	2742578	.	0	.	cluster 2
Sc0000017	298607	299015	.	0	.	cluster 2
Sc0000001	1471534	1471941	.	0	.	cluster 2
Sc0000006	145431	145812	.	0	.	cluster 2
Sc0000141	668008	668198	.	0	.	cluster 2
Sc0000086	54135	54409	.	0	.	cluster 2
Sc0000011	983483	983718	.	0	.	cluster 2
Sc0000009	5657939	5658236	.	0	.	cluster 2
Sc0000171	503271	503584	.	0	.	cluster 2
Sc0000151	23394	23775	.	0	.	cluster 2
Sc0000341	24908	25127	.	0	.	cluster 2
Sc0000374	156367	156542	.	0	.	cluster 2
Sc0000021	458299	458471	.	0	.	cluster 2
Sc0000166	156286	156527	.	0	.	cluster 2
Sc0000812	26009	26515	.	0	.	cluster 2
Sc0000158	81578	81788	.	0	.	cluster 2
Sc0000751	19294	19565	.	0	.	cluster 2
Sc0000032	381942	382199	.	0	.	cluster 2
Sc0000008	2824839	2825254	.	0	.	cluster 2
Sc0000001	1426989	1427368	.	0	.	cluster 2
Sc0000031	1399130	1399397	.	0	.	cluster 2
Sc0000009	2461115	2461262	.	0	.	cluster 2
Sc0000074	400694	400956	.	0	.	cluster 2
Sc0000017	1364344	1364641	.	0	.	cluster 2
Sc0000003	5339589	5339863	.	0	.	cluster 2
Sc0000362	220820	221214	.	0	.	cluster 2
Sc0000043	1810135	1810424	.	0	.	cluster 2
Sc0000257	189693	190046	.	0	.	cluster 2
Sc0000002	1427487	1427801	.	0	.	cluster 2
Sc0000008	3424521	3424772	.	0	.	cluster 2
Sc0000067	491708	491909	.	0	.	cluster 2
Sc0000022	2881470	2881641	.	0	.	cluster 2
Sc0000491	132810	133303	.	0	.	cluster 2
Sc0000012	645863	646395	.	0	.	cluster 2
Sc0000083	940682	940937	.	0	.	cluster 2
Sc0000019	2334065	2334257	.	0	.	cluster 2
Sc0000023	1222221	1222609	.	0	.	cluster 2
Sc0000018	2705243	2705609	.	0	.	cluster 2
Sc0000002	1431097	1431324	.	0	.	cluster 2
Sc0000004	6284600	6284775	.	0	.	cluster 2
Sc0000070	133808	134100	.	0	.	cluster 2
Sc0000007	2764783	2765025	.	0	.	cluster 2
Sc0000077	966181	966508	.	0	.	cluster 2
Sc0000342	195386	195687	.	0	.	cluster 2
Sc0000002	5642772	5643133	.	0	.	cluster 2
Sc0000451	49302	49679	.	0	.	cluster 2
Sc0000158	85079	85347	.	0	.	cluster 2
Sc0000238	73557	73803	.	0	.	cluster 2
Sc0000002	1429307	1429778	.	0	.	cluster 2
Sc0000192	313390	313668	.	0	.	cluster 2
Sc0000238	71674	72096	.	0	.	cluster 2
Sc0000008	1749477	1749886	.	0	.	cluster 2
Sc0000001	8980985	8981493	.	0	.	cluster 2
Sc0000333	171682	172009	.	0	.	cluster 2
Sc0000236	339606	339951	.	0	.	cluster 2
Sc0000041	1340102	1340364	.	0	.	cluster 2
Sc0000026	1425932	1426224	.	0	.	cluster 2
Sc0000008	2144402	2144794	.	0	.	cluster 2
Sc0000132	382770	383048	.	0	.	cluster 2
Sc0000013	1534987	1535266	.	0	.	cluster 2
Sc0000137	589063	589272	.	0	.	cluster 2
Sc0000090	286156	286380	.	0	.	cluster 2
Sc0000002	2002471	2002650	.	0	.	cluster 2
Sc0000001	1163401	1163604	.	0	.	cluster 2
Sc0000059	161772	162252	.	0	.	cluster 2
Sc0000162	126544	126843	.	0	.	cluster 2
Sc0000337	26359	26581	.	0	.	cluster 2
Sc0000139	248912	249200	.	0	.	cluster 2
Sc0000002	7705478	7705879	.	0	.	cluster 2
Sc0000099	892495	892745	.	0	.	cluster 2
Sc0000573	25036	25361	.	0	.	cluster 2
Sc0000097	333211	333566	.	0	.	cluster 2
Sc0000242	255725	256000	.	0	.	cluster 2
Sc0000000	5825154	5825571	.	0	.	cluster 2
Sc0000079	1062628	1062860	.	0	.	cluster 2
Sc0000003	3739790	3740007	.	0	.	cluster 2
Sc0000014	2504246	2504545	.	0	.	cluster 2
Sc0000102	107519	107759	.	0	.	cluster 2
Sc0000074	948113	948385	.	0	.	cluster 2
Sc0000010	2557592	2557862	.	0	.	cluster 2
Sc0000002	5719021	5719329	.	0	.	cluster 2
Sc0000086	91971	92192	.	0	.	cluster 2
Sc0000066	664528	664908	.	0	.	cluster 2
Sc0000019	2736876	2737268	.	0	.	cluster 2
Sc0000122	890017	890301	.	0	.	cluster 2
Sc0000477	102351	103101	.	0	.	cluster 2
Sc0000002	6559851	6560217	.	0	.	cluster 2
Sc0000014	4444048	4444371	.	0	.	cluster 2
Sc0000120	192868	193218	.	0	.	cluster 2
Sc0000002	5768515	5768762	.	0	.	cluster 2
Sc0000090	1014471	1014726	.	0	.	cluster 2
Sc0000487	67188	67383	.	0	.	cluster 2
Sc0000002	7367070	7367403	.	0	.	cluster 2
Sc0000007	2763123	2763366	.	0	.	cluster 2
Sc0000155	625813	626311	.	0	.	cluster 2
Sc0000031	1394350	1394805	.	0	.	cluster 2
Sc0000612	46982	47343	.	0	.	cluster 2
Sc0000024	1052449	1052793	.	0	.	cluster 2
Sc0000037	101978	102597	.	0	.	cluster 2
Sc0000127	456160	456505	.	0	.	cluster 2
Sc0000002	6697660	6697996	.	0	.	cluster 2
Sc0000057	186377	186629	.	0	.	cluster 2
Sc0000130	39367	39585	.	0	.	cluster 2
Sc0000025	541211	541450	.	0	.	cluster 2
Sc0000044	104865	105186	.	0	.	cluster 2
Sc0000004	5327431	5327636	.	0	.	cluster 2
Sc0000013	4213975	4214185	.	0	.	cluster 2
Sc0000021	818052	818370	.	0	.	cluster 2
Sc0000175	561258	561640	.	0	.	cluster 2
Sc0000000	8147699	8148092	.	0	.	cluster 2
Sc0000059	494775	495250	.	0	.	cluster 2
Sc0000205	403995	404574	.	0	.	cluster 2
Sc0000019	2982410	2982698	.	0	.	cluster 2
Sc0000000	1046268	1046505	.	0	.	cluster 2
Sc0000166	156629	156976	.	0	.	cluster 2
Sc0000000	8965034	8965283	.	0	.	cluster 2
Sc0000003	5544032	5544348	.	0	.	cluster 2
Sc0000066	1261730	1262019	.	0	.	cluster 2
Sc0000166	136512	136879	.	0	.	cluster 2
Sc0000003	7613455	7613748	.	0	.	cluster 2
Sc0000148	491084	491357	.	0	.	cluster 2
Sc0000028	245435	245687	.	0	.	cluster 2
Sc0000003	5363391	5363651	.	0	.	cluster 2
Sc0000242	238856	239528	.	0	.	cluster 2
Sc0000007	2294495	2294664	.	0	.	cluster 2
Sc0000023	1229206	1229520	.	0	.	cluster 2
Sc0000022	2159053	2159386	.	0	.	cluster 2
Sc0000037	604514	604692	.	0	.	cluster 2
Sc0000308	150967	151238	.	0	.	cluster 2
[truncated: 709 more rows]

[truncated: 9 more sheets: Sup Table 11, Sup Table 12, Sup Table 13, Sup Table 14, Sup Table 15, Sup Table 16, Sup Table 17, Sup Table 18, Sup Table 19]
